# Supplementary material for: Spin-crossover and high-spin iron(ii) complexes as chemical shift 19F magnetic resonance thermometers
Source: Chem Sci. 2017 Jan 6;8(3):2448–56. doi: 10.1039/c6sc04287b (PMC5477811; doi:10.1039/c6sc04287b)
Supplement: Supplementary file 2 [file SC-008-C6SC04287B-s002.cif]

# Electronic Supplementary Material (ESI) for Chemical Science.
# This journal is © The Royal Society of Chemistry 2017

####################################################################### 
# 
# This file contains crystal structure data downloaded from the 
# Cambridge Structural Database (CSD) hosted by the Cambridge 
# Crystallographic Data Centre (CCDC).
# 
# Full information about CCDC data access policies and citation 
# guidelines are available at http://www.ccdc.cam.ac.uk/access/V1 
# 
# Audit and citation data items may have been added by the CCDC. 
# Please retain this information to preserve the provenance of 
# this file and to allow appropriate attribution of the data. 
# 
#######################################################################

data_aet11_work
_database_code_depnum_ccdc_archive 'CCDC 1505471'
_audit_update_record             
;
2016-09-20 deposited with the CCDC.
2017-01-06 downloaded from the CCDC.
;
_audit_creation_date             2016-08-01
_audit_creation_method           
;
Olex2 1.2
(compiled 2016.02.19 svn.r3266 for OlexSys, GUI svn.r5155)
;
_chemical_name_common            ?
_chemical_name_systematic        ?
_chemical_formula_moiety         'C25 H30 F2 Fe N6, 2(B F4), 0.5(C2 H3 N)'
_chemical_formula_sum            'C26 H31.50 B2 F10 Fe N6.50'
_chemical_formula_weight         702.55
_chemical_melting_point          ?
loop_
_atom_type_symbol
_atom_type_description
_atom_type_scat_dispersion_real
_atom_type_scat_dispersion_imag
_atom_type_scat_source
C C 0.0033 0.0016 'International Tables Vol C Tables 4.2.6.8 and 6.1.1.4'
H H 0.0000 0.0000 'International Tables Vol C Tables 4.2.6.8 and 6.1.1.4'
B B 0.0013 0.0007 'International Tables Vol C Tables 4.2.6.8 and 6.1.1.4'
F F 0.0171 0.0103 'International Tables Vol C Tables 4.2.6.8 and 6.1.1.4'
Fe Fe 0.3463 0.8444 'International Tables Vol C Tables 4.2.6.8 and 6.1.1.4'
N N 0.0061 0.0033 'International Tables Vol C Tables 4.2.6.8 and 6.1.1.4'

_shelx_space_group_comment       
;
The symmetry employed for this shelxl refinement is uniquely defined
by the following loop, which should always be used as a source of
symmetry information in preference to the above space-group names.
They are only intended as comments.
;
_space_group_crystal_system      triclinic
_space_group_IT_number           2
_space_group_name_H-M_alt        'P -1'
_space_group_name_Hall           '-P 1'
loop_
_space_group_symop_operation_xyz
'x, y, z'
'-x, -y, -z'

_cell_length_a                   11.4603(7)
_cell_length_b                   14.9231(8)
_cell_length_c                   18.6992(11)
_cell_angle_alpha                110.254(3)
_cell_angle_beta                 106.434(3)
_cell_angle_gamma                91.133(3)
_cell_volume                     2853.0(3)
_cell_formula_units_Z            4
_cell_measurement_reflns_used    9010
_cell_measurement_temperature    100
_cell_measurement_theta_max      60.094
_cell_measurement_theta_min      4.420
_shelx_estimated_absorpt_T_max   0.935
_shelx_estimated_absorpt_T_min   0.817
_exptl_absorpt_coefficient_mu    0.626
_exptl_absorpt_correction_T_max  0.7460
_exptl_absorpt_correction_T_min  0.7115
_exptl_absorpt_correction_type   multi-scan
_exptl_absorpt_process_details   
;
SADABS-2014/5 (Bruker,2014/5) was used for absorption correction.
wR2(int) was 0.0800 before and 0.0481 after correction.
The Ratio of minimum to maximum transmission is 0.9538.
The \l/2 correction factor is Not present.
;
_exptl_absorpt_special_details   ?
_exptl_crystal_colour            'dark red'
_exptl_crystal_colour_modifier   dark
_exptl_crystal_colour_primary    red
_exptl_crystal_density_diffrn    1.636
_exptl_crystal_density_meas      ?
_exptl_crystal_density_method    ?
_exptl_crystal_description       block
_exptl_crystal_F_000             1436
_exptl_crystal_preparation       ?
_exptl_crystal_recrystallization_method 
'Single crystals were grown by vapor diffusion of diethyl ether into a dark yellow acetonitrile solution of the complex'
_exptl_crystal_size_max          0.336
_exptl_crystal_size_mid          0.115
_exptl_crystal_size_min          0.109
_exptl_transmission_factor_max   ?
_exptl_transmission_factor_min   ?
_diffrn_reflns_av_R_equivalents  0.0360
_diffrn_reflns_av_unetI/netI     0.0227
_diffrn_reflns_Laue_measured_fraction_full 0.998
_diffrn_reflns_Laue_measured_fraction_max 0.984
_diffrn_reflns_limit_h_max       16
_diffrn_reflns_limit_h_min       -16
_diffrn_reflns_limit_k_max       21
_diffrn_reflns_limit_k_min       -21
_diffrn_reflns_limit_l_max       26
_diffrn_reflns_limit_l_min       -26
_diffrn_reflns_number            126647
_diffrn_reflns_point_group_measured_fraction_full 0.998
_diffrn_reflns_point_group_measured_fraction_max 0.984
_diffrn_reflns_theta_full        26.000
_diffrn_reflns_theta_max         30.419
_diffrn_reflns_theta_min         1.220
_diffrn_ambient_temperature      100.02
_diffrn_detector_area_resol_mean 8
_diffrn_measured_fraction_theta_full 0.998
_diffrn_measured_fraction_theta_max 0.984
_diffrn_measurement_device_type  'Bruker Kappa APEX CCD area detector'
_diffrn_measurement_method       '\w and \f scans'
_diffrn_radiation_monochromator  graphite
_diffrn_radiation_type           MoK\a
_diffrn_radiation_wavelength     0.71073
_diffrn_source                   'sealed tube'
_diffrn_standards_number         .
_reflns_Friedel_coverage         0.000
_reflns_Friedel_fraction_full    .
_reflns_Friedel_fraction_max     .
_reflns_number_gt                14741
_reflns_number_total             16997
_reflns_special_details          
;
 Reflections were merged by SHELXL according to the crystal
 class for the calculation of statistics and refinement.
 
 _reflns_Friedel_fraction is defined as the number of unique
 Friedel pairs measured divided by the number that would be
 possible theoretically, ignoring centric projections and
 systematic absences.
;
_reflns_threshold_expression     'I > 2\s(I)'
_computing_cell_refinement       'SAINT V8.34A (Bruker, 2013)'
_computing_data_collection       'APEX2 V2014.11-0 (Bruker, 2014)'
_computing_data_reduction        'Bruker SAINT'
_computing_molecular_graphics    'Olex2 (Dolomanov et al., 2009)'
_computing_publication_material  'Olex2 (Dolomanov et al., 2009)'
_computing_structure_refinement  'XL (Sheldrick, 2008)'
_computing_structure_solution    'XT (Sheldrick, 2015)'
_refine_diff_density_max         1.613
_refine_diff_density_min         -1.267
_refine_diff_density_rms         0.077
_refine_ls_extinction_coef       .
_refine_ls_extinction_method     none
_refine_ls_goodness_of_fit_ref   1.059
_refine_ls_hydrogen_treatment    constr
_refine_ls_matrix_type           full
_refine_ls_number_parameters     843
_refine_ls_number_reflns         16997
_refine_ls_number_restraints     0
_refine_ls_R_factor_all          0.0527
_refine_ls_R_factor_gt           0.0448
_refine_ls_restrained_S_all      1.059
_refine_ls_shift/su_max          0.001
_refine_ls_shift/su_mean         0.000
_refine_ls_structure_factor_coef Fsqd
_refine_ls_weighting_details     
'w=1/[\s^2^(Fo^2^)+(0.0409P)^2^+4.5304P] where P=(Fo^2^+2Fc^2^)/3'
_refine_ls_weighting_scheme      calc
_refine_ls_wR_factor_gt          0.1107
_refine_ls_wR_factor_ref         0.1153
_refine_special_details          ?
_olex2_refinement_description    
;
1. Fixed Uiso
 At 1.2 times of:
  All C(H) groups, All C(H,H) groups
 At 1.5 times of:
  All C(H,H,H) groups
2. Others
 Sof(F20A)=1-FVAR(1)
 Sof(F20)=FVAR(1)
 Sof(F19A)=1-FVAR(2)
 Sof(F19)=FVAR(2)
3.a Secondary CH2 refined with riding coordinates:
 C1(H1A,H1B), C2(H2A,H2B), C3(H3A,H3B), C4(H4A,H4B), C5(H5A,H5B), C6(H6A,H6B),
 C7(H7A,H7B), C14(H14A,H14B), C20(H20A,H20B), C26(H26A,H26B), C27(H27A,H27B),
 C28(H28A,H28B), C29(H29A,H29B), C30(H30A,H30B), C31(H31A,H31B), C32(H32A,H32B),
  C39(H39A,H39B), C45(H45A,H45B)
3.b Aromatic/amide H refined with riding coordinates:
 C9(H9), C10(H10), C11(H11), C17(H17), C18(H18), C19(H19), C23(H23), C24(H24),
 C25(H25), C34(H34), C35(H35), C36(H36), C42(H42), C43(H43), C44(H44), C48(H48),
  C49(H49), C50(H50)
3.c Idealised Me refined as rotating group:
 C13(H13A,H13B,H13C), C38(H38A,H38B,H38C), C52(H52A,H52B,H52C)
;
_atom_sites_solution_hydrogens   geom
_atom_sites_solution_primary     direct
_atom_sites_solution_secondary   ?
loop_
_atom_site_label
_atom_site_type_symbol
_atom_site_fract_x
_atom_site_fract_y
_atom_site_fract_z
_atom_site_U_iso_or_equiv
_atom_site_adp_type
_atom_site_occupancy
_atom_site_site_symmetry_order
_atom_site_calc_flag
_atom_site_refinement_flags_posn
_atom_site_refinement_flags_adp
_atom_site_refinement_flags_occupancy
_atom_site_disorder_assembly
_atom_site_disorder_group
Fe1 Fe 0.69044(2) 0.93471(2) 0.74146(2) 0.01348(6) Uani 1 1 d . . . . .
F1 F 1.01797(12) 0.72475(9) 0.66940(7) 0.0262(3) Uani 1 1 d . . . . .
F2 F 0.75516(13) 1.27975(9) 0.75580(9) 0.0324(3) Uani 1 1 d . . . . .
N1 N 0.78214(15) 0.85195(11) 0.79733(9) 0.0161(3) Uani 1 1 d . . . . .
N2 N 0.80915(15) 1.04506(11) 0.83066(9) 0.0167(3) Uani 1 1 d . . . . .
N3 N 0.59255(15) 0.95441(12) 0.81788(10) 0.0187(3) Uani 1 1 d . . . . .
N4 N 0.53857(15) 0.83296(11) 0.66463(10) 0.0189(3) Uani 1 1 d . . . . .
N5 N 0.80770(14) 0.89994(11) 0.67947(9) 0.0148(3) Uani 1 1 d . . . . .
N6 N 0.63023(15) 1.03533(11) 0.69984(10) 0.0184(3) Uani 1 1 d . . . . .
C1 C 0.89095(18) 0.91215(14) 0.86719(11) 0.0198(4) Uani 1 1 d . . . . .
H1A H 0.9619 0.8753 0.8699 0.024 Uiso 1 1 calc R . . . .
H1B H 0.8707 0.9268 0.9178 0.024 Uiso 1 1 calc R . . . .
C2 C 0.92504(17) 1.00593(14) 0.85804(12) 0.0192(3) Uani 1 1 d . . . . .
H2A H 0.9783 1.0527 0.9099 0.023 Uiso 1 1 calc R . . . .
H2B H 0.9701 0.9938 0.8183 0.023 Uiso 1 1 calc R . . . .
C3 C 0.75754(19) 1.08605(14) 0.89960(12) 0.0227(4) Uani 1 1 d . . . . .
H3A H 0.7968 1.0620 0.9426 0.027 Uiso 1 1 calc R . . . .
H3B H 0.7760 1.1572 0.9219 0.027 Uiso 1 1 calc R . . . .
C4 C 0.6205(2) 1.05729(15) 0.87176(13) 0.0243(4) Uani 1 1 d . . . . .
H4A H 0.5911 1.0668 0.9185 0.029 Uiso 1 1 calc R . . . .
H4B H 0.5785 1.0978 0.8428 0.029 Uiso 1 1 calc R . . . .
C5 C 0.62663(19) 0.88923(15) 0.86485(12) 0.0218(4) Uani 1 1 d . . . . .
H5A H 0.5513 0.8604 0.8688 0.026 Uiso 1 1 calc R . . . .
H5B H 0.6794 0.9278 0.9199 0.026 Uiso 1 1 calc R . . . .
C6 C 0.69406(18) 0.80938(14) 0.82548(12) 0.0199(4) Uani 1 1 d . . . . .
H6A H 0.7385 0.7811 0.8645 0.024 Uiso 1 1 calc R . . . .
H6B H 0.6350 0.7578 0.7797 0.024 Uiso 1 1 calc R . . . .
C7 C 0.46166(18) 0.93015(16) 0.77000(13) 0.0245(4) Uani 1 1 d . . . . .
H7A H 0.4332 0.9835 0.7524 0.029 Uiso 1 1 calc R . . . .
H7B H 0.4118 0.9202 0.8027 0.029 Uiso 1 1 calc R . . . .
C8 C 0.44724(18) 0.84029(15) 0.69890(13) 0.0224(4) Uani 1 1 d . . . . .
C9 C 0.3417(2) 0.77423(17) 0.66822(15) 0.0298(5) Uani 1 1 d . . . . .
H9 H 0.2816 0.7817 0.6952 0.036 Uiso 1 1 calc R . . . .
C10 C 0.3265(2) 0.69775(16) 0.59777(16) 0.0340(5) Uani 1 1 d . . . . .
H10 H 0.2575 0.6495 0.5764 0.041 Uiso 1 1 calc R . . . .
C11 C 0.4124(2) 0.69233(15) 0.55910(14) 0.0300(5) Uani 1 1 d . . . . .
H11 H 0.4009 0.6415 0.5091 0.036 Uiso 1 1 calc R . . . .
C12 C 0.51738(19) 0.76093(14) 0.59233(12) 0.0227(4) Uani 1 1 d . . . . .
C13 C 0.6031(2) 0.75751(16) 0.54473(13) 0.0281(4) Uani 1 1 d . . . . .
H13A H 0.6233 0.8223 0.5460 0.042 Uiso 1 1 calc GR . . . .
H13B H 0.5639 0.7141 0.4891 0.042 Uiso 1 1 calc GR . . . .
H13C H 0.6784 0.7339 0.5677 0.042 Uiso 1 1 calc GR . . . .
C14 C 0.82459(18) 0.77710(13) 0.73767(11) 0.0189(3) Uani 1 1 d . . . . .
H14A H 0.7565 0.7251 0.7020 0.023 Uiso 1 1 calc R . . . .
H14B H 0.8922 0.7487 0.7650 0.023 Uiso 1 1 calc R . . . .
C15 C 0.86840(17) 0.82596(13) 0.69019(11) 0.0161(3) Uani 1 1 d . . . . .
C16 C 0.96084(18) 0.79851(14) 0.65662(11) 0.0188(3) Uani 1 1 d . . . . .
C17 C 0.99539(18) 0.84268(15) 0.61093(11) 0.0209(4) Uani 1 1 d . . . . .
H17 H 1.0597 0.8233 0.5885 0.025 Uiso 1 1 calc R . . . .
C18 C 0.93112(18) 0.91716(14) 0.59939(11) 0.0190(3) Uani 1 1 d . . . . .
H18 H 0.9503 0.9498 0.5678 0.023 Uiso 1 1 calc R . . . .
C19 C 0.83908(17) 0.94349(13) 0.63407(11) 0.0167(3) Uani 1 1 d . . . . .
H19 H 0.7961 0.9945 0.6255 0.020 Uiso 1 1 calc R . . . .
C20 C 0.82661(18) 1.11950(13) 0.79730(12) 0.0193(3) Uani 1 1 d . . . . .
H20A H 0.8912 1.1049 0.7708 0.023 Uiso 1 1 calc R . . . .
H20B H 0.8525 1.1836 0.8409 0.023 Uiso 1 1 calc R . . . .
C21 C 0.70673(18) 1.11967(13) 0.73752(12) 0.0192(3) Uani 1 1 d . . . . .
C22 C 0.6766(2) 1.19828(14) 0.71614(14) 0.0247(4) Uani 1 1 d . . . . .
C23 C 0.5722(2) 1.19427(16) 0.65581(15) 0.0296(5) Uani 1 1 d . . . . .
H23 H 0.5529 1.2487 0.6416 0.035 Uiso 1 1 calc R . . . .
C24 C 0.4967(2) 1.10713(17) 0.61681(15) 0.0290(4) Uani 1 1 d . . . . .
H24 H 0.4243 1.1003 0.5741 0.035 Uiso 1 1 calc R . . . .
C25 C 0.52705(19) 1.02984(15) 0.64020(13) 0.0228(4) Uani 1 1 d . . . . .
H25 H 0.4735 0.9708 0.6134 0.027 Uiso 1 1 calc R . . . .
Fe2 Fe 0.79121(2) 0.56693(2) 0.23580(2) 0.01265(6) Uani 1 1 d . . . . .
F3 F 1.03275(11) 0.60656(9) 0.52223(7) 0.0226(2) Uani 1 1 d . . . . .
F4 F 0.38973(12) 0.33921(9) 0.11672(8) 0.0284(3) Uani 1 1 d . . . . .
N7 N 0.83132(15) 0.55785(11) 0.13602(10) 0.0168(3) Uani 1 1 d . . . . .
N8 N 0.96940(14) 0.55771(11) 0.28019(9) 0.0159(3) Uani 1 1 d . . . . .
N9 N 0.77003(15) 0.42208(11) 0.18996(9) 0.0170(3) Uani 1 1 d . . . . .
N10 N 0.80598(14) 0.71395(11) 0.25678(9) 0.0147(3) Uani 1 1 d . . . . .
N11 N 0.78862(14) 0.57140(11) 0.34219(9) 0.0148(3) Uani 1 1 d . . . . .
N12 N 0.61119(14) 0.54821(11) 0.18967(9) 0.0149(3) Uani 1 1 d . . . . .
C26 C 0.96842(18) 0.56085(15) 0.15097(12) 0.0215(4) Uani 1 1 d . . . . .
H26A H 0.9955 0.6016 0.1251 0.026 Uiso 1 1 calc R . . . .
H26B H 0.9881 0.4950 0.1268 0.026 Uiso 1 1 calc R . . . .
C27 C 1.03671(18) 0.60114(15) 0.24018(12) 0.0207(4) Uani 1 1 d . . . . .
H27A H 1.1217 0.5848 0.2501 0.025 Uiso 1 1 calc R . . . .
H27B H 1.0403 0.6721 0.2616 0.025 Uiso 1 1 calc R . . . .
C28 C 0.98822(18) 0.45330(14) 0.26316(12) 0.0201(4) Uani 1 1 d . . . . .
H28A H 1.0493 0.4477 0.3104 0.024 Uiso 1 1 calc R . . . .
H28B H 1.0208 0.4298 0.2172 0.024 Uiso 1 1 calc R . . . .
C29 C 0.86863(18) 0.39136(13) 0.24419(12) 0.0198(4) Uani 1 1 d . . . . .
H29A H 0.8759 0.3226 0.2179 0.024 Uiso 1 1 calc R . . . .
H29B H 0.8491 0.3995 0.2942 0.024 Uiso 1 1 calc R . . . .
C30 C 0.78435(19) 0.38683(14) 0.10705(12) 0.0209(4) Uani 1 1 d . . . . .
H30A H 0.7239 0.3292 0.0717 0.025 Uiso 1 1 calc R . . . .
H30B H 0.8676 0.3683 0.1101 0.025 Uiso 1 1 calc R . . . .
C31 C 0.76481(19) 0.46519(14) 0.07226(11) 0.0200(4) Uani 1 1 d . . . . .
H31A H 0.7966 0.4498 0.0259 0.024 Uiso 1 1 calc R . . . .
H31B H 0.6762 0.4702 0.0536 0.024 Uiso 1 1 calc R . . . .
C32 C 0.78726(18) 0.64063(13) 0.11554(11) 0.0182(3) Uani 1 1 d . . . . .
H32A H 0.6977 0.6269 0.0881 0.022 Uiso 1 1 calc R . . . .
H32B H 0.8280 0.6518 0.0787 0.022 Uiso 1 1 calc R . . . .
C33 C 0.81511(16) 0.72865(13) 0.19041(11) 0.0169(3) Uani 1 1 d . . . . .
C34 C 0.83738(18) 0.81874(14) 0.18738(13) 0.0210(4) Uani 1 1 d . . . . .
H34 H 0.8488 0.8248 0.1408 0.025 Uiso 1 1 calc R . . . .
C35 C 0.8427(2) 0.89987(14) 0.25371(13) 0.0250(4) Uani 1 1 d . . . . .
H35 H 0.8572 0.9627 0.2535 0.030 Uiso 1 1 calc R . . . .
C36 C 0.82620(19) 0.88704(14) 0.31986(13) 0.0231(4) Uani 1 1 d . . . . .
H36 H 0.8262 0.9415 0.3652 0.028 Uiso 1 1 calc R . . . .
C37 C 0.80954(17) 0.79433(13) 0.32094(11) 0.0176(3) Uani 1 1 d . . . . .
C38 C 0.7907(2) 0.78591(14) 0.39432(12) 0.0225(4) Uani 1 1 d . . . . .
H38A H 0.7177 0.7398 0.3789 0.034 Uiso 1 1 calc GR . . . .
H38B H 0.7794 0.8490 0.4295 0.034 Uiso 1 1 calc GR . . . .
H38C H 0.8626 0.7634 0.4227 0.034 Uiso 1 1 calc GR . . . .
C39 C 1.00544(16) 0.61218(14) 0.36746(11) 0.0179(3) Uani 1 1 d . . . . .
H39A H 1.0189 0.6822 0.3790 0.022 Uiso 1 1 calc R . . . .
H39B H 1.0823 0.5929 0.3949 0.022 Uiso 1 1 calc R . . . .
C40 C 0.90264(16) 0.58928(12) 0.39579(11) 0.0155(3) Uani 1 1 d . . . . .
C41 C 0.91726(17) 0.58877(13) 0.47136(11) 0.0175(3) Uani 1 1 d . . . . .
C42 C 0.82002(18) 0.56995(14) 0.49597(11) 0.0194(3) Uani 1 1 d . . . . .
H42 H 0.8317 0.5695 0.5482 0.023 Uiso 1 1 calc R . . . .
C43 C 0.70412(18) 0.55166(13) 0.44045(11) 0.0182(3) Uani 1 1 d . . . . .
H43 H 0.6337 0.5380 0.4540 0.022 Uiso 1 1 calc R . . . .
C44 C 0.69185(17) 0.55345(13) 0.36510(11) 0.0161(3) Uani 1 1 d . . . . .
H44 H 0.6118 0.5415 0.3279 0.019 Uiso 1 1 calc R . . . .
C45 C 0.64641(18) 0.38696(13) 0.18706(12) 0.0198(4) Uani 1 1 d . . . . .
H45A H 0.6490 0.3831 0.2393 0.024 Uiso 1 1 calc R . . . .
H45B H 0.6180 0.3219 0.1451 0.024 Uiso 1 1 calc R . . . .
C46 C 0.56007(17) 0.45621(13) 0.16848(11) 0.0173(3) Uani 1 1 d . . . . .
C47 C 0.43433(18) 0.43168(14) 0.13634(11) 0.0204(4) Uani 1 1 d . . . . .
C48 C 0.35615(18) 0.49753(16) 0.12467(12) 0.0239(4) Uani 1 1 d . . . . .
H48 H 0.2697 0.4800 0.1032 0.029 Uiso 1 1 calc R . . . .
C49 C 0.40968(18) 0.59075(16) 0.14584(12) 0.0220(4) Uani 1 1 d . . . . .
H49 H 0.3599 0.6389 0.1383 0.026 Uiso 1 1 calc R . . . .
C50 C 0.53593(17) 0.61356(14) 0.17797(11) 0.0177(3) Uani 1 1 d . . . . .
H50 H 0.5710 0.6780 0.1924 0.021 Uiso 1 1 calc R . . . .
F17 F 0.8399(3) 0.18942(18) 0.50750(13) 0.0947(10) Uani 1 1 d . . . . .
F18 F 0.85886(16) 0.15388(11) 0.61787(9) 0.0406(4) Uani 1 1 d . . . . .
F19 F 0.7197(4) 0.0621(4) 0.5103(3) 0.071(2) Uani 0.545(7) 1 d . . P A 1
F20 F 0.7847(6) 0.0306(3) 0.4943(3) 0.0582(19) Uani 0.460(6) 1 d . . P A 1
B4 B 0.8147(3) 0.1248(2) 0.53520(17) 0.0389(7) Uani 1 1 d . . . . .
F9 F 0.73726(14) 0.53665(15) 0.73895(11) 0.0509(4) Uani 1 1 d . . . . .
F10 F 0.56068(14) 0.58414(10) 0.68686(11) 0.0420(4) Uani 1 1 d . . . . .
F11 F 0.6928(2) 0.53397(18) 0.61376(13) 0.0779(7) Uani 1 1 d . . . . .
F12 F 0.58458(13) 0.42624(10) 0.63954(10) 0.0358(3) Uani 1 1 d . . . . .
B2 B 0.6432(2) 0.52002(18) 0.66780(16) 0.0261(5) Uani 1 1 d . . . . .
F5 F 0.19755(12) 0.98348(9) 0.94458(8) 0.0282(3) Uani 1 1 d . . . . .
F6 F 0.1810(2) 0.82266(11) 0.88959(13) 0.0632(6) Uani 1 1 d . . . . .
F7 F 0.20176(14) 0.91272(14) 0.81712(8) 0.0418(4) Uani 1 1 d . . . . .
F8 F 0.36304(14) 0.91346(14) 0.92080(10) 0.0457(4) Uani 1 1 d . . . . .
B1 B 0.2358(2) 0.90729(16) 0.89264(14) 0.0215(4) Uani 1 1 d . . . . .
N13 N 0.5070(2) 0.29331(16) 0.96007(14) 0.0367(5) Uani 1 1 d . . . . .
C51 C 0.45272(19) 0.22914(15) 0.96079(12) 0.0236(4) Uani 1 1 d . . . . .
C52 C 0.3842(2) 0.14687(15) 0.96206(13) 0.0245(4) Uani 1 1 d . . . . .
H52A H 0.3515 0.0990 0.9075 0.037 Uiso 1 1 calc GR . . . .
H52B H 0.3163 0.1682 0.9832 0.037 Uiso 1 1 calc GR . . . .
H52C H 0.4387 0.1181 0.9963 0.037 Uiso 1 1 calc GR . . . .
F13 F 0.09413(13) 0.39089(10) 0.03048(9) 0.0346(3) Uani 1 1 d . . . . .
F14 F 0.04911(15) 0.29939(12) 0.09656(9) 0.0379(3) Uani 1 1 d . . . . .
F15 F -0.08213(14) 0.29191(13) -0.02334(9) 0.0453(4) Uani 1 1 d . . . . .
F16 F 0.09940(19) 0.22945(12) -0.01765(11) 0.0520(5) Uani 1 1 d . . . . .
B3 B 0.0411(2) 0.30181(17) 0.02215(15) 0.0253(5) Uani 1 1 d . . . . .
F20A F 0.9120(4) 0.0640(3) 0.5089(2) 0.0561(14) Uani 0.540(6) 1 d . . P A 2
F19A F 0.6827(4) 0.1562(4) 0.5178(3) 0.0686(19) Uani 0.455(7) 1 d . . P A 2

loop_
_atom_site_aniso_label
_atom_site_aniso_U_11
_atom_site_aniso_U_22
_atom_site_aniso_U_33
_atom_site_aniso_U_23
_atom_site_aniso_U_13
_atom_site_aniso_U_12
Fe1 0.01451(12) 0.01207(11) 0.01326(11) 0.00329(9) 0.00525(9) -0.00023(8)
F1 0.0308(6) 0.0261(6) 0.0234(6) 0.0100(5) 0.0091(5) 0.0164(5)
F2 0.0341(7) 0.0181(6) 0.0483(8) 0.0109(6) 0.0194(6) 0.0015(5)
N1 0.0189(7) 0.0159(7) 0.0139(7) 0.0061(6) 0.0051(6) -0.0015(5)
N2 0.0186(7) 0.0151(7) 0.0162(7) 0.0040(6) 0.0072(6) -0.0009(5)
N3 0.0184(7) 0.0195(7) 0.0189(7) 0.0049(6) 0.0095(6) -0.0009(6)
N4 0.0213(8) 0.0150(7) 0.0182(7) 0.0063(6) 0.0028(6) -0.0015(6)
N5 0.0171(7) 0.0138(6) 0.0126(6) 0.0043(5) 0.0043(5) 0.0019(5)
N6 0.0199(7) 0.0167(7) 0.0196(7) 0.0053(6) 0.0093(6) 0.0047(6)
C1 0.0193(8) 0.0216(9) 0.0168(8) 0.0081(7) 0.0020(7) -0.0035(7)
C2 0.0167(8) 0.0202(8) 0.0185(8) 0.0066(7) 0.0032(7) -0.0030(6)
C3 0.0279(10) 0.0194(9) 0.0180(9) 0.0003(7) 0.0114(7) -0.0027(7)
C4 0.0285(10) 0.0218(9) 0.0231(9) 0.0022(7) 0.0163(8) 0.0010(8)
C5 0.0231(9) 0.0265(9) 0.0186(9) 0.0098(7) 0.0092(7) -0.0036(7)
C6 0.0224(9) 0.0206(8) 0.0189(8) 0.0106(7) 0.0061(7) -0.0041(7)
C7 0.0165(8) 0.0297(10) 0.0299(10) 0.0115(8) 0.0106(8) 0.0005(7)
C8 0.0181(8) 0.0231(9) 0.0262(10) 0.0129(8) 0.0024(7) -0.0013(7)
C9 0.0198(9) 0.0303(11) 0.0396(12) 0.0201(10) 0.0012(9) -0.0034(8)
C10 0.0219(10) 0.0235(10) 0.0461(14) 0.0150(10) -0.0073(9) -0.0063(8)
C11 0.0309(11) 0.0163(9) 0.0285(11) 0.0046(8) -0.0076(9) 0.0002(8)
C12 0.0254(9) 0.0160(8) 0.0207(9) 0.0059(7) -0.0009(7) 0.0024(7)
C13 0.0302(11) 0.0254(10) 0.0185(9) -0.0009(8) 0.0032(8) 0.0052(8)
C14 0.0248(9) 0.0162(8) 0.0188(8) 0.0089(7) 0.0079(7) 0.0049(7)
C15 0.0199(8) 0.0146(7) 0.0134(7) 0.0051(6) 0.0047(6) 0.0030(6)
C16 0.0201(8) 0.0182(8) 0.0155(8) 0.0043(7) 0.0036(7) 0.0060(7)
C17 0.0192(8) 0.0251(9) 0.0161(8) 0.0038(7) 0.0068(7) 0.0034(7)
C18 0.0218(9) 0.0212(9) 0.0139(8) 0.0059(7) 0.0061(7) -0.0011(7)
C19 0.0200(8) 0.0165(8) 0.0134(7) 0.0058(6) 0.0043(6) 0.0010(6)
C20 0.0222(9) 0.0134(8) 0.0231(9) 0.0056(7) 0.0101(7) -0.0008(6)
C21 0.0222(9) 0.0169(8) 0.0236(9) 0.0076(7) 0.0142(7) 0.0048(7)
C22 0.0263(10) 0.0171(8) 0.0378(11) 0.0107(8) 0.0196(9) 0.0054(7)
C23 0.0309(11) 0.0261(10) 0.0430(13) 0.0208(10) 0.0175(10) 0.0126(8)
C24 0.0248(10) 0.0312(11) 0.0361(12) 0.0175(9) 0.0099(9) 0.0112(8)
C25 0.0199(9) 0.0222(9) 0.0274(10) 0.0098(8) 0.0078(8) 0.0064(7)
Fe2 0.01249(11) 0.01190(11) 0.01409(11) 0.00488(9) 0.00475(9) 0.00172(8)
F3 0.0180(5) 0.0264(6) 0.0175(5) 0.0060(5) -0.0009(4) 0.0048(4)
F4 0.0276(6) 0.0250(6) 0.0296(6) 0.0086(5) 0.0070(5) -0.0110(5)
N7 0.0189(7) 0.0152(7) 0.0181(7) 0.0064(6) 0.0081(6) 0.0041(5)
N8 0.0141(7) 0.0162(7) 0.0185(7) 0.0065(6) 0.0065(6) 0.0033(5)
N9 0.0196(7) 0.0143(7) 0.0170(7) 0.0063(6) 0.0048(6) 0.0035(5)
N10 0.0127(6) 0.0136(6) 0.0175(7) 0.0052(5) 0.0052(5) 0.0010(5)
N11 0.0139(7) 0.0137(6) 0.0165(7) 0.0052(5) 0.0044(5) 0.0021(5)
N12 0.0147(7) 0.0159(7) 0.0138(7) 0.0057(5) 0.0036(5) 0.0003(5)
C26 0.0200(9) 0.0255(9) 0.0245(9) 0.0106(8) 0.0133(7) 0.0066(7)
C27 0.0168(8) 0.0236(9) 0.0269(9) 0.0115(8) 0.0117(7) 0.0045(7)
C28 0.0196(8) 0.0182(8) 0.0226(9) 0.0073(7) 0.0064(7) 0.0075(7)
C29 0.0230(9) 0.0156(8) 0.0210(9) 0.0082(7) 0.0047(7) 0.0061(7)
C30 0.0273(9) 0.0156(8) 0.0186(8) 0.0038(7) 0.0084(7) 0.0059(7)
C31 0.0266(9) 0.0173(8) 0.0156(8) 0.0045(7) 0.0075(7) 0.0040(7)
C32 0.0220(9) 0.0170(8) 0.0189(8) 0.0084(7) 0.0088(7) 0.0036(7)
C33 0.0146(8) 0.0166(8) 0.0204(8) 0.0079(7) 0.0055(6) 0.0022(6)
C34 0.0192(8) 0.0201(9) 0.0261(9) 0.0125(8) 0.0057(7) 0.0010(7)
C35 0.0252(10) 0.0161(8) 0.0316(11) 0.0099(8) 0.0045(8) -0.0009(7)
C36 0.0256(10) 0.0146(8) 0.0244(9) 0.0039(7) 0.0047(8) 0.0014(7)
C37 0.0147(8) 0.0160(8) 0.0187(8) 0.0043(7) 0.0027(6) 0.0013(6)
C38 0.0300(10) 0.0177(8) 0.0192(9) 0.0047(7) 0.0090(8) 0.0066(7)
C39 0.0134(7) 0.0205(8) 0.0189(8) 0.0065(7) 0.0043(6) 0.0016(6)
C40 0.0148(8) 0.0132(7) 0.0175(8) 0.0048(6) 0.0043(6) 0.0031(6)
C41 0.0166(8) 0.0157(8) 0.0167(8) 0.0046(6) 0.0015(6) 0.0046(6)
C42 0.0247(9) 0.0186(8) 0.0164(8) 0.0074(7) 0.0074(7) 0.0063(7)
C43 0.0204(8) 0.0179(8) 0.0194(8) 0.0081(7) 0.0092(7) 0.0040(6)
C44 0.0158(8) 0.0163(8) 0.0175(8) 0.0068(6) 0.0061(6) 0.0021(6)
C45 0.0217(9) 0.0147(8) 0.0214(9) 0.0067(7) 0.0043(7) -0.0023(6)
C46 0.0190(8) 0.0172(8) 0.0148(8) 0.0059(6) 0.0041(6) -0.0028(6)
C47 0.0209(9) 0.0222(9) 0.0169(8) 0.0065(7) 0.0055(7) -0.0061(7)
C48 0.0159(8) 0.0340(11) 0.0212(9) 0.0105(8) 0.0047(7) -0.0020(7)
C49 0.0160(8) 0.0308(10) 0.0215(9) 0.0124(8) 0.0057(7) 0.0051(7)
C50 0.0170(8) 0.0190(8) 0.0175(8) 0.0075(7) 0.0050(6) 0.0024(6)
F17 0.158(3) 0.0774(16) 0.0419(11) 0.0245(11) 0.0204(14) -0.0414(17)
F18 0.0618(10) 0.0340(8) 0.0268(7) 0.0082(6) 0.0182(7) 0.0070(7)
F19 0.051(3) 0.092(4) 0.049(2) 0.014(2) -0.0001(18) -0.043(3)
F20 0.095(5) 0.0241(17) 0.035(2) 0.0047(15) -0.002(2) 0.016(2)
B4 0.064(2) 0.0258(12) 0.0269(13) 0.0081(10) 0.0169(13) -0.0073(12)
F9 0.0255(7) 0.0738(12) 0.0438(9) 0.0180(9) 0.0006(7) 0.0064(8)
F10 0.0332(8) 0.0250(7) 0.0582(10) 0.0084(7) 0.0079(7) 0.0061(6)
F11 0.1013(18) 0.0869(16) 0.0498(11) 0.0161(11) 0.0439(12) -0.0296(13)
F12 0.0310(7) 0.0213(6) 0.0514(9) 0.0063(6) 0.0163(6) 0.0006(5)
B2 0.0229(11) 0.0257(11) 0.0300(12) 0.0088(9) 0.0107(9) -0.0010(8)
F5 0.0289(6) 0.0245(6) 0.0255(6) 0.0018(5) 0.0091(5) 0.0027(5)
F6 0.0995(16) 0.0196(7) 0.0816(14) 0.0099(8) 0.0561(13) -0.0041(8)
F7 0.0337(8) 0.0723(11) 0.0222(7) 0.0191(7) 0.0101(6) 0.0141(7)
F8 0.0285(7) 0.0761(12) 0.0395(8) 0.0271(8) 0.0122(6) 0.0244(8)
B1 0.0245(10) 0.0202(10) 0.0213(10) 0.0069(8) 0.0104(8) 0.0025(8)
N13 0.0348(11) 0.0376(11) 0.0405(12) 0.0240(10) 0.0042(9) -0.0027(9)
C51 0.0240(9) 0.0262(10) 0.0216(9) 0.0116(8) 0.0051(7) 0.0046(8)
C52 0.0265(10) 0.0259(10) 0.0258(10) 0.0135(8) 0.0099(8) 0.0041(8)
F13 0.0308(7) 0.0246(6) 0.0415(8) 0.0021(6) 0.0141(6) -0.0064(5)
F14 0.0438(8) 0.0484(9) 0.0309(7) 0.0161(7) 0.0226(6) 0.0170(7)
F15 0.0334(8) 0.0537(10) 0.0309(8) 0.0016(7) 0.0021(6) -0.0185(7)
F16 0.0823(13) 0.0317(8) 0.0598(11) 0.0101(7) 0.0562(10) 0.0180(8)
B3 0.0272(11) 0.0219(10) 0.0233(11) -0.0013(8) 0.0148(9) -0.0037(8)
F20A 0.086(3) 0.063(2) 0.053(2) 0.0354(18) 0.052(2) 0.038(2)
F19A 0.063(3) 0.105(4) 0.064(3) 0.051(3) 0.032(2) 0.052(3)

_geom_special_details            
;
 All esds (except the esd in the dihedral angle between two l.s. planes)
 are estimated using the full covariance matrix.  The cell esds are taken
 into account individually in the estimation of esds in distances, angles
 and torsion angles; correlations between esds in cell parameters are only
 used when they are defined by crystal symmetry.  An approximate (isotropic)
 treatment of cell esds is used for estimating esds involving l.s. planes.
;
loop_
_geom_bond_atom_site_label_1
_geom_bond_atom_site_label_2
_geom_bond_distance
_geom_bond_site_symmetry_2
_geom_bond_publ_flag
Fe1 N1 2.0111(16) . ?
Fe1 N2 2.0175(16) . ?
Fe1 N3 2.0039(16) . ?
Fe1 N4 2.0902(16) . ?
Fe1 N5 1.9778(16) . ?
Fe1 N6 1.9706(17) . ?
F1 C16 1.349(2) . ?
F2 C22 1.339(2) . ?
N1 C1 1.513(2) . ?
N1 C6 1.485(2) . ?
N1 C14 1.481(2) . ?
N2 C2 1.490(3) . ?
N2 C3 1.512(2) . ?
N2 C20 1.485(2) . ?
N3 C4 1.484(3) . ?
N3 C5 1.511(3) . ?
N3 C7 1.475(3) . ?
N4 C8 1.362(3) . ?
N4 C12 1.356(3) . ?
N5 C15 1.359(2) . ?
N5 C19 1.348(2) . ?
N6 C21 1.357(2) . ?
N6 C25 1.355(3) . ?
C1 H1A 0.9900 . ?
C1 H1B 0.9900 . ?
C1 C2 1.524(3) . ?
C2 H2A 0.9900 . ?
C2 H2B 0.9900 . ?
C3 H3A 0.9900 . ?
C3 H3B 0.9900 . ?
C3 C4 1.509(3) . ?
C4 H4A 0.9900 . ?
C4 H4B 0.9900 . ?
C5 H5A 0.9900 . ?
C5 H5B 0.9900 . ?
C5 C6 1.520(3) . ?
C6 H6A 0.9900 . ?
C6 H6B 0.9900 . ?
C7 H7A 0.9900 . ?
C7 H7B 0.9900 . ?
C7 C8 1.492(3) . ?
C8 C9 1.390(3) . ?
C9 H9 0.9500 . ?
C9 C10 1.375(4) . ?
C10 H10 0.9500 . ?
C10 C11 1.365(4) . ?
C11 H11 0.9500 . ?
C11 C12 1.404(3) . ?
C12 C13 1.492(3) . ?
C13 H13A 0.9800 . ?
C13 H13B 0.9800 . ?
C13 H13C 0.9800 . ?
C14 H14A 0.9900 . ?
C14 H14B 0.9900 . ?
C14 C15 1.503(3) . ?
C15 C16 1.378(3) . ?
C16 C17 1.375(3) . ?
C17 H17 0.9500 . ?
C17 C18 1.390(3) . ?
C18 H18 0.9500 . ?
C18 C19 1.384(3) . ?
C19 H19 0.9500 . ?
C20 H20A 0.9900 . ?
C20 H20B 0.9900 . ?
C20 C21 1.507(3) . ?
C21 C22 1.385(3) . ?
C22 C23 1.376(3) . ?
C23 H23 0.9500 . ?
C23 C24 1.383(3) . ?
C24 H24 0.9500 . ?
C24 C25 1.386(3) . ?
C25 H25 0.9500 . ?
Fe2 N7 2.0059(16) . ?
Fe2 N8 2.0023(16) . ?
Fe2 N9 2.0112(16) . ?
Fe2 N10 2.0851(15) . ?
Fe2 N11 1.9760(16) . ?
Fe2 N12 1.9702(15) . ?
F3 C41 1.351(2) . ?
F4 C47 1.347(2) . ?
N7 C26 1.513(2) . ?
N7 C31 1.489(2) . ?
N7 C32 1.473(2) . ?
N8 C27 1.489(2) . ?
N8 C28 1.511(2) . ?
N8 C39 1.477(2) . ?
N9 C29 1.487(2) . ?
N9 C30 1.513(2) . ?
N9 C45 1.481(2) . ?
N10 C33 1.364(2) . ?
N10 C37 1.361(2) . ?
N11 C40 1.358(2) . ?
N11 C44 1.350(2) . ?
N12 C46 1.359(2) . ?
N12 C50 1.348(2) . ?
C26 H26A 0.9900 . ?
C26 H26B 0.9900 . ?
C26 C27 1.518(3) . ?
C27 H27A 0.9900 . ?
C27 H27B 0.9900 . ?
C28 H28A 0.9900 . ?
C28 H28B 0.9900 . ?
C28 C29 1.519(3) . ?
C29 H29A 0.9900 . ?
C29 H29B 0.9900 . ?
C30 H30A 0.9900 . ?
C30 H30B 0.9900 . ?
C30 C31 1.515(3) . ?
C31 H31A 0.9900 . ?
C31 H31B 0.9900 . ?
C32 H32A 0.9900 . ?
C32 H32B 0.9900 . ?
C32 C33 1.498(3) . ?
C33 C34 1.387(3) . ?
C34 H34 0.9500 . ?
C34 C35 1.387(3) . ?
C35 H35 0.9500 . ?
C35 C36 1.377(3) . ?
C36 H36 0.9500 . ?
C36 C37 1.401(3) . ?
C37 C38 1.494(3) . ?
C38 H38A 0.9800 . ?
C38 H38B 0.9800 . ?
C38 H38C 0.9800 . ?
C39 H39A 0.9900 . ?
C39 H39B 0.9900 . ?
C39 C40 1.499(3) . ?
C40 C41 1.378(3) . ?
C41 C42 1.378(3) . ?
C42 H42 0.9500 . ?
C42 C43 1.388(3) . ?
C43 H43 0.9500 . ?
C43 C44 1.386(3) . ?
C44 H44 0.9500 . ?
C45 H45A 0.9900 . ?
C45 H45B 0.9900 . ?
C45 C46 1.504(3) . ?
C46 C47 1.381(3) . ?
C47 C48 1.374(3) . ?
C48 H48 0.9500 . ?
C48 C49 1.384(3) . ?
C49 H49 0.9500 . ?
C49 C50 1.385(3) . ?
C50 H50 0.9500 . ?
F17 B4 1.304(3) . ?
F18 B4 1.385(3) . ?
F19 F20 0.954(6) . ?
F19 B4 1.284(5) . ?
F20 B4 1.330(5) . ?
B4 F20A 1.533(5) . ?
B4 F19A 1.572(6) . ?
F9 B2 1.394(3) . ?
F10 B2 1.388(3) . ?
F11 B2 1.362(3) . ?
F12 B2 1.392(3) . ?
F5 B1 1.387(3) . ?
F6 B1 1.375(3) . ?
F7 B1 1.386(3) . ?
F8 B1 1.392(3) . ?
N13 C51 1.137(3) . ?
C51 C52 1.455(3) . ?
C52 H52A 0.9800 . ?
C52 H52B 0.9800 . ?
C52 H52C 0.9800 . ?
F13 B3 1.390(3) . ?
F14 B3 1.382(3) . ?
F15 B3 1.402(3) . ?
F16 B3 1.386(3) . ?

loop_
_geom_angle_atom_site_label_1
_geom_angle_atom_site_label_2
_geom_angle_atom_site_label_3
_geom_angle
_geom_angle_site_symmetry_1
_geom_angle_site_symmetry_3
_geom_angle_publ_flag
N1 Fe1 N2 84.95(6) . . ?
N1 Fe1 N4 98.06(6) . . ?
N2 Fe1 N4 166.30(7) . . ?
N3 Fe1 N1 85.32(7) . . ?
N3 Fe1 N2 84.82(6) . . ?
N3 Fe1 N4 82.12(7) . . ?
N5 Fe1 N1 82.41(6) . . ?
N5 Fe1 N2 93.12(6) . . ?
N5 Fe1 N3 167.70(7) . . ?
N5 Fe1 N4 100.52(7) . . ?
N6 Fe1 N1 168.35(7) . . ?
N6 Fe1 N2 83.94(7) . . ?
N6 Fe1 N3 97.14(7) . . ?
N6 Fe1 N4 93.56(7) . . ?
N6 Fe1 N5 94.69(6) . . ?
C1 N1 Fe1 110.26(11) . . ?
C6 N1 Fe1 106.71(12) . . ?
C6 N1 C1 110.78(14) . . ?
C14 N1 Fe1 107.08(11) . . ?
C14 N1 C1 110.07(15) . . ?
C14 N1 C6 111.82(15) . . ?
C2 N2 Fe1 107.29(11) . . ?
C2 N2 C3 109.50(15) . . ?
C3 N2 Fe1 110.15(11) . . ?
C20 N2 Fe1 107.18(12) . . ?
C20 N2 C2 112.50(15) . . ?
C20 N2 C3 110.15(15) . . ?
C4 N3 Fe1 107.45(11) . . ?
C4 N3 C5 111.11(16) . . ?
C5 N3 Fe1 109.69(12) . . ?
C7 N3 Fe1 107.53(12) . . ?
C7 N3 C4 110.88(16) . . ?
C7 N3 C5 110.08(15) . . ?
C8 N4 Fe1 110.33(13) . . ?
C12 N4 Fe1 133.27(15) . . ?
C12 N4 C8 116.29(17) . . ?
C15 N5 Fe1 113.14(12) . . ?
C19 N5 Fe1 128.65(13) . . ?
C19 N5 C15 118.04(16) . . ?
C21 N6 Fe1 112.68(13) . . ?
C25 N6 Fe1 128.84(14) . . ?
C25 N6 C21 118.47(17) . . ?
N1 C1 H1A 109.5 . . ?
N1 C1 H1B 109.5 . . ?
N1 C1 C2 110.72(15) . . ?
H1A C1 H1B 108.1 . . ?
C2 C1 H1A 109.5 . . ?
C2 C1 H1B 109.5 . . ?
N2 C2 C1 107.78(15) . . ?
N2 C2 H2A 110.2 . . ?
N2 C2 H2B 110.2 . . ?
C1 C2 H2A 110.2 . . ?
C1 C2 H2B 110.2 . . ?
H2A C2 H2B 108.5 . . ?
N2 C3 H3A 109.6 . . ?
N2 C3 H3B 109.6 . . ?
H3A C3 H3B 108.1 . . ?
C4 C3 N2 110.43(16) . . ?
C4 C3 H3A 109.6 . . ?
C4 C3 H3B 109.6 . . ?
N3 C4 C3 108.63(16) . . ?
N3 C4 H4A 110.0 . . ?
N3 C4 H4B 110.0 . . ?
C3 C4 H4A 110.0 . . ?
C3 C4 H4B 110.0 . . ?
H4A C4 H4B 108.3 . . ?
N3 C5 H5A 109.3 . . ?
N3 C5 H5B 109.3 . . ?
N3 C5 C6 111.51(15) . . ?
H5A C5 H5B 108.0 . . ?
C6 C5 H5A 109.3 . . ?
C6 C5 H5B 109.3 . . ?
N1 C6 C5 107.93(15) . . ?
N1 C6 H6A 110.1 . . ?
N1 C6 H6B 110.1 . . ?
C5 C6 H6A 110.1 . . ?
C5 C6 H6B 110.1 . . ?
H6A C6 H6B 108.4 . . ?
N3 C7 H7A 110.0 . . ?
N3 C7 H7B 110.0 . . ?
N3 C7 C8 108.39(16) . . ?
H7A C7 H7B 108.4 . . ?
C8 C7 H7A 110.0 . . ?
C8 C7 H7B 110.0 . . ?
N4 C8 C7 115.33(17) . . ?
N4 C8 C9 124.1(2) . . ?
C9 C8 C7 120.3(2) . . ?
C8 C9 H9 120.9 . . ?
C10 C9 C8 118.3(2) . . ?
C10 C9 H9 120.9 . . ?
C9 C10 H10 120.6 . . ?
C11 C10 C9 118.8(2) . . ?
C11 C10 H10 120.6 . . ?
C10 C11 H11 119.6 . . ?
C10 C11 C12 120.8(2) . . ?
C12 C11 H11 119.6 . . ?
N4 C12 C11 121.3(2) . . ?
N4 C12 C13 119.61(18) . . ?
C11 C12 C13 119.00(19) . . ?
C12 C13 H13A 109.5 . . ?
C12 C13 H13B 109.5 . . ?
C12 C13 H13C 109.5 . . ?
H13A C13 H13B 109.5 . . ?
H13A C13 H13C 109.5 . . ?
H13B C13 H13C 109.5 . . ?
N1 C14 H14A 110.4 . . ?
N1 C14 H14B 110.4 . . ?
N1 C14 C15 106.80(14) . . ?
H14A C14 H14B 108.6 . . ?
C15 C14 H14A 110.4 . . ?
C15 C14 H14B 110.4 . . ?
N5 C15 C14 115.41(16) . . ?
N5 C15 C16 120.26(17) . . ?
C16 C15 C14 124.31(17) . . ?
F1 C16 C15 117.62(17) . . ?
F1 C16 C17 119.70(17) . . ?
C17 C16 C15 122.68(18) . . ?
C16 C17 H17 121.8 . . ?
C16 C17 C18 116.41(18) . . ?
C18 C17 H17 121.8 . . ?
C17 C18 H18 120.1 . . ?
C19 C18 C17 119.70(18) . . ?
C19 C18 H18 120.1 . . ?
N5 C19 C18 122.90(17) . . ?
N5 C19 H19 118.6 . . ?
C18 C19 H19 118.6 . . ?
N2 C20 H20A 110.0 . . ?
N2 C20 H20B 110.0 . . ?
N2 C20 C21 108.41(15) . . ?
H20A C20 H20B 108.4 . . ?
C21 C20 H20A 110.0 . . ?
C21 C20 H20B 110.0 . . ?
N6 C21 C20 116.65(16) . . ?
N6 C21 C22 119.89(19) . . ?
C22 C21 C20 123.30(18) . . ?
F2 C22 C21 117.2(2) . . ?
F2 C22 C23 120.23(19) . . ?
C23 C22 C21 122.5(2) . . ?
C22 C23 H23 121.6 . . ?
C22 C23 C24 116.8(2) . . ?
C24 C23 H23 121.6 . . ?
C23 C24 H24 120.1 . . ?
C23 C24 C25 119.8(2) . . ?
C25 C24 H24 120.1 . . ?
N6 C25 C24 122.4(2) . . ?
N6 C25 H25 118.8 . . ?
C24 C25 H25 118.8 . . ?
N7 Fe2 N9 85.07(6) . . ?
N7 Fe2 N10 83.10(6) . . ?
N8 Fe2 N7 85.21(7) . . ?
N8 Fe2 N9 85.59(6) . . ?
N8 Fe2 N10 98.22(6) . . ?
N9 Fe2 N10 167.21(6) . . ?
N11 Fe2 N7 167.73(6) . . ?
N11 Fe2 N8 82.56(6) . . ?
N11 Fe2 N9 92.96(6) . . ?
N11 Fe2 N10 99.63(6) . . ?
N12 Fe2 N7 97.29(6) . . ?
N12 Fe2 N8 168.29(6) . . ?
N12 Fe2 N9 83.24(6) . . ?
N12 Fe2 N10 93.44(6) . . ?
N12 Fe2 N11 94.49(6) . . ?
C26 N7 Fe2 109.91(12) . . ?
C31 N7 Fe2 107.05(11) . . ?
C31 N7 C26 110.98(15) . . ?
C32 N7 Fe2 107.03(11) . . ?
C32 N7 C26 110.66(15) . . ?
C32 N7 C31 111.06(15) . . ?
C27 N8 Fe2 106.97(11) . . ?
C27 N8 C28 110.85(14) . . ?
C28 N8 Fe2 109.69(11) . . ?
C39 N8 Fe2 106.88(11) . . ?
C39 N8 C27 111.82(15) . . ?
C39 N8 C28 110.47(15) . . ?
C29 N9 Fe2 106.72(11) . . ?
C29 N9 C30 109.34(15) . . ?
C30 N9 Fe2 110.14(11) . . ?
C45 N9 Fe2 107.93(11) . . ?
C45 N9 C29 111.81(15) . . ?
C45 N9 C30 110.80(15) . . ?
C33 N10 Fe2 109.88(12) . . ?
C37 N10 Fe2 133.87(13) . . ?
C37 N10 C33 116.24(15) . . ?
C40 N11 Fe2 112.75(12) . . ?
C44 N11 Fe2 128.79(13) . . ?
C44 N11 C40 118.31(16) . . ?
C46 N12 Fe2 113.15(12) . . ?
C50 N12 Fe2 128.76(13) . . ?
C50 N12 C46 118.08(16) . . ?
N7 C26 H26A 109.5 . . ?
N7 C26 H26B 109.5 . . ?
N7 C26 C27 110.81(15) . . ?
H26A C26 H26B 108.1 . . ?
C27 C26 H26A 109.5 . . ?
C27 C26 H26B 109.5 . . ?
N8 C27 C26 107.80(16) . . ?
N8 C27 H27A 110.1 . . ?
N8 C27 H27B 110.1 . . ?
C26 C27 H27A 110.1 . . ?
C26 C27 H27B 110.1 . . ?
H27A C27 H27B 108.5 . . ?
N8 C28 H28A 109.4 . . ?
N8 C28 H28B 109.4 . . ?
N8 C28 C29 111.05(15) . . ?
H28A C28 H28B 108.0 . . ?
C29 C28 H28A 109.4 . . ?
C29 C28 H28B 109.4 . . ?
N9 C29 C28 108.11(15) . . ?
N9 C29 H29A 110.1 . . ?
N9 C29 H29B 110.1 . . ?
C28 C29 H29A 110.1 . . ?
C28 C29 H29B 110.1 . . ?
H29A C29 H29B 108.4 . . ?
N9 C30 H30A 109.6 . . ?
N9 C30 H30B 109.6 . . ?
N9 C30 C31 110.19(15) . . ?
H30A C30 H30B 108.1 . . ?
C31 C30 H30A 109.6 . . ?
C31 C30 H30B 109.6 . . ?
N7 C31 C30 108.18(15) . . ?
N7 C31 H31A 110.1 . . ?
N7 C31 H31B 110.1 . . ?
C30 C31 H31A 110.1 . . ?
C30 C31 H31B 110.1 . . ?
H31A C31 H31B 108.4 . . ?
N7 C32 H32A 109.7 . . ?
N7 C32 H32B 109.7 . . ?
N7 C32 C33 109.61(15) . . ?
H32A C32 H32B 108.2 . . ?
C33 C32 H32A 109.7 . . ?
C33 C32 H32B 109.7 . . ?
N10 C33 C32 115.86(15) . . ?
N10 C33 C34 124.12(18) . . ?
C34 C33 C32 119.76(17) . . ?
C33 C34 H34 120.7 . . ?
C35 C34 C33 118.69(19) . . ?
C35 C34 H34 120.7 . . ?
C34 C35 H35 120.9 . . ?
C36 C35 C34 118.27(18) . . ?
C36 C35 H35 120.9 . . ?
C35 C36 H36 119.7 . . ?
C35 C36 C37 120.59(19) . . ?
C37 C36 H36 119.7 . . ?
N10 C37 C36 121.87(18) . . ?
N10 C37 C38 120.48(16) . . ?
C36 C37 C38 117.61(17) . . ?
C37 C38 H38A 109.5 . . ?
C37 C38 H38B 109.5 . . ?
C37 C38 H38C 109.5 . . ?
H38A C38 H38B 109.5 . . ?
H38A C38 H38C 109.5 . . ?
H38B C38 H38C 109.5 . . ?
N8 C39 H39A 110.3 . . ?
N8 C39 H39B 110.3 . . ?
N8 C39 C40 107.01(15) . . ?
H39A C39 H39B 108.6 . . ?
C40 C39 H39A 110.3 . . ?
C40 C39 H39B 110.3 . . ?
N11 C40 C39 115.51(16) . . ?
N11 C40 C41 119.98(17) . . ?
C41 C40 C39 124.47(16) . . ?
F3 C41 C40 117.57(17) . . ?
F3 C41 C42 119.62(17) . . ?
C40 C41 C42 122.80(17) . . ?
C41 C42 H42 121.7 . . ?
C41 C42 C43 116.51(17) . . ?
C43 C42 H42 121.7 . . ?
C42 C43 H43 120.2 . . ?
C44 C43 C42 119.54(17) . . ?
C44 C43 H43 120.2 . . ?
N11 C44 C43 122.85(17) . . ?
N11 C44 H44 118.6 . . ?
C43 C44 H44 118.6 . . ?
N9 C45 H45A 110.0 . . ?
N9 C45 H45B 110.0 . . ?
N9 C45 C46 108.32(15) . . ?
H45A C45 H45B 108.4 . . ?
C46 C45 H45A 110.0 . . ?
C46 C45 H45B 110.0 . . ?
N12 C46 C45 116.39(16) . . ?
N12 C46 C47 120.22(18) . . ?
C47 C46 C45 123.26(17) . . ?
F4 C47 C46 117.14(18) . . ?
F4 C47 C48 120.38(18) . . ?
C48 C47 C46 122.48(18) . . ?
C47 C48 H48 121.7 . . ?
C47 C48 C49 116.62(18) . . ?
C49 C48 H48 121.7 . . ?
C48 C49 H49 120.1 . . ?
C48 C49 C50 119.81(19) . . ?
C50 C49 H49 120.1 . . ?
N12 C50 C49 122.78(18) . . ?
N12 C50 H50 118.6 . . ?
C49 C50 H50 118.6 . . ?
F20 F19 B4 71.2(4) . . ?
F19 F20 B4 66.0(4) . . ?
F17 B4 F18 114.1(2) . . ?
F17 B4 F20 126.4(3) . . ?
F17 B4 F20A 93.1(3) . . ?
F17 B4 F19A 84.2(3) . . ?
F18 B4 F20A 102.2(3) . . ?
F18 B4 F19A 104.7(3) . . ?
F19 B4 F17 130.3(4) . . ?
F19 B4 F18 107.8(3) . . ?
F19 B4 F20 42.8(3) . . ?
F20 B4 F18 116.5(3) . . ?
F20A B4 F19A 151.6(3) . . ?
F10 B2 F9 106.4(2) . . ?
F10 B2 F12 109.08(18) . . ?
F11 B2 F9 108.5(2) . . ?
F11 B2 F10 112.5(2) . . ?
F11 B2 F12 111.0(2) . . ?
F12 B2 F9 109.2(2) . . ?
F5 B1 F8 109.00(18) . . ?
F6 B1 F5 108.32(18) . . ?
F6 B1 F7 110.2(2) . . ?
F6 B1 F8 110.7(2) . . ?
F7 B1 F5 109.39(18) . . ?
F7 B1 F8 109.24(18) . . ?
N13 C51 C52 179.5(3) . . ?
C51 C52 H52A 109.5 . . ?
C51 C52 H52B 109.5 . . ?
C51 C52 H52C 109.5 . . ?
H52A C52 H52B 109.5 . . ?
H52A C52 H52C 109.5 . . ?
H52B C52 H52C 109.5 . . ?
F13 B3 F15 106.1(2) . . ?
F14 B3 F13 110.07(18) . . ?
F14 B3 F15 110.24(18) . . ?
F14 B3 F16 110.3(2) . . ?
F16 B3 F13 109.75(18) . . ?
F16 B3 F15 110.24(19) . . ?

loop_
_geom_torsion_atom_site_label_1
_geom_torsion_atom_site_label_2
_geom_torsion_atom_site_label_3
_geom_torsion_atom_site_label_4
_geom_torsion
_geom_torsion_site_symmetry_1
_geom_torsion_site_symmetry_2
_geom_torsion_site_symmetry_3
_geom_torsion_site_symmetry_4
_geom_torsion_publ_flag
Fe1 N1 C1 C2 -19.46(19) . . . . ?
Fe1 N1 C6 C5 -45.99(16) . . . . ?
Fe1 N1 C14 C15 40.98(16) . . . . ?
Fe1 N2 C2 C1 -45.76(16) . . . . ?
Fe1 N2 C3 C4 -19.2(2) . . . . ?
Fe1 N2 C20 C21 35.11(17) . . . . ?
Fe1 N3 C4 C3 -45.51(19) . . . . ?
Fe1 N3 C5 C6 -16.51(19) . . . . ?
Fe1 N3 C7 C8 43.02(18) . . . . ?
Fe1 N4 C8 C7 14.5(2) . . . . ?
Fe1 N4 C8 C9 -170.40(17) . . . . ?
Fe1 N4 C12 C11 169.50(15) . . . . ?
Fe1 N4 C12 C13 -14.2(3) . . . . ?
Fe1 N5 C15 C14 7.4(2) . . . . ?
Fe1 N5 C15 C16 -174.42(14) . . . . ?
Fe1 N5 C19 C18 173.91(14) . . . . ?
Fe1 N6 C21 C20 5.5(2) . . . . ?
Fe1 N6 C21 C22 -178.97(15) . . . . ?
Fe1 N6 C25 C24 -179.52(16) . . . . ?
F1 C16 C17 C18 179.06(17) . . . . ?
F2 C22 C23 C24 179.0(2) . . . . ?
N1 C1 C2 N2 43.0(2) . . . . ?
N1 C14 C15 N5 -32.6(2) . . . . ?
N1 C14 C15 C16 149.26(18) . . . . ?
N2 C3 C4 N3 42.6(2) . . . . ?
N2 C20 C21 N6 -27.8(2) . . . . ?
N2 C20 C21 C22 156.80(18) . . . . ?
N3 C5 C6 N1 41.5(2) . . . . ?
N3 C7 C8 N4 -38.7(2) . . . . ?
N3 C7 C8 C9 146.02(19) . . . . ?
N4 C8 C9 C10 -1.7(3) . . . . ?
N5 C15 C16 F1 179.88(16) . . . . ?
N5 C15 C16 C17 -0.6(3) . . . . ?
N6 C21 C22 F2 179.51(17) . . . . ?
N6 C21 C22 C23 -1.8(3) . . . . ?
C1 N1 C6 C5 74.06(19) . . . . ?
C1 N1 C14 C15 -78.88(18) . . . . ?
C2 N2 C3 C4 -137.00(17) . . . . ?
C2 N2 C20 C21 152.81(15) . . . . ?
C3 N2 C2 C1 73.77(18) . . . . ?
C3 N2 C20 C21 -84.72(18) . . . . ?
C4 N3 C5 C6 -135.17(17) . . . . ?
C4 N3 C7 C8 160.22(16) . . . . ?
C5 N3 C4 C3 74.5(2) . . . . ?
C5 N3 C7 C8 -76.4(2) . . . . ?
C6 N1 C1 C2 -137.36(17) . . . . ?
C6 N1 C14 C15 157.54(15) . . . . ?
C7 N3 C4 C3 -162.75(17) . . . . ?
C7 N3 C5 C6 101.61(18) . . . . ?
C7 C8 C9 C10 173.2(2) . . . . ?
C8 N4 C12 C11 -6.2(3) . . . . ?
C8 N4 C12 C13 170.10(18) . . . . ?
C8 C9 C10 C11 -3.1(3) . . . . ?
C9 C10 C11 C12 3.0(3) . . . . ?
C10 C11 C12 N4 1.8(3) . . . . ?
C10 C11 C12 C13 -174.5(2) . . . . ?
C12 N4 C8 C7 -168.81(17) . . . . ?
C12 N4 C8 C9 6.3(3) . . . . ?
C14 N1 C1 C2 98.46(18) . . . . ?
C14 N1 C6 C5 -162.76(15) . . . . ?
C14 C15 C16 F1 -2.1(3) . . . . ?
C14 C15 C16 C17 177.47(18) . . . . ?
C15 N5 C19 C18 -1.1(3) . . . . ?
C15 C16 C17 C18 -0.5(3) . . . . ?
C16 C17 C18 C19 0.7(3) . . . . ?
C17 C18 C19 N5 0.0(3) . . . . ?
C19 N5 C15 C14 -176.87(16) . . . . ?
C19 N5 C15 C16 1.3(3) . . . . ?
C20 N2 C2 C1 -163.39(15) . . . . ?
C20 N2 C3 C4 98.78(19) . . . . ?
C20 C21 C22 F2 -5.3(3) . . . . ?
C20 C21 C22 C23 173.5(2) . . . . ?
C21 N6 C25 C24 -0.4(3) . . . . ?
C21 C22 C23 C24 0.3(3) . . . . ?
C22 C23 C24 C25 1.1(3) . . . . ?
C23 C24 C25 N6 -1.1(3) . . . . ?
C25 N6 C21 C20 -173.75(17) . . . . ?
C25 N6 C21 C22 1.8(3) . . . . ?
Fe2 N7 C26 C27 -18.15(18) . . . . ?
Fe2 N7 C31 C30 -46.22(17) . . . . ?
Fe2 N7 C32 C33 40.79(17) . . . . ?
Fe2 N8 C27 C26 -46.42(16) . . . . ?
Fe2 N8 C28 C29 -19.10(18) . . . . ?
Fe2 N8 C39 C40 41.12(16) . . . . ?
Fe2 N9 C29 C28 -45.51(17) . . . . ?
Fe2 N9 C30 C31 -20.14(19) . . . . ?
Fe2 N9 C45 C46 34.82(17) . . . . ?
Fe2 N10 C33 C32 11.94(19) . . . . ?
Fe2 N10 C33 C34 -173.86(15) . . . . ?
Fe2 N10 C37 C36 176.82(14) . . . . ?
Fe2 N10 C37 C38 -5.6(3) . . . . ?
Fe2 N11 C40 C39 6.16(19) . . . . ?
Fe2 N11 C40 C41 -175.98(13) . . . . ?
Fe2 N11 C44 C43 174.65(14) . . . . ?
Fe2 N12 C46 C45 2.9(2) . . . . ?
Fe2 N12 C46 C47 178.99(14) . . . . ?
Fe2 N12 C50 C49 -178.91(14) . . . . ?
F3 C41 C42 C43 -179.56(16) . . . . ?
F4 C47 C48 C49 -179.48(17) . . . . ?
N7 C26 C27 N8 42.6(2) . . . . ?
N7 C32 C33 N10 -35.8(2) . . . . ?
N7 C32 C33 C34 149.70(17) . . . . ?
N8 C28 C29 N9 42.9(2) . . . . ?
N8 C39 C40 N11 -31.9(2) . . . . ?
N8 C39 C40 C41 150.30(17) . . . . ?
N9 C30 C31 N7 43.7(2) . . . . ?
N9 C45 C46 N12 -25.6(2) . . . . ?
N9 C45 C46 C47 158.38(17) . . . . ?
N10 C33 C34 C35 -4.6(3) . . . . ?
N11 C40 C41 F3 179.70(15) . . . . ?
N11 C40 C41 C42 0.5(3) . . . . ?
N12 C46 C47 F4 -179.94(16) . . . . ?
N12 C46 C47 C48 -0.2(3) . . . . ?
C26 N7 C31 C30 73.72(19) . . . . ?
C26 N7 C32 C33 -78.96(18) . . . . ?
C27 N8 C28 C29 -137.01(17) . . . . ?
C27 N8 C39 C40 157.87(15) . . . . ?
C28 N8 C27 C26 73.13(18) . . . . ?
C28 N8 C39 C40 -78.16(18) . . . . ?
C29 N9 C30 C31 -137.11(16) . . . . ?
C29 N9 C45 C46 151.90(15) . . . . ?
C30 N9 C29 C28 73.60(18) . . . . ?
C30 N9 C45 C46 -85.84(18) . . . . ?
C31 N7 C26 C27 -136.37(16) . . . . ?
C31 N7 C32 C33 157.31(15) . . . . ?
C32 N7 C26 C27 99.85(18) . . . . ?
C32 N7 C31 C30 -162.73(15) . . . . ?
C32 C33 C34 C35 169.40(18) . . . . ?
C33 N10 C37 C36 -2.3(3) . . . . ?
C33 N10 C37 C38 175.30(17) . . . . ?
C33 C34 C35 C36 0.4(3) . . . . ?
C34 C35 C36 C37 2.5(3) . . . . ?
C35 C36 C37 N10 -1.6(3) . . . . ?
C35 C36 C37 C38 -179.25(19) . . . . ?
C37 N10 C33 C32 -168.75(16) . . . . ?
C37 N10 C33 C34 5.5(3) . . . . ?
C39 N8 C27 C26 -163.12(15) . . . . ?
C39 N8 C28 C29 98.47(18) . . . . ?
C39 C40 C41 F3 -2.6(3) . . . . ?
C39 C40 C41 C42 178.14(18) . . . . ?
C40 N11 C44 C43 -0.6(3) . . . . ?
C40 C41 C42 C43 -0.4(3) . . . . ?
C41 C42 C43 C44 -0.2(3) . . . . ?
C42 C43 C44 N11 0.7(3) . . . . ?
C44 N11 C40 C39 -177.85(16) . . . . ?
C44 N11 C40 C41 0.0(2) . . . . ?
C45 N9 C29 C28 -163.32(15) . . . . ?
C45 N9 C30 C31 99.21(18) . . . . ?
C45 C46 C47 F4 -4.1(3) . . . . ?
C45 C46 C47 C48 175.58(19) . . . . ?
C46 N12 C50 C49 0.3(3) . . . . ?
C46 C47 C48 C49 0.8(3) . . . . ?
C47 C48 C49 C50 -0.9(3) . . . . ?
C48 C49 C50 N12 0.3(3) . . . . ?
C50 N12 C46 C45 -176.45(16) . . . . ?
C50 N12 C46 C47 -0.3(3) . . . . ?
F19 F20 B4 F17 -112.8(6) . . . . ?
F19 F20 B4 F18 87.9(5) . . . . ?
F20 F19 B4 F17 103.2(6) . . . . ?
F20 F19 B4 F18 -110.1(4) . . . . ?

_shelx_SHELXL_version_number     2014/7
_iucr_refine_instructions_details 
;

    aet11_work.res created by SHELXL-2014/7

TITL aet11_work_a.res in P-1
REM Old TITL aet11_work in P-1 #2
REM SHELXT solution in P-1
REM R1 0.128, Rweak 0.007, Alpha 0.063, Orientation as input
REM Formula found by SHELXT: C56 B4 N15 F15 Fe2
CELL 0.71073 11.4603 14.9231 18.6992 110.254 106.434 91.133
ZERR 4 0.0007 0.0008 0.0011 0.003 0.003 0.003
LATT 1
SFAC C H B F Fe N
UNIT 104 126 8 40 4 26
 
L.S. 4 0 0
PLAN  20
SIZE 0.109 0.115 0.336
TEMP -173.13
BOND $H
MORE -1
CONF
fmap 2 53
acta 52
OMIT 1 0 0
OMIT 1 1 0
OMIT 0 -1 1
OMIT 0 1 1
OMIT 0 1 0
OMIT -1 -1 1
OMIT 0 -1 2
OMIT 1 0 1
OMIT -1 0 1
REM <olex2.extras>
REM <HklSrc "%.\\aet11_work.hkl">
REM </olex2.extras>
 
WGHT    0.040900    4.530400
FVAR       0.41998   0.46022   0.54469
FE1   5    0.690440    0.934710    0.741463    11.00000    0.01451    0.01207 =
         0.01326    0.00329    0.00525   -0.00023
F1    4    1.017970    0.724747    0.669399    11.00000    0.03077    0.02609 =
         0.02340    0.00998    0.00906    0.01645
F2    4    0.755163    1.279751    0.755802    11.00000    0.03411    0.01811 =
         0.04835    0.01094    0.01940    0.00155
N1    6    0.782140    0.851949    0.797331    11.00000    0.01892    0.01590 =
         0.01389    0.00611    0.00506   -0.00155
N2    6    0.809147    1.045056    0.830656    11.00000    0.01855    0.01511 =
         0.01620    0.00403    0.00725   -0.00086
N3    6    0.592554    0.954413    0.817877    11.00000    0.01838    0.01947 =
         0.01891    0.00491    0.00947   -0.00091
N4    6    0.538574    0.832961    0.664630    11.00000    0.02132    0.01503 =
         0.01818    0.00627    0.00276   -0.00153
N5    6    0.807702    0.899936    0.679467    11.00000    0.01713    0.01385 =
         0.01262    0.00432    0.00429    0.00186
N6    6    0.630235    1.035334    0.699835    11.00000    0.01991    0.01673 =
         0.01959    0.00534    0.00926    0.00475
C1    1    0.890954    0.912152    0.867189    11.00000    0.01925    0.02162 =
         0.01680    0.00809    0.00199   -0.00347
AFIX  23
H1A   2    0.961894    0.875276    0.869948    11.00000   -1.20000
H1B   2    0.870684    0.926776    0.917784    11.00000   -1.20000
AFIX   0
C2    1    0.925036    1.005931    0.858042    11.00000    0.01673    0.02022 =
         0.01853    0.00659    0.00316   -0.00297
AFIX  23
H2A   2    0.978273    1.052676    0.909941    11.00000   -1.20000
H2B   2    0.970131    0.993825    0.818298    11.00000   -1.20000
AFIX   0
C3    1    0.757539    1.086048    0.899603    11.00000    0.02790    0.01941 =
         0.01800    0.00034    0.01136   -0.00271
AFIX  23
H3A   2    0.796816    1.061953    0.942598    11.00000   -1.20000
H3B   2    0.775984    1.157178    0.921854    11.00000   -1.20000
AFIX   0
C4    1    0.620527    1.057287    0.871760    11.00000    0.02845    0.02183 =
         0.02307    0.00215    0.01626    0.00096
AFIX  23
H4A   2    0.591050    1.066755    0.918463    11.00000   -1.20000
H4B   2    0.578530    1.097760    0.842804    11.00000   -1.20000
AFIX   0
C5    1    0.626628    0.889225    0.864853    11.00000    0.02312    0.02653 =
         0.01857    0.00977    0.00925   -0.00365
AFIX  23
H5A   2    0.551250    0.860375    0.868783    11.00000   -1.20000
H5B   2    0.679436    0.927789    0.919880    11.00000   -1.20000
AFIX   0
C6    1    0.694063    0.809378    0.825481    11.00000    0.02237    0.02064 =
         0.01893    0.01064    0.00606   -0.00406
AFIX  23
H6A   2    0.738464    0.781099    0.864467    11.00000   -1.20000
H6B   2    0.634975    0.757773    0.779653    11.00000   -1.20000
AFIX   0
C7    1    0.461662    0.930146    0.770003    11.00000    0.01649    0.02966 =
         0.02992    0.01152    0.01062    0.00048
AFIX  23
H7A   2    0.433229    0.983487    0.752350    11.00000   -1.20000
H7B   2    0.411828    0.920158    0.802719    11.00000   -1.20000
AFIX   0
C8    1    0.447242    0.840291    0.698903    11.00000    0.01805    0.02311 =
         0.02619    0.01293    0.00240   -0.00129
C9    1    0.341701    0.774227    0.668220    11.00000    0.01976    0.03035 =
         0.03963    0.02010    0.00116   -0.00336
AFIX  43
H9    2    0.281623    0.781740    0.695237    11.00000   -1.20000
AFIX   0
C10   1    0.326524    0.697751    0.597774    11.00000    0.02188    0.02351 =
         0.04608    0.01502   -0.00727   -0.00627
AFIX  43
H10   2    0.257518    0.649530    0.576395    11.00000   -1.20000
AFIX   0
C11   1    0.412356    0.692335    0.559096    11.00000    0.03085    0.01632 =
         0.02854    0.00462   -0.00761    0.00024
AFIX  43
H11   2    0.400888    0.641527    0.509076    11.00000   -1.20000
AFIX   0
C12   1    0.517379    0.760929    0.592330    11.00000    0.02542    0.01604 =
         0.02066    0.00593   -0.00091    0.00237
C13   1    0.603079    0.757514    0.544729    11.00000    0.03018    0.02539 =
         0.01853   -0.00091    0.00317    0.00523
AFIX 137
H13A  2    0.623265    0.822304    0.546047    11.00000   -1.50000
H13B  2    0.563902    0.714068    0.489134    11.00000   -1.50000
H13C  2    0.678377    0.733926    0.567731    11.00000   -1.50000
AFIX   0
C14   1    0.824591    0.777104    0.737666    11.00000    0.02477    0.01618 =
         0.01876    0.00889    0.00790    0.00495
AFIX  23
H14A  2    0.756495    0.725066    0.701960    11.00000   -1.20000
H14B  2    0.892201    0.748674    0.764965    11.00000   -1.20000
AFIX   0
C15   1    0.868399    0.825957    0.690189    11.00000    0.01991    0.01459 =
         0.01336    0.00510    0.00468    0.00298
C16   1    0.960843    0.798508    0.656615    11.00000    0.02015    0.01821 =
         0.01548    0.00433    0.00362    0.00604
C17   1    0.995389    0.842678    0.610935    11.00000    0.01922    0.02514 =
         0.01610    0.00376    0.00680    0.00344
AFIX  43
H17   2    1.059703    0.823337    0.588480    11.00000   -1.20000
AFIX   0
C18   1    0.931120    0.917157    0.599392    11.00000    0.02179    0.02121 =
         0.01394    0.00590    0.00615   -0.00106
AFIX  43
H18   2    0.950314    0.949823    0.567838    11.00000   -1.20000
AFIX   0
C19   1    0.839077    0.943489    0.634067    11.00000    0.02003    0.01647 =
         0.01335    0.00585    0.00426    0.00100
AFIX  43
H19   2    0.796091    0.994505    0.625508    11.00000   -1.20000
AFIX   0
C20   1    0.826610    1.119505    0.797303    11.00000    0.02223    0.01340 =
         0.02312    0.00559    0.01005   -0.00079
AFIX  23
H20A  2    0.891152    1.104931    0.770761    11.00000   -1.20000
H20B  2    0.852513    1.183628    0.840899    11.00000   -1.20000
AFIX   0
C21   1    0.706732    1.119669    0.737515    11.00000    0.02225    0.01685 =
         0.02360    0.00759    0.01415    0.00483
C22   1    0.676632    1.198280    0.716136    11.00000    0.02628    0.01711 =
         0.03780    0.01065    0.01958    0.00535
C23   1    0.572226    1.194274    0.655811    11.00000    0.03089    0.02608 =
         0.04296    0.02083    0.01746    0.01264
AFIX  43
H23   2    0.552948    1.248731    0.641642    11.00000   -1.20000
AFIX   0
C24   1    0.496718    1.107131    0.616808    11.00000    0.02478    0.03121 =
         0.03606    0.01755    0.00985    0.01116
AFIX  43
H24   2    0.424264    1.100271    0.574103    11.00000   -1.20000
AFIX   0
C25   1    0.527048    1.029845    0.640198    11.00000    0.01988    0.02223 =
         0.02736    0.00977    0.00775    0.00639
AFIX  43
H25   2    0.473486    0.970831    0.613412    11.00000   -1.20000
AFIX   0
 
FE2   5    0.791210    0.566934    0.235800    11.00000    0.01249    0.01190 =
         0.01409    0.00488    0.00475    0.00172
F3    4    1.032745    0.606558    0.522235    11.00000    0.01799    0.02640 =
         0.01753    0.00596   -0.00088    0.00480
F4    4    0.389725    0.339207    0.116717    11.00000    0.02757    0.02499 =
         0.02964    0.00859    0.00701   -0.01099
N7    6    0.831318    0.557850    0.136019    11.00000    0.01895    0.01517 =
         0.01813    0.00637    0.00807    0.00406
N8    6    0.969399    0.557713    0.280193    11.00000    0.01411    0.01622 =
         0.01850    0.00645    0.00647    0.00329
N9    6    0.770026    0.422081    0.189960    11.00000    0.01963    0.01434 =
         0.01699    0.00630    0.00477    0.00352
N10   6    0.805983    0.713953    0.256784    11.00000    0.01275    0.01361 =
         0.01752    0.00518    0.00515    0.00100
N11   6    0.788624    0.571401    0.342189    11.00000    0.01386    0.01371 =
         0.01647    0.00524    0.00435    0.00210
N12   6    0.611193    0.548213    0.189669    11.00000    0.01470    0.01586 =
         0.01380    0.00567    0.00356    0.00033
C26   1    0.968419    0.560851    0.150966    11.00000    0.02003    0.02552 =
         0.02452    0.01058    0.01330    0.00659
AFIX  23
H26A  2    0.995492    0.601570    0.125110    11.00000   -1.20000
H26B  2    0.988091    0.494993    0.126763    11.00000   -1.20000
AFIX   0
C27   1    1.036710    0.601135    0.240184    11.00000    0.01680    0.02360 =
         0.02685    0.01149    0.01173    0.00447
AFIX  23
H27A  2    1.121670    0.584826    0.250062    11.00000   -1.20000
H27B  2    1.040326    0.672145    0.261628    11.00000   -1.20000
AFIX   0
C28   1    0.988216    0.453298    0.263158    11.00000    0.01959    0.01818 =
         0.02255    0.00728    0.00638    0.00746
AFIX  23
H28A  2    1.049298    0.447719    0.310379    11.00000   -1.20000
H28B  2    1.020846    0.429798    0.217188    11.00000   -1.20000
AFIX   0
C29   1    0.868634    0.391360    0.244195    11.00000    0.02297    0.01561 =
         0.02098    0.00818    0.00475    0.00612
AFIX  23
H29A  2    0.875949    0.322571    0.217858    11.00000   -1.20000
H29B  2    0.849080    0.399539    0.294201    11.00000   -1.20000
AFIX   0
C30   1    0.784352    0.386826    0.107049    11.00000    0.02728    0.01560 =
         0.01864    0.00380    0.00838    0.00590
AFIX  23
H30A  2    0.723852    0.329226    0.071722    11.00000   -1.20000
H30B  2    0.867559    0.368262    0.110060    11.00000   -1.20000
AFIX   0
C31   1    0.764806    0.465194    0.072265    11.00000    0.02662    0.01728 =
         0.01564    0.00446    0.00751    0.00403
AFIX  23
H31A  2    0.796620    0.449793    0.025946    11.00000   -1.20000
H31B  2    0.676151    0.470224    0.053642    11.00000   -1.20000
AFIX   0
C32   1    0.787261    0.640627    0.115541    11.00000    0.02202    0.01700 =
         0.01893    0.00843    0.00880    0.00355
AFIX  23
H32A  2    0.697674    0.626917    0.088113    11.00000   -1.20000
H32B  2    0.828014    0.651756    0.078651    11.00000   -1.20000
AFIX   0
C33   1    0.815110    0.728648    0.190407    11.00000    0.01457    0.01659 =
         0.02045    0.00792    0.00548    0.00217
C34   1    0.837381    0.818737    0.187380    11.00000    0.01915    0.02009 =
         0.02613    0.01253    0.00568    0.00096
AFIX  43
H34   2    0.848796    0.824752    0.140785    11.00000   -1.20000
AFIX   0
C35   1    0.842658    0.899867    0.253711    11.00000    0.02525    0.01605 =
         0.03160    0.00988    0.00454   -0.00093
AFIX  43
H35   2    0.857243    0.962664    0.253529    11.00000   -1.20000
AFIX   0
C36   1    0.826204    0.887036    0.319861    11.00000    0.02564    0.01458 =
         0.02444    0.00393    0.00472    0.00144
AFIX  43
H36   2    0.826156    0.941547    0.365162    11.00000   -1.20000
AFIX   0
C37   1    0.809541    0.794333    0.320935    11.00000    0.01475    0.01597 =
         0.01866    0.00432    0.00272    0.00131
C38   1    0.790674    0.785909    0.394317    11.00000    0.02997    0.01766 =
         0.01919    0.00473    0.00897    0.00658
AFIX 137
H38A  2    0.717664    0.739773    0.378879    11.00000   -1.50000
H38B  2    0.779393    0.849010    0.429507    11.00000   -1.50000
H38C  2    0.862589    0.763418    0.422702    11.00000   -1.50000
AFIX   0
C39   1    1.005438    0.612184    0.367459    11.00000    0.01336    0.02050 =
         0.01889    0.00654    0.00429    0.00157
AFIX  23
H39A  2    1.018882    0.682188    0.379040    11.00000   -1.20000
H39B  2    1.082336    0.592870    0.394937    11.00000   -1.20000
AFIX   0
C40   1    0.902640    0.589278    0.395791    11.00000    0.01478    0.01318 =
         0.01746    0.00476    0.00429    0.00313
C41   1    0.917261    0.588768    0.471362    11.00000    0.01663    0.01567 =
         0.01673    0.00459    0.00150    0.00458
C42   1    0.820016    0.569946    0.495974    11.00000    0.02466    0.01864 =
         0.01642    0.00738    0.00740    0.00627
AFIX  43
H42   2    0.831725    0.569516    0.548215    11.00000   -1.20000
AFIX   0
C43   1    0.704118    0.551656    0.440453    11.00000    0.02036    0.01787 =
         0.01938    0.00808    0.00916    0.00404
AFIX  43
H43   2    0.633681    0.538001    0.454012    11.00000   -1.20000
AFIX   0
C44   1    0.691846    0.553449    0.365095    11.00000    0.01578    0.01630 =
         0.01747    0.00678    0.00613    0.00210
AFIX  43
H44   2    0.611843    0.541526    0.327942    11.00000   -1.20000
AFIX   0
C45   1    0.646405    0.386964    0.187056    11.00000    0.02174    0.01466 =
         0.02137    0.00666    0.00425   -0.00226
AFIX  23
H45A  2    0.648972    0.383069    0.239256    11.00000   -1.20000
H45B  2    0.618033    0.321860    0.145137    11.00000   -1.20000
AFIX   0
C46   1    0.560067    0.456209    0.168476    11.00000    0.01904    0.01723 =
         0.01479    0.00594    0.00409   -0.00279
C47   1    0.434330    0.431680    0.136345    11.00000    0.02087    0.02224 =
         0.01695    0.00653    0.00553   -0.00613
C48   1    0.356150    0.497531    0.124674    11.00000    0.01585    0.03400 =
         0.02122    0.01050    0.00470   -0.00196
AFIX  43
H48   2    0.269742    0.479960    0.103169    11.00000   -1.20000
AFIX   0
C49   1    0.409680    0.590752    0.145838    11.00000    0.01598    0.03084 =
         0.02146    0.01245    0.00568    0.00515
AFIX  43
H49   2    0.359946    0.638943    0.138341    11.00000   -1.20000
AFIX   0
C50   1    0.535929    0.613559    0.177968    11.00000    0.01699    0.01902 =
         0.01751    0.00751    0.00504    0.00241
AFIX  43
H50   2    0.570986    0.677985    0.192375    11.00000   -1.20000
AFIX   0
 
F17   4    0.839922    0.189417    0.507500    11.00000    0.15753    0.07741 =
         0.04185    0.02455    0.02036   -0.04142
F18   4    0.858865    0.153883    0.617869    11.00000    0.06181    0.03398 =
         0.02679    0.00824    0.01825    0.00699
PART 1
F19   4    0.719683    0.062134    0.510336    31.00000    0.05127    0.09166 =
         0.04863    0.01390   -0.00007   -0.04315
 
F20   4    0.784707    0.030554    0.494264    21.00000    0.09549    0.02410 =
         0.03513    0.00470   -0.00223    0.01560
PART 0
B4    3    0.814711    0.124808    0.535204    11.00000    0.06392    0.02581 =
         0.02692    0.00808    0.01686   -0.00734
 
F9    4    0.737262    0.536652    0.738949    11.00000    0.02545    0.07381 =
         0.04379    0.01805    0.00062    0.00640
F10   4    0.560680    0.584141    0.686862    11.00000    0.03318    0.02499 =
         0.05816    0.00843    0.00791    0.00613
F11   4    0.692847    0.533974    0.613761    11.00000    0.10135    0.08687 =
         0.04984    0.01606    0.04391   -0.02958
F12   4    0.584575    0.426242    0.639542    11.00000    0.03101    0.02127 =
         0.05136    0.00628    0.01629    0.00064
B2    3    0.643183    0.520020    0.667795    11.00000    0.02291    0.02570 =
         0.02998    0.00878    0.01074   -0.00103
F5    4    0.197551    0.983477    0.944584    11.00000    0.02886    0.02450 =
         0.02545    0.00180    0.00907    0.00269
F6    4    0.180975    0.822661    0.889592    11.00000    0.09954    0.01957 =
         0.08162    0.00995    0.05611   -0.00407
F7    4    0.201755    0.912721    0.817124    11.00000    0.03373    0.07227 =
         0.02216    0.01908    0.01008    0.01409
F8    4    0.363040    0.913456    0.920798    11.00000    0.02851    0.07607 =
         0.03948    0.02709    0.01219    0.02436
B1    3    0.235807    0.907293    0.892637    11.00000    0.02454    0.02024 =
         0.02126    0.00689    0.01038    0.00247
N13   6    0.506963    0.293315    0.960068    11.00000    0.03481    0.03759 =
         0.04045    0.02402    0.00416   -0.00273
C51   1    0.452718    0.229144    0.960786    11.00000    0.02401    0.02624 =
         0.02160    0.01160    0.00506    0.00463
C52   1    0.384235    0.146873    0.962063    11.00000    0.02646    0.02587 =
         0.02583    0.01352    0.00990    0.00413
AFIX 137
H52A  2    0.351519    0.098989    0.907498    11.00000   -1.50000
H52B  2    0.316313    0.168150    0.983225    11.00000   -1.50000
H52C  2    0.438741    0.118063    0.996325    11.00000   -1.50000
AFIX   0
 
F13   4    0.094126    0.390885    0.030482    11.00000    0.03081    0.02458 =
         0.04155    0.00214    0.01413   -0.00642
F14   4    0.049109    0.299391    0.096564    11.00000    0.04377    0.04837 =
         0.03088    0.01606    0.02265    0.01695
F15   4   -0.082131    0.291915   -0.023338    11.00000    0.03344    0.05366 =
         0.03086    0.00159    0.00213   -0.01846
F16   4    0.099398    0.229454   -0.017645    11.00000    0.08235    0.03168 =
         0.05981    0.01010    0.05621    0.01796
B3    3    0.041094    0.301815    0.022146    11.00000    0.02723    0.02186 =
         0.02327   -0.00128    0.01482   -0.00374
PART 2
F20A  4    0.912040    0.064029    0.508923   -21.00000    0.08607    0.06256 =
         0.05305    0.03535    0.05200    0.03822
F19A  4    0.682672    0.156186    0.517773   -31.00000    0.06292    0.10541 =
         0.06423    0.05066    0.03245    0.05198
HKLF 4
 
REM  aet11_work_a.res in P-1
REM R1 =  0.0448 for   14741 Fo > 4sig(Fo)  and  0.0527 for all   16997 data
REM    843 parameters refined using      0 restraints
 
END  
     
WGHT      0.0409      4.5303 

REM Highest difference peak  1.613,  deepest hole -1.267,  1-sigma level  0.077
Q1    1   0.5882  0.5234  0.5733  11.00000  0.05    1.61
Q2    1   0.9040  0.1529  0.5201  11.00000  0.05    1.36
Q3    1   0.7556  0.5388  0.6810  11.00000  0.05    1.11
Q4    1   0.7510  0.2016  0.5442  11.00000  0.05    0.71
Q5    1   0.5765  0.5742  0.6429  11.00000  0.05    0.70
Q6    1   0.1704  0.2619  0.0148  11.00000  0.05    0.62
Q7    1   0.2650  0.7660  0.6534  11.00000  0.05    0.58
Q8    1   0.3427  0.8561  0.8928  11.00000  0.05    0.52
Q9    1   0.7865  0.1738  0.5081  11.00000  0.05    0.52
Q10   1   0.5964  0.7590  0.5985  11.00000  0.05    0.49
Q11   1   0.2660  0.8247  0.9169  11.00000  0.05    0.48
Q12   1   0.8636  0.5815  0.4804  11.00000  0.05    0.47
Q13   1   0.4964  0.4395  0.1491  11.00000  0.05    0.45
Q14   1   0.8590  0.5817  0.2172  11.00000  0.05    0.45
Q15   1   0.9554  0.5994  0.3832  11.00000  0.05    0.45
Q16   1   0.6683  1.0763  0.7024  11.00000  0.05    0.44
Q17   1   0.8564  0.8060  0.7152  11.00000  0.05    0.42
Q18   1   0.7130  0.9649  0.7185  11.00000  0.05    0.41
Q19   1   0.6291  1.2385  0.6980  11.00000  0.05    0.41
Q20   1   0.4745  0.6023  0.1701  11.00000  0.05    0.41

  REM The information below was added by Olex2.
  REM
  REM R1 = 0.0448 for 14741 Fo > 4sig(Fo) and 0.0527 for all 126678 data
  REM n/a parameters refined using n/a restraints
  REM Highest difference peak 1.61, deepest hole -1.27
  REM Mean Shift 0, Max Shift -0.001.
  
  REM +++ Tabular Listing of Refinement Information +++
  REM R1_all = 0.0527
  REM R1_gt = 0.0448
  REM wR_ref = 0.1153
  REM GOOF = 1.059
  REM Shift_max = -0.001
  REM Shift_mean = 0
  REM Reflections_all = 126678
  REM Reflections_gt = 14741
  REM Parameters = n/a
  REM Hole = -1.27
  REM Peak = 1.61
  REM Flack = n/a
  
  
;
_olex2_date_sample_data_collection 2016-05-28
_olex2_date_sample_submission    2016-05-28
_olex2_exptl_crystal_mounting_method 'Mounted in Paratone-N oil'
_olex2_submission_original_sample_id aet11
_olex2_submission_special_instructions 'No special instructions were received'
loop_
_refln_index_h
_refln_index_k
_refln_index_l
_refln_F_squared_meas
_refln_F_squared_sigma
-1 0 0 0.1 0.2
1 0 0 0 0.2
1 0 0 -0.2 0.1
1 0 0 -0.2 0.1
-2 0 0 2055.69 61.49
-2 0 0 2128.89 61.79
-2 0 0 2091.99 61.39
-2 0 0 2131.29 61.59
-2 0 0 2143.39 61.49
2 0 0 2084.29 61.39
2 0 0 2110.39 61.29
2 0 0 2064.89 61.69
2 0 0 2129.89 61.59
2 0 0 2089.39 61.69
-3 0 0 786.62 23.6
-3 0 0 760.02 23.4
-3 0 0 779.22 23.4
-3 0 0 762.22 23.2
-3 0 0 764.92 23.9
3 0 0 780.42 23.2
3 0 0 749.23 23.4
3 0 0 753.32 23.5
3 0 0 754.12 23.6
3 0 0 786.62 22.9
3 0 0 777.42 23.7
-4 0 0 28.1 2.3
-4 0 0 28.7 2.5
-4 0 0 25.9 1.9
-4 0 0 26.5 2.2
-4 0 0 24.5 2
-4 0 0 24.2 2.1
4 0 0 23.2 2
4 0 0 23.5 1.6
4 0 0 27.3 2.3
4 0 0 31.5 2.2
4 0 0 31 2.3
4 0 0 23.5 2.2
4 0 0 26.2 1.9
-5 0 0 3253.47 99.19
-5 0 0 3465.95 99.59
-5 0 0 3274.37 100.09
-5 0 0 3510.55 99.19
-5 0 0 3464.25 98.99
5 0 0 3314.57 99.79
5 0 0 3224.48 99.69
5 0 0 3459.15 99.29
5 0 0 3426.46 98.59
5 0 0 3412.26 99.59
5 0 0 3411.86 99.09
5 0 0 3233.58 99.29
-6 0 0 295.57 11
-6 0 0 320.77 11.6
-6 0 0 313.87 10.9
-6 0 0 301.27 11.9
-6 0 0 299.27 10.7
-6 0 0 325.47 11.4
6 0 0 287.67 11.1
6 0 0 312.37 11.2
6 0 0 295.67 11
6 0 0 283.87 10.7
6 0 0 294.07 11.5
6 0 0 303.77 11.7
6 0 0 301.97 11.4
6 0 0 282.07 10.2
-7 0 0 282.67 10.3
-7 0 0 276.57 10.4
-7 0 0 289.67 11.1
-7 0 0 267.47 10.7
-7 0 0 280.67 11.9
-7 0 0 284.87 11.3
7 0 0 263.27 11
7 0 0 279.47 10
7 0 0 290.67 10.6
7 0 0 279.57 10.2
7 0 0 272.97 11.5
7 0 0 261.47 10.9
7 0 0 290.67 10.9
7 0 0 280.97 11.2
7 0 0 274.27 11.4
-8 0 0 957.8 30.4
-8 0 0 883.11 29.6
-8 0 0 935.11 31.2
-8 0 0 913.41 29
-8 0 0 897.31 29
8 0 0 894.61 30.1
8 0 0 952.6 30
8 0 0 879.11 30.1
8 0 0 924.71 28.8
8 0 0 944.31 29.6
8 0 0 866.61 30.4
8 0 0 920.51 30.8
-9 0 0 77.89 6.5
-9 0 0 88.39 5
-9 0 0 76.79 4.7
-9 0 0 81.19 5.5
9 0 0 82.19 4.8
9 0 0 81.79 5.9
9 0 0 78.09 6.3
9 0 0 88.49 5.8
9 0 0 85.89 5.4
9 0 0 82.69 5.9
9 0 0 84.39 6.1
-10 0 0 460.75 19.9
-10 0 0 444.66 18.1
-10 0 0 536.35 17.6
-10 0 0 516.75 17.1
10 0 0 526.85 17.7
10 0 0 514.05 19.4
10 0 0 502.15 19.2
10 0 0 474.55 19.4
-11 0 0 3.3 1.9
-11 0 0 4.5 2.5
-11 0 0 0.9 3
11 0 0 7.1 2.8
11 0 0 2.3 2.6
11 0 0 3.8 2.4
11 0 0 5.2 2
-12 0 0 117.99 7.7
-12 0 0 133.79 6.6
-12 0 0 111.49 9.3
12 0 0 130.09 7.3
12 0 0 112.99 8.9
12 0 0 119.69 8.8
12 0 0 115.99 8.4
-13 0 0 33.8 6.5
-13 0 0 32.7 5.1
13 0 0 28.9 5.5
13 0 0 34.8 5.6
13 0 0 30.5 4.4
-14 0 0 6.2 3.1
14 0 0 7.8 3.8
14 0 0 6.7 2.9
14 0 0 15.2 4.6
-15 0 0 17 4
15 0 0 18.3 4.1
15 0 0 19.5 5.6
15 -1 0 19 5.7
15 -1 0 19.6 4.3
-15 1 0 13.1 4.1
14 -1 0 38.5 5.4
14 -1 0 43.7 7.4
-14 1 0 34.9 5.6
13 -1 0 44.6 6.2
13 -1 0 46.1 5.2
13 -1 0 53.69 7.2
-13 1 0 55.69 5.1
-13 1 0 49.1 5.7
12 -1 0 -1.2 1.8
12 -1 0 0 2.3
12 -1 0 0.6 2.8
-12 1 0 1.5 2.9
-12 1 0 2.7 2.3
-12 1 0 2.1 2.5
11 -1 0 250.57 12.8
11 -1 0 242.48 12.1
11 -1 0 234.38 10.5
11 -1 0 233.78 12.2
-11 1 0 237.48 11.5
-11 1 0 246.68 10.8
-11 1 0 239.08 12.6
-11 1 0 232.98 10.3
10 -1 0 60.39 5.5
10 -1 0 52.69 5.4
10 -1 0 71.39 6.1
10 -1 0 52.09 5.5
10 -1 0 52.99 4.4
-10 1 0 57.19 5.2
-10 1 0 51.19 4.6
-10 1 0 54.99 4.6
-10 1 0 65.09 6.3
9 -1 0 784.82 25.8
9 -1 0 777.42 27.4
9 -1 0 801.12 27.2
9 -1 0 739.23 27.8
9 -1 0 816.82 27.6
-9 1 0 830.52 26.6
-9 1 0 780.02 26.9
-9 1 0 774.42 28
-9 1 0 814.22 26.4
-9 1 0 810.12 27.7
8 -1 0 130.59 7.2
8 -1 0 142.69 7.6
8 -1 0 126.69 7.1
8 -1 0 136.29 7.6
8 -1 0 124.79 6.9
8 -1 0 130.19 7.6
8 -1 0 135.79 6.7
8 -1 0 134.69 6.1
-8 1 0 124.49 7.4
-8 1 0 132.49 7.4
-8 1 0 125.49 6.5
-8 1 0 132.49 6.9
-8 1 0 126.59 6.6
7 -1 0 186.28 7.9
7 -1 0 187.88 8.8
7 -1 0 180.78 7.3
7 -1 0 194.38 9
7 -1 0 182.78 8.4
7 -1 0 195.68 8.8
7 -1 0 181.58 8.6
7 -1 0 195.28 8.3
7 -1 0 177.98 8.4
-7 1 0 182.38 8.9
-7 1 0 187.58 8.1
-7 1 0 183.78 8.7
-7 1 0 167.78 8
-7 1 0 188.98 7.9
6 -1 0 995.3 31.6
6 -1 0 997.5 30.7
6 -1 0 1030.1 32.1
6 -1 0 1032.8 32.1
6 -1 0 1002.6 32.2
6 -1 0 971.2 31.7
6 -1 0 1010.7 32
6 -1 0 977.4 32.3
6 -1 0 1034.2 31.4
-6 1 0 969.1 32.1
-6 1 0 977.5 31.5
-6 1 0 1043.7 32.3
-6 1 0 1015.7 31.3
-6 1 0 946.71 31.4
5 -1 0 619.64 21
5 -1 0 644.24 20.9
5 -1 0 637.34 19.8
5 -1 0 597.24 20.7
5 -1 0 586.14 20.5
5 -1 0 651.13 20.3
5 -1 0 629.04 21.2
5 -1 0 659.73 21
5 -1 0 665.53 20.6
-5 1 0 614.74 20.2
-5 1 0 649.04 21.1
-5 1 0 694.73 21.2
-5 1 0 612.34 20.6
-5 1 0 614.34 21
-5 1 0 625.14 20.5
4 -1 0 1748.33 51.09
4 -1 0 1688.43 50.09
4 -1 0 1829.02 51.39
4 -1 0 1661.73 50.79
4 -1 0 1694.33 51.19
4 -1 0 1655.33 50.49
4 -1 0 1680.33 50.69
4 -1 0 1612.94 50.89
-4 1 0 1798.12 51.29
-4 1 0 1692.13 51.29
-4 1 0 1620.24 50.49
-4 1 0 1675.23 50.99
-4 1 0 1625.64 50.69
-4 1 0 1751.02 50.99
3 -1 0 325.67 10.8
3 -1 0 330.77 11
3 -1 0 327.67 11.3
3 -1 0 338.57 11.2
3 -1 0 324.57 11.3
3 -1 0 338.07 11.2
3 -1 0 337.77 11.1
3 -1 0 337.77 10.5
-3 1 0 316.87 10.9
-3 1 0 349.37 11.2
-3 1 0 330.07 10.9
-3 1 0 323.97 11.1
-3 1 0 320.77 11.1
-3 1 0 328.17 11.3
2 -1 0 9.6 1.3
2 -1 0 8.6 1.2
2 -1 0 13.1 1.3
2 -1 0 8.3 1.3
2 -1 0 10.5 1.3
2 -1 0 11 1.4
-2 1 0 8.5 1.2
-2 1 0 11.4 1.7
-2 1 0 10.2 1.2
-2 1 0 5.9 1
-2 1 0 11.9 1.4
-2 1 0 9.1 1.4
0 -1 0 0 0.1
0 -1 0 0 0.1
0 -1 0 -0.1 0.1
0 -1 0 0 0.1
0 -1 0 -0.2 0.1
0 -1 0 -0.1 0.1
0 1 0 0 0.1
0 1 0 0.1 0.1
0 1 0 0 0.1
0 1 0 -0.1 0.1
1 1 0 414.66 12.6
-2 -1 0 2775.92 83.99
-2 -1 0 3015.4 84.39
-2 -1 0 2819.42 83.99
-2 -1 0 2902.41 84.79
-2 -1 0 2961 84.09
-2 -1 0 2835.62 84.99
-2 -1 0 2901.81 84.69
2 1 0 2839.52 83.99
2 1 0 2903.61 83.99
2 1 0 3020.7 84.89
2 1 0 2880.51 84.79
2 1 0 2907.21 84.59
2 1 0 2872.41 84.69
-3 -1 0 1374.16 41.4
-3 -1 0 1417.86 42.4
-3 -1 0 1435.36 42.6
-3 -1 0 1389.76 41.6
-3 -1 0 1459.35 41.1
-3 -1 0 1406.06 41.2
3 1 0 1322.67 42.3
3 1 0 1415.36 41
3 1 0 1441.06 41.6
3 1 0 1399.26 41.7
3 1 0 1372.96 41.3
3 1 0 1407.16 41.2
3 1 0 1408.56 41
-4 -1 0 87.69 3.9
-4 -1 0 86.69 3.5
-4 -1 0 92.59 3.6
-4 -1 0 80.59 4.5
-4 -1 0 82.39 3.7
4 1 0 85.99 3.7
4 1 0 94.69 4.2
4 1 0 88.69 3.4
4 1 0 87.99 4
4 1 0 89.89 3.6
4 1 0 77.59 4
4 1 0 90.29 3.3
-5 -1 0 693.53 23.4
-5 -1 0 678.83 22
-5 -1 0 726.63 21.7
-5 -1 0 731.23 22.4
-5 -1 0 723.03 21.7
5 1 0 740.43 22.3
5 1 0 716.93 22
5 1 0 688.83 22.6
5 1 0 707.03 21.5
5 1 0 688.13 22.4
5 1 0 682.73 22.2
5 1 0 707.43 21.7
5 1 0 704.73 22.7
-6 -1 0 455.95 14.5
-6 -1 0 460.85 14.4
-6 -1 0 441.66 16.3
-6 -1 0 468.15 15.4
-6 -1 0 436.56 15
6 1 0 474.75 15.2
6 1 0 443.56 15.4
6 1 0 445.36 14.9
6 1 0 455.65 14.4
6 1 0 441.06 15.6
6 1 0 458.65 14.6
6 1 0 408.96 15.5
6 1 0 424.66 15.1
-7 -1 0 73.69 4.5
-7 -1 0 83.39 4
-7 -1 0 84.89 3.8
-7 -1 0 85.29 5.7
-7 -1 0 69.59 4.2
7 1 0 70.99 4.1
7 1 0 72.79 3.8
7 1 0 69.99 4.7
7 1 0 72.59 4.5
7 1 0 69.39 3.9
7 1 0 73.79 4.9
7 1 0 73.99 4.5
7 1 0 80.19 4.8
-8 -1 0 38 2.9
-8 -1 0 41.7 2.7
-8 -1 0 46.7 4.6
-8 -1 0 40.4 3.6
8 1 0 42.2 3.4
8 1 0 45.8 3.7
8 1 0 37.9 3
8 1 0 42 3.8
8 1 0 53.09 4.5
8 1 0 47.5 3.8
8 1 0 40 3.8
-9 -1 0 2.8 2.6
-9 -1 0 1.1 1.3
-9 -1 0 5 2
-9 -1 0 4.9 1.3
9 1 0 5.4 1.8
9 1 0 2.7 2
9 1 0 3 1.5
9 1 0 1.6 2.1
9 1 0 3.2 1.9
9 1 0 1.9 1.7
-10 -1 0 82.19 4.4
-10 -1 0 93.39 7.2
-10 -1 0 68.09 5.2
10 1 0 73.19 6.2
10 1 0 84.99 5
10 1 0 75.79 5.9
10 1 0 79.99 5.9
-11 -1 0 144.29 8
-11 -1 0 144.09 9.8
11 1 0 155.68 8.9
11 1 0 152.48 9.3
11 1 0 142.99 7.4
11 1 0 151.98 8.9
-12 -1 0 35.3 4.5
-12 -1 0 37.3 6.2
12 1 0 39 5.7
12 1 0 31.2 4.9
12 1 0 33.5 5.2
12 1 0 40.5 4.3
-13 -1 0 174.98 9.6
-13 -1 0 174.28 11.8
13 1 0 182.68 11.5
13 1 0 182.58 11.4
13 1 0 178.28 10.7
13 1 0 197.88 9.5
-14 -1 0 64.49 6
14 1 0 55.19 5.7
14 1 0 55.09 6.7
14 1 0 47.8 7.2
-15 -1 0 16.7 3.7
15 1 0 12.4 3.7
15 1 0 16.9 5.2
15 -2 0 39 7.2
-15 2 0 21.8 5
14 -2 0 43.8 5.7
14 -2 0 43.6 7.3
-14 2 0 42.1 5.3
-14 2 0 50.59 6.4
13 -2 0 176.08 11.7
13 -2 0 163.98 9.1
-13 2 0 158.38 9
-13 2 0 141.59 9.5
12 -2 0 284.37 12.3
12 -2 0 287.67 14.1
12 -2 0 285.27 14.8
-12 2 0 258.47 13
-12 2 0 281.77 12.3
-12 2 0 274.87 12.5
11 -2 0 15.3 3.8
11 -2 0 17.1 4.2
11 -2 0 18 3.3
11 -2 0 10.5 3.5
-11 2 0 17.8 3.8
-11 2 0 29.1 5.1
-11 2 0 15.8 3.3
-11 2 0 16.9 3.5
10 -2 0 400.26 16.7
10 -2 0 378.86 16.4
10 -2 0 424.66 16.5
10 -2 0 382.26 14.7
10 -2 0 390.06 17
-10 2 0 378.06 15.3
-10 2 0 394.86 15.5
-10 2 0 410.06 17.1
-10 2 0 374.76 15.8
9 -2 0 147.39 8.9
9 -2 0 172.68 9
9 -2 0 153.78 8.7
9 -2 0 157.08 7.4
9 -2 0 162.68 9.2
9 -2 0 148.89 8.3
-9 2 0 154.98 8
-9 2 0 149.39 8.9
-9 2 0 173.08 8.7
-9 2 0 155.28 8.2
-9 2 0 152.38 8.9
8 -2 0 82.29 6
8 -2 0 78.39 5.4
8 -2 0 90.39 5.4
8 -2 0 77.49 4.7
8 -2 0 76.99 5.6
8 -2 0 68.99 5.5
8 -2 0 90.49 6.3
8 -2 0 92.49 6.2
-8 2 0 87.69 5.7
-8 2 0 92.89 6.2
-8 2 0 80.09 5.8
-8 2 0 84.79 5.3
-8 2 0 80.59 5.5
7 -2 0 30.1 3.5
7 -2 0 34.7 3.1
7 -2 0 31.2 2.8
7 -2 0 26.3 3.6
7 -2 0 32.3 3.6
7 -2 0 31.8 3.4
7 -2 0 35.8 3.8
7 -2 0 28 3.3
7 -2 0 32.5 3.4
-7 2 0 33.2 3.8
-7 2 0 32.3 3.3
-7 2 0 31.8 3.4
-7 2 0 25.4 3.3
-7 2 0 29.5 3.3
6 -2 0 275.57 11.7
6 -2 0 290.47 10.9
6 -2 0 290.57 10.4
6 -2 0 282.87 11.4
6 -2 0 284.77 11.2
6 -2 0 319.77 12.1
6 -2 0 281.17 11.5
6 -2 0 290.07 11.5
6 -2 0 294.27 11.7
-6 2 0 287.27 11.5
-6 2 0 281.17 11.4
-6 2 0 296.87 11.9
-6 2 0 300.17 11.3
-6 2 0 311.17 11.9
-6 2 0 294.97 11
5 -2 0 36.9 3.2
5 -2 0 35.9 3.3
5 -2 0 34.1 2.9
5 -2 0 31.8 3
5 -2 0 37.4 2.8
5 -2 0 34.4 2.5
5 -2 0 36.4 3.1
5 -2 0 37.3 3.4
5 -2 0 30.2 3.1
-5 2 0 36.5 3.3
-5 2 0 30.6 3.1
-5 2 0 33.8 2.9
-5 2 0 31.2 2.9
-5 2 0 33 3.1
-5 2 0 35.7 3.3
4 -2 0 890.41 28.3
4 -2 0 929.31 28.6
4 -2 0 926.61 29
4 -2 0 929.51 28.8
4 -2 0 937.51 27.7
4 -2 0 866.41 28.5
4 -2 0 919.01 28.7
4 -2 0 939.41 29
-4 2 0 888.11 28.2
-4 2 0 945.31 29
-4 2 0 893.51 28.6
-4 2 0 866.61 28.8
-4 2 0 924.31 28.4
-4 2 0 905.61 28.4
3 -2 0 874.31 25.9
3 -2 0 893.31 26.6
3 -2 0 838.52 26.3
3 -2 0 830.22 26.4
3 -2 0 827.32 26.6
3 -2 0 838.92 26.2
3 -2 0 887.91 26.7
3 -2 0 822.52 26.4
-3 2 0 897.51 26.2
-3 2 0 834.22 26.2
-3 2 0 824.22 26.7
-3 2 0 861.01 26.5
-3 2 0 866.01 26.5
-3 2 0 824.82 26
-3 2 0 839.42 27.4
2 -2 0 2398.26 71.79
2 -2 0 2475.75 71.69
2 -2 0 2416.06 71.99
2 -2 0 2423.46 71.29
2 -2 0 2482.05 71.89
-2 2 0 2539.65 71.99
-2 2 0 2417.76 71.59
-2 2 0 2368.76 71.79
1 -2 0 2442.06 70.19
1 -2 0 2377.76 70.09
1 -2 0 2474.15 69.99
1 -2 0 2314.87 70.49
-1 2 0 2456.75 69.99
-1 2 0 2328.67 70.19
-1 2 0 2375.46 70.09
0 -2 0 3153.58 87.59
0 -2 0 2506.95 86.89
0 -2 0 3211.98 87.39
0 -2 0 3056.49 87.49
0 -2 0 3158.18 88.29
0 -2 0 2559.64 87.69
0 -2 0 3168.28 87.09
0 2 0 3171.78 88.19
0 2 0 3089.99 88.39
0 2 0 2949.7 87.89
-1 -2 0 174.88 5.9
-1 -2 0 186.08 6.6
-1 -2 0 169.48 6.3
1 2 0 171.28 6.3
1 2 0 172.18 5.9
-2 -2 0 557.04 15.5
-2 -2 0 505.95 17.3
-2 -2 0 516.95 17
-2 -2 0 537.75 16.8
2 2 0 534.35 15.8
2 2 0 539.75 17.1
2 2 0 529.05 15.8
-3 -2 0 13.6 1.1
-3 -2 0 13.1 2.1
-3 -2 0 13.9 1
-3 -2 0 14.2 1.9
-3 -2 0 12.3 1.7
3 2 0 12.4 1.1
3 2 0 13.5 1.2
-4 -2 0 507.25 17.5
-4 -2 0 523.25 17.9
-4 -2 0 524.95 16
-4 -2 0 541.95 16.2
4 2 0 519.05 16.3
4 2 0 529.95 16.5
4 2 0 506.45 15.9
4 2 0 540.75 16.5
4 2 0 491.45 15.7
4 2 0 504.35 15.5
4 2 0 517.75 15.5
-5 -2 0 370.36 14.4
-5 -2 0 409.06 12.9
-5 -2 0 409.36 12.7
-5 -2 0 380.86 14.3
5 2 0 382.46 12.7
5 2 0 393.16 13.3
5 2 0 390.76 13.1
5 2 0 384.56 12.2
5 2 0 396.56 12.6
5 2 0 392.96 13.3
5 2 0 384.26 12.3
-6 -2 0 31 1.5
-6 -2 0 28.9 2.4
-6 -2 0 27.5 3.3
-6 -2 0 27.6 2.5
6 2 0 32 2.1
6 2 0 27.1 1.9
6 2 0 25.1 2.6
6 2 0 25.3 2.1
6 2 0 29.6 2.5
6 2 0 25.8 2.6
6 2 0 29 2.4
6 2 0 25.7 2.5
-7 -2 0 27.6 2.6
-7 -2 0 33.5 2.9
-7 -2 0 26.1 3.5
-7 -2 0 29.5 1.6
7 2 0 35.4 3
7 2 0 28.5 2.2
7 2 0 30 2.8
7 2 0 27.7 2.8
7 2 0 28.2 2.3
7 2 0 31.1 3.1
7 2 0 36.9 3.3
7 2 0 28.7 2.5
-8 -2 0 582.94 18.8
-8 -2 0 586.34 19.1
-8 -2 0 538.05 20.9
8 2 0 563.84 19.5
8 2 0 551.34 19.3
8 2 0 554.64 18.4
8 2 0 538.25 19.7
8 2 0 562.94 18.2
8 2 0 567.04 20
8 2 0 559.94 18.8
-9 -2 0 2.9 2.4
-9 -2 0 1.9 1.6
9 2 0 -0.3 1.7
9 2 0 0.6 1.2
9 2 0 0.9 1.6
9 2 0 2.7 1.4
9 2 0 -0.4 1.5
9 2 0 -0.1 1.7
-10 -2 0 -2.5 1.9
-10 -2 0 1.7 1.7
10 2 0 -0.8 2
10 2 0 0.5 1.4
10 2 0 1 1.8
10 2 0 2 2
10 2 0 -0.6 1.4
-11 -2 0 10.1 4
-11 -2 0 11 2.5
11 2 0 10 2.9
11 2 0 11.3 3.2
11 2 0 6.3 2.5
11 2 0 9.6 2.2
-12 -2 0 -0.1 1.9
-12 -2 0 1.3 2.9
12 2 0 3.9 2.8
12 2 0 5.2 2.7
12 2 0 0.9 2.3
12 2 0 -0.8 1.6
-13 -2 0 8.3 2.6
-13 -2 0 0.9 3.5
13 2 0 3.6 3.1
13 2 0 2.9 2.2
13 2 0 3.9 2.9
13 2 0 6.2 3.4
-14 -2 0 6.9 2.7
14 2 0 8.4 4.2
14 2 0 4.5 3.2
14 2 0 6.9 3
-15 -2 0 9.3 2.8
15 2 0 5.1 3
15 2 0 7.8 4.2
15 -3 0 17.2 5.8
-15 3 0 17.9 4.1
-15 3 0 21.4 5
14 -3 0 10.2 5.1
-14 3 0 18.5 4.4
-14 3 0 13.1 3.9
13 -3 0 2 3.4
13 -3 0 0.4 2.4
-13 3 0 1.2 2.8
-13 3 0 3.2 2.9
-13 3 0 0.9 2.9
12 -3 0 17.1 4.5
12 -3 0 6.9 2.6
12 -3 0 16.1 4.4
-12 3 0 14.9 4
-12 3 0 18 3.8
-12 3 0 23.6 4.2
11 -3 0 2.7 2.7
11 -3 0 5.2 2.9
11 -3 0 1.9 2.8
11 -3 0 1.6 2.1
-11 3 0 9.3 3
-11 3 0 2.4 2.5
-11 3 0 3.2 2.7
10 -3 0 153.18 9.2
10 -3 0 140.79 9.5
10 -3 0 149.19 9.5
10 -3 0 135.29 7.6
10 -3 0 168.48 9.2
-10 3 0 163.88 8.9
-10 3 0 153.88 9
-10 3 0 151.28 8.5
-10 3 0 156.68 9.6
9 -3 0 719.63 25.5
9 -3 0 737.33 25.9
9 -3 0 673.23 24.8
9 -3 0 709.33 23.6
9 -3 0 673.73 25.3
9 -3 0 737.83 26.1
-9 3 0 688.63 24.8
-9 3 0 712.23 25.8
-9 3 0 682.73 24.4
-9 3 0 702.23 24.9
-9 3 0 675.23 25.1
8 -3 0 18.9 3.6
8 -3 0 19.8 3.5
8 -3 0 15.9 3.4
8 -3 0 21.2 2.8
8 -3 0 17.7 3.1
8 -3 0 16.5 3.1
-8 3 0 10.5 2.7
-8 3 0 18.2 3.3
-8 3 0 10.5 2.6
-8 3 0 14.9 3.2
-8 3 0 16.5 3
7 -3 0 25 3.4
7 -3 0 23.3 3.6
7 -3 0 23.7 2.8
7 -3 0 22.1 3.3
7 -3 0 25.3 3.4
7 -3 0 18.8 3.1
7 -3 0 25.1 2.7
7 -3 0 24.1 3.2
7 -3 0 25.2 3.5
-7 3 0 18.1 3
-7 3 0 28.8 3.7
-7 3 0 20.1 3.6
-7 3 0 22.4 3
-7 3 0 28.3 3.5
-7 3 0 23.1 3.1
6 -3 0 843.52 28
6 -3 0 872.31 28.1
6 -3 0 851.11 26.5
6 -3 0 881.71 28.4
6 -3 0 828.02 27.7
6 -3 0 811.02 28.1
6 -3 0 838.32 27.8
-6 3 0 851.81 27.6
-6 3 0 830.92 27.8
-6 3 0 817.72 27.3
-6 3 0 851.31 28.3
-6 3 0 846.62 27.3
-6 3 0 800.72 27.9
5 -3 0 130.59 6.6
5 -3 0 121.99 5.3
5 -3 0 115.59 6.1
5 -3 0 111.49 6.1
5 -3 0 132.99 6.1
5 -3 0 114.19 6.3
5 -3 0 128.09 6.4
5 -3 0 124.29 6.2
-5 3 0 123.79 5.9
-5 3 0 104.69 6.2
-5 3 0 115.09 5.8
-5 3 0 130.79 6
-5 3 0 123.09 6.3
-5 3 0 122.49 6.4
4 -3 0 598.34 19.6
4 -3 0 582.44 19.5
4 -3 0 579.94 19.8
4 -3 0 613.94 18.6
4 -3 0 585.24 19.2
4 -3 0 606.54 19.6
-4 3 0 575.74 19.8
-4 3 0 591.64 19.3
-4 3 0 597.94 19.2
-4 3 0 557.54 20.6
-4 3 0 583.24 19.5
-4 3 0 560.24 19.5
3 -3 0 96.09 4.7
3 -3 0 104.09 4.8
3 -3 0 107.99 5.6
3 -3 0 100.29 4.8
3 -3 0 96.69 4.5
3 -3 0 93.49 4.5
3 -3 0 94.29 4.8
3 -3 0 95.69 4.9
-3 3 0 99.89 4.9
-3 3 0 99.69 4.9
-3 3 0 99.19 4.6
-3 3 0 97.59 5
-3 3 0 99.99 4.5
-3 3 0 93.69 4.7
2 -3 0 1145.09 35.2
2 -3 0 1093.99 34.5
2 -3 0 1178.98 34.4
2 -3 0 1147.99 34.1
2 -3 0 1121.89 34.5
2 -3 0 1104.99 34.4
-2 3 0 1126.59 34.7
-2 3 0 1136.59 34.1
-2 3 0 1092.99 34.1
-2 3 0 1147.49 34.6
-2 3 0 1145.09 34.4
1 -3 0 925.71 27.4
1 -3 0 925.71 28
1 -3 0 942.91 28.1
1 -3 0 937.41 27.8
1 -3 0 935.61 28.5
1 -3 0 920.31 28.2
1 -3 0 931.91 28
-1 3 0 958.8 28.5
-1 3 0 888.21 27.7
-1 3 0 897.31 28
-1 3 0 912.51 28.2
-1 3 0 933.41 27.9
-1 3 0 945.61 27.7
-1 3 0 929.91 28.1
0 -3 0 1890.21 54.19
0 -3 0 1810.82 54.49
0 -3 0 1743.13 54.99
0 -3 0 1864.41 54.09
0 -3 0 1853.41 54.29
0 -3 0 1940.11 54.29
0 -3 0 1885.61 54.39
0 -3 0 1823.92 54.59
0 -3 0 1934.11 55.49
0 3 0 1876.31 54.09
0 3 0 1877.71 54.59
0 3 0 1820.12 54.09
0 3 0 1859.41 54.19
0 3 0 1802.72 54.49
0 3 0 1894.31 54.99
0 3 0 1866.41 54.29
-1 -3 0 387.16 11.5
-1 -3 0 382.56 12.2
-1 -3 0 388.66 11.4
-1 -3 0 388.36 13
-1 -3 0 404.16 13.3
1 3 0 360.36 12.7
1 3 0 378.66 11.7
1 3 0 401.76 12.2
1 3 0 382.76 11.6
-2 -3 0 970 31.8
-2 -3 0 1037.7 31
-2 -3 0 1037.5 31.6
2 3 0 1019 29.7
2 3 0 1023.3 29.7
-3 -3 0 619.14 19.9
-3 -3 0 588.94 19.3
-3 -3 0 557.94 18.7
3 3 0 583.14 17.4
3 3 0 550.84 17.4
-4 -3 0 397.96 12
-4 -3 0 389.96 14.2
-4 -3 0 395.56 12.1
-4 -3 0 405.86 14.8
-4 -3 0 386.96 14
4 3 0 407.26 12.7
4 3 0 388.56 12.7
4 3 0 397.66 12.5
-5 -3 0 3.3 0.8
-5 -3 0 2.6 0.8
-5 -3 0 4.9 1.8
-5 -3 0 3.6 1.9
5 3 0 3.8 0.8
5 3 0 3.7 0.6
5 3 0 5.5 1.3
5 3 0 4.3 1.1
5 3 0 4.1 1.1
5 3 0 3.1 0.6
5 3 0 4.2 0.9
-6 -3 0 11.6 2.7
-6 -3 0 17.1 1.7
-6 -3 0 16 1.7
-6 -3 0 11.8 2.4
6 3 0 16.8 2.2
6 3 0 15.3 2
6 3 0 16.3 2.1
6 3 0 15 1.6
6 3 0 18.6 1.9
-7 -3 0 461.15 14.4
-7 -3 0 441.96 14.5
-7 -3 0 426.36 17
-7 -3 0 422.76 16.8
7 3 0 415.56 15.3
7 3 0 430.26 14.5
7 3 0 434.76 15.1
7 3 0 433.96 14.2
7 3 0 432.66 14.8
7 3 0 446.86 14
7 3 0 446.16 15.5
-8 -3 0 56.89 3.4
-8 -3 0 44.7 4.8
-8 -3 0 53.59 3.5
8 3 0 46.6 3.2
8 3 0 45.5 3
8 3 0 48.2 3.8
8 3 0 49 3.5
8 3 0 50.99 4.2
8 3 0 48.5 3.9
8 3 0 50.29 4.1
-9 -3 0 244.18 9.3
-9 -3 0 237.58 11.9
9 3 0 234.58 10.2
9 3 0 225.38 10.5
9 3 0 250.87 10.8
9 3 0 246.58 9.8
9 3 0 234.88 10.2
9 3 0 241.78 9.1
-10 -3 0 1 2.5
-10 -3 0 1.9 1.6
10 3 0 1.1 1.9
10 3 0 -1.2 1.5
10 3 0 0.6 1.4
10 3 0 2.7 2.1
10 3 0 -0.2 1.5
10 3 0 0.9 1.4
-11 -3 0 42 5.9
-11 -3 0 48.2 4
11 3 0 57.19 5.7
11 3 0 56.09 5.1
11 3 0 53.49 4.2
11 3 0 53.59 5.2
-12 -3 0 75.29 7.6
-12 -3 0 62.49 4.5
12 3 0 68.39 6.5
12 3 0 59.19 4.8
12 3 0 60.19 5.9
12 3 0 71.69 6.1
-13 -3 0 -4.1 3.3
-13 -3 0 1.5 1.9
13 3 0 1.5 2.4
13 3 0 2.3 2.6
13 3 0 1.1 2.9
13 3 0 -0.2 2
-14 -3 0 93.69 4.9
14 3 0 82.59 8.2
14 3 0 90.09 8.2
14 3 0 77.89 6.3
15 -4 0 23 6.2
-15 4 0 9.7 4.3
-15 4 0 8.6 3.9
14 -4 0 -2.2 3.8
-14 4 0 4 3.6
-14 4 0 1.8 3
-14 4 0 -0.9 2.9
13 -4 0 7.2 4.1
13 -4 0 0.1 3.4
-13 4 0 5.2 3.4
-13 4 0 4.7 3.3
-13 4 0 8.2 3.5
12 -4 0 21.8 5.1
12 -4 0 18.6 4.5
12 -4 0 26.8 4.3
-12 4 0 26.3 4.6
-12 4 0 28.4 4.8
-12 4 0 20.4 4.5
11 -4 0 92.29 7.2
11 -4 0 89.69 6.2
11 -4 0 93.59 8.2
-11 4 0 90.09 7.4
-11 4 0 97.49 7.4
-11 4 0 91.59 8.6
-11 4 0 83.29 6.8
10 -4 0 62.19 5.8
10 -4 0 59.09 6.5
10 -4 0 66.29 5.1
10 -4 0 51.69 6.1
10 -4 0 71.59 6.6
-10 4 0 63.49 6.1
-10 4 0 57.09 6.3
-10 4 0 62.29 5.9
-10 4 0 68.59 5.9
9 -4 0 96.99 7
9 -4 0 91.79 7.2
9 -4 0 103.29 6
9 -4 0 97.69 6.9
9 -4 0 99.39 7.5
-9 4 0 111.09 7.9
-9 4 0 87.59 6.7
-9 4 0 89.69 6.9
-9 4 0 99.49 6.6
8 -4 0 471.85 16.2
8 -4 0 483.15 18
8 -4 0 433.06 17.2
8 -4 0 442.26 17.6
8 -4 0 438.46 17.8
8 -4 0 440.26 17.7
8 -4 0 436.46 17.9
-8 4 0 483.75 17.6
-8 4 0 453.35 18.3
-8 4 0 451.55 17.5
-8 4 0 421.26 16.9
7 -4 0 0 1.6
7 -4 0 1 1.6
7 -4 0 -0.4 1.1
7 -4 0 0.1 1.6
7 -4 0 1.6 1.6
7 -4 0 -1.5 1.2
7 -4 0 -0.1 1.5
7 -4 0 0.4 1.9
-7 4 0 -0.3 1.4
-7 4 0 1.2 1.8
-7 4 0 1.3 1.6
-7 4 0 0.3 1.6
-7 4 0 -0.4 1.5
6 -4 0 537.55 19.9
6 -4 0 550.34 19.7
6 -4 0 563.54 18.3
6 -4 0 531.95 19.2
6 -4 0 540.95 19.8
6 -4 0 541.05 19.7
6 -4 0 603.14 20.4
6 -4 0 579.14 19.8
-6 4 0 510.45 19.5
-6 4 0 591.84 20.3
-6 4 0 537.65 19.3
-6 4 0 563.84 20.2
-6 4 0 522.15 19
5 -4 0 708.83 23.7
5 -4 0 695.83 23.9
5 -4 0 700.13 23.5
5 -4 0 716.43 23.7
5 -4 0 700.93 23.2
5 -4 0 728.13 22.4
5 -4 0 719.33 25.2
5 -4 0 697.43 23.6
5 -4 0 713.43 23.9
-5 4 0 661.03 23.9
-5 4 0 728.83 23.4
-5 4 0 653.03 24.9
-5 4 0 687.73 23.6
-5 4 0 700.53 23.1
4 -4 0 1181.58 37
4 -4 0 1230.58 37.2
4 -4 0 1137.89 37.2
4 -4 0 1169.98 37.1
4 -4 0 1159.58 36.6
4 -4 0 1204.68 38.4
4 -4 0 1188.68 37.3
-4 4 0 1200.48 37.3
-4 4 0 1205.38 37.1
-4 4 0 1161.28 37.4
-4 4 0 1155.78 36.7
-4 4 0 1186.68 36.6
-4 4 0 1168.48 37.2
3 -4 0 658.13 21.4
3 -4 0 650.13 22.2
3 -4 0 650.33 20.1
3 -4 0 606.24 20.6
3 -4 0 674.63 21.1
3 -4 0 614.94 21.1
3 -4 0 688.93 21.3
-3 4 0 661.33 21.5
-3 4 0 615.94 21.1
-3 4 0 660.73 20.6
-3 4 0 637.04 20.8
-3 4 0 650.83 21.3
-3 4 0 649.34 21.1
-3 4 0 667.33 20.7
-3 4 0 590.54 20.8
2 -4 0 246.38 9.1
2 -4 0 231.38 9.4
2 -4 0 244.18 8.8
2 -4 0 233.18 8.8
2 -4 0 242.98 8.6
2 -4 0 237.38 8.9
-2 4 0 241.78 8.9
-2 4 0 229.98 9
-2 4 0 235.18 9.1
-2 4 0 241.68 8.3
-2 4 0 238.98 8.5
-2 4 0 233.88 8.9
-2 4 0 246.28 8.7
-2 4 0 247.18 8.5
1 -4 0 3805.02 106.89
1 -4 0 3641.94 106.79
1 -4 0 3577.04 106.59
1 -4 0 3541.55 107.29
1 -4 0 3599.34 106.59
1 -4 0 3722.53 106.99
-1 4 0 3662.93 107.29
-1 4 0 3641.84 106.99
-1 4 0 3753.72 106.99
-1 4 0 3494.95 106.99
-1 4 0 3683.53 106.49
-1 4 0 3641.74 106.69
-1 4 0 3725.73 106.59
-1 4 0 3641.44 106.79
0 -4 0 737.83 24.2
0 -4 0 770.12 23
0 -4 0 792.42 23.1
0 -4 0 779.32 22.9
0 -4 0 742.23 23.9
0 -4 0 781.22 22.6
0 -4 0 755.32 22.7
0 -4 0 748.03 22.8
0 4 0 752.02 23.2
0 4 0 749.62 22.9
0 4 0 750.22 22.7
0 4 0 741.13 23.1
0 4 0 772.02 22.8
0 4 0 761.52 22.6
-1 -4 0 920.91 27.6
-1 -4 0 927.41 26.9
-1 -4 0 838.12 28.9
-1 -4 0 941.21 26.8
-1 -4 0 935.01 28.7
1 4 0 922.31 27.2
1 4 0 936.61 27.5
1 4 0 878.21 27.2
-2 -4 0 93.99 5
-2 -4 0 90.09 4.2
-2 -4 0 112.89 5.5
2 4 0 85.29 3.2
2 4 0 86.49 3.2
-3 -4 0 20.6 2.8
-3 -4 0 17.6 2.1
-3 -4 0 16.9 2.5
3 4 0 17.7 1.2
3 4 0 16.2 1.1
-4 -4 0 86.99 5.5
-4 -4 0 82.39 5.1
-4 -4 0 88.69 4.9
4 4 0 76.09 3.4
4 4 0 83.19 3.4
4 4 0 81.29 3.3
-5 -4 0 172.78 7.9
-5 -4 0 159.48 8.3
-5 -4 0 156.38 7.9
5 4 0 152.38 5.2
5 4 0 152.98 5.3
5 4 0 161.98 6
5 4 0 171.58 6.2
5 4 0 163.78 6.1
-6 -4 0 292.17 12.4
-6 -4 0 305.47 13.1
6 4 0 288.67 10.4
6 4 0 306.47 9.9
6 4 0 298.67 9.5
6 4 0 313.97 10.7
6 4 0 301.27 10.7
6 4 0 294.57 10
6 4 0 294.77 9.4
-7 -4 0 42.2 4.8
-7 -4 0 51.89 4.9
-7 -4 0 52.99 2.5
-7 -4 0 57.39 2.6
7 4 0 55.39 2.8
7 4 0 52.69 3.3
7 4 0 52.59 2.8
7 4 0 53.89 3.1
7 4 0 54.29 3.5
7 4 0 59.79 3.8
7 4 0 60.29 3.9
-8 -4 0 492.45 15.4
-8 -4 0 470.55 19.1
-8 -4 0 497.55 15.4
-8 -4 0 495.25 19.6
8 4 0 495.25 16.8
8 4 0 483.25 17.3
8 4 0 494.95 17.4
8 4 0 475.65 15.7
8 4 0 502.75 17
8 4 0 495.25 16
8 4 0 470.95 16.3
-9 -4 0 5.6 2.9
-9 -4 0 8 1.5
-9 -4 0 2.9 1.2
9 4 0 6.4 2.2
9 4 0 5 2.1
9 4 0 8 1.9
9 4 0 6.7 1.5
9 4 0 4 1.9
9 4 0 6.7 2
-10 -4 0 140.89 5.5
-10 -4 0 107.39 8.5
10 4 0 134.59 7.3
10 4 0 116.39 7.4
10 4 0 134.59 7.7
10 4 0 123.59 6.1
10 4 0 139.99 7.4
10 4 0 137.79 6.9
-11 -4 0 165.58 6.2
-11 -4 0 148.39 10.2
11 4 0 155.48 9
11 4 0 156.98 8.5
11 4 0 162.78 7.5
11 4 0 170.38 9.3
11 4 0 157.48 8.7
-12 -4 0 120.39 9.7
12 4 0 132.99 7
12 4 0 135.69 8.8
12 4 0 140.99 8.5
12 4 0 129.09 8
13 4 0 81.69 7.2
13 4 0 92.89 6.1
13 4 0 91.59 7.1
14 4 0 7.9 3.5
14 4 0 3.4 2.4
15 -5 0 7.2 5
-15 5 0 8.7 4.2
-15 5 0 1.7 3.8
14 -5 0 12.4 5.2
14 -5 0 12.8 4.9
-14 5 0 14.6 4.4
-14 5 0 12.8 4.4
-14 5 0 17.1 4.6
13 -5 0 13.8 4.6
13 -5 0 18.8 5.3
-13 5 0 9.5 3.9
-13 5 0 14.2 4.2
-13 5 0 22.4 4.8
12 -5 0 79.99 7.6
12 -5 0 62.79 7.5
-12 5 0 71.99 7.2
-12 5 0 71.99 7.1
-12 5 0 72.29 7
11 -5 0 57.69 6.9
11 -5 0 46.2 6
11 -5 0 46.1 6.5
-11 5 0 45.6 5.9
-11 5 0 37.7 5.6
-11 5 0 40.8 6.3
-11 5 0 31.8 5.3
10 -5 0 79.69 6.9
10 -5 0 95.79 8
10 -5 0 104.39 8.1
10 -5 0 93.49 6.1
-10 5 0 92.49 8
-10 5 0 94.49 7.1
-10 5 0 80.39 7
-10 5 0 99.89 7.7
9 -5 0 46.8 5.7
9 -5 0 38.6 4
9 -5 0 46.2 5.4
9 -5 0 41.2 5.5
9 -5 0 51.99 5.4
-9 5 0 39 5.1
-9 5 0 48.5 5.1
-9 5 0 42.6 5.5
-9 5 0 52.59 6.1
8 -5 0 1.1 2.1
8 -5 0 1.6 2
8 -5 0 -1.5 1.8
8 -5 0 -0.7 2.1
8 -5 0 0.5 2.1
8 -5 0 0.8 1.4
-8 5 0 0 1.7
-8 5 0 -0.5 2.1
-8 5 0 2.6 2.4
-8 5 0 -1.6 1.6
7 -5 0 643.44 22.9
7 -5 0 689.83 23.8
7 -5 0 640.94 23.3
7 -5 0 677.43 21.8
7 -5 0 699.83 23.7
7 -5 0 631.54 23.4
7 -5 0 609.34 23.5
-7 5 0 653.03 23.4
-7 5 0 615.84 23.8
-7 5 0 678.53 24
-7 5 0 652.13 22.8
-7 5 0 630.34 23
6 -5 0 413.86 13.4
6 -5 0 381.06 14.6
6 -5 0 377.56 14.3
6 -5 0 380.66 15.1
6 -5 0 371.56 14.8
6 -5 0 371.76 14.7
6 -5 0 402.66 15.1
6 -5 0 387.56 15.2
6 -5 0 324.97 15.7
-6 5 0 363.56 14.3
-6 5 0 352.16 14
-6 5 0 367.86 14.7
-6 5 0 352.96 15
5 -5 0 30.6 3.3
5 -5 0 24.7 3.5
5 -5 0 31.1 4
5 -5 0 30.7 3.6
5 -5 0 37.7 3.3
5 -5 0 25.8 3.5
5 -5 0 31.5 2.7
5 -5 0 30.6 3.4
-5 5 0 27.1 3.4
-5 5 0 28.7 3.2
-5 5 0 26 3.3
-5 5 0 25.1 3.2
-5 5 0 23.7 3.4
-5 5 0 33.1 3.9
4 -5 0 56.89 4.3
4 -5 0 54.79 4.2
4 -5 0 61.79 4.1
4 -5 0 61.19 4.3
4 -5 0 57.99 4.3
4 -5 0 69.19 5.2
4 -5 0 56.79 4.4
-4 5 0 58.39 3.6
-4 5 0 57.59 4
-4 5 0 56.09 4.1
-4 5 0 62.59 4.6
-4 5 0 70.69 4.8
-4 5 0 63.49 4.4
-4 5 0 61.19 3.9
-4 5 0 58.79 4.3
3 -5 0 1361.66 42.2
3 -5 0 1342.27 41.7
3 -5 0 1374.16 42.3
3 -5 0 1307.67 43.1
3 -5 0 1363.36 42.1
-3 5 0 1323.17 42.3
-3 5 0 1398.56 42.3
-3 5 0 1363.16 42.3
-3 5 0 1414.66 41.9
-3 5 0 1384.76 41.3
-3 5 0 1316.67 42.5
-3 5 0 1388.06 41.6
-3 5 0 1387.26 41.7
2 -5 0 1004.1 30.4
2 -5 0 962.6 30.1
2 -5 0 969.1 30.4
2 -5 0 965.4 29.2
2 -5 0 1015.5 30.7
2 -5 0 999.8 31.3
2 -5 0 987.8 30.5
-2 5 0 956.6 30.5
-2 5 0 989.1 30.3
-2 5 0 952.7 30.8
-2 5 0 941.81 30.3
-2 5 0 950.8 29.8
-2 5 0 987 30.1
-2 5 0 957.3 29.9
-2 5 0 1008.4 30.7
-2 5 0 955.8 30.7
1 -5 0 3934.31 119.09
1 -5 0 3865.11 119.19
1 -5 0 4166.38 119.59
1 -5 0 4106.49 118.89
1 -5 0 4201.58 118.69
1 -5 0 4143.69 118.09
1 -5 0 4195.78 118.99
-1 5 0 3989.6 119.29
-1 5 0 4056.79 118.59
-1 5 0 4059.49 118.49
-1 5 0 4155.38 118.19
-1 5 0 3928.81 118.79
-1 5 0 4002.1 118.99
-1 5 0 3977.1 119.19
-1 5 0 4051.39 119.09
-1 5 0 4184.78 119.59
0 -5 0 565.54 18.8
0 -5 0 544.25 18.2
0 -5 0 549.45 16.8
0 -5 0 553.24 17.3
0 -5 0 553.54 16.6
0 -5 0 558.24 16.9
0 -5 0 554.84 16.9
0 5 0 543.25 16.7
0 5 0 540.65 17.5
0 5 0 523.45 17.3
0 5 0 540.65 16.5
0 5 0 552.24 16.8
0 5 0 543.05 16.8
0 5 0 537.35 17
0 5 0 552.64 17.6
-1 -5 0 632.04 18.9
-1 -5 0 626.24 19.1
-1 -5 0 651.03 21.1
-1 -5 0 646.24 21.6
-1 -5 0 630.54 19.7
1 5 0 646.94 19.7
1 5 0 645.84 18.7
1 5 0 616.14 19.5
1 5 0 609.14 19.4
1 5 0 633.34 18.8
-2 -5 0 0 1.6
-2 -5 0 2.4 1.6
-2 -5 0 0.6 1
2 5 0 1.3 0.7
2 5 0 1.3 0.6
-3 -5 0 266.67 11.3
-3 -5 0 271.97 10
-3 -5 0 268.57 11
3 5 0 247.78 8.3
3 5 0 265.87 8.3
-4 -5 0 166.78 7.4
-4 -5 0 167.38 8.1
-4 -5 0 149.09 8.4
4 5 0 152.28 5.6
4 5 0 168.98 5.6
4 5 0 157.58 5.5
-5 -5 0 656.43 24.3
-5 -5 0 661.93 23.1
-5 -5 0 700.53 23.8
5 5 0 675.53 20.8
5 5 0 682.13 21
5 5 0 691.63 21
-6 -5 0 23.3 3.4
-6 -5 0 31.2 4.4
-6 -5 0 33.1 3.8
6 5 0 26.8 1.8
6 5 0 28.6 1.7
6 5 0 31.4 2.4
6 5 0 30.5 2.3
6 5 0 31.6 2.4
-7 -5 0 410.36 16.5
-7 -5 0 407.76 17.3
7 5 0 407.56 12.7
7 5 0 427.86 14.2
7 5 0 409.06 13.5
7 5 0 404.26 14.1
7 5 0 391.96 13.8
7 5 0 400.96 13.2
7 5 0 403.56 12.8
-8 -5 0 187.38 10
-8 -5 0 175.08 10.3
8 5 0 164.68 7.5
8 5 0 168.68 7.8
8 5 0 177.88 6.6
8 5 0 177.98 6.7
8 5 0 183.38 7.1
8 5 0 176.38 7.9
8 5 0 184.58 7.5
-9 -5 0 1001.8 35.7
-9 -5 0 1076.89 36.6
9 5 0 991 31.7
9 5 0 1001.6 32.6
9 5 0 1035.5 33.3
9 5 0 1028.2 32.7
9 5 0 1034.1 32.2
9 5 0 1014 31.4
9 5 0 1031.7 33.2
-10 -5 0 14.8 4.1
10 5 0 21.6 2.7
10 5 0 25.8 3.1
10 5 0 19.8 3.4
10 5 0 22.2 3.6
10 5 0 22.6 3.6
10 5 0 28 3.5
-11 -5 0 30.6 5.6
11 5 0 38.6 3.5
11 5 0 36.9 4
11 5 0 36.4 4.3
11 5 0 39.3 4.3
-12 -5 0 15.5 4.7
12 5 0 10.3 3
12 5 0 9.7 2.8
12 5 0 15.6 2.7
13 5 0 6.2 4.1
13 5 0 0.3 2
13 5 0 -0.1 2.4
14 5 0 8.4 2.8
14 5 0 2.6 3
15 -6 0 14.4 5.5
15 -6 0 4.6 4.8
-15 6 0 14.9 4.9
-15 6 0 10.8 4.6
-15 6 0 17.4 5.2
14 -6 0 64.39 9.4
14 -6 0 90.09 9.3
-14 6 0 67.49 8.1
-14 6 0 75.69 8.2
-14 6 0 59.99 7.6
13 -6 0 57.09 8
13 -6 0 68.79 7.8
-13 6 0 70.89 7.6
-13 6 0 54.99 7.1
-13 6 0 61.99 7.1
12 -6 0 24.8 5.5
12 -6 0 18.7 4.7
12 -6 0 15.1 5.2
-12 6 0 20.4 4.8
-12 6 0 13.5 4.4
-12 6 0 22.1 5.5
-12 6 0 15.3 4.3
11 -6 0 17.2 4.7
11 -6 0 19.8 4.4
11 -6 0 19.1 4.9
-11 6 0 22.5 4.6
-11 6 0 28.4 5.2
-11 6 0 22.4 4.5
-11 6 0 24.7 5.4
10 -6 0 116.59 8.2
10 -6 0 87.39 8.2
10 -6 0 119.09 8.8
-10 6 0 103.39 7.7
-10 6 0 103.99 7.8
-10 6 0 123.89 9.2
-10 6 0 96.59 8
9 -6 0 233.18 12.6
9 -6 0 254.37 12.8
9 -6 0 242.58 12
-9 6 0 238.38 11.7
-9 6 0 220.88 12.6
-9 6 0 246.78 12.1
-9 6 0 241.88 12.3
8 -6 0 173.58 9.7
8 -6 0 167.08 9.8
8 -6 0 176.18 10
8 -6 0 163.98 9.1
8 -6 0 197.78 10.6
8 -6 0 183.08 8.3
-8 6 0 183.68 9.6
-8 6 0 194.58 10.6
-8 6 0 161.48 9.6
-8 6 0 175.98 9.3
7 -6 0 1.3 1.8
7 -6 0 0.5 1.8
7 -6 0 0.1 2
7 -6 0 2 2.2
7 -6 0 1.3 2.3
7 -6 0 3.5 1.6
-7 6 0 -0.1 1.8
-7 6 0 2.5 2.1
-7 6 0 1.1 2.2
-7 6 0 2.6 2.1
-7 6 0 1.6 1.7
6 -6 0 810.12 28
6 -6 0 920.71 30.7
6 -6 0 789.12 28.3
6 -6 0 833.62 28.7
6 -6 0 783.52 27.4
6 -6 0 833.92 28.3
6 -6 0 838.72 26.4
6 -6 0 801.32 28.1
-6 6 0 839.52 27.8
-6 6 0 786.62 28.1
-6 6 0 745.83 28.4
-6 6 0 892.61 28.7
-6 6 0 795.82 30.1
-6 6 0 782.62 27.3
5 -6 0 88.09 6.4
5 -6 0 75.19 5.1
5 -6 0 65.39 4.6
5 -6 0 78.69 5.5
5 -6 0 63.69 5.1
5 -6 0 65.79 5
-5 6 0 72.59 4.4
-5 6 0 67.59 5.4
-5 6 0 73.29 4.8
-5 6 0 61.29 5.1
-5 6 0 63.79 5
-5 6 0 74.69 5.4
4 -6 0 7.8 2.1
4 -6 0 5.6 1.9
4 -6 0 7.4 2
4 -6 0 11 2.7
4 -6 0 9 2.2
-4 6 0 6.8 1.9
-4 6 0 10.6 2
-4 6 0 4.3 1.8
-4 6 0 6.5 1.9
-4 6 0 8.7 1.7
-4 6 0 7.7 2.2
-4 6 0 7.6 2.2
-4 6 0 6.7 2
3 -6 0 135.89 6.4
3 -6 0 132.09 6.6
3 -6 0 137.99 7.3
3 -6 0 124.39 6.1
3 -6 0 123.99 6.4
3 -6 0 134.79 6.5
-3 6 0 125.09 5.9
-3 6 0 128.39 6.1
-3 6 0 136.49 6.4
-3 6 0 135.49 6.8
-3 6 0 134.69 5.9
-3 6 0 132.59 6.7
-3 6 0 118.09 6.6
-3 6 0 122.69 6.4
2 -6 0 89.49 4.9
2 -6 0 89.59 4.9
2 -6 0 85.29 4.4
2 -6 0 81.99 4.6
2 -6 0 81.59 3.6
2 -6 0 80.99 5
2 -6 0 83.39 4.5
-2 6 0 85.89 5.1
-2 6 0 86.09 4.5
-2 6 0 91.29 4.4
-2 6 0 85.49 5
-2 6 0 83.89 4.8
-2 6 0 87.69 4.6
-2 6 0 81.19 4.9
-2 6 0 87.69 4.3
-2 6 0 93.09 4.7
1 -6 0 914.41 28.5
1 -6 0 926.91 27.9
1 -6 0 912.91 28.5
1 -6 0 909.11 28.2
1 -6 0 925.41 29.2
1 -6 0 927.11 27.4
1 -6 0 933.51 28.1
-1 6 0 906.01 29
-1 6 0 887.11 28.6
-1 6 0 849.32 28.6
-1 6 0 882.61 28.3
-1 6 0 949.9 28.1
-1 6 0 881.81 27.9
-1 6 0 928.81 28.7
-1 6 0 933.01 27.5
0 -6 0 5798.12 163.48
0 -6 0 5875.91 163.38
0 -6 0 5705.53 165.88
0 -6 0 5713.43 163.28
0 -6 0 5733.23 163.78
0 -6 0 5434.96 165.08
0 6 0 5466.55 163.88
0 6 0 5176.58 164.58
0 6 0 5706.73 163.68
0 6 0 5707.23 163.18
0 6 0 5310.67 163.28
0 6 0 5696.13 162.98
0 6 0 5548.35 164.08
0 6 0 5719.63 164.28
0 6 0 5710.63 163.28
-1 -6 0 174.98 8.3
-1 -6 0 171.38 5.9
-1 -6 0 161.88 7.7
-1 -6 0 171.88 6.4
-1 -6 0 163.48 5.7
1 6 0 161.98 5.3
1 6 0 162.88 5.2
1 6 0 161.78 5.5
1 6 0 172.08 6.4
1 6 0 165.18 5.7
1 6 0 168.28 6.5
1 6 0 164.68 6.2
-2 -6 0 79.29 5.5
-2 -6 0 77.39 4.1
-2 -6 0 75.99 5.1
2 6 0 76.09 3.4
2 6 0 77.09 3.5
2 6 0 81.79 3.6
-3 -6 0 10.2 2.7
-3 -6 0 11.3 2
-3 -6 0 15.3 2.9
3 6 0 12 1.4
3 6 0 11 1.3
3 6 0 12.1 1.3
-4 -6 0 537.25 19.3
-4 -6 0 541.15 20.3
-4 -6 0 550.84 21.1
4 6 0 593.54 17.3
4 6 0 571.14 17.2
4 6 0 561.24 17.2
-5 -6 0 88.69 6.1
-5 -6 0 91.89 5.7
-5 -6 0 87.39 6.6
5 6 0 96.99 3.9
5 6 0 95.59 4
5 6 0 88.69 3.8
-6 -6 0 981.1 33.1
-6 -6 0 1008.6 34.8
-6 -6 0 993.3 33.8
6 6 0 1027.1 29.4
6 6 0 980.7 30.4
6 6 0 974.3 30.3
6 6 0 994.6 29.5
6 6 0 1017.5 30.6
-7 -6 0 158.48 8.9
-7 -6 0 153.68 9.8
7 6 0 160.38 5.5
7 6 0 167.68 6.9
7 6 0 162.68 6.6
7 6 0 164.68 5.4
7 6 0 161.38 5.9
7 6 0 157.28 6.1
7 6 0 157.58 6.7
-8 -6 0 200.18 10.7
-8 -6 0 189.18 11.2
8 6 0 203.68 7.2
8 6 0 200.38 8.3
8 6 0 198.18 7.9
8 6 0 196.88 7
8 6 0 188.88 8
8 6 0 201.28 8.4
8 6 0 208.08 7.6
-9 -6 0 -1.7 2.9
-9 -6 0 -0.7 2.5
9 6 0 0.1 1.1
9 6 0 0.2 1.4
9 6 0 -0.7 1
9 6 0 -0.9 1.2
9 6 0 1.2 1.3
9 6 0 -0.2 0.9
-10 -6 0 247.98 13.2
10 6 0 248.68 9.3
10 6 0 248.98 10.7
10 6 0 243.68 9.9
10 6 0 227.98 10.1
10 6 0 259.77 10.6
-11 -6 0 112.69 9.1
11 6 0 121.69 6.6
11 6 0 120.29 7.9
11 6 0 114.39 5.8
11 6 0 109.89 6.7
11 6 0 124.59 7.2
-12 -6 0 105.49 9.2
12 6 0 94.59 6.5
12 6 0 97.69 6.9
12 6 0 106.79 5.9
13 6 0 81.19 6.8
13 6 0 56.09 5
14 6 0 34.4 5.6
14 6 0 29.1 4.4
15 -7 0 17.9 6.2
15 -7 0 18.2 6.1
-15 7 0 18.8 5.3
-15 7 0 10.5 4.5
-15 7 0 15.5 5.3
14 -7 0 37.3 7.2
14 -7 0 47.9 7.7
-14 7 0 47 7.3
-14 7 0 34 6.6
-14 7 0 38.5 6.4
13 -7 0 85.49 9.6
13 -7 0 76.09 9
13 -7 0 52.99 7.7
-13 7 0 74.99 8.1
-13 7 0 67.99 7.9
-13 7 0 61.49 7.8
12 -7 0 39.4 6.3
12 -7 0 52.69 7
12 -7 0 46.1 7.5
-12 7 0 48.6 7.6
-12 7 0 46.9 6.7
-12 7 0 45.2 6.5
-12 7 0 52.99 6.9
11 -7 0 17.5 4.5
11 -7 0 23.8 5.3
11 -7 0 17.2 4.7
-11 7 0 15.9 4.8
-11 7 0 12.3 3.8
-11 7 0 16.3 4.5
-11 7 0 10.2 3.9
10 -7 0 274.27 14.4
10 -7 0 265.37 14.2
10 -7 0 268.77 13.5
-10 7 0 259.07 13.1
-10 7 0 273.07 14.8
-10 7 0 279.67 14
-10 7 0 257.67 13.6
9 -7 0 194.28 10.6
9 -7 0 179.58 11.2
9 -7 0 188.88 11.3
9 -7 0 191.78 11.7
-9 7 0 189.38 10.5
-9 7 0 185.98 10.9
-9 7 0 200.68 11.9
-9 7 0 201.88 11
8 -7 0 231.18 11.4
8 -7 0 230.38 12
8 -7 0 215.68 11.9
8 -7 0 241.18 12.2
-8 7 0 221.78 11.8
-8 7 0 232.78 11.3
-8 7 0 227.98 11.5
-8 7 0 239.68 12.6
7 -7 0 8.1 3
7 -7 0 3.6 2.6
7 -7 0 4.5 2.5
7 -7 0 7.5 2.8
7 -7 0 5.5 2.5
-7 7 0 7.5 3.1
-7 7 0 8.6 3
-7 7 0 4.8 2.4
-7 7 0 7 2.6
6 -7 0 1.3 1.8
6 -7 0 0 1.8
6 -7 0 5.5 2.3
6 -7 0 2.1 1.9
6 -7 0 1.4 1.9
6 -7 0 1.4 2.3
-6 7 0 -1.4 1.8
-6 7 0 3 1.7
-6 7 0 1.7 1.9
-6 7 0 1.5 2.2
-6 7 0 2.7 2
-6 7 0 1.3 2.1
5 -7 0 1229.78 40.6
5 -7 0 1307.97 41.7
5 -7 0 1266.77 41.3
5 -7 0 1213.48 41.1
5 -7 0 1235.18 42.7
-5 7 0 1288.17 42
-5 7 0 1289.57 40.5
-5 7 0 1329.37 41.1
-5 7 0 1281.17 40.7
-5 7 0 1303.37 40
-5 7 0 1245.78 41.4
-5 7 0 1351.36 42
-5 7 0 1285.07 41.6
4 -7 0 2173.58 65.99
4 -7 0 2080.79 67.79
4 -7 0 2197.98 66.79
4 -7 0 2200.88 66.89
4 -7 0 2248.77 66.59
4 -7 0 2102.69 66.39
-4 7 0 2142.49 65.39
-4 7 0 2167.38 66.99
-4 7 0 2176.98 66.09
-4 7 0 2222.78 66.39
-4 7 0 2216.28 66.79
-4 7 0 2195.78 66.89
-4 7 0 2140.29 67.29
-4 7 0 2150.58 65.79
3 -7 0 1686.33 50.69
3 -7 0 1541.05 51.19
3 -7 0 1620.94 50.29
3 -7 0 1582.84 49.7
3 -7 0 1562.04 50.29
3 -7 0 1674.63 48.6
3 -7 0 1661.63 50.29
-3 7 0 1604.44 50.59
-3 7 0 1598.14 50.49
-3 7 0 1613.14 50.79
-3 7 0 1641.04 49.8
-3 7 0 1577.24 50.99
-3 7 0 1668.83 49.99
-3 7 0 1687.33 50.39
-3 7 0 1671.53 50.19
-3 7 0 1658.23 49.5
2 -7 0 9.5 1.9
2 -7 0 10.2 2.2
2 -7 0 8.7 2.1
2 -7 0 9.7 1.8
2 -7 0 9.5 1.4
2 -7 0 8 2
2 -7 0 12.1 2.1
2 -7 0 11.3 2.2
-2 7 0 11.5 2
-2 7 0 11.1 1.9
-2 7 0 7.7 2.1
-2 7 0 9 1.9
-2 7 0 9.6 1.7
-2 7 0 8.2 2.1
-2 7 0 12.8 2.1
-2 7 0 8.5 2.1
-2 7 0 12.3 2.1
1 -7 0 898.01 28
1 -7 0 921.71 28
1 -7 0 869.11 28.3
1 -7 0 923.51 29.3
1 -7 0 890.91 29.3
1 -7 0 901.61 27.1
1 -7 0 893.01 28
1 -7 0 905.31 27.6
1 -7 0 855.71 29.9
-1 7 0 937.81 28.8
-1 7 0 880.21 28.9
-1 7 0 910.21 28.7
-1 7 0 889.31 28.5
-1 7 0 897.01 27.8
-1 7 0 865.51 27.7
-1 7 0 906.81 28.3
-1 7 0 907.41 27.3
0 -7 0 955.3 29.7
0 -7 0 932.31 31.9
0 -7 0 964.9 29.2
0 -7 0 964.3 29.3
0 -7 0 939.61 31.3
0 -7 0 993.9 28.6
0 7 0 1004.9 30.4
0 7 0 931.61 29.6
0 7 0 984.7 30.2
0 7 0 943.21 29.2
0 7 0 938.61 29.9
0 7 0 927.61 29.1
0 7 0 991.3 30
0 7 0 974 28.8
-1 -7 0 218.88 7.3
-1 -7 0 210.98 10.3
-1 -7 0 211.58 8
-1 -7 0 203.58 9.6
-1 -7 0 222.98 7.6
1 7 0 209.58 7.3
1 7 0 203.18 8.1
1 7 0 226.48 7
1 7 0 221.78 8.1
1 7 0 221.18 8.3
1 7 0 221.28 7.2
1 7 0 218.28 7.6
-2 -7 0 702.73 24.6
-2 -7 0 696.03 22
-2 -7 0 654.83 23.7
2 7 0 667.73 20.1
2 7 0 675.03 21.2
2 7 0 734.73 21.5
2 7 0 648.94 21.1
2 7 0 669.03 20.2
-3 -7 0 90.29 6.2
-3 -7 0 91.29 6.5
3 7 0 87.89 3.9
3 7 0 88.09 3.8
3 7 0 84.69 3.8
-4 -7 0 -2.3 1.6
-4 -7 0 1.3 1.5
-4 -7 0 -2.3 1.4
4 7 0 0.9 0.8
4 7 0 -0.4 0.7
4 7 0 0.1 0.7
-5 -7 0 749.82 26.7
-5 -7 0 747.13 27.6
-5 -7 0 740.33 25.5
5 7 0 766.52 22.9
5 7 0 724.33 22.7
5 7 0 737.83 22.7
-6 -7 0 377.76 15.3
-6 -7 0 368.46 16.7
-6 -7 0 363.86 15.8
6 7 0 372.46 12.5
6 7 0 375.86 12.3
6 7 0 381.46 12.6
6 7 0 384.96 12.4
-7 -7 0 153.28 9.2
-7 -7 0 134.29 8.5
-7 -7 0 141.79 9.5
7 7 0 145.29 6
7 7 0 137.09 5.4
7 7 0 143.59 5.9
7 7 0 139.29 5.9
7 7 0 151.98 5.3
-8 -7 0 352.66 15.6
-8 -7 0 353.16 16.5
8 7 0 324.07 12
8 7 0 344.27 11.9
8 7 0 338.37 10.9
8 7 0 337.67 12.2
8 7 0 347.77 11.1
8 7 0 342.87 11.5
-9 -7 0 -0.5 2.4
-9 -7 0 1.4 2.8
9 7 0 -0.1 1.3
9 7 0 -0.3 0.9
9 7 0 2.5 1.4
9 7 0 1.5 1.1
9 7 0 -0.1 1
9 7 0 -0.6 1.1
-10 -7 0 31.8 5.8
-10 -7 0 32 5.7
10 7 0 31.2 3.2
10 7 0 34.4 2.8
10 7 0 30.7 3.6
10 7 0 25.7 3.3
10 7 0 29.3 3.5
-11 -7 0 12.4 4.6
11 7 0 11.5 2.1
11 7 0 13 2.7
11 7 0 14.7 2.6
11 7 0 14 2.8
11 7 0 11.2 2.7
12 7 0 15.8 3.3
12 7 0 15.9 3.8
12 7 0 11.2 2.4
13 7 0 7.2 2.9
13 7 0 11.8 2.7
14 -8 0 10.5 5
14 -8 0 4.5 4.4
14 -8 0 3.2 5.8
-14 8 0 7.4 4.6
-14 8 0 8.1 4.6
-14 8 0 6.9 4.3
13 -8 0 61.99 9
13 -8 0 61.99 8.1
13 -8 0 60.99 8.6
-13 8 0 64.29 9
-13 8 0 49.2 7.7
-13 8 0 53.79 7.7
-13 8 0 52.19 7.7
12 -8 0 71.79 8.7
12 -8 0 55.79 8
12 -8 0 71.59 7.9
-12 8 0 66.09 7.9
-12 8 0 69.69 8.9
-12 8 0 69.99 8
-12 8 0 53.49 7
11 -8 0 43.7 6.9
11 -8 0 56.89 7.7
11 -8 0 59.39 7.2
-11 8 0 65.49 7.6
-11 8 0 66.79 7.5
-11 8 0 67.59 7.1
-11 8 0 68.59 8.3
10 -8 0 90.49 8.3
10 -8 0 102.69 8.1
10 -8 0 87.79 8.4
-10 8 0 98.29 8.3
-10 8 0 95.89 8.4
-10 8 0 90.79 7.8
-10 8 0 82.19 8.5
9 -8 0 96.39 8.3
9 -8 0 101.09 8.5
9 -8 0 102.39 8.6
9 -8 0 94.09 7.6
-9 8 0 92.39 7.5
-9 8 0 99.29 7.8
-9 8 0 113.59 9
-9 8 0 94.29 7.8
8 -8 0 189.58 10.9
8 -8 0 200.78 11.1
8 -8 0 191.68 11.1
8 -8 0 183.08 10
-8 8 0 184.78 10.4
-8 8 0 181.48 10.1
-8 8 0 180.98 10.7
-8 8 0 187.98 11.3
7 -8 0 101.89 7.7
7 -8 0 101.99 7.7
7 -8 0 118.29 8
7 -8 0 117.69 7.5
-7 8 0 113.59 8.1
-7 8 0 110.39 8
-7 8 0 109.79 7.3
-7 8 0 104.89 7.3
6 -8 0 25.7 3.7
6 -8 0 27.3 4.9
6 -8 0 18.7 3.6
6 -8 0 23.7 4
6 -8 0 23.9 4.1
-6 8 0 13.6 3.1
-6 8 0 24.3 3.9
-6 8 0 16.9 3.9
-6 8 0 19.2 3.7
-6 8 0 20.9 4
-6 8 0 15.3 2.7
5 -8 0 23.1 3.4
5 -8 0 23.8 3.7
5 -8 0 25.6 4.1
5 -8 0 17.8 3.3
5 -8 0 26.5 3.8
5 -8 0 32 3.7
-5 8 0 21.9 3.5
-5 8 0 25.9 3.8
-5 8 0 26.5 3.6
-5 8 0 31.8 4.3
-5 8 0 27.8 4.1
-5 8 0 22.3 3.9
-5 8 0 22.1 3
4 -8 0 80.09 5.6
4 -8 0 83.19 5.3
4 -8 0 93.59 4.4
4 -8 0 81.59 5.5
4 -8 0 89.69 6
4 -8 0 66.29 5.8
4 -8 0 96.29 6
-4 8 0 84.19 6
-4 8 0 86.69 5.8
-4 8 0 87.19 6.1
-4 8 0 86.09 5.9
-4 8 0 85.69 5.5
-4 8 0 101.19 5.5
-4 8 0 98.79 5.3
-4 8 0 95.19 5.8
3 -8 0 86.39 5.4
3 -8 0 78.79 5.1
3 -8 0 71.19 5.5
3 -8 0 71.29 5.1
3 -8 0 79.99 3.8
3 -8 0 78.49 5
3 -8 0 76.79 4.7
-3 8 0 75.69 5.4
-3 8 0 88.99 4.9
-3 8 0 73.59 4.5
-3 8 0 74.79 5.5
-3 8 0 70.49 4.8
-3 8 0 83.79 5
-3 8 0 86.19 5.6
-3 8 0 84.79 5.2
-3 8 0 81.69 5.4
2 -8 0 282.17 11.4
2 -8 0 273.17 10.9
2 -8 0 294.47 11.4
2 -8 0 285.47 10.6
2 -8 0 303.87 11.4
2 -8 0 293.47 9.6
2 -8 0 282.87 11.7
-2 8 0 279.87 10.8
-2 8 0 273.47 11.4
-2 8 0 290.67 11.2
-2 8 0 274.87 10.6
-2 8 0 269.37 10.9
-2 8 0 295.97 11.7
-2 8 0 283.87 11.4
-2 8 0 271.77 11.6
-2 8 0 273.87 10.5
1 -8 0 400.96 14.2
1 -8 0 381.26 13.6
1 -8 0 416.36 14.2
1 -8 0 382.66 13.6
1 -8 0 392.26 13.2
1 -8 0 389.06 13.3
1 -8 0 388.16 15.9
1 -8 0 403.16 15.3
1 -8 0 399.26 12.9
-1 8 0 394.86 13.5
-1 8 0 381.36 14.4
-1 8 0 410.16 14.8
-1 8 0 401.16 13.1
-1 8 0 395.46 13.7
-1 8 0 396.36 14.4
-1 8 0 412.46 14.6
-1 8 0 429.96 14.3
0 -8 0 3908.51 109.09
0 -8 0 3636.64 113.49
0 -8 0 3743.83 110.09
0 -8 0 3829.42 110.29
0 -8 0 3659.43 112.59
0 -8 0 3798.92 110.79
0 8 0 3910.11 111.29
0 8 0 3839.02 109.79
0 8 0 3793.22 110.19
0 8 0 3709.63 110.29
0 8 0 3552.04 111.39
0 8 0 3615.44 110.69
0 8 0 3903.41 111.39
0 8 0 3740.23 111.09
-1 -8 0 773.22 24.1
-1 -8 0 770.82 27.7
-1 -8 0 778.42 23.7
-1 -8 0 771.92 24.6
1 8 0 767.42 23.9
1 8 0 769.22 23.8
1 8 0 796.92 24.3
1 8 0 784.72 23.5
1 8 0 824.92 25.2
1 8 0 780.52 24.9
1 8 0 777.12 24.7
-2 -8 0 393.46 14
-2 -8 0 423.66 16.9
-2 -8 0 385.56 15.8
2 8 0 413.16 13.6
2 8 0 409.26 13.4
2 8 0 395.66 12
2 8 0 399.86 13.5
2 8 0 397.36 12.4
2 8 0 386.56 12
2 8 0 394.36 12.6
-3 -8 0 13.2 3.6
-3 -8 0 15.1 3.3
-3 -8 0 10.5 2.1
3 8 0 14.1 1.8
3 8 0 11.3 1.6
3 8 0 12.4 1.7
-4 -8 0 -4.2 1.6
-4 -8 0 0.2 1.9
4 8 0 -1.1 0.8
4 8 0 -0.1 0.8
4 8 0 -0.7 0.8
-5 -8 0 119.69 7.9
-5 -8 0 95.69 7.8
-5 -8 0 127.19 7
5 8 0 102.59 4.4
5 8 0 111.89 4.5
-6 -8 0 16.5 4.1
-6 -8 0 10 3.3
-6 -8 0 12.2 3.1
6 8 0 9.8 1.6
6 8 0 8.2 1.3
-7 -8 0 11.5 3.9
-7 -8 0 14.4 3.6
-7 -8 0 28.5 4.7
7 8 0 16.6 1.5
7 8 0 17.4 2
7 8 0 18.4 1.7
7 8 0 16.8 2
-8 -8 0 854.31 31.4
-8 -8 0 835.12 29.6
8 8 0 816.12 24.8
8 8 0 807.82 25.4
8 8 0 789.92 24.3
8 8 0 812.22 24.2
8 8 0 764.42 25.2
8 8 0 791.72 25.1
-9 -8 0 2.1 2.6
-9 -8 0 0.8 3.4
9 8 0 3 1.5
9 8 0 4.1 1.4
9 8 0 3.5 1.2
9 8 0 4.9 1.7
9 8 0 6 1.4
9 8 0 3.7 1.3
-10 -8 0 204.78 13.2
-10 -8 0 205.28 12.4
10 8 0 209.58 9
10 8 0 227.88 8.8
10 8 0 207.38 8.8
10 8 0 206.78 8.9
10 8 0 197.08 7.9
-11 -8 0 297.57 15.9
11 8 0 287.67 11.5
11 8 0 285.87 12
11 8 0 301.07 11.6
11 8 0 273.27 11.6
11 8 0 292.57 11.6
11 8 0 285.47 10.7
12 8 0 11.2 2.4
12 8 0 16.4 3.3
12 8 0 14.7 2.9
13 8 0 5.9 2.8
13 8 0 7.2 2.2
14 -9 0 5.3 5
14 -9 0 6.4 5
14 -9 0 -0.2 4.7
-14 9 0 3.9 4
-14 9 0 -8 3.5
-14 9 0 -1.1 3.7
13 -9 0 3.7 4
13 -9 0 2.9 4.4
13 -9 0 -1.3 3.6
-13 9 0 -0.4 3.8
-13 9 0 -0.8 4.1
-13 9 0 0.3 3.5
-13 9 0 7.6 4.7
12 -9 0 27.3 6.3
12 -9 0 26.2 5.7
12 -9 0 27.3 6.1
-12 9 0 22.1 6.1
-12 9 0 33.2 6.3
-12 9 0 25.7 5.9
-12 9 0 16.3 5
11 -9 0 25.9 5.8
11 -9 0 23.9 5.3
11 -9 0 25.8 5.6
-11 9 0 37.9 6.4
-11 9 0 24.5 5.2
-11 9 0 15.3 5.1
-11 9 0 23.2 5.4
10 -9 0 27.7 5
10 -9 0 27.3 5.5
10 -9 0 43.6 6.7
-10 9 0 31.6 5.8
-10 9 0 16.8 4.6
-10 9 0 40.4 6.7
-10 9 0 29.1 5.5
9 -9 0 16 4.1
9 -9 0 19.5 4.7
9 -9 0 17.9 4.9
9 -9 0 15.5 4.5
-9 9 0 25.2 5.5
-9 9 0 20.5 4.5
-9 9 0 23.5 4.9
-9 9 0 21.4 5
8 -9 0 4.7 3.1
8 -9 0 1.4 2.2
8 -9 0 -1.1 2.4
8 -9 0 -4.6 2
-8 9 0 -0.5 2.4
-8 9 0 1.9 3.1
-8 9 0 6.3 3
-8 9 0 -4.2 2.4
7 -9 0 977.5 35.1
7 -9 0 1004.4 34
7 -9 0 1020.9 35.1
7 -9 0 974 34.7
-7 9 0 984 35.6
-7 9 0 1024.6 34.7
-7 9 0 1001.5 34.1
-7 9 0 974.3 34.9
6 -9 0 55.69 6.2
6 -9 0 43.8 5.3
6 -9 0 43.1 5.1
6 -9 0 39.1 5
6 -9 0 35.6 4.4
-6 9 0 37.1 4.7
-6 9 0 51.49 5.6
-6 9 0 51.39 5.1
-6 9 0 52.79 4.5
-6 9 0 38.5 5.1
-6 9 0 42.4 5.6
5 -9 0 414.86 15.9
5 -9 0 420.46 14.4
5 -9 0 422.46 16.8
5 -9 0 393.76 16.4
5 -9 0 386.26 16.6
5 -9 0 432.66 18.2
-5 9 0 404.66 17.2
-5 9 0 417.36 17.1
-5 9 0 405.66 16.8
-5 9 0 398.96 16.1
-5 9 0 410.76 15.4
-5 9 0 418.86 15.9
-5 9 0 421.36 16.4
4 -9 0 4 2
4 -9 0 4.2 1.4
4 -9 0 4 2
4 -9 0 2.5 1.8
4 -9 0 2.2 2
4 -9 0 5.2 2.3
-4 9 0 5.2 1.8
-4 9 0 3.8 2.3
-4 9 0 4.2 2
-4 9 0 5.4 2.4
-4 9 0 3 1.9
-4 9 0 4.1 1.7
-4 9 0 3.2 1.9
-4 9 0 7.1 2.6
3 -9 0 134.39 7.4
3 -9 0 147.49 7
3 -9 0 143.69 7.7
3 -9 0 153.08 5.9
3 -9 0 146.99 7.8
3 -9 0 145.59 8.1
3 -9 0 139.89 8
-3 9 0 153.08 7.3
-3 9 0 154.98 7.5
-3 9 0 153.08 7.8
-3 9 0 148.39 8.3
-3 9 0 150.18 7.9
-3 9 0 148.69 8.1
-3 9 0 152.38 7
-3 9 0 137.69 7.4
-3 9 0 158.78 8.1
2 -9 0 1396.56 43.9
2 -9 0 1458.65 42.4
2 -9 0 1435.86 43.5
2 -9 0 1431.26 45.4
2 -9 0 1389.46 44.2
2 -9 0 1410.96 44.5
2 -9 0 1483.95 44.6
-2 9 0 1396.06 44.2
-2 9 0 1372.46 44.6
-2 9 0 1409.06 43.6
-2 9 0 1472.75 44.1
-2 9 0 1392.86 43.7
-2 9 0 1371.26 44.8
-2 9 0 1383.76 44.8
-2 9 0 1405.96 45.2
-2 9 0 1427.26 44.4
1 -9 0 205.78 8.4
1 -9 0 188.48 10.1
1 -9 0 204.48 7.2
1 -9 0 201.28 7.4
1 -9 0 188.08 7.8
1 -9 0 194.38 7.8
1 -9 0 185.38 8.3
1 -9 0 187.28 9.4
-1 9 0 191.88 7.9
-1 9 0 199.38 8.7
-1 9 0 176.48 7.3
-1 9 0 187.08 8.7
-1 9 0 187.18 7.7
-1 9 0 200.68 8.5
-1 9 0 193.58 8.9
-1 9 0 190.48 8.1
-1 9 0 187.38 8.7
0 -9 0 48.4 3
0 -9 0 48.4 3.5
0 -9 0 53.59 5.2
0 -9 0 46.6 3
0 -9 0 51.79 4.7
0 9 0 48 2.8
0 9 0 49 3.7
0 9 0 43 3
0 9 0 50.39 4
0 9 0 47.2 3.9
0 9 0 53.49 4
0 9 0 51.99 3.2
0 9 0 48.1 3.5
-1 -9 0 22.9 2.2
-1 -9 0 24 2.5
-1 -9 0 21.8 3.7
-1 -9 0 27.1 2
-1 -9 0 26.5 4.6
1 9 0 25.5 2.4
1 9 0 25.6 2.7
1 9 0 23.9 1.8
1 9 0 19.5 2.5
1 9 0 24.6 2.8
1 9 0 23.1 2.1
1 9 0 28.2 2.9
1 9 0 26.5 2.1
-2 -9 0 109.89 7.9
-2 -9 0 122.29 5.9
-2 -9 0 122.79 7.7
2 9 0 118.09 4.2
2 9 0 113.09 4.4
2 9 0 121.69 5.5
2 9 0 113.19 5.6
2 9 0 114.39 4.6
2 9 0 121.19 4.9
2 9 0 117.39 5.5
-3 -9 0 361.56 13.7
-3 -9 0 376.36 16.7
-3 -9 0 341.57 15.5
3 9 0 379.46 12.7
3 9 0 361.06 12.4
3 9 0 373.66 12.5
3 9 0 368.76 11.6
3 9 0 361.56 11.4
-4 -9 0 10.3 3.2
-4 -9 0 9.8 2.5
-4 -9 0 15.7 3.9
4 9 0 13.2 2
4 9 0 14.7 1.9
4 9 0 13.4 1.7
-5 -9 0 411.36 16
-5 -9 0 396.56 18.4
-5 -9 0 400.46 17.5
5 9 0 409.16 13.2
5 9 0 406.66 13.1
-6 -9 0 33.8 5.5
-6 -9 0 27.5 4.7
-6 -9 0 25 3.9
6 9 0 28.9 2.1
6 9 0 25.6 2.1
-7 -9 0 50.29 6
-7 -9 0 56.09 5.5
-7 -9 0 43.7 6.3
7 9 0 43 2.8
7 9 0 52.59 2.6
7 9 0 47.6 2.3
7 9 0 45.3 2.7
-8 -9 0 68.09 7.3
-8 -9 0 82.99 8.5
-8 -9 0 82.09 7
8 9 0 79.89 3.3
8 9 0 79.89 3.7
8 9 0 72.19 3.9
8 9 0 74.79 3.9
8 9 0 80.59 3.1
8 9 0 73.69 3.8
-9 -9 0 165.08 10.5
-9 -9 0 157.48 11.5
9 9 0 149.59 5.8
9 9 0 153.88 6
9 9 0 157.88 6.4
9 9 0 148.99 6.5
9 9 0 150.48 6.7
9 9 0 152.18 6.4
-10 -9 0 14 4.4
-10 -9 0 18 5.5
10 9 0 21.4 2.7
10 9 0 21.6 2.7
10 9 0 15.2 2.6
10 9 0 16.4 2.6
10 9 0 16.5 2.3
-11 -9 0 25.4 5.6
-11 -9 0 20.5 5.9
11 9 0 23.5 3.1
11 9 0 22.6 2.8
11 9 0 23.5 3.5
11 9 0 28 3.2
12 9 0 9.1 2.4
12 9 0 6.3 2
12 9 0 8.9 2.6
14 -10 0 9.1 5.7
14 -10 0 1.9 4.5
14 -10 0 5 4.8
-14 10 0 -0.3 4.4
-14 10 0 -0.2 3.9
-14 10 0 -3.8 3.9
13 -10 0 213.68 15
13 -10 0 219.38 15
13 -10 0 217.08 14
-13 10 0 193.58 13.9
-13 10 0 202.88 13.3
-13 10 0 207.18 13.9
-13 10 0 190.98 14.6
12 -10 0 193.78 13.6
12 -10 0 149.59 12.7
12 -10 0 226.48 13.3
-12 10 0 207.48 13.4
-12 10 0 179.18 13
-12 10 0 208.08 14.6
-12 10 0 185.98 12.6
11 -10 0 37.4 6.4
11 -10 0 38.2 6.9
11 -10 0 38.6 7
-11 10 0 26.6 5.6
-11 10 0 35.2 6.3
-11 10 0 34.2 7
-11 10 0 39.3 6.7
10 -10 0 8.2 4.3
10 -10 0 17.1 4.4
10 -10 0 14.1 4.7
-10 10 0 5.8 4.2
-10 10 0 10 4.2
-10 10 0 12.9 4.3
-10 10 0 8.9 4.1
9 -10 0 6.9 3.7
9 -10 0 9.2 3.6
9 -10 0 9.3 3.7
9 -10 0 15.8 4.7
-9 10 0 9 4.2
-9 10 0 10 3.9
-9 10 0 13.3 4.2
-9 10 0 15.5 4.1
8 -10 0 96.29 7.5
8 -10 0 84.09 7.8
8 -10 0 93.69 8.2
8 -10 0 94.49 8.3
-8 10 0 93.49 7.7
-8 10 0 91.79 8.1
-8 10 0 90.89 8.5
-8 10 0 89.59 7.5
7 -10 0 163.28 10.1
7 -10 0 164.58 10.3
7 -10 0 157.78 10.2
7 -10 0 171.08 9.5
-7 10 0 179.38 9.9
-7 10 0 187.38 10.7
-7 10 0 161.18 9.7
-7 10 0 158.28 10.7
6 -10 0 301.47 11.6
6 -10 0 311.67 14.4
6 -10 0 297.27 14
6 -10 0 296.97 13.2
6 -10 0 293.77 15.3
6 -10 0 297.97 14.2
-6 10 0 311.17 14
-6 10 0 314.57 12.8
-6 10 0 291.97 15.2
-6 10 0 311.17 14.7
-6 10 0 295.17 14.8
-6 10 0 320.37 13.9
5 -10 0 70.79 6.1
5 -10 0 67.09 6.6
5 -10 0 58.69 5.3
5 -10 0 82.39 6.5
5 -10 0 75.99 6.3
5 -10 0 78.79 4.4
-5 10 0 84.39 6.8
-5 10 0 72.99 5.3
-5 10 0 76.79 6.8
-5 10 0 62.09 5.6
-5 10 0 68.19 6.3
4 -10 0 457.95 18.3
4 -10 0 453.55 18.3
4 -10 0 485.95 15.7
4 -10 0 477.05 17.5
4 -10 0 491.65 19.2
4 -10 0 467.45 18
-4 10 0 483.25 17.2
-4 10 0 497.15 17.8
-4 10 0 467.85 19.1
-4 10 0 495.35 19.1
-4 10 0 470.85 18.8
-4 10 0 446.26 17.7
3 -10 0 23.2 3.5
3 -10 0 15.8 3
-3 10 0 28.7 3.6
-3 10 0 17.1 3.4
-3 10 0 20.3 3.4
-3 10 0 26.6 3.2
2 -10 0 818.32 27.2
2 -10 0 818.52 27.2
2 -10 0 800.62 26.5
2 -10 0 793.42 29.3
2 -10 0 813.52 28.4
2 -10 0 853.31 25
2 -10 0 743.53 26.3
2 -10 0 794.52 25.9
-2 10 0 798.32 26.6
-2 10 0 737.43 27.7
-2 10 0 838.12 27.3
-2 10 0 823.22 27.6
-2 10 0 848.12 27
-2 10 0 794.92 26.3
-2 10 0 828.82 27.7
-2 10 0 819.12 27.7
1 -10 0 577.74 18.1
1 -10 0 599.34 19.6
1 -10 0 556.54 18.6
1 -10 0 576.94 18.1
1 -10 0 540.25 19.5
1 -10 0 529.85 21.9
1 -10 0 569.04 21.3
-1 10 0 540.75 19
-1 10 0 556.64 18.9
-1 10 0 554.94 20
-1 10 0 614.14 20.4
-1 10 0 525.35 20.1
-1 10 0 591.34 19.9
-1 10 0 555.64 20.1
0 -10 0 5.5 2.4
0 -10 0 4 1.3
0 -10 0 7.4 1.8
0 -10 0 5.8 1.4
0 -10 0 8.2 2.9
0 10 0 6.4 1.5
0 10 0 4 1.2
0 10 0 6.2 1.4
0 10 0 6.8 2
0 10 0 4.6 1.7
0 10 0 4.9 1.6
0 10 0 4.9 2
0 10 0 8.1 2
-1 -10 0 129.69 5.6
-1 -10 0 127.09 5.2
-1 -10 0 139.79 6.2
-1 -10 0 123.09 8.2
-1 -10 0 134.49 9
1 10 0 137.19 6.5
1 10 0 128.89 5.6
1 10 0 133.19 6.7
1 10 0 129.09 6.5
1 10 0 138.59 6.2
1 10 0 128.49 5.6
1 10 0 130.39 5.2
-2 -10 0 6.8 2.8
-2 -10 0 5.7 1.8
-2 -10 0 0.5 2.4
2 10 0 6.9 1.7
2 10 0 10 2
2 10 0 5.6 1.6
2 10 0 6.6 1.3
2 10 0 7.8 1.2
2 10 0 7.6 1.5
2 10 0 7.3 1.3
-3 -10 0 43 5.8
-3 -10 0 49.9 4.1
-3 -10 0 49.6 5.8
3 10 0 49.6 3.5
3 10 0 43.8 3.2
3 10 0 46.9 2.1
3 10 0 46.6 3.3
3 10 0 47.4 2.3
3 10 0 45.9 2.5
3 10 0 48 2.8
-4 -10 0 246.08 10.6
-4 -10 0 229.78 13
-4 -10 0 228.68 12.2
4 10 0 229.78 7.8
4 10 0 231.68 7.6
4 10 0 232.58 8.7
4 10 0 228.88 8.5
-5 -10 0 331.77 15.5
-5 -10 0 330.97 16.6
-5 -10 0 332.37 13.8
5 10 0 313.67 10.9
5 10 0 319.17 10.9
-6 -10 0 364.96 15.3
-6 -10 0 341.47 16.6
-6 -10 0 348.07 17.5
6 10 0 356.16 11.6
6 10 0 349.96 11.4
-7 -10 0 15.7 4.5
-7 -10 0 20.3 5.1
-7 -10 0 20.6 4.2
7 10 0 19.4 1.9
7 10 0 19.7 1.7
7 10 0 15.7 1.7
7 10 0 21.6 1.6
-8 -10 0 26.2 5.9
-8 -10 0 35.8 6.2
-8 -10 0 28 5.1
8 10 0 30.2 1.9
8 10 0 30.6 1.8
8 10 0 29.2 2.4
8 10 0 27.5 2.2
8 10 0 32.3 2.2
8 10 0 26.7 2.2
-9 -10 0 38.6 6.1
-9 -10 0 25.8 5.9
9 10 0 36.4 2.4
9 10 0 30.6 3
9 10 0 35.7 2.5
9 10 0 31.5 2.5
9 10 0 35.5 2.6
9 10 0 35.4 2.8
-10 -10 0 94.29 8.8
-10 -10 0 100.49 10.1
10 10 0 85.09 4.4
10 10 0 93.29 4.4
10 10 0 92.49 4.9
10 10 0 84.09 4.2
10 10 0 77.79 5
-11 -10 0 5.7 4.6
11 10 0 0.6 1.4
11 10 0 3.2 1.9
11 10 0 4.5 1.8
11 10 0 4.5 1.7
12 10 0 11.9 2.8
12 10 0 7.8 2
12 10 0 5 2.2
13 -11 0 -0.2 4.1
13 -11 0 9 5.2
13 -11 0 9.5 5.4
-13 11 0 11.2 5.2
-13 11 0 11.5 5.7
-13 11 0 7.4 5.1
-13 11 0 20 6
12 -11 0 46.9 7.8
12 -11 0 43.2 8.1
12 -11 0 36 6.4
-12 11 0 41 7.3
-12 11 0 39.6 8.2
-12 11 0 30.2 6.1
-12 11 0 38.8 7.5
11 -11 0 129.49 11.1
11 -11 0 145.29 11.5
11 -11 0 124.09 9.9
-11 11 0 123.29 10.1
-11 11 0 121.29 10.7
-11 11 0 125.09 11.6
10 -11 0 159.98 11.9
10 -11 0 162.58 11.8
10 -11 0 173.58 11.1
10 -11 0 188.48 13.1
-10 11 0 152.58 11.3
-10 11 0 168.98 11.3
-10 11 0 168.48 12.6
9 -11 0 98.19 8.4
9 -11 0 116.99 9.6
9 -11 0 127.99 10.1
9 -11 0 130.89 9.9
-9 11 0 101.19 9.6
-9 11 0 109.09 9.6
-9 11 0 123.29 9.3
8 -11 0 33.2 4.8
8 -11 0 25.2 5.1
8 -11 0 34.1 5.9
8 -11 0 24.2 4.9
-8 11 0 33.7 5.5
-8 11 0 35.7 6.2
-8 11 0 47.3 6.9
7 -11 0 110.99 7.9
7 -11 0 119.29 8.9
7 -11 0 105.29 8.6
7 -11 0 119.89 8.7
-7 11 0 114.79 9.2
-7 11 0 121.29 9.2
-7 11 0 100.19 8
6 -11 0 3.1 2.9
6 -11 0 2.2 2.5
6 -11 0 0.6 2.6
6 -11 0 3.9 2.5
6 -11 0 0.1 2.2
-6 11 0 1.9 2.6
-6 11 0 -0.6 2.7
-6 11 0 1.3 2.5
-6 11 0 0.5 2.6
5 -11 0 8.4 2.7
5 -11 0 13.5 3.7
5 -11 0 14.1 3.9
5 -11 0 15.1 3.9
5 -11 0 7.3 2.8
-5 11 0 11.9 3.8
-5 11 0 9 3.3
-5 11 0 9.6 3.3
-5 11 0 8.3 2.7
-5 11 0 13.2 3.2
4 -11 0 214.58 10.8
4 -11 0 212.68 9.7
4 -11 0 209.88 10.4
4 -11 0 199.28 10.9
4 -11 0 196.98 10.5
4 -11 0 185.88 10.7
-4 11 0 209.08 11.1
-4 11 0 218.58 11.2
-4 11 0 228.48 9.8
-4 11 0 190.28 9.8
-4 11 0 225.18 10.5
-4 11 0 227.18 11.6
3 -11 0 52.79 5
3 -11 0 55.59 5.7
3 -11 0 54.89 5.2
3 -11 0 58.09 5
3 -11 0 55.29 4.8
3 -11 0 56.59 4.4
-3 11 0 52.09 4.5
-3 11 0 62.09 5.7
-3 11 0 60.39 5.6
-3 11 0 50.89 5.4
-3 11 0 51.99 5.1
-3 11 0 51.39 4.3
2 -11 0 60.19 4
2 -11 0 77.19 6
2 -11 0 66.99 4.3
2 -11 0 65.19 6.4
2 -11 0 66.99 5.2
2 -11 0 73.19 4.9
2 -11 0 67.09 6
2 -11 0 69.89 3.6
-2 11 0 68.99 5.5
-2 11 0 67.69 4.7
-2 11 0 66.39 5.7
-2 11 0 62.19 4.7
-2 11 0 53.69 5.2
-2 11 0 82.29 6
-2 11 0 69.89 5.3
1 -11 0 437.56 14.5
1 -11 0 423.76 18.8
1 -11 0 426.26 18
1 -11 0 466.25 14.2
1 -11 0 417.26 15.9
-1 11 0 432.46 15.4
-1 11 0 433.16 17
-1 11 0 456.05 16.9
-1 11 0 422.66 16.1
-1 11 0 424.46 16.6
-1 11 0 435.06 16.6
-1 11 0 415.56 15.6
0 -11 0 31.1 4.5
0 -11 0 30.8 3.2
0 -11 0 23.5 4.7
0 -11 0 27.9 2.7
0 11 0 31.6 3.4
0 11 0 32.9 3.2
0 11 0 31.1 3.6
0 11 0 29.2 2.9
0 11 0 30.4 2.6
0 11 0 29 3.7
0 11 0 26.7 3.6
-1 -11 0 1401.26 42.5
-1 -11 0 1380.76 46.9
-1 -11 0 1463.35 48.5
-1 -11 0 1416.26 42.1
-1 -11 0 1444.46 43.4
1 11 0 1424.16 44.1
1 11 0 1466.05 44.5
1 11 0 1416.46 43.7
1 11 0 1359.76 42.3
1 11 0 1374.46 42.8
1 11 0 1338.77 42.9
1 11 0 1407.76 44
-2 -11 0 186.48 8.3
-2 -11 0 161.78 10.9
-2 -11 0 165.18 10.3
2 11 0 185.78 7.7
2 11 0 180.48 7.2
2 11 0 176.38 7.9
2 11 0 184.48 8.1
2 11 0 192.38 7.2
2 11 0 176.58 6.6
2 11 0 210.88 8.6
-3 -11 0 184.48 8.3
-3 -11 0 167.28 11.2
-3 -11 0 148.49 10
3 11 0 170.48 7.2
3 11 0 160.88 6.2
3 11 0 166.08 6.7
3 11 0 158.28 5.8
3 11 0 164.18 7.3
3 11 0 163.38 6.3
3 11 0 158.08 7.2
-4 -11 0 85.19 8.1
-4 -11 0 87.09 7.5
-4 -11 0 93.29 6.3
4 11 0 97.29 4.9
4 11 0 87.09 4.5
4 11 0 92.39 3.9
4 11 0 88.59 4.1
4 11 0 87.59 3.5
4 11 0 83.49 3.3
-5 -11 0 5.8 2.6
-5 -11 0 11.5 4
-5 -11 0 13.3 4.4
5 11 0 7.3 1.5
5 11 0 5.7 1
5 11 0 6.2 1.3
5 11 0 9.8 1.6
-6 -11 0 64.39 7.5
-6 -11 0 59.09 7.5
-6 -11 0 73.79 6.4
6 11 0 66.59 3.3
6 11 0 71.39 3.2
6 11 0 66.19 3.2
6 11 0 71.79 3.1
-7 -11 0 131.69 9.8
-7 -11 0 142.89 9.3
-7 -11 0 115.39 10.2
7 11 0 130.59 5
7 11 0 128.49 5.1
-8 -11 0 19.1 4.6
-8 -11 0 12.7 4.7
-8 -11 0 19.8 4.9
8 11 0 14.5 1.5
8 11 0 18.3 1.5
8 11 0 12.8 1.8
8 11 0 12.7 2
-9 -11 0 92.59 8.5
-9 -11 0 103.99 10.2
9 11 0 94.89 4.9
9 11 0 94.59 4.1
9 11 0 90.19 4.6
-10 -11 0 68.99 8
-10 -11 0 57.49 8.8
10 11 0 61.79 4.1
10 11 0 54.89 4.2
10 11 0 67.49 3.7
-11 -11 0 84.09 10.1
11 11 0 87.69 4.7
11 11 0 95.69 5.4
11 11 0 79.99 5.4
13 -12 0 22.8 6.7
13 -12 0 16.7 5.6
13 -12 0 29.6 7.3
-13 12 0 13.7 5.7
-13 12 0 5.3 4.9
-13 12 0 14.6 6.6
12 -12 0 28.7 6.5
12 -12 0 30.2 7.2
12 -12 0 27.1 6.5
-12 12 0 29.8 6.8
-12 12 0 39.4 7.1
-12 12 0 26.5 7.1
11 -12 0 30.6 6.8
11 -12 0 23 5.8
11 -12 0 29.3 6.2
-11 12 0 18.1 5.9
-11 12 0 17.5 5.7
-11 12 0 16.4 5.4
10 -12 0 11 4.7
10 -12 0 13.4 4.3
10 -12 0 5 3.9
10 -12 0 12.8 4.6
-10 12 0 10 5.1
-10 12 0 20.2 5.8
-10 12 0 6.6 4.2
9 -12 0 83.79 7.7
9 -12 0 77.39 8.4
9 -12 0 77.69 8.5
9 -12 0 95.49 9
-9 12 0 93.79 9.6
-9 12 0 90.79 8.7
-9 12 0 89.49 8.4
8 -12 0 -1.3 2.9
8 -12 0 3.8 3.5
8 -12 0 7 3.8
8 -12 0 6.6 3.3
-8 12 0 -0.4 3.6
-8 12 0 1.8 3.5
-8 12 0 1.8 3.1
7 -12 0 5.6 3.2
7 -12 0 8.3 3.2
7 -12 0 7.9 3.5
7 -12 0 8 3.8
-7 12 0 6 3.4
-7 12 0 6.2 3.6
-7 12 0 3.7 3.1
6 -12 0 51.69 5.9
6 -12 0 52.69 6.6
6 -12 0 51.09 6.3
6 -12 0 60.69 6.6
6 -12 0 49.7 5.6
-6 12 0 55.89 6.1
-6 12 0 46.2 6.5
-6 12 0 47.5 6.5
5 -12 0 32.7 5.1
5 -12 0 44.1 5.4
5 -12 0 35.8 5.5
5 -12 0 43 5.6
5 -12 0 36.8 4.5
5 -12 0 31.8 5.1
-5 12 0 39.3 5.7
-5 12 0 34.1 4.4
-5 12 0 34.4 5.7
-5 12 0 37.3 5.1
-5 12 0 42.6 6
4 -12 0 452.35 17.2
4 -12 0 438.56 18.4
4 -12 0 440.36 18.9
4 -12 0 435.66 18.3
4 -12 0 474.75 18.7
4 -12 0 438.96 17.7
-4 12 0 457.95 18.1
-4 12 0 453.35 19
-4 12 0 467.25 19.2
-4 12 0 461.35 17.8
-4 12 0 486.85 17.5
-4 12 0 456.65 19.3
3 -12 0 102.79 6.4
3 -12 0 105.89 7.1
3 -12 0 103.79 6.5
3 -12 0 89.59 5.7
3 -12 0 96.79 7.8
3 -12 0 90.49 8.1
-3 12 0 92.29 7.4
-3 12 0 97.79 6.4
-3 12 0 105.39 7.6
-3 12 0 105.49 7.6
-3 12 0 94.89 6.1
2 -12 0 189.48 9.6
2 -12 0 193.88 10.9
2 -12 0 203.68 9
2 -12 0 223.58 12.4
2 -12 0 193.48 8.3
-2 12 0 182.48 10.3
-2 12 0 183.68 10.4
-2 12 0 198.58 9.1
-2 12 0 211.38 9.5
-2 12 0 219.58 10.7
1 -12 0 0.8 2.6
1 -12 0 2.8 1.9
1 -12 0 2.2 2.9
-1 12 0 1.7 1.9
-1 12 0 1.3 1.5
-1 12 0 -1.3 1.5
-1 12 0 1 2
-1 12 0 -0.7 1.5
-1 12 0 3.2 2.1
0 -12 0 6.5 2
0 -12 0 6.3 3
0 -12 0 7.2 3.4
0 12 0 6.8 2.2
0 12 0 8.3 2.1
0 12 0 8 2.4
0 12 0 4.4 2.2
0 12 0 7.8 2.3
0 12 0 6.4 1.9
-1 -12 0 48.8 5.5
-1 -12 0 50.09 3.2
-1 -12 0 48.3 2.9
-1 -12 0 42.1 6
-1 -12 0 46.1 6.3
1 12 0 51.49 4.4
1 12 0 50.39 3.7
1 12 0 44.1 3.6
1 12 0 53.79 4.2
1 12 0 46.6 4.4
1 12 0 52.09 4.4
1 12 0 38.2 3.2
-2 -12 0 57.59 6.2
-2 -12 0 56.99 6.9
-2 -12 0 50.79 4.2
2 12 0 45.8 3
2 12 0 57.39 4.4
2 12 0 53.69 4.4
2 12 0 52.89 3.6
2 12 0 59.09 4.3
2 12 0 47.7 3.4
2 12 0 50.09 4
-3 -12 0 25.9 3.7
-3 -12 0 14.9 4.6
-3 -12 0 19.6 4.6
3 12 0 21.8 2
3 12 0 23.2 2.4
3 12 0 27.2 2.9
3 12 0 23.8 2.4
3 12 0 22.4 2.8
3 12 0 23.4 3.1
-4 -12 0 91.69 6.4
-4 -12 0 87.39 7.9
-4 -12 0 91.49 9.1
4 12 0 90.09 4.1
4 12 0 101.49 4.9
4 12 0 88.19 4.5
4 12 0 92.99 5
4 12 0 84.49 3.7
4 12 0 81.39 4.2
-5 -12 0 4.8 3.7
-5 -12 0 -1.7 2.6
-5 -12 0 4.9 2.6
5 12 0 2.6 1.1
5 12 0 2 0.9
5 12 0 2.3 1.1
5 12 0 1.9 0.8
5 12 0 1.5 1.3
5 12 0 2.6 1.1
5 12 0 2.7 1.2
-6 -12 0 501.75 24.3
-6 -12 0 563.84 21.2
-6 -12 0 515.45 22.9
6 12 0 540.45 16
6 12 0 515.55 16.6
6 12 0 513.55 15.9
6 12 0 539.35 16.5
6 12 0 524.45 16.5
6 12 0 512.55 16.8
-7 -12 0 22.1 4.9
-7 -12 0 17.8 5.2
-7 -12 0 22.9 5.5
7 12 0 22 2.2
7 12 0 23.7 1.6
7 12 0 20.5 2.2
-8 -12 0 -3.2 2.7
-8 -12 0 2.8 3.4
-8 -12 0 -4.5 3.1
8 12 0 1.6 1.1
8 12 0 1.5 1.1
8 12 0 1.9 1
8 12 0 0.5 0.8
-9 -12 0 9.4 5.2
-9 -12 0 15.9 5
9 12 0 14.2 2.2
9 12 0 16.9 2.4
9 12 0 18.5 2
9 12 0 16 2.1
-10 -12 0 7.3 5.3
10 12 0 11.5 2.1
10 12 0 11.4 2.3
10 12 0 9.7 1.7
-11 -12 0 24.7 7.2
11 12 0 36.4 3.8
11 12 0 35.9 3.2
-13 13 0 157.78 13
12 -13 0 22.2 6.6
12 -13 0 12.2 5.1
12 -13 0 13.6 6.1
-12 13 0 13.6 6
-12 13 0 14.3 5.6
-12 13 0 14.5 6
11 -13 0 142.39 12.2
11 -13 0 159.38 12.5
11 -13 0 147.39 11.3
-11 13 0 147.89 11.7
-11 13 0 133.59 12.5
-11 13 0 139.89 12.4
10 -13 0 200.18 13.8
10 -13 0 161.78 12.6
10 -13 0 187.18 13.5
10 -13 0 191.38 12.2
-10 13 0 213.78 13.9
-10 13 0 176.28 13.8
-10 13 0 205.98 13
9 -13 0 183.88 12.6
9 -13 0 172.88 11.1
9 -13 0 163.18 12.1
9 -13 0 170.88 12
-9 13 0 150.38 12
-9 13 0 176.78 12.9
-9 13 0 169.08 11.6
8 -13 0 13.5 4.2
8 -13 0 10.1 4.3
8 -13 0 21.2 5.4
8 -13 0 9.7 3.5
-8 13 0 22.9 5.6
-8 13 0 22.9 5.4
-8 13 0 24.2 5
7 -13 0 101.19 9.4
7 -13 0 92.49 8.5
7 -13 0 105.89 8.8
7 -13 0 89.29 7.5
7 -13 0 82.99 8.1
-7 13 0 80.59 8.2
-7 13 0 114.89 8.8
-7 13 0 95.09 9.1
6 -13 0 230.48 12.6
6 -13 0 204.28 11.1
6 -13 0 222.38 12.5
6 -13 0 235.18 12.8
6 -13 0 216.68 12.1
6 -13 0 193.88 12.5
-6 13 0 211.58 12.9
-6 13 0 230.68 12.2
-6 13 0 211.98 12.8
5 -13 0 567.44 21.9
5 -13 0 544.05 22.3
5 -13 0 575.74 22.6
5 -13 0 539.25 22.6
5 -13 0 542.25 20.8
5 -13 0 541.15 22.6
-5 13 0 590.34 23.6
-5 13 0 561.84 22.1
-5 13 0 558.44 23.5
-5 13 0 566.24 23.1
-5 13 0 587.24 21.2
4 -13 0 6.7 2.7
4 -13 0 6.7 3.2
4 -13 0 9 3
4 -13 0 6.2 2.6
4 -13 0 11.5 3.6
-4 13 0 9.9 3.7
-4 13 0 7.1 2.6
-4 13 0 13.7 4
-4 13 0 5.7 3.4
3 -13 0 948.01 31.2
3 -13 0 908.11 30.3
3 -13 0 878.71 31.9
3 -13 0 896.91 34.9
3 -13 0 949.01 33.8
3 -13 0 941.41 30.3
-3 13 0 968.9 33.4
-3 13 0 920.91 33
-3 13 0 932.01 33.4
-3 13 0 926.11 31
-3 13 0 956 31.8
2 -13 0 55.79 5.4
2 -13 0 62.19 7.2
2 -13 0 62.19 4.2
2 -13 0 69.49 6.9
-2 13 0 62.49 6.2
-2 13 0 58.09 5.1
-2 13 0 61.89 5.1
-2 13 0 69.09 6.3
1 -13 0 324.97 16.5
1 -13 0 290.37 15
1 -13 0 308.97 12.7
-1 13 0 308.87 14
-1 13 0 340.97 14
-1 13 0 316.27 16
-1 13 0 292.37 12.5
-1 13 0 301.47 12.4
0 -13 0 10.2 2.3
0 -13 0 10.5 3.6
0 -13 0 6.2 3.7
0 13 0 7.8 2.6
0 13 0 6.5 2.4
0 13 0 5 1.9
0 13 0 6.7 2.2
0 13 0 7.5 2.5
0 13 0 11.4 2.4
-1 -13 0 362.36 17
-1 -13 0 322.67 17.5
-1 -13 0 339.57 12
1 13 0 336.27 13.9
1 13 0 373.76 13.2
1 13 0 361.96 14.5
1 13 0 344.67 14.2
1 13 0 363.26 14
1 13 0 353.36 13.2
-2 -13 0 198.18 12.2
-2 -13 0 209.18 13.5
2 13 0 197.98 9
2 13 0 195.18 8.3
2 13 0 204.38 9.2
2 13 0 207.78 9.5
2 13 0 191.88 9.4
2 13 0 205.78 8.5
-3 -13 0 3.5 3.3
-3 -13 0 1.5 3.8
3 13 0 4 1.5
3 13 0 4.6 1.8
3 13 0 1.8 1.1
3 13 0 3.3 1.4
3 13 0 4.2 1.8
3 13 0 2.8 1.6
-4 -13 0 4.8 4
-4 -13 0 6.1 3.6
4 13 0 6.1 1.7
4 13 0 4 1.1
4 13 0 4 1.4
4 13 0 2.3 1.6
4 13 0 1.9 1.7
4 13 0 5.1 1.5
-5 -13 0 219.28 14.6
-5 -13 0 223.88 13.5
5 13 0 205.78 8.2
5 13 0 224.08 7.6
5 13 0 217.78 8.5
5 13 0 206.48 8.1
5 13 0 215.18 8.5
5 13 0 218.28 7.9
-6 -13 0 109.49 9.7
-6 -13 0 90.69 9.7
6 13 0 101.29 4.7
6 13 0 100.99 4.9
6 13 0 95.89 4.2
6 13 0 97.39 4
6 13 0 94.79 4.1
-7 -13 0 268.17 15.5
-7 -13 0 253.27 16.1
7 13 0 261.47 8.7
7 13 0 251.07 9.3
7 13 0 264.77 8.8
7 13 0 259.07 9.6
-8 -13 0 22.7 6.3
8 13 0 27.1 2.7
8 13 0 29 2.8
8 13 0 29.6 2.4
8 13 0 33.3 2.4
-9 -13 0 4.1 4.5
9 13 0 7 1.5
9 13 0 6.9 2.1
9 13 0 5 1.7
9 13 0 7.9 1.9
-10 -13 0 17.1 6.1
10 13 0 29.7 2.7
10 13 0 20.3 3.1
10 13 0 18.5 3
12 -14 0 30.8 6.7
12 -14 0 20.6 6.7
12 -14 0 20.3 6.7
-12 14 0 24.8 7.6
-12 14 0 28.3 7
-12 14 0 25.7 7.3
11 -14 0 -0.4 4.5
11 -14 0 -3 3.2
11 -14 0 1.9 4.6
-11 14 0 -2.6 4.1
-11 14 0 6.9 5.4
-11 14 0 1.8 4.2
10 -14 0 71.69 9.3
10 -14 0 82.59 9.7
10 -14 0 81.39 8.6
10 -14 0 70.59 9.4
-10 14 0 75.09 8.8
-10 14 0 66.29 9.5
-10 14 0 75.29 9.9
9 -14 0 132.39 10.7
9 -14 0 136.89 11.4
9 -14 0 134.39 11.1
9 -14 0 126.29 9.8
-9 14 0 129.29 10.6
-9 14 0 124.29 11.4
-9 14 0 136.29 11.3
8 -14 0 96.89 9.4
8 -14 0 105.79 8.5
8 -14 0 96.99 9.1
8 -14 0 94.99 9.5
-8 14 0 118.49 9.7
-8 14 0 113.19 10.3
-8 14 0 81.89 9.3
7 -14 0 49.99 6.9
7 -14 0 44.5 5.9
7 -14 0 44 7
7 -14 0 51.99 6.8
7 -14 0 42.7 6.2
7 -14 0 49.5 7
-7 14 0 57.99 7.9
-7 14 0 48.7 6.8
-7 14 0 35 6.5
6 -14 0 4.2 3
6 -14 0 12.8 4.4
6 -14 0 8.4 3.7
6 -14 0 5.7 3.4
6 -14 0 8.6 3.6
-6 14 0 2.8 4
-6 14 0 4.8 3.2
-6 14 0 6.8 4.4
5 -14 0 122.19 8.8
5 -14 0 128.99 9.4
5 -14 0 124.79 8.6
5 -14 0 122.09 7.8
5 -14 0 112.99 8.5
-5 14 0 115.19 9.8
-5 14 0 120.79 9.5
-5 14 0 115.99 7.9
4 -14 0 21.8 5.5
4 -14 0 16.5 3.7
4 -14 0 20.3 4.2
4 -14 0 23.1 5.1
4 -14 0 15.7 3.3
4 -14 0 12.6 3.4
-4 14 0 20.1 4.7
-4 14 0 21 3.8
-4 14 0 15.3 4.4
-4 14 0 9 3.5
3 -14 0 3.2 2.3
3 -14 0 2.5 1.9
3 -14 0 1.1 2.6
3 -14 0 -1.1 2.1
3 -14 0 0.3 2.8
-3 14 0 1 2.6
-3 14 0 -0.1 2.1
-3 14 0 0.7 2.8
-3 14 0 0.7 2.1
2 -14 0 41.7 5
2 -14 0 37.9 6.5
2 -14 0 41.7 5.8
-2 14 0 47.2 5.6
-2 14 0 44.8 4.6
-2 14 0 39.5 4.6
-2 14 0 43.5 5.7
1 -14 0 8.8 3.9
1 -14 0 9.8 4.4
1 -14 0 7.8 2.6
-1 14 0 6.7 2.3
-1 14 0 9.7 2.6
-1 14 0 2.8 2.5
-1 14 0 4.3 2.7
0 -14 0 118.59 6.2
0 -14 0 109.29 9.9
0 -14 0 107.39 8.9
0 14 0 114.39 6.5
0 14 0 119.09 6.8
0 14 0 109.29 7.6
0 14 0 118.99 7.4
0 14 0 109.79 7.3
-1 -14 0 0 3.1
-1 -14 0 0.3 1.1
-1 -14 0 3.2 3.6
1 14 0 -0.8 1.6
1 14 0 -1.3 1.3
1 14 0 0.8 1.7
1 14 0 -0.3 1.6
1 14 0 0.5 2
1 14 0 0.2 2.3
-2 -14 0 413.56 19.6
-2 -14 0 367.96 20
2 14 0 404.86 15.7
2 14 0 398.66 14.8
2 14 0 407.26 15.7
2 14 0 438.16 16.2
2 14 0 430.46 15.2
-3 -14 0 0.3 3.4
-3 -14 0 -1.5 3.1
3 14 0 2.2 1.5
3 14 0 2.2 1.7
3 14 0 2.2 1.5
3 14 0 4.7 2
3 14 0 0.1 1.7
-4 -14 0 123.99 11.1
-4 -14 0 126.99 10.5
4 14 0 133.49 6.5
4 14 0 140.09 6.9
4 14 0 128.09 6.2
4 14 0 135.19 6.2
4 14 0 129.19 6.7
-5 -14 0 3.9 4
-5 -14 0 1.9 4.5
5 14 0 2.2 1.6
5 14 0 3.6 1.3
5 14 0 3.4 1.7
5 14 0 3.5 1.5
5 14 0 6.3 1.7
5 14 0 1.9 1.3
-6 -14 0 37.2 7
-6 -14 0 32 7.5
6 14 0 35.5 2.9
6 14 0 33.2 2.3
6 14 0 26.4 2.4
6 14 0 27.3 2.9
6 14 0 31.9 3.2
-7 -14 0 103.69 10.6
7 14 0 102.99 4.6
7 14 0 87.79 5
7 14 0 97.29 5
7 14 0 101.39 4.5
-8 -14 0 205.68 15.4
8 14 0 188.08 7.8
8 14 0 204.68 7.6
8 14 0 205.88 8.1
8 14 0 199.88 8.3
-9 -14 0 27.1 7.1
9 14 0 28 2.7
9 14 0 27.7 3.2
9 14 0 23.2 2.6
9 14 0 19 2.8
11 -15 0 -3.7 3.6
11 -15 0 4.2 4.4
11 -15 0 5.9 5.1
11 -15 0 3.8 4.7
-11 15 0 6 4.7
-11 15 0 -4.5 4.5
-11 15 0 6.4 5.4
10 -15 0 0.3 3.6
10 -15 0 4.2 4.3
10 -15 0 7.1 4.6
10 -15 0 6.7 4.8
-10 15 0 11.7 6
-10 15 0 6.6 4.7
-10 15 0 3.4 5
9 -15 0 61.39 8.8
9 -15 0 54.49 7.1
9 -15 0 77.09 9.2
9 -15 0 60.59 8.6
-9 15 0 62.19 9.1
-9 15 0 62.99 9.1
-9 15 0 82.79 9.1
8 -15 0 57.39 7
8 -15 0 68.99 8.3
8 -15 0 66.99 8
-8 15 0 67.99 8.8
-8 15 0 62.29 8.1
-8 15 0 68.09 9.1
7 -15 0 142.99 9.7
7 -15 0 164.38 11
7 -15 0 139.09 10.9
7 -15 0 141.69 11
7 -15 0 152.58 11.3
-7 15 0 137.29 11.5
-7 15 0 147.29 11.7
-7 15 0 148.49 12.6
6 -15 0 46.4 6.3
6 -15 0 39.1 5.9
6 -15 0 32.7 6
6 -15 0 33.3 5.3
6 -15 0 28.1 5.5
-6 15 0 37.8 6.9
-6 15 0 29.9 6.3
5 -15 0 215.98 12.5
5 -15 0 228.18 11.2
5 -15 0 224.98 11.8
5 -15 0 225.08 13.6
5 -15 0 193.38 14.1
5 -15 0 229.58 12
-5 15 0 232.18 13.9
-5 15 0 250.57 12
-5 15 0 226.48 13.6
4 -15 0 48.9 7.3
4 -15 0 49.3 6.6
4 -15 0 52.79 6.2
4 -15 0 52.49 4.3
4 -15 0 48.8 5.4
4 -15 0 48.5 4.9
-4 15 0 44.7 5.4
-4 15 0 58.99 7.4
-4 15 0 60.79 7
3 -15 0 434.56 21.7
3 -15 0 445.56 20.4
3 -15 0 440.56 18.5
-3 15 0 465.75 19.8
-3 15 0 433.36 17.7
-3 15 0 474.75 20.3
2 -15 0 23.9 5.4
2 -15 0 19.5 5.8
2 -15 0 29.8 4.6
-2 15 0 34.3 4.5
-2 15 0 27.6 4.6
-2 15 0 18.6 4.4
-2 15 0 24.3 4.6
1 -15 0 4 3.7
1 -15 0 0.4 2.9
1 -15 0 2.5 2.1
-1 15 0 1.5 2.5
-1 15 0 -1.2 1.9
-1 15 0 1.7 2.6
-1 15 0 0.6 2
0 -15 0 61.29 7.6
0 -15 0 56.29 4.4
0 -15 0 51.99 8.3
0 15 0 60.69 6.3
0 15 0 54.39 5.7
0 15 0 60.19 5.3
0 15 0 59.09 5
-1 -15 0 -2.4 3
-1 -15 0 -1.6 2.7
1 15 0 -0.6 1.7
1 15 0 1.1 2
1 15 0 -0.7 1.5
1 15 0 0.8 2.3
1 15 0 1.1 2.1
-2 -15 0 24.9 5.8
-2 -15 0 16.7 5.4
2 15 0 16.1 3.2
2 15 0 22.2 3.7
2 15 0 20.4 3.2
2 15 0 18 2.9
-3 -15 0 292.97 16.3
-3 -15 0 285.37 17.4
3 15 0 289.67 12.1
3 15 0 282.37 11.5
3 15 0 292.37 12.4
3 15 0 267.27 11.7
3 15 0 298.57 11.4
-4 -15 0 1 3.9
-4 -15 0 1.2 3.6
4 15 0 1.7 1.8
4 15 0 -0.4 1.4
4 15 0 3 2
4 15 0 0.7 1.4
4 15 0 0.5 1.6
-5 -15 0 129.49 11.9
5 15 0 129.29 6.2
5 15 0 130.29 6.2
5 15 0 117.89 6.2
5 15 0 120.89 5.8
5 15 0 136.79 6.9
-6 -15 0 29.9 7.8
6 15 0 32.1 3.2
6 15 0 31.8 3.6
6 15 0 33.8 3.3
-7 -15 0 60.09 9
7 15 0 48 3.8
7 15 0 46.6 4
7 15 0 53.89 3.8
-8 -15 0 3.8 4.5
8 15 0 1.7 1.5
8 15 0 3.7 1.8
8 15 0 1 1.6
10 -16 0 4.5 4.2
10 -16 0 6.9 5
10 -16 0 4.2 4.8
-10 16 0 11.4 5.8
-10 16 0 9.7 5.8
-10 16 0 -5.8 3.8
9 -16 0 45.3 7.8
9 -16 0 32.3 6.1
9 -16 0 44.4 7.8
-9 16 0 37.6 8.1
-9 16 0 43.1 7.7
-9 16 0 55.29 9
8 -16 0 65.19 8.6
8 -16 0 82.49 9
8 -16 0 81.19 7.8
8 -16 0 77.09 8.8
-8 16 0 75.29 9.7
-8 16 0 73.79 9.4
7 -16 0 4.1 3.3
7 -16 0 -0.1 2.8
7 -16 0 2 3.6
7 -16 0 -5.7 3
-7 16 0 -4.8 3.7
-7 16 0 3 4.2
6 -16 0 18.7 4.7
6 -16 0 19.6 4.9
6 -16 0 22.2 6.7
6 -16 0 17.7 4.4
6 -16 0 7.7 3.4
-6 16 0 18.3 5.7
-6 16 0 21.3 6
5 -16 0 25 4.2
5 -16 0 31 6.3
5 -16 0 34.2 5
5 -16 0 36.8 5.6
5 -16 0 28.8 5.5
5 -16 0 34.9 7.2
-5 16 0 23.6 5.7
-5 16 0 33.5 5.7
4 -16 0 82.69 6.7
4 -16 0 81.09 8.3
4 -16 0 87.79 9.5
4 -16 0 79.69 7.5
-4 16 0 98.99 13.4
-4 16 0 81.39 8.6
-4 16 0 80.79 7
3 -16 0 1.2 2.6
3 -16 0 7.4 4
3 -16 0 4.6 4.2
-3 16 0 10.6 3.9
-3 16 0 2.3 3.4
-3 16 0 2.8 2.7
2 -16 0 222.48 11.2
2 -16 0 220.48 13.9
2 -16 0 202.78 14.6
-2 16 0 244.48 11.9
-2 16 0 230.78 13
-2 16 0 234.68 11.1
-2 16 0 209.08 12.3
1 -16 0 47 4.8
1 -16 0 50.19 8.5
1 -16 0 54.49 7.4
-1 16 0 38.4 5.6
-1 16 0 51.19 5.2
-1 16 0 44.1 5.2
-1 16 0 44.5 6.3
0 -16 0 47.2 7.5
0 -16 0 58.29 4.3
0 -16 0 52.09 8.7
0 16 0 55.19 6.2
0 16 0 69.79 5.8
0 16 0 57.59 5.9
0 16 0 62.59 5.4
-1 -16 0 4.7 4.3
-1 -16 0 7.2 4.4
1 16 0 3 4.2
1 16 0 -0.2 1.8
1 16 0 0.8 2
1 16 0 0 2
-2 -16 0 17.8 5.2
-2 -16 0 18.2 5.8
2 16 0 14.2 4.2
2 16 0 7.3 2.5
2 16 0 11.5 2.7
2 16 0 8.4 2.8
-3 -16 0 47.4 8.4
3 16 0 46.6 4.4
3 16 0 60.69 5.3
3 16 0 55.39 4.7
3 16 0 43.4 4.5
-4 -16 0 82.09 9.9
4 16 0 64.29 4.8
4 16 0 70.29 5.1
4 16 0 64.39 4.8
4 16 0 83.09 5.7
4 16 0 60.79 5.1
-5 -16 0 1.1 5
5 16 0 2.8 1.8
5 16 0 1.3 1.7
5 16 0 0.3 1.6
5 16 0 1.6 1.8
-6 -16 0 122.29 12.4
6 16 0 136.19 7.1
6 16 0 135.69 6.5
6 16 0 125.19 6.6
-7 -16 0 33.6 7.9
7 16 0 41.6 3.6
7 16 0 37.7 3.7
7 16 0 40.7 4.1
9 -17 0 -0.2 4.3
9 -17 0 10 4.4
9 -17 0 3.8 4.6
-9 17 0 -0.1 4.6
-9 17 0 8.2 5.8
8 -17 0 31.6 6.3
8 -17 0 30.7 6.6
8 -17 0 18.8 5.9
8 -17 0 32.2 5.8
-8 17 0 37.5 7.6
-8 17 0 31.7 7.6
7 -17 0 116.79 10.6
7 -17 0 118.59 9.9
7 -17 0 106.09 9.3
7 -17 0 119.19 9
7 -17 0 110.99 12.2
-7 17 0 112.09 11
-7 17 0 118.29 11.4
6 -17 0 6.6 4.9
6 -17 0 11.7 3.5
6 -17 0 17.5 4.1
6 -17 0 4.4 3.8
6 -17 0 10.6 3.9
-6 17 0 8.5 4.9
5 -17 0 82.59 7.4
5 -17 0 77.39 9.5
5 -17 0 86.39 8.4
-5 17 0 91.39 9.8
4 -17 0 -0.1 2.6
4 -17 0 -1.2 3.5
-4 17 0 -1 2.7
-4 17 0 7.1 4
3 -17 0 17.2 4.2
3 -17 0 10.2 5.3
-3 17 0 18.4 4
-3 17 0 26.5 5.8
-3 17 0 16.6 4.6
2 -17 0 5.1 2.8
2 -17 0 7.4 4.7
-2 17 0 3.2 3.3
-2 17 0 6.9 3.5
-2 17 0 5.8 3
1 -17 0 0.2 2
1 -17 0 0.6 3.9
-1 17 0 -3.3 2.7
-1 17 0 0.5 2.7
-1 17 0 -1 2.1
-1 17 0 1.5 2.4
0 -17 0 17.3 6
0 -17 0 9 2
0 17 0 8.6 3.9
0 17 0 11.4 3
0 17 0 6.8 2.8
0 17 0 8.7 3.1
-1 -17 0 87.79 10.9
1 17 0 90.29 7
1 17 0 79.69 6.4
1 17 0 85.49 6.3
-2 -17 0 -4.7 4.3
2 17 0 -2.5 1.8
2 17 0 -1.2 1.9
2 17 0 2.1 2
-3 -17 0 63.39 10.1
3 17 0 52.69 5
3 17 0 53.79 4.9
-4 -17 0 86.09 11.5
4 17 0 93.29 6.2
4 17 0 95.39 6
4 17 0 95.69 6.8
4 17 0 92.99 6.4
-5 -17 0 180.68 15.5
5 17 0 203.48 9
5 17 0 196.28 9.3
5 17 0 203.68 9.8
-6 -17 0 -1.4 5.2
6 17 0 -0.3 1.7
6 17 0 3.2 2
6 17 0 0.9 2
8 -18 0 3.4 4.1
8 -18 0 13.3 6.2
8 -18 0 0.3 3.2
8 -18 0 2.4 3.9
8 -18 0 11.1 5
-8 18 0 3.7 5.1
-8 18 0 6.3 5.3
7 -18 0 2.6 2.8
7 -18 0 -1.5 3.3
7 -18 0 -0.7 4.2
7 -18 0 4.7 3.5
7 -18 0 -1.6 3.4
-7 18 0 3.6 4.8
6 -18 0 2.5 1.8
6 -18 0 5.7 3.7
6 -18 0 11 4.6
6 -18 0 -0.7 4.4
-6 18 0 4.6 4.2
5 -18 0 3.3 3.5
5 -18 0 6.5 5.6
-5 18 0 3.5 4.2
4 -18 0 170.88 11.1
4 -18 0 169.68 14.3
-4 18 0 180.58 12.9
-4 18 0 194.18 11.2
3 -18 0 10.4 3.8
3 -18 0 8.3 5.3
-3 18 0 11.2 4.9
-3 18 0 8.6 4.1
-3 18 0 20.6 4.3
2 -18 0 123.19 12.3
2 -18 0 125.89 8.1
-2 18 0 116.09 9.5
-2 18 0 116.49 8.5
-2 18 0 116.59 10
1 -18 0 -3.6 3.8
1 -18 0 1.3 2.1
-1 18 0 -0.5 3.2
-1 18 0 -0.8 2.5
-1 18 0 0.4 2.4
-1 18 0 -1.8 2.4
0 -18 0 172.28 14.3
0 18 0 154.08 10.1
0 18 0 172.38 9.6
0 18 0 168.28 10
-1 -18 0 50.89 9.8
1 18 0 52.79 5.6
1 18 0 64.09 6.1
-2 -18 0 37.7 8.4
2 18 0 45.4 5.1
2 18 0 46.3 5.3
-3 -18 0 16.5 7.2
3 18 0 19 3.6
3 18 0 15.8 3.3
-4 -18 0 125.89 13.8
4 18 0 124.59 7.7
4 18 0 137.39 7.6
6 -19 0 15.2 4.4
6 -19 0 14.9 6
6 -19 0 5.8 4.3
-6 19 0 8.1 4.9
5 -19 0 4.4 3.8
5 -19 0 3.8 5.5
-5 19 0 5.5 4.9
4 -19 0 20.1 7.2
4 -19 0 19.9 4.8
-4 19 0 15.2 5.6
-4 19 0 20.8 4.8
3 -19 0 89.59 7.8
3 -19 0 79.59 10.8
-3 19 0 96.39 8.3
-3 19 0 101.49 9.9
2 -19 0 40.3 5.2
2 -19 0 36.9 8.8
-2 19 0 39.9 6.9
-2 19 0 42.8 6.1
1 -19 0 75.99 5.2
1 -19 0 51.79 9.7
-1 19 0 72.89 8.5
-1 19 0 65.19 6.7
0 -19 0 22.3 7.7
0 19 0 21.4 4.4
-1 -19 0 93.29 12.4
1 19 0 105.89 8.1
1 19 0 98.89 7.4
-2 -19 0 6 6.1
2 19 0 -0.1 2.3
2 19 0 0.7 2.4
-1 20 -1 43.7 6.1
1 -20 1 31.3 8
-2 20 -1 62.89 7.2
-2 20 -1 81.29 9.1
2 -20 1 67.39 10.6
2 -20 1 73.29 6.2
-3 20 -1 5.8 3.5
3 -20 1 -2.1 4.2
3 19 -1 160.78 9.2
3 19 -1 177.98 9.1
-3 -19 1 149.79 14.4
2 19 -1 1.4 2.3
2 19 -1 -1.9 2
-2 -19 1 -3.3 4.1
1 19 -1 14.2 3.4
1 19 -1 14.8 3.7
-1 -19 1 14 6.8
0 19 -1 22.9 4.4
0 19 -1 38.5 5.3
0 -19 1 17.4 7
-1 19 -1 79.59 8.8
-1 19 -1 97.19 7.4
1 -19 1 88.39 5.8
1 -19 1 86.99 11.2
-2 19 -1 12.9 4
-2 19 -1 14.1 5
-2 19 -1 18.4 5
2 -19 1 14 3.6
2 -19 1 9.4 6.4
-3 19 -1 102.69 8.3
-3 19 -1 91.19 9.7
3 -19 1 98.99 8
3 -19 1 96.89 12
-4 19 -1 3.9 4.1
-4 19 -1 6.5 3.6
4 -19 1 9.5 3.8
4 -19 1 3 4.8
-5 19 -1 24.3 6.4
5 -19 1 21.4 5.2
5 -19 1 17.2 6.6
-6 19 -1 10.1 5.3
6 -19 1 7.4 3.8
6 -19 1 7.9 4.5
6 -19 1 4.9 5.7
5 18 -1 -0.2 1.9
5 18 -1 0.9 1.9
5 18 -1 -0.8 1.9
-5 -18 1 -3.3 4.4
4 18 -1 9.1 2.5
4 18 -1 9 2.6
4 18 -1 9.2 4.5
-4 -18 1 10.8 6.3
3 18 -1 6.5 2.6
3 18 -1 6 2.5
-3 -18 1 14.6 6.2
2 18 -1 55.09 5.2
2 18 -1 50.89 5.3
-2 -18 1 37.2 8.3
1 18 -1 13.1 3.3
1 18 -1 15.4 4.3
1 18 -1 11.9 3.2
-1 -18 1 21.3 6.9
0 18 -1 178.08 11.5
0 18 -1 176.68 10.2
0 18 -1 179.58 9.7
0 18 -1 157.08 10.6
0 -18 1 191.78 7.1
0 -18 1 183.08 15.2
-1 18 -1 23.7 5.5
-1 18 -1 21.8 4.2
-1 18 -1 9.5 3.7
-1 18 -1 24 4.4
1 -18 1 20.6 3.5
1 -18 1 27.4 7.4
-2 18 -1 9.9 4.4
-2 18 -1 5.2 3.2
-2 18 -1 9.6 4.1
2 -18 1 3.6 5.1
2 -18 1 11.4 3.4
-3 18 -1 6.1 3.4
-3 18 -1 9.2 4.4
-3 18 -1 4.8 3.7
3 -18 1 4.4 5
3 -18 1 8.8 3.5
-4 18 -1 25.2 5.9
-4 18 -1 24.7 4.8
4 -18 1 31.2 5.5
4 -18 1 27.1 7.4
-5 18 -1 0.7 3.8
5 -18 1 6.8 3.4
5 -18 1 4.7 3.7
5 -18 1 1.5 4.5
-6 18 -1 50.19 8.5
6 -18 1 55.89 7.4
6 -18 1 56.59 9.2
6 -18 1 53.69 7
6 -18 1 55.09 5.1
-7 18 -1 1.2 4.5
-7 18 -1 8.9 5.5
7 -18 1 3 4.2
7 -18 1 5.1 5.2
7 -18 1 -4 3.6
7 -18 1 -0.3 2.7
7 -18 1 2.6 3.5
-8 18 -1 68.49 10
-8 18 -1 43.8 8.7
8 -18 1 54.99 9.5
8 -18 1 52.09 7.5
8 -18 1 61.99 8.1
8 -18 1 50.69 8.2
8 -18 1 65.89 8.6
6 17 -1 33.9 3.5
6 17 -1 27.7 3.9
6 17 -1 29.6 3.6
-6 -17 1 28.3 8.2
5 17 -1 56.09 4.6
5 17 -1 69.69 5.3
5 17 -1 56.99 4.6
-5 -17 1 65.99 9.8
4 17 -1 28.4 3.7
4 17 -1 21.6 3.2
4 17 -1 21.6 3.6
4 17 -1 18.3 3.2
-4 -17 1 15 6.1
3 17 -1 53.79 4.7
3 17 -1 59.59 5.4
3 17 -1 41.7 5
3 17 -1 58.59 5
-3 -17 1 49.8 8.8
2 17 -1 2.5 2.2
2 17 -1 2.2 2.3
2 17 -1 3.7 2.3
-2 -17 1 4.6 4.7
1 17 -1 92.59 7
1 17 -1 96.09 6.7
1 17 -1 89.79 6.4
-1 -17 1 83.69 10.2
0 17 -1 -0.2 2.2
0 17 -1 -1.2 2
0 17 -1 -1.2 2.7
0 17 -1 0.1 2.3
0 -17 1 0.1 1.6
0 -17 1 1.1 3.9
-1 17 -1 102.09 7.1
-1 17 -1 110.49 7.9
-1 17 -1 107.29 8.8
-1 17 -1 101.09 8.2
1 -17 1 97.39 11
1 -17 1 115.29 11.3
1 -17 1 101.99 6.7
-2 17 -1 -0.9 2.3
-2 17 -1 1.6 2.9
-2 17 -1 -1.7 2.9
2 -17 1 -0.3 4.1
2 -17 1 -1.5 3.3
2 -17 1 1.9 2.5
-3 17 -1 51.09 6.9
-3 17 -1 42 5.6
-3 17 -1 44 6.9
3 -17 1 29.8 7.3
3 -17 1 41.3 5.7
3 -17 1 32.8 7.1
-4 17 -1 4.1 3
-4 17 -1 -1.9 3.1
4 -17 1 1 2.8
4 -17 1 2.9 2.6
4 -17 1 3.9 4.5
-5 17 -1 34.1 7
5 -17 1 47.9 8.3
5 -17 1 35.9 3.6
5 -17 1 29.2 5.5
5 -17 1 40.2 5.8
-6 17 -1 -0.6 3.8
-6 17 -1 -1.3 3.8
6 -17 1 3.1 3.6
6 -17 1 2.7 4.4
6 -17 1 -1 2.2
6 -17 1 2.7 3
6 -17 1 3.9 3.5
-7 17 -1 2.3 4.7
-7 17 -1 10 5
7 -17 1 4.4 3.8
7 -17 1 5.2 4.7
7 -17 1 2.8 4
7 -17 1 5.9 3.8
7 -17 1 4 3.9
-8 17 -1 29.9 7
-8 17 -1 25 6.9
8 -17 1 29.2 6.4
8 -17 1 29.7 5.8
8 -17 1 26.1 6.1
8 -17 1 34.2 6.9
-9 17 -1 15.9 6.3
-9 17 -1 13 6.2
-9 17 -1 6.1 5.1
9 -17 1 26.2 6.4
9 -17 1 15.1 5
9 -17 1 21.6 6.4
7 16 -1 0.9 1.4
7 16 -1 0.2 1.4
7 16 -1 -0.3 1.5
-7 -16 1 -1.4 4.1
6 16 -1 50.29 4.2
6 16 -1 44.1 3.7
6 16 -1 49.3 3.8
-6 -16 1 47.3 8.7
5 16 -1 3.2 1.6
5 16 -1 2.8 1.7
5 16 -1 0.7 1.7
5 16 -1 5.2 1.7
-5 -16 1 -1.5 4
4 16 -1 254.77 10.9
4 16 -1 246.58 10
4 16 -1 238.18 10.2
4 16 -1 256.17 10.3
4 16 -1 234.48 10.5
-4 -16 1 270.17 17.5
3 16 -1 12.6 2.7
3 16 -1 10.2 2.7
3 16 -1 12.4 3
3 16 -1 9 2.5
3 16 -1 8.1 2.3
-3 -16 1 15.2 5.5
-3 -16 1 8.4 4.8
2 16 -1 164.08 8
2 16 -1 163.38 8.8
2 16 -1 160.98 8.2
2 16 -1 161.28 8.6
-2 -16 1 127.49 12.6
-2 -16 1 166.58 12.1
1 16 -1 59.69 5.6
1 16 -1 64.69 5.1
1 16 -1 57.49 6.1
1 16 -1 59.39 5.1
-1 -16 1 69.99 8.3
-1 -16 1 57.89 8.4
0 16 -1 12 2.8
0 16 -1 17.1 3.3
0 16 -1 12.5 3.8
0 16 -1 14.3 3.5
0 -16 1 5 4.1
0 -16 1 10.4 4.7
0 -16 1 15.1 2.6
-1 16 -1 78.29 6.4
-1 16 -1 91.99 6.4
-1 16 -1 98.09 7.5
-1 16 -1 86.09 7.7
1 -16 1 69.89 8
1 -16 1 84.39 6
1 -16 1 93.39 9.9
-2 16 -1 66.99 7.2
-2 16 -1 79.79 7.3
-2 16 -1 68.49 6
-2 16 -1 67.09 6.2
2 -16 1 78.09 9.5
2 -16 1 75.99 8.4
2 -16 1 77.19 6.5
-3 16 -1 1.1 3.2
-3 16 -1 2.6 3
-3 16 -1 3 2.7
3 -16 1 -1 2.3
3 -16 1 -1.4 3.5
3 -16 1 0.6 3.6
-4 16 -1 143.19 9
-4 16 -1 145.99 10.8
-4 16 -1 144.19 12.6
4 -16 1 141.49 9.6
4 -16 1 136.99 10.6
4 -16 1 148.09 8.9
4 -16 1 148.29 9.8
4 -16 1 143.69 12.3
-5 16 -1 18.6 5.5
-5 16 -1 20.2 5.2
-5 16 -1 16.9 4.5
5 -16 1 14.1 4.4
5 -16 1 16.7 4.1
5 -16 1 16.2 3.7
5 -16 1 24.6 6.5
5 -16 1 12.4 4.3
5 -16 1 16.8 3.7
-6 16 -1 251.87 14.8
-6 16 -1 246.78 14.9
6 -16 1 207.98 13.5
6 -16 1 230.68 12.8
6 -16 1 213.68 15
6 -16 1 206.68 13
6 -16 1 209.18 12.6
6 -16 1 228.48 11.9
-7 16 -1 65.79 8.7
-7 16 -1 67.89 8.6
7 -16 1 65.49 8.2
7 -16 1 82.29 8.4
7 -16 1 66.39 8.1
7 -16 1 69.19 7.2
-8 16 -1 22.1 6
-8 16 -1 25.6 6.3
-8 16 -1 14.8 5.4
8 -16 1 21.4 7.8
8 -16 1 20.6 5.1
8 -16 1 21.8 5.7
8 -16 1 26.1 6.1
-9 16 -1 105.79 11.3
-9 16 -1 104.79 10.4
-9 16 -1 106.79 10.9
9 -16 1 106.29 10.6
9 -16 1 117.19 11
9 -16 1 124.09 10.1
-10 16 -1 2 5
-10 16 -1 -2.1 4.8
-10 16 -1 0.1 4.3
10 -16 1 2.6 4.7
10 -16 1 -1.2 3.8
10 -16 1 9.1 5.1
10 -16 1 -2.5 5.8
8 15 -1 1.5 1.3
8 15 -1 1.1 1.2
8 15 -1 2.1 1.5
8 15 -1 2.1 1.4
-8 -15 1 4.9 5.1
7 15 -1 47.7 3.6
7 15 -1 44 2.8
7 15 -1 43.6 3.2
7 15 -1 44 3.2
-7 -15 1 53.69 8.7
6 15 -1 81.59 4.4
6 15 -1 79.19 4.5
6 15 -1 93.59 5.1
-6 -15 1 78.39 9.8
5 15 -1 45.5 3.3
5 15 -1 48.3 3.5
5 15 -1 45 3.9
5 15 -1 45.7 3.5
5 15 -1 42 3.4
-5 -15 1 40.5 7
-5 -15 1 34.9 7.4
4 15 -1 47.5 3.9
4 15 -1 49.6 3.9
4 15 -1 51.39 3.8
4 15 -1 49.3 4.3
4 15 -1 56.69 4.4
-4 -15 1 53.89 7.8
-4 -15 1 62.69 9.2
3 15 -1 79.19 5.1
3 15 -1 85.59 5.2
3 15 -1 85.19 5.5
3 15 -1 83.89 5.7
3 15 -1 82.09 5.7
-3 -15 1 78.99 8.4
-3 -15 1 112.39 11
2 15 -1 13.8 2.9
2 15 -1 15.8 3
2 15 -1 20.5 3
2 15 -1 20.3 3.1
2 15 -1 19.9 3.4
-2 -15 1 20.9 5.3
-2 -15 1 18.3 6.1
1 15 -1 76.99 6.1
1 15 -1 82.39 6.1
1 15 -1 86.19 5.5
1 15 -1 78.09 5.5
1 15 -1 84.79 6.6
-1 -15 1 83.19 3.6
-1 -15 1 80.79 9.4
-1 -15 1 73.79 7.7
0 15 -1 -0.3 1.8
0 15 -1 1.3 2.1
0 15 -1 0.1 1.6
0 15 -1 0.1 2.2
0 -15 1 0.2 1.7
0 -15 1 0.9 3.1
0 -15 1 -1.5 3.1
-1 15 -1 681.93 23.8
-1 15 -1 725.73 26.2
-1 15 -1 688.73 24.2
-1 15 -1 661.63 25.3
1 -15 1 683.63 23.9
1 -15 1 657.73 27.4
1 -15 1 652.03 28.9
-2 15 -1 5.2 2.4
-2 15 -1 1.4 2.9
-2 15 -1 4.8 2.2
-2 15 -1 1.6 2.7
2 -15 1 -3.2 2.9
2 -15 1 3.1 3.9
2 -15 1 2.8 2.4
-3 15 -1 93.89 8.6
-3 15 -1 97.79 7
-3 15 -1 83.49 7.8
3 -15 1 118.59 7.9
3 -15 1 96.09 8.5
3 -15 1 97.89 6.5
3 -15 1 87.19 9.5
-4 15 -1 45.7 6.4
-4 15 -1 39.3 6.7
-4 15 -1 47.9 5.4
4 -15 1 41.5 6.3
4 -15 1 41.9 4.6
4 -15 1 33.2 5.3
4 -15 1 45.9 7.5
4 -15 1 38.5 4.2
4 -15 1 45 5.4
-5 15 -1 0.3 3.3
-5 15 -1 3.8 2.8
-5 15 -1 1.4 3.5
5 -15 1 1.3 2.5
5 -15 1 3.2 2.6
5 -15 1 2.4 3
5 -15 1 -2.2 3.3
5 -15 1 1.7 3.6
5 -15 1 1.3 2.8
-6 15 -1 9.4 4.4
-6 15 -1 11.5 4.4
6 -15 1 5.5 3.6
6 -15 1 8 3.8
6 -15 1 12.4 3.7
6 -15 1 9.3 3.7
6 -15 1 8.9 3.8
-7 15 -1 33.6 6
-7 15 -1 35.8 6.9
-7 15 -1 19.3 5.9
7 -15 1 36 6.5
7 -15 1 27.1 5.6
7 -15 1 35.7 5.9
7 -15 1 30.8 6.4
7 -15 1 35.9 6
-8 15 -1 4.5 4.1
-8 15 -1 5.3 4.6
-8 15 -1 9.1 5
8 -15 1 4.5 3.8
8 -15 1 8.8 4.7
8 -15 1 14 5
8 -15 1 3.4 3.9
8 -15 1 9.5 4
-9 15 -1 70.69 8.7
-9 15 -1 77.09 9.8
-9 15 -1 79.69 9.8
9 -15 1 84.29 9.4
9 -15 1 64.29 8.4
9 -15 1 57.99 7.5
9 -15 1 78.29 9.2
-10 15 -1 40.1 7.9
-10 15 -1 52.29 8.2
-10 15 -1 54.69 9.3
10 -15 1 45.3 7.4
10 -15 1 52.89 8.6
10 -15 1 54.39 8.7
10 -15 1 46.5 8.5
-11 15 -1 2 5.3
-11 15 -1 -2 3.9
-11 15 -1 8.7 6
11 -15 1 5.7 4.7
11 -15 1 -3.1 3.5
11 -15 1 8.2 4.9
9 14 -1 0.6 1.1
9 14 -1 -1.1 1.1
9 14 -1 0.2 1.2
9 14 -1 0.3 1.1
-9 -14 1 -5.4 3
8 14 -1 90.29 3.8
8 14 -1 84.39 4.2
8 14 -1 83.99 4.4
-8 -14 1 80.39 9.9
7 14 -1 8.5 1.3
7 14 -1 7.7 1.5
7 14 -1 5.8 1.1
7 14 -1 7.3 1.6
-7 -14 1 5.1 5.1
6 14 -1 152.18 6.2
6 14 -1 154.48 5.9
6 14 -1 152.38 6.5
6 14 -1 154.38 5.6
-6 -14 1 152.28 12.6
-6 -14 1 158.08 11.6
5 14 -1 2.4 1
5 14 -1 1.4 1.3
5 14 -1 2.6 1.3
5 14 -1 -0.5 1.1
5 14 -1 1.6 1.2
5 14 -1 3.1 1.5
-5 -14 1 4.1 3.9
-5 -14 1 2 4
4 14 -1 107.89 5.3
4 14 -1 113.09 5.8
4 14 -1 108.19 5.2
4 14 -1 107.79 5.6
4 14 -1 110.69 5.9
4 14 -1 105.99 4.7
-4 -14 1 112.19 10.7
-4 -14 1 107.79 9.7
3 14 -1 44.7 4
3 14 -1 42.3 3.4
3 14 -1 40.1 4
3 14 -1 43.6 3.9
3 14 -1 46.6 3.5
-3 -14 1 47.9 6.9
-3 -14 1 38.8 7
2 14 -1 14.2 2.4
2 14 -1 10.1 2.2
2 14 -1 12.6 3.3
2 14 -1 12.8 2.7
2 14 -1 6.2 2.3
2 14 -1 12.1 2.5
-2 -14 1 13.7 4.7
-2 -14 1 13.8 4.8
1 14 -1 2.7 1.7
1 14 -1 3.3 2
1 14 -1 0.4 1.4
1 14 -1 1.3 2
1 14 -1 0.4 1.6
1 14 -1 1.5 1.7
-1 -14 1 1.2 3.1
-1 -14 1 -2.4 2.9
-1 -14 1 1.2 1.2
0 14 -1 3.2 2.4
0 14 -1 4.4 2
0 14 -1 4.3 2.1
0 14 -1 1.8 1.6
0 14 -1 0.5 2
0 -14 1 0.4 1.6
0 -14 1 2.2 3.1
0 -14 1 1.5 3.2
-1 14 -1 0.4 2.3
-1 14 -1 0.1 2.1
-1 14 -1 0 1.8
-1 14 -1 0.8 1.7
1 -14 1 1.3 3.5
1 -14 1 0.2 1.9
1 -14 1 -0.2 2.9
-2 14 -1 281.97 12.6
-2 14 -1 275.97 13.6
-2 14 -1 286.67 12.2
-2 14 -1 320.27 14.6
2 -14 1 302.47 16.2
2 -14 1 289.97 14.8
2 -14 1 273.47 12.7
-3 14 -1 10.1 2.9
-3 14 -1 9.1 2.9
-3 14 -1 6.3 3
-3 14 -1 13.4 3.9
3 -14 1 6.9 3
3 -14 1 8 2.4
3 -14 1 7.9 3.6
3 -14 1 7.7 4.1
3 -14 1 7.8 2.6
3 -14 1 8.4 1.9
-4 14 -1 71.19 7.5
-4 14 -1 75.09 7.4
-4 14 -1 80.69 7.6
-4 14 -1 68.49 6
4 -14 1 84.99 8
4 -14 1 78.79 8.2
4 -14 1 85.69 6.5
4 -14 1 71.99 6.2
4 -14 1 75.79 6.9
4 -14 1 76.09 5.8
-5 14 -1 44.5 5.2
-5 14 -1 41.9 6.6
-5 14 -1 55.49 7
5 -14 1 40.5 5.6
5 -14 1 44.1 5.1
5 -14 1 32 5.1
5 -14 1 43.4 6
5 -14 1 36 5.6
-6 14 -1 181.58 12.4
-6 14 -1 189.08 12.3
-6 14 -1 202.88 11.8
6 -14 1 201.58 12
6 -14 1 187.08 12.1
6 -14 1 182.48 11.6
6 -14 1 195.98 12.2
6 -14 1 201.28 10.7
6 -14 1 202.38 11.7
-7 14 -1 22.1 5.4
-7 14 -1 12.7 4.6
-7 14 -1 20.2 4.9
7 -14 1 23.7 4.6
7 -14 1 15.8 4.2
7 -14 1 16.8 5
7 -14 1 21.9 5.1
7 -14 1 23.6 5.2
7 -14 1 24.6 5.5
-8 14 -1 32.1 6.5
-8 14 -1 30 6.3
-8 14 -1 18 5
8 -14 1 29.2 6.1
8 -14 1 24.8 5
8 -14 1 30.4 5.9
8 -14 1 33.5 6.2
-9 14 -1 16.4 5.7
-9 14 -1 8.9 4.5
-9 14 -1 21.5 6.3
9 -14 1 8.5 4
9 -14 1 15.8 5.1
9 -14 1 11 5
9 -14 1 25.8 5.9
-10 14 -1 3.2 4.5
-10 14 -1 4.2 4.2
-10 14 -1 -1.1 4.4
10 -14 1 8.8 4.8
10 -14 1 -1 3.5
10 -14 1 1.1 4.1
10 -14 1 -1.3 3.9
-11 14 -1 216.08 15
-11 14 -1 177.08 14.6
-11 14 -1 177.48 13.1
11 -14 1 192.38 14.4
11 -14 1 190.68 14.1
11 -14 1 186.88 13
-12 14 -1 97.29 11.7
-12 14 -1 62.69 9.7
-12 14 -1 62.69 9.6
12 -14 1 66.19 10.3
12 -14 1 83.29 9.3
12 -14 1 81.99 10.6
10 13 -1 26.8 2.4
10 13 -1 26.1 2.8
10 13 -1 26.5 2.8
-10 -13 1 27.8 6.8
9 13 -1 5.3 1.5
9 13 -1 6.6 1.4
9 13 -1 4.8 1.1
-9 -13 1 6.9 4.5
8 13 -1 13 1.9
8 13 -1 15.9 1.9
-8 -13 1 7.3 4.7
7 13 -1 149.79 5.8
7 13 -1 156.18 5.7
-7 -13 1 130.69 11
-7 -13 1 141.49 11.9
6 13 -1 0.4 1
6 13 -1 2.3 1
-6 -13 1 3.5 3.9
-6 -13 1 -4.5 2.8
5 13 -1 272.07 9.8
5 13 -1 277.17 9.8
5 13 -1 264.37 9.4
5 13 -1 269.47 9.1
5 13 -1 265.97 9.6
5 13 -1 278.97 8.8
-5 -13 1 271.47 15.2
-5 -13 1 281.47 16.3
4 13 -1 1.7 1.1
4 13 -1 -1 1.2
4 13 -1 1.4 1.2
4 13 -1 1.8 1
4 13 -1 0 1
4 13 -1 -0.7 1.1
-4 -13 1 -1.7 2.6
-4 -13 1 -1.7 3
3 13 -1 1158.68 34.9
3 13 -1 1080.99 36.1
3 13 -1 1204.68 36.6
3 13 -1 1183.58 35.5
3 13 -1 1150.68 35.3
3 13 -1 1172.58 36.2
-3 -13 1 1188.68 41.5
-3 -13 1 1072.09 42.1
2 13 -1 115.49 5.6
2 13 -1 107.69 6.1
2 13 -1 113.69 6.5
2 13 -1 109.99 5.1
2 13 -1 129.59 5.9
2 13 -1 115.39 6.7
2 13 -1 112.99 6.4
-2 -13 1 115.19 9.7
-2 -13 1 111.79 8.8
1 13 -1 210.18 10.2
1 13 -1 215.88 9.1
1 13 -1 224.58 10.2
1 13 -1 223.88 9.2
1 13 -1 212.88 10.1
1 13 -1 234.48 10
-1 -13 1 208.18 12.3
-1 -13 1 231.88 8.3
-1 -13 1 230.98 13.7
0 13 -1 416.36 15.9
0 13 -1 358.16 14.4
0 13 -1 428.46 15.6
0 13 -1 394.96 14.4
0 13 -1 401.26 16
0 13 -1 389.66 15.6
0 -13 1 394.16 14.4
0 -13 1 343.17 18.3
0 -13 1 394.56 17.8
-1 13 -1 26.3 4.3
-1 13 -1 12.9 2.6
-1 13 -1 12.2 3.2
-1 13 -1 17.4 3.2
-1 13 -1 20.1 3.1
1 -13 1 12.5 4.1
1 -13 1 16.4 4.2
1 -13 1 18.9 3.2
-2 13 -1 900.11 31.3
-2 13 -1 824.72 31.2
-2 13 -1 897.41 29.5
-2 13 -1 890.81 30
2 -13 1 900.61 32.5
2 -13 1 859.21 30.2
2 -13 1 900.31 29.1
2 -13 1 924.21 28.4
-3 13 -1 81.79 7
-3 13 -1 76.19 7.1
-3 13 -1 72.29 5.9
-3 13 -1 83.99 7.2
-3 13 -1 85.79 5.9
3 -13 1 78.89 5.5
3 -13 1 74.79 5.8
3 -13 1 65.49 6.7
3 -13 1 66.69 5.2
3 -13 1 85.69 8.4
3 -13 1 82.29 6.5
-4 13 -1 20.2 3.5
-4 13 -1 13.6 3.9
-4 13 -1 15.7 4
-4 13 -1 7.1 3.3
4 -13 1 12.7 3.3
4 -13 1 15.4 3.9
4 -13 1 13.4 3.6
4 -13 1 15.8 3.4
4 -13 1 11.4 3
-5 13 -1 156.68 10.5
-5 13 -1 141.89 10.1
-5 13 -1 170.68 9.9
-5 13 -1 150.98 8.7
-5 13 -1 167.48 11
5 -13 1 173.78 10.6
5 -13 1 155.08 9.6
5 -13 1 160.38 9.1
5 -13 1 152.78 9.9
5 -13 1 172.78 10.3
5 -13 1 159.18 10.1
-6 13 -1 385.46 18.2
-6 13 -1 357.36 16.5
-6 13 -1 368.26 17.5
6 -13 1 419.76 17.9
6 -13 1 345.37 16.8
6 -13 1 388.96 17.4
6 -13 1 327.37 17.3
6 -13 1 369.86 16.6
6 -13 1 360.56 15.7
-7 13 -1 427.56 20.4
-7 13 -1 429.16 20.1
-7 13 -1 449.26 19.2
7 -13 1 447.36 20
7 -13 1 432.36 18.4
7 -13 1 426.46 28.9
7 -13 1 444.66 19.9
7 -13 1 432.86 19.3
-8 13 -1 34.1 6.7
-8 13 -1 37.9 6.1
-8 13 -1 23.7 5.5
8 -13 1 44.4 6.8
8 -13 1 32.4 6.2
8 -13 1 31.8 6
8 -13 1 36.6 5.9
-9 13 -1 157.28 12.2
-9 13 -1 162.48 12.3
-9 13 -1 165.48 11.3
9 -13 1 163.98 11.8
9 -13 1 159.98 11.9
9 -13 1 167.08 12.1
9 -13 1 154.58 10.6
-10 13 -1 2.6 4.2
-10 13 -1 1.2 3.6
-10 13 -1 6.5 4.3
10 -13 1 4.5 4.4
10 -13 1 -1.2 3.7
10 -13 1 -2.9 3.2
10 -13 1 -1.4 3.8
-11 13 -1 1.5 4.7
-11 13 -1 0.4 4
-11 13 -1 -0.2 4.4
11 -13 1 9.3 4.3
11 -13 1 9.7 4.9
11 -13 1 4.1 4.6
-12 13 -1 44.2 8.5
-12 13 -1 41.7 7.6
-12 13 -1 48.8 9
12 -13 1 31.9 7.3
12 -13 1 31.5 7
12 -13 1 52.09 8.4
11 12 -1 18.5 2.8
11 12 -1 18.7 3
11 12 -1 18.2 2.5
-11 -12 1 10.3 6
10 12 -1 11.5 1.9
10 12 -1 9 1.5
10 12 -1 8.9 1.9
10 12 -1 9.3 1.7
-10 -12 1 10.9 5
-10 -12 1 7.7 4.2
9 12 -1 19.9 2.2
9 12 -1 19.1 1.6
9 12 -1 16.8 2
-9 -12 1 13.1 5.1
-9 -12 1 20.8 5.2
8 12 -1 148.69 5.7
-8 -12 1 158.38 10.2
-8 -12 1 162.88 12.7
-8 -12 1 139.59 10.7
-7 -12 1 91.19 9.7
-7 -12 1 89.79 7.3
-7 -12 1 71.59 8.3
-6 -12 1 70.09 8.5
-6 -12 1 90.99 7
-6 -12 1 90.59 8.5
5 12 -1 29.8 2.2
5 12 -1 19.9 2.1
5 12 -1 26.4 1.8
5 12 -1 26.8 2.3
5 12 -1 28.2 2.1
-5 -12 1 31.6 4.5
-5 -12 1 34.1 5.5
-5 -12 1 23.3 5.9
4 12 -1 18.3 2.3
4 12 -1 17.6 1.8
4 12 -1 20.3 2.5
4 12 -1 21.5 1.5
4 12 -1 20.6 2.2
4 12 -1 19.6 1.9
-4 -12 1 22.5 5.3
-4 -12 1 15 4.3
-4 -12 1 21.5 3.5
3 12 -1 302.87 10.6
3 12 -1 301.07 10.1
3 12 -1 313.17 10.7
3 12 -1 309.57 11.5
3 12 -1 307.97 11.2
3 12 -1 313.47 11.7
-3 -12 1 305.97 15.3
-3 -12 1 309.57 12.4
-3 -12 1 321.07 16.5
2 12 -1 135.29 6.8
2 12 -1 136.09 6.8
2 12 -1 136.19 6.5
2 12 -1 137.49 6.1
2 12 -1 138.99 7.1
2 12 -1 135.59 5.5
2 12 -1 141.09 6
-2 -12 1 140.79 9.6
-2 -12 1 149.79 10.4
-2 -12 1 137.39 6.8
1 12 -1 16.3 2.5
1 12 -1 17.3 2.8
1 12 -1 13.9 2.8
1 12 -1 13.4 2.2
1 12 -1 12.7 2.5
1 12 -1 11.3 2.5
1 12 -1 15.6 2.1
-1 -12 1 18.5 4.1
-1 -12 1 14.1 4.3
-1 -12 1 14.8 2.2
-1 -12 1 15.6 1.9
0 12 -1 1241.68 40
0 12 -1 1205.18 38.8
0 12 -1 1166.48 40.1
0 12 -1 1254.47 39.9
0 12 -1 1297.47 39.7
0 12 -1 1266.67 38.7
0 -12 1 1215.78 42.2
0 -12 1 1258.07 38.9
0 -12 1 1255.57 43.8
-1 12 -1 5.2 1.9
-1 12 -1 5.5 1.8
-1 12 -1 5.2 2.2
-1 12 -1 5.6 2.2
-1 12 -1 4.6 2.2
-1 12 -1 3.2 2.2
1 -12 1 7.4 3.5
1 -12 1 5.4 2.7
1 -12 1 8.3 2.4
1 -12 1 7.2 1.4
-2 12 -1 114.09 6.5
-2 12 -1 107.79 6.3
-2 12 -1 108.39 7.6
-2 12 -1 99.59 7.2
-2 12 -1 119.89 7.6
2 -12 1 114.79 4.7
2 -12 1 107.09 6.2
2 -12 1 121.29 7.1
2 -12 1 107.99 8.8
2 -12 1 113.79 8
2 -12 1 113.09 5.8
-3 12 -1 35.7 5
-3 12 -1 30 4.8
-3 12 -1 37.4 4.2
-3 12 -1 42.7 4.2
-3 12 -1 25.5 4.4
3 -12 1 38.1 3.8
3 -12 1 29.6 3.9
3 -12 1 38.3 5.3
3 -12 1 31.3 4.6
3 -12 1 33.3 4.5
3 -12 1 44.2 4.4
3 -12 1 33.5 5.3
-4 12 -1 80.09 6.2
-4 12 -1 67.79 6.5
-4 12 -1 82.39 6.1
-4 12 -1 80.09 6.7
-4 12 -1 84.69 5.9
-4 12 -1 76.99 7.1
4 -12 1 77.69 6.3
4 -12 1 73.99 6.5
4 -12 1 78.79 5.8
4 -12 1 99.29 7.1
4 -12 1 74.69 6.6
4 -12 1 75.79 6.5
-5 12 -1 2.3 2.7
-5 12 -1 2 2.5
-5 12 -1 3.8 3
-5 12 -1 -0.1 2.6
-5 12 -1 6 2.4
5 -12 1 0.9 2.3
5 -12 1 3.6 2.7
5 -12 1 6.2 3.1
5 -12 1 5 2.9
5 -12 1 2.6 2.4
5 -12 1 6.1 2.8
-6 12 -1 5.5 3.2
-6 12 -1 12.8 4
-6 12 -1 9.5 3.6
6 -12 1 7.8 3.6
6 -12 1 6.3 3.3
6 -12 1 9.7 3.3
6 -12 1 10.2 3.6
6 -12 1 10.5 3.4
-7 12 -1 5.1 3.8
-7 12 -1 1.1 3.1
-7 12 -1 6.5 3.3
7 -12 1 5.3 2.9
7 -12 1 6.3 3.3
7 -12 1 8.2 3.4
7 -12 1 8.6 3.6
-8 12 -1 169.18 10.9
-8 12 -1 212.78 12.6
-8 12 -1 179.08 12.3
8 -12 1 166.78 11.3
8 -12 1 184.68 11.9
8 -12 1 171.98 10.5
8 -12 1 179.58 11.9
-9 12 -1 6.5 4.1
-9 12 -1 0.9 3.8
-9 12 -1 0.1 3.2
9 -12 1 1.8 3.6
9 -12 1 5.8 3.8
9 -12 1 5 3.5
9 -12 1 2.5 3.6
-10 12 -1 103.99 9.3
-10 12 -1 123.89 11.2
-10 12 -1 117.89 10.4
10 -12 1 97.69 9.6
10 -12 1 108.39 10
10 -12 1 112.19 9.9
10 -12 1 97.79 8.9
-11 12 -1 26.9 6.7
-11 12 -1 25.5 5.6
-11 12 -1 33.3 6.8
11 -12 1 21.4 5.6
11 -12 1 18.1 5.8
11 -12 1 36.9 7.2
-12 12 -1 -0.2 4.6
-12 12 -1 -3 3.2
-12 12 -1 1.3 4.1
12 -12 1 -1.7 4.3
12 -12 1 -2 3.8
12 -12 1 0.5 3.9
-13 12 -1 22.2 6.8
-13 12 -1 27.6 6.7
-13 12 -1 23.7 7.3
13 -12 1 35.6 8
13 -12 1 25.7 6.3
13 -12 1 21.4 6.8
12 11 -1 3 1.7
12 11 -1 2.3 1.8
-12 -11 1 6.1 4.6
11 11 -1 45.5 3.2
11 11 -1 42.2 3.9
11 11 -1 41.1 3.6
-11 -11 1 26.1 7
10 11 -1 1.6 1.2
10 11 -1 2.7 1.4
10 11 -1 1.2 1.2
10 11 -1 1.6 1.1
-10 -11 1 4 3.8
-10 -11 1 2.6 3.8
9 11 -1 9.7 1.3
9 11 -1 9.6 1.6
9 11 -1 13.1 1.5
9 11 -1 8.6 1.4
-9 -11 1 8.2 4.6
-9 -11 1 3.8 3.2
8 11 -1 15.4 1.6
-8 -11 1 13.5 3.9
-8 -11 1 10 4.1
-8 -11 1 13 5
-7 -11 1 870.71 33.1
-7 -11 1 903.31 31.6
-7 -11 1 868.51 34.6
-6 -11 1 159.18 11.6
-6 -11 1 165.68 10.8
-6 -11 1 178.78 9.7
5 11 -1 387.96 13
5 11 -1 414.16 13
-5 -11 1 384.86 18
-5 -11 1 417.36 19.8
-5 -11 1 423.16 16.3
4 11 -1 26.4 2.3
4 11 -1 22 2.4
4 11 -1 25.5 1.7
4 11 -1 26.4 1.9
-4 -11 1 32.4 5.4
-4 -11 1 25.5 3.7
-4 -11 1 19.2 4.7
3 11 -1 301.07 10.2
3 11 -1 297.57 10.6
3 11 -1 315.57 11.3
3 11 -1 296.17 9.7
3 11 -1 307.07 11.1
3 11 -1 306.17 10
3 11 -1 310.47 11.2
-3 -11 1 320.77 12.2
-3 -11 1 301.07 14.6
-3 -11 1 311.47 15.9
2 11 -1 71.89 4.5
2 11 -1 60.09 4.2
2 11 -1 71.69 3.6
2 11 -1 62.59 4.2
2 11 -1 73.69 4.1
2 11 -1 61.79 3.5
2 11 -1 64.49 3.1
-2 -11 1 59.49 6.6
-2 -11 1 75.09 4.6
-2 -11 1 63.09 6.5
1 11 -1 34.5 3.6
1 11 -1 31.3 2.8
1 11 -1 31.9 2.3
1 11 -1 27.2 3.2
1 11 -1 30.2 2.7
1 11 -1 35.8 3.2
1 11 -1 26.2 3.2
-1 -11 1 28.3 2.8
-1 -11 1 24.5 4.8
-1 -11 1 37.2 5
-1 -11 1 28.1 2.3
-1 -11 1 33 2.7
0 11 -1 8.4 2.3
0 11 -1 6.6 1.9
0 11 -1 7.4 2.2
0 11 -1 8.3 1.8
0 11 -1 7.1 2.1
0 11 -1 13.3 1.9
0 11 -1 9 1.9
0 -11 1 6.2 3.1
0 -11 1 8.2 2
0 -11 1 8.8 1.6
0 -11 1 10.5 3.3
0 -11 1 10.3 1.9
-1 11 -1 780.52 26.4
-1 11 -1 743.63 25
-1 11 -1 783.92 25.8
-1 11 -1 755.02 24.9
-1 11 -1 770.82 26.3
-1 11 -1 732.03 25.9
-1 11 -1 770.22 26.5
1 -11 1 756.62 25.5
1 -11 1 779.52 23.5
1 -11 1 752.12 28.5
1 -11 1 757.02 24.4
1 -11 1 737.93 27.4
1 -11 1 787.02 23.8
-2 11 -1 245.08 11.2
-2 11 -1 262.27 12.1
-2 11 -1 255.37 11.8
-2 11 -1 266.57 11.9
-2 11 -1 259.37 10.7
-2 11 -1 270.67 11.7
-2 11 -1 252.57 10.5
2 -11 1 264.67 10.1
2 -11 1 252.57 13.2
2 -11 1 254.07 10.6
2 -11 1 251.77 11.2
2 -11 1 250.57 12.3
2 -11 1 265.57 10.3
2 -11 1 267.07 11.3
-3 11 -1 18.5 2.9
-3 11 -1 19 3.1
-3 11 -1 23.7 3.9
-3 11 -1 11.9 3.2
-3 11 -1 14.5 3.1
-3 11 -1 13.8 3.2
3 -11 1 19.6 3.4
3 -11 1 15 3.3
3 -11 1 15.8 2.8
3 -11 1 14.9 3
3 -11 1 18.5 3.5
3 -11 1 15.8 3.8
-4 11 -1 74.99 6.6
-4 11 -1 70.09 5.1
-4 11 -1 61.49 6
-4 11 -1 65.59 5.5
-4 11 -1 77.79 6.4
-4 11 -1 73.69 5.5
4 -11 1 59.59 5.7
4 -11 1 50.89 5.5
4 -11 1 59.69 5.1
4 -11 1 53.89 5.8
4 -11 1 71.89 5.9
4 -11 1 62.39 5.5
-5 11 -1 449.76 18.1
-5 11 -1 442.06 17.3
-5 11 -1 457.65 19.2
-5 11 -1 470.25 19.7
-5 11 -1 486.35 19.5
5 -11 1 495.95 18.9
5 -11 1 445.96 17.7
5 -11 1 464.85 18.9
5 -11 1 484.15 19.2
5 -11 1 452.45 19.8
-6 11 -1 2 2.6
-6 11 -1 3 3
-6 11 -1 -1.9 2.4
6 -11 1 0.6 2.6
6 -11 1 1.5 2.4
6 -11 1 1.8 2.6
6 -11 1 2.3 2.6
6 -11 1 3.7 3
-7 11 -1 5 3.5
-7 11 -1 6.9 3.1
-7 11 -1 4.9 3.6
7 -11 1 1.1 3
7 -11 1 3.8 2.8
7 -11 1 5.9 3.2
7 -11 1 3 3.1
-8 11 -1 335.07 15.5
-8 11 -1 310.27 15.8
-8 11 -1 313.77 16.4
8 -11 1 317.27 15
8 -11 1 324.77 16.1
8 -11 1 321.57 16.1
8 -11 1 329.57 16
-9 11 -1 15.6 4.3
-9 11 -1 10.3 4.6
-9 11 -1 16.1 5.4
9 -11 1 27.6 5.2
9 -11 1 25 5.5
9 -11 1 16.2 4.7
9 -11 1 20.9 5.2
-10 11 -1 8.1 4.1
-10 11 -1 13.9 4.3
-10 11 -1 15.3 5.2
10 -11 1 15.9 4.8
10 -11 1 16.9 4.7
10 -11 1 11.4 4.4
-11 11 -1 41.5 6.7
-11 11 -1 35.2 6.6
-11 11 -1 32.4 6.3
-11 11 -1 23.5 6.3
11 -11 1 34.7 7.1
11 -11 1 30.8 5.9
11 -11 1 29.8 6.5
-12 11 -1 12.5 5
-12 11 -1 11 5.3
-12 11 -1 16 5.8
-12 11 -1 13.8 4.8
12 -11 1 4.7 4.8
12 -11 1 13.6 4.9
12 -11 1 5.5 4.8
-13 11 -1 27.1 6.7
-13 11 -1 44.4 7.6
-13 11 -1 26.3 7.2
-13 11 -1 37.1 7.3
13 -11 1 23.6 6.2
13 -11 1 36.1 7.7
13 -11 1 36.9 7.5
12 10 -1 243.18 11.1
12 10 -1 277.67 10.2
12 10 -1 263.17 10.8
11 10 -1 59.39 4.6
11 10 -1 65.49 4.3
11 10 -1 58.29 3.7
11 10 -1 59.19 3.4
-11 -10 1 72.29 8.4
-11 -10 1 72.09 9
10 10 -1 52.99 3.1
10 10 -1 51.59 3.5
10 10 -1 51.09 3.2
10 10 -1 52.59 3.8
-10 -10 1 50.19 7.5
-10 -10 1 50.89 7.1
9 10 -1 60.29 2.8
9 10 -1 62.09 3.3
9 10 -1 64.39 2.9
9 10 -1 52.99 3.4
-9 -10 1 69.89 6.9
-9 -10 1 52.39 7.7
8 10 -1 146.09 5.1
8 10 -1 139.39 5.3
-8 -10 1 149.59 9.4
-8 -10 1 146.49 11
-8 -10 1 140.99 10.3
-7 -10 1 11.5 3.4
-7 -10 1 19.1 5
-7 -10 1 20.2 4.9
-6 -10 1 1.9 2.7
-6 -10 1 -2.3 2
-6 -10 1 -0.2 2.8
5 10 -1 3 1
5 10 -1 4.3 0.9
-5 -10 1 5 3.3
-5 -10 1 2.5 2.1
-5 -10 1 -1.2 2.6
4 10 -1 8.7 1.5
4 10 -1 7.6 1.4
-4 -10 1 6.6 3.4
-4 -10 1 4.8 2.1
-4 -10 1 6.9 2.9
3 10 -1 1.3 1.1
3 10 -1 0.4 0.6
3 10 -1 0.3 1.1
3 10 -1 -0.4 0.9
3 10 -1 0.5 0.7
-3 -10 1 -0.9 2.3
-3 -10 1 -2.7 1.7
-3 -10 1 -0.9 1.4
2 10 -1 523.25 16.7
2 10 -1 566.34 18.2
2 10 -1 549.85 17.2
2 10 -1 570.04 18.4
2 10 -1 536.25 17.6
2 10 -1 538.95 17
2 10 -1 508.85 18
-2 -10 1 530.55 21.1
-2 -10 1 586.54 18.5
-2 -10 1 547.95 22.2
1 10 -1 164.78 7
1 10 -1 163.18 7.4
1 10 -1 163.08 6.5
1 10 -1 167.48 6.2
1 10 -1 165.08 6.6
1 10 -1 163.28 7.6
1 10 -1 170.18 7.4
-1 -10 1 170.08 9.4
-1 -10 1 164.98 6.9
-1 -10 1 175.68 6.6
-1 -10 1 164.48 10
-1 -10 1 176.98 6.3
0 10 -1 930.11 28.9
0 10 -1 904.11 28.9
0 10 -1 879.11 27.6
0 10 -1 870.81 27.2
0 10 -1 907.81 28.4
0 10 -1 863.91 27.7
0 10 -1 832.22 28.9
0 10 -1 880.81 28.7
0 -10 1 896.61 28.1
0 -10 1 861.11 30.6
0 -10 1 813.52 31.2
0 -10 1 911.71 27.6
0 -10 1 892.31 27.2
-1 10 -1 56.29 3.9
-1 10 -1 62.69 3.6
-1 10 -1 60.59 4.5
-1 10 -1 63.69 4.4
-1 10 -1 61.99 4.7
-1 10 -1 56.59 4.6
-1 10 -1 58.19 3.9
-1 10 -1 62.09 4.8
-1 10 -1 56.69 4.4
1 -10 1 60.49 3.8
1 -10 1 51.59 5
1 -10 1 65.69 4.4
1 -10 1 46.4 5.3
1 -10 1 61.09 3
1 -10 1 61.19 3.9
1 -10 1 64.59 3.5
1 -10 1 56.19 4.3
-2 10 -1 35.7 4.2
-2 10 -1 31.1 3.4
-2 10 -1 35 3.7
-2 10 -1 36.3 3.4
-2 10 -1 36.6 4.1
-2 10 -1 35.8 3.4
-2 10 -1 34.2 3.7
-2 10 -1 36.5 4.1
2 -10 1 27.5 2.9
2 -10 1 42.7 4.9
2 -10 1 28.9 3.4
2 -10 1 37.5 3.9
2 -10 1 34.8 4.4
2 -10 1 37.4 3.5
2 -10 1 37.3 2.2
2 -10 1 40.8 4
-3 10 -1 5.9 1.8
-3 10 -1 9.2 2.2
-3 10 -1 2.7 2
-3 10 -1 6.1 2.4
-3 10 -1 2.8 2.1
-3 10 -1 6.3 2
-3 10 -1 7.5 2.2
-3 10 -1 7.5 2.3
3 -10 1 6.1 2.2
3 -10 1 9 1.3
3 -10 1 9.2 2.5
3 -10 1 17.5 3.1
3 -10 1 8.8 2.1
3 -10 1 6.5 2.1
3 -10 1 6 2.5
-4 10 -1 89.89 6.8
-4 10 -1 88.69 5.8
-4 10 -1 81.09 6.4
-4 10 -1 87.19 5.5
-4 10 -1 84.49 6.8
-4 10 -1 82.69 5.8
4 -10 1 96.19 6.7
4 -10 1 95.59 4.2
4 -10 1 73.09 6.4
4 -10 1 87.29 6.4
4 -10 1 87.29 5.7
4 -10 1 92.99 6.3
-5 10 -1 551.64 22.2
-5 10 -1 596.94 22.6
-5 10 -1 597.44 21.6
-5 10 -1 595.84 21.8
-5 10 -1 632.84 20.9
-5 10 -1 582.14 22.8
5 -10 1 620.84 22.6
5 -10 1 598.74 19.1
5 -10 1 488.35 21.4
5 -10 1 608.04 22.1
5 -10 1 571.94 21.2
5 -10 1 565.34 23.1
-6 10 -1 304.57 13.2
-6 10 -1 276.17 14
-6 10 -1 336.87 18.6
-6 10 -1 307.57 13.2
-6 10 -1 241.78 13.2
-6 10 -1 262.77 12.9
6 -10 1 276.37 12.6
6 -10 1 277.17 13.5
6 -10 1 277.87 13.6
6 -10 1 294.17 15
6 -10 1 268.87 13.1
-7 10 -1 24.9 4.4
-7 10 -1 21.9 4.7
-7 10 -1 24.3 4.7
-7 10 -1 24.7 4.9
7 -10 1 25.9 4.7
7 -10 1 24.7 4.8
7 -10 1 28.5 4.6
7 -10 1 17.1 4.2
-8 10 -1 68.59 6.9
-8 10 -1 58.39 7.2
-8 10 -1 62.99 6.7
-8 10 -1 51.69 6.2
8 -10 1 55.19 6.8
8 -10 1 52.19 6.7
8 -10 1 61.29 6.5
8 -10 1 66.69 6.4
-9 10 -1 7.1 3.6
-9 10 -1 6.1 3.9
-9 10 -1 5.8 3.4
-9 10 -1 12.8 4.4
9 -10 1 1.4 3.3
9 -10 1 10 3.7
9 -10 1 10 3.8
9 -10 1 5 3.7
-10 10 -1 284.07 15
-10 10 -1 274.27 15.2
-10 10 -1 265.37 15.6
-10 10 -1 276.07 14.4
10 -10 1 274.97 15.3
10 -10 1 286.37 15.7
10 -10 1 261.57 14
-11 10 -1 8.7 4.5
-11 10 -1 8.5 4.3
-11 10 -1 4.1 3.3
-11 10 -1 5.2 4
11 -10 1 8.8 4.6
11 -10 1 10.8 4.2
11 -10 1 4.5 3.6
-12 10 -1 4.4 4.5
-12 10 -1 0.9 3.5
-12 10 -1 2.7 4
-12 10 -1 3.1 4.4
12 -10 1 -3.8 3.6
12 -10 1 1.4 3.9
12 -10 1 0 3.8
-13 10 -1 2 4.4
-13 10 -1 5.1 4.7
-13 10 -1 4.3 4.4
-13 10 -1 -0.3 3.5
13 -10 1 -4.1 3.6
13 -10 1 -5.3 3.5
13 -10 1 7.7 4.9
-14 10 -1 1.2 4.4
-14 10 -1 5.1 4.7
-14 10 -1 -0.2 4
14 -10 1 11 5.5
14 -10 1 1 4.7
14 -10 1 3.5 4.9
13 9 -1 1.8 1.7
13 9 -1 1.7 2.2
12 9 -1 62.99 4.8
12 9 -1 66.89 5.4
12 9 -1 68.19 4.4
12 9 -1 66.39 4.7
11 9 -1 43.9 3.8
11 9 -1 43.1 3.7
11 9 -1 48.3 4.3
11 9 -1 44.7 3.6
11 9 -1 51.29 3.5
-11 -9 1 49.6 7.8
-11 -9 1 39.9 6.3
10 9 -1 84.39 4.5
10 9 -1 78.49 4.8
10 9 -1 87.49 4.6
10 9 -1 86.59 4.3
10 9 -1 81.59 4
10 9 -1 81.19 4.4
-10 -9 1 77.29 8.4
-10 -9 1 75.79 7.9
9 9 -1 109.39 4.2
9 9 -1 107.79 4.8
9 9 -1 104.19 4.8
9 9 -1 105.99 4.3
9 9 -1 106.89 4.7
9 9 -1 107.39 5
-9 -9 1 111.89 9.5
-9 -9 1 99.79 8.3
8 9 -1 317.87 10
8 9 -1 312.47 10.3
8 9 -1 296.97 10.2
8 9 -1 303.67 10.2
-8 -9 1 307.97 16.4
-8 -9 1 307.27 15.1
-8 -9 1 325.57 14.8
7 9 -1 2.1 0.8
-7 -9 1 0.8 3
-7 -9 1 1.6 2.6
-7 -9 1 0.7 2.5
-6 -9 1 236.48 11.2
-6 -9 1 246.28 12.4
-6 -9 1 213.68 12.7
5 9 -1 232.38 7.5
5 9 -1 221.78 7.4
-5 -9 1 222.88 10.3
-5 -9 1 220.68 11.7
-5 -9 1 235.88 12.8
4 9 -1 47.9 2.6
4 9 -1 43.5 2.4
4 9 -1 47.5 2.6
-4 -9 1 42.2 3.9
-4 -9 1 53.39 5.6
-4 -9 1 38.4 5.3
3 9 -1 74.99 3.8
3 9 -1 87.89 4
3 9 -1 85.79 4.1
-3 -9 1 94.69 5.2
-3 -9 1 81.69 6.4
-3 -9 1 74.59 6.7
2 9 -1 4.4 0.9
2 9 -1 2.3 1.1
2 9 -1 6.9 1
2 9 -1 6.9 1.4
2 9 -1 6.2 1.1
2 9 -1 4 0.7
2 9 -1 7.1 1.5
-2 -9 1 2.8 2.1
-2 -9 1 6.2 2.7
-2 -9 1 4.1 1.5
1 9 -1 515.05 16.7
1 9 -1 496.55 16.8
1 9 -1 486.25 15.7
1 9 -1 496.25 15.4
1 9 -1 483.45 15.8
1 9 -1 486.65 16.2
1 9 -1 507.25 17
-1 -9 1 498.35 16.3
-1 -9 1 504.95 15.6
-1 -9 1 473.25 15.9
-1 -9 1 515.65 20
-1 -9 1 485.55 18.9
0 9 -1 16.7 2.4
0 9 -1 15.1 2.5
0 9 -1 11.3 2.2
0 9 -1 16.7 2.5
0 9 -1 12.8 2.1
0 9 -1 17.2 1.9
0 9 -1 11.9 1.5
0 9 -1 12.4 1.9
0 -9 1 9.2 1.8
0 -9 1 10.9 1.6
0 -9 1 12.6 3.1
0 -9 1 15.5 3.2
0 -9 1 12 1.8
-1 9 -1 1963.5 60.49
-1 9 -1 2020.4 59.09
-1 9 -1 1954.9 60.99
-1 9 -1 1923.01 59.49
-1 9 -1 2085.79 60.89
-1 9 -1 1941.01 59.69
-1 9 -1 1993.2 60.79
-1 9 -1 1992.4 60.29
-1 9 -1 1976.1 59.89
1 -9 1 2087.89 60.39
1 -9 1 1968.7 62.69
1 -9 1 2011.9 61.79
1 -9 1 1991.7 59.19
1 -9 1 1981.4 59.69
1 -9 1 1884.21 60.09
1 -9 1 1967.8 59.59
1 -9 1 2038.1 58.39
1 -9 1 1939.11 58.69
-2 9 -1 207.58 9.4
-2 9 -1 200.98 8.3
-2 9 -1 210.68 9.5
-2 9 -1 199.58 8.5
-2 9 -1 209.88 9.3
-2 9 -1 189.28 9.4
-2 9 -1 195.98 8.9
-2 9 -1 214.78 9
-2 9 -1 207.08 8.7
2 -9 1 204.18 9.7
2 -9 1 188.98 8.6
2 -9 1 204.48 9.1
2 -9 1 204.58 8.4
2 -9 1 188.68 8.9
2 -9 1 232.68 9.4
2 -9 1 209.78 7
-3 9 -1 195.18 9.1
-3 9 -1 211.98 9.2
-3 9 -1 189.58 9.3
-3 9 -1 194.08 8.8
-3 9 -1 203.88 9.7
-3 9 -1 193.48 9.6
-3 9 -1 216.08 8.9
-3 9 -1 195.28 9.7
-3 9 -1 184.08 8.3
3 -9 1 200.88 9.7
3 -9 1 191.78 9
3 -9 1 198.38 9.3
3 -9 1 190.88 9.7
3 -9 1 199.18 7
3 -9 1 203.28 9.5
3 -9 1 200.98 8.7
3 -9 1 200.28 7
-4 9 -1 23.8 3.4
-4 9 -1 24.1 4
-4 9 -1 20 3.6
-4 9 -1 30.1 3.7
-4 9 -1 22.3 3
-4 9 -1 25.7 3.4
-4 9 -1 24.2 3.1
-4 9 -1 29 4.1
4 -9 1 15.8 3.1
4 -9 1 25 2.2
4 -9 1 25.7 4.1
4 -9 1 26.5 3.8
4 -9 1 21.7 3.5
4 -9 1 25.1 3.4
4 -9 1 27.9 3.4
-5 9 -1 332.07 12.6
-5 9 -1 321.87 14.1
-5 9 -1 293.07 12.9
-5 9 -1 314.97 14.3
-5 9 -1 315.27 14
-5 9 -1 308.77 13.2
5 -9 1 301.67 14.7
5 -9 1 314.17 13.8
5 -9 1 299.17 13.3
5 -9 1 310.57 13.7
5 -9 1 311.17 12.9
-6 9 -1 3.5 2.5
-6 9 -1 6.5 3
-6 9 -1 2 2.2
-6 9 -1 1.7 2.7
-6 9 -1 6.1 2.4
-6 9 -1 6.9 2.3
6 -9 1 4.3 2.6
6 -9 1 5.8 2.8
6 -9 1 7.4 2.9
6 -9 1 8.4 2.8
6 -9 1 4.4 2.7
-7 9 -1 14.4 4
-7 9 -1 20.5 3.9
-7 9 -1 21.3 4.5
-7 9 -1 18.1 4
7 -9 1 16.2 3.8
7 -9 1 16.9 4.1
7 -9 1 20.3 4
7 -9 1 15.2 3.8
-8 9 -1 21.8 4.8
-8 9 -1 20 4.3
-8 9 -1 20.6 4.2
-8 9 -1 20.9 4.6
8 -9 1 18.2 4.4
8 -9 1 18.1 4.7
8 -9 1 14.4 3.7
8 -9 1 18.7 4.1
-9 9 -1 8.4 3.6
-9 9 -1 14.8 4.1
-9 9 -1 9 3.9
-9 9 -1 12.6 4.2
9 -9 1 16.1 4.2
9 -9 1 12.9 3.9
9 -9 1 10.5 3.9
9 -9 1 10.9 3.9
-10 9 -1 33.7 5.6
-10 9 -1 25.5 4.9
-10 9 -1 20.9 5.1
-10 9 -1 18.9 5.2
10 -9 1 24.2 5.5
10 -9 1 27.6 5.2
10 -9 1 26.9 5.4
-11 9 -1 159.48 12
-11 9 -1 158.18 10.7
-11 9 -1 143.09 10.8
-11 9 -1 163.38 10.9
11 -9 1 147.89 10.6
11 -9 1 145.79 11.4
11 -9 1 159.48 11.5
-12 9 -1 23.7 5.6
-12 9 -1 23.2 6.1
-12 9 -1 14.6 4.7
-12 9 -1 14.3 4.9
12 -9 1 19.5 5.8
12 -9 1 16.9 5.3
12 -9 1 20 5.5
-13 9 -1 33.9 6.6
-13 9 -1 38.9 7.6
-13 9 -1 30.8 6.3
-13 9 -1 38.1 6.8
13 -9 1 27.5 6.7
13 -9 1 25.3 6.8
13 -9 1 40.3 7
-14 9 -1 85.19 9.3
-14 9 -1 106.09 10.1
-14 9 -1 113.69 10.5
14 -9 1 95.89 10.5
14 -9 1 104.89 11.4
14 -9 1 81.99 10.5
13 8 -1 0.8 1.8
13 8 -1 -0.5 2.1
12 8 -1 55.29 4.7
12 8 -1 48.3 4.4
12 8 -1 54.69 5
12 8 -1 48.8 4
11 8 -1 9.7 2.3
11 8 -1 9.1 2.1
11 8 -1 11.4 2.6
11 8 -1 11.1 2
11 8 -1 9.7 2.2
-11 -8 1 6.3 3.7
10 8 -1 99.59 4.5
10 8 -1 97.39 5.3
10 8 -1 100.09 5.5
10 8 -1 93.19 4.7
10 8 -1 93.99 5.1
10 8 -1 95.29 5
-10 -8 1 93.69 8.7
-10 -8 1 90.49 8
9 8 -1 22 2.6
9 8 -1 21.8 2.2
9 8 -1 20.3 1.9
9 8 -1 22.1 2.5
9 8 -1 22.2 2
9 8 -1 26.6 2.6
-9 -8 1 23 4.5
-9 -8 1 31.5 5.6
8 8 -1 373.76 12.5
8 8 -1 380.96 12
8 8 -1 357.16 12.1
8 8 -1 358.76 12.4
8 8 -1 379.26 12.5
-8 -8 1 367.26 17.8
-8 -8 1 400.26 16.5
7 8 -1 1.2 0.9
7 8 -1 2.8 0.9
-7 -8 1 -1.4 2.2
-7 -8 1 -1 1.9
-7 -8 1 3.2 2.9
6 8 -1 355.46 10.8
6 8 -1 330.57 10.8
-6 -8 1 341.87 15.3
-6 -8 1 336.97 16.1
-6 -8 1 341.57 14.3
-5 -8 1 34.7 4.9
-5 -8 1 43.6 5.4
-5 -8 1 47.4 4.3
4 8 -1 920.11 26.5
4 8 -1 847.82 26.3
4 8 -1 859.31 26.3
-4 -8 1 882.71 28.8
-4 -8 1 923.91 31.8
-4 -8 1 856.11 30.6
3 8 -1 105.49 4.4
3 8 -1 106.39 4.3
3 8 -1 110.69 4.3
-3 -8 1 109.49 7
-3 -8 1 105.59 5.5
-3 -8 1 109.29 7.5
2 8 -1 932.11 29.2
2 8 -1 995.9 29.5
2 8 -1 950 28.3
2 8 -1 938.71 28.2
2 8 -1 938.11 29.1
-2 -8 1 999 32.4
-2 -8 1 980.5 29.9
-2 -8 1 901.31 32.7
1 8 -1 5.8 1
1 8 -1 5.8 1.4
1 8 -1 4.2 1.4
1 8 -1 6.3 1.2
1 8 -1 6.4 1
1 8 -1 7.4 1.6
-1 -8 1 5.1 2.1
-1 -8 1 5.1 2.2
-1 -8 1 2.5 1.1
0 8 -1 101.29 5.3
0 8 -1 98.39 4.5
0 8 -1 93.39 5.1
0 8 -1 106.09 5.2
0 8 -1 95.69 4.4
0 8 -1 92.99 4.9
0 8 -1 106.39 4.2
0 8 -1 103.89 4.1
0 8 -1 103.89 4.9
0 -8 1 110.29 6.3
0 -8 1 106.39 4.2
0 -8 1 103.59 4.2
0 -8 1 99.89 3.7
0 -8 1 91.69 6.4
0 -8 1 95.69 4.8
0 -8 1 97.49 4.5
-1 8 -1 8.1 1.7
-1 8 -1 7.8 1.9
-1 8 -1 8.3 1.5
-1 8 -1 9.8 1.6
-1 8 -1 8.5 1.9
-1 8 -1 5.5 1.8
-1 8 -1 11.7 1.6
-1 8 -1 10.6 2.2
1 -8 1 6.1 1.4
1 -8 1 6 2.1
1 -8 1 9.6 1.8
1 -8 1 10.7 1.2
1 -8 1 11.2 2
1 -8 1 10.1 2
1 -8 1 11.1 1.7
1 -8 1 8.4 1.6
1 -8 1 5.8 2.4
-2 8 -1 571.74 19.6
-2 8 -1 572.74 19.8
-2 8 -1 546.15 19.8
-2 8 -1 557.94 18.5
-2 8 -1 549.25 19.3
-2 8 -1 549.95 19.2
-2 8 -1 527.95 18.6
-2 8 -1 587.54 18.9
-2 8 -1 561.54 19
2 -8 1 550.54 18.5
2 -8 1 559.04 19
2 -8 1 535.65 19.2
2 -8 1 568.34 19.6
2 -8 1 561.34 19.8
2 -8 1 572.34 17.1
2 -8 1 564.34 19.4
-3 8 -1 32.1 3.7
-3 8 -1 42.9 3.7
-3 8 -1 34 3.9
-3 8 -1 37.1 3.2
-3 8 -1 44.9 4.2
-3 8 -1 31 3
-3 8 -1 40.2 3.4
-3 8 -1 35.2 3.4
-3 8 -1 34.5 3.6
3 -8 1 34 3.7
3 -8 1 37.3 3.6
3 -8 1 40.5 3.9
3 -8 1 40.8 2.4
3 -8 1 34.6 2.3
3 -8 1 35.9 3.5
3 -8 1 41 3.5
3 -8 1 45 4.3
-4 8 -1 378.66 14.1
-4 8 -1 393.96 15.3
-4 8 -1 350.26 14.7
-4 8 -1 413.86 13.9
-4 8 -1 345.57 15.1
-4 8 -1 373.66 14.2
-4 8 -1 365.36 14.4
-4 8 -1 380.36 14.9
4 -8 1 379.36 14.2
4 -8 1 393.16 16.1
4 -8 1 363.96 14.7
4 -8 1 364.66 14.5
4 -8 1 366.56 14.9
4 -8 1 365.66 14.5
-5 8 -1 118.99 7.4
-5 8 -1 112.89 6.1
-5 8 -1 116.79 6.8
-5 8 -1 108.59 6.3
-5 8 -1 109.69 7.2
-5 8 -1 99.59 7.2
-5 8 -1 118.69 7.1
-5 8 -1 114.59 6.6
5 -8 1 112.09 7.2
5 -8 1 128.79 7.4
5 -8 1 91.09 6.2
5 -8 1 114.69 8
5 -8 1 99.39 6.3
5 -8 1 102.29 6.8
-6 8 -1 562.54 21.4
-6 8 -1 542.55 20.6
-6 8 -1 555.24 20.4
-6 8 -1 517.95 21.5
-6 8 -1 601.54 21.9
-6 8 -1 573.34 19.7
6 -8 1 535.35 21.3
6 -8 1 539.55 20.3
6 -8 1 548.85 22.7
6 -8 1 583.24 21.3
6 -8 1 569.64 21.2
-7 8 -1 382.36 16.3
-7 8 -1 362.76 15.5
-7 8 -1 384.36 15.9
-7 8 -1 376.46 16.8
7 -8 1 360.36 16.4
7 -8 1 364.46 16.2
7 -8 1 373.36 15.6
7 -8 1 399.86 16.6
-8 8 -1 42.2 5.7
-8 8 -1 46.8 5.6
-8 8 -1 44.1 5.3
-8 8 -1 41 5.7
8 -8 1 57.39 6.1
8 -8 1 42.1 5.5
8 -8 1 37.5 4.8
8 -8 1 47.3 5.8
-9 8 -1 181.38 10.6
-9 8 -1 191.28 11.2
-9 8 -1 185.68 11.5
-9 8 -1 177.98 10.3
9 -8 1 175.48 11.1
9 -8 1 177.78 11.3
9 -8 1 189.18 11.4
9 -8 1 163.28 10
-10 8 -1 35.7 6.1
-10 8 -1 38.4 6.5
-10 8 -1 33.7 5.5
-10 8 -1 39.8 6
10 -8 1 43.8 7
10 -8 1 24.8 4.8
10 -8 1 39.6 6.3
-11 8 -1 45.2 6.4
-11 8 -1 49.7 7.5
-11 8 -1 63.09 7.5
-11 8 -1 68.79 7.1
11 -8 1 58.09 7.5
11 -8 1 67.79 7.4
11 -8 1 66.39 7.9
-12 8 -1 60.89 8.4
-12 8 -1 49.9 7
-12 8 -1 64.29 7.8
-12 8 -1 56.29 7.4
12 -8 1 54.09 7.9
12 -8 1 59.89 8.7
12 -8 1 50.19 6.8
-13 8 -1 60.59 8.3
-13 8 -1 56.29 8
-13 8 -1 69.49 8.1
13 -8 1 71.89 9.4
13 -8 1 88.19 9.2
13 -8 1 81.09 9.4
-14 8 -1 47.8 7.7
-14 8 -1 23.2 5.7
-14 8 -1 40 7.2
14 -8 1 35.7 7.2
14 -8 1 37.5 7.9
14 7 -1 3.3 2.2
13 7 -1 -0.3 2.2
13 7 -1 -1.3 1.6
12 7 -1 173.38 7.8
12 7 -1 180.18 8.7
12 7 -1 155.28 8.8
12 7 -1 181.98 8.6
-12 -7 1 186.08 12.4
11 7 -1 203.48 9.5
11 7 -1 200.18 8.2
11 7 -1 203.28 9.2
11 7 -1 215.88 9.7
11 7 -1 217.18 9.1
-11 -7 1 200.78 12.2
10 7 -1 66.39 4.4
10 7 -1 70.09 4.8
10 7 -1 69.19 3.8
10 7 -1 69.19 4.7
10 7 -1 72.49 4.4
-10 -7 1 57.19 6.5
-10 -7 1 70.79 7.8
9 7 -1 30.7 3.1
9 7 -1 32.1 2.9
9 7 -1 33.4 2.3
9 7 -1 29.5 2.9
9 7 -1 31 2.6
9 7 -1 27.2 2.3
-9 -7 1 31.3 5.4
-9 -7 1 33 5.3
8 7 -1 100.39 3.9
8 7 -1 103.39 4.3
8 7 -1 103.09 3.8
8 7 -1 98.39 4.5
8 7 -1 97.39 4.7
8 7 -1 93.99 4.9
-8 -7 1 100.39 7.5
-8 -7 1 106.39 8.2
7 7 -1 2.4 0.7
7 7 -1 1.8 1
7 7 -1 1.7 1
7 7 -1 1.9 0.6
-7 -7 1 2.1 2.7
-7 -7 1 -2.5 2.2
-7 -7 1 4.5 2.6
6 7 -1 230.68 8.1
6 7 -1 253.57 8.9
6 7 -1 248.38 8.1
-6 -7 1 239.38 11.8
-6 -7 1 231.68 12.5
-6 -7 1 259.27 11.2
5 7 -1 5.8 0.9
5 7 -1 2.4 0.7
5 7 -1 4.1 0.7
-5 -7 1 4.7 2.3
-5 -7 1 2.9 2.4
-5 -7 1 1.7 1.7
4 7 -1 343.27 10.3
4 7 -1 336.37 10.2
4 7 -1 317.57 10.2
-4 -7 1 310.47 14.4
-4 -7 1 338.57 12.6
-4 -7 1 325.57 13.9
3 7 -1 112.19 4.3
3 7 -1 123.69 4.4
3 7 -1 112.29 4.2
-3 -7 1 122.49 7
-3 -7 1 115.19 5.7
-3 -7 1 113.69 7.3
2 7 -1 357.16 11.7
2 7 -1 372.96 11.8
2 7 -1 356.86 11.5
-2 -7 1 359.56 12.4
-2 -7 1 341.97 14
-2 -7 1 352.46 14.8
1 7 -1 759.22 23.4
1 7 -1 742.93 22
1 7 -1 724.83 22.2
1 7 -1 710.43 23
1 7 -1 738.53 23.2
1 7 -1 743.13 22.4
1 7 -1 751.52 22.6
-1 -7 1 751.12 22.4
-1 -7 1 748.33 25.9
-1 -7 1 744.13 23
-1 -7 1 735.43 22.7
-1 -7 1 758.02 25.2
0 7 -1 2.2 0.8
0 7 -1 3 1.3
0 7 -1 3.2 1.1
0 7 -1 2.9 0.8
0 7 -1 2.4 1
0 7 -1 1.4 1.3
0 7 -1 1.4 0.8
0 7 -1 4.2 1.4
0 7 -1 3.4 0.9
0 -7 1 3.5 0.8
0 -7 1 2.3 0.9
0 -7 1 4 1
0 -7 1 2.6 1.2
0 -7 1 3.3 0.8
0 -7 1 2.7 1.6
0 -7 1 2.8 1.9
-1 7 -1 1432.26 48.2
-1 7 -1 1570.64 48.2
-1 7 -1 1579.24 47.6
-1 7 -1 1569.94 48
-1 7 -1 1635.64 48.7
-1 7 -1 1615.74 48.4
-1 7 -1 1571.24 47.4
1 -7 1 1633.24 46.5
1 -7 1 1471.85 49.5
1 -7 1 1576.84 47.9
1 -7 1 1590.44 48.1
1 -7 1 1598.64 47.6
1 -7 1 1610.24 47.4
1 -7 1 1649.93 48.4
1 -7 1 1600.44 47.8
1 -7 1 1597.34 49
-2 7 -1 1.6 1.1
-2 7 -1 2.1 1.4
-2 7 -1 1.4 1
-2 7 -1 1.2 1.4
-2 7 -1 0.6 1.1
-2 7 -1 1 1.2
-2 7 -1 1.3 1.5
-2 7 -1 2 1.2
-2 7 -1 1.9 1.2
2 -7 1 3.8 1.5
2 -7 1 1.8 1.4
2 -7 1 4 1.7
2 -7 1 0.3 1.2
2 -7 1 1.5 0.7
2 -7 1 2.3 1.2
2 -7 1 0.7 1.4
2 -7 1 -0.1 1.1
-3 7 -1 145.79 7.2
-3 7 -1 141.69 6.7
-3 7 -1 133.39 7.1
-3 7 -1 142.69 7.5
-3 7 -1 149.29 7.5
-3 7 -1 161.68 7.1
-3 7 -1 143.49 7
-3 7 -1 155.18 6.5
-3 7 -1 144.59 6.7
3 -7 1 133.39 7
3 -7 1 146.19 7.2
3 -7 1 159.78 5.6
3 -7 1 157.08 7.2
3 -7 1 146.99 7.3
3 -7 1 150.28 5.6
3 -7 1 142.89 7.9
3 -7 1 145.79 6.8
-4 7 -1 419.86 16
-4 7 -1 431.66 14.8
-4 7 -1 427.06 16.1
-4 7 -1 457.15 16.1
-4 7 -1 438.26 15.5
-4 7 -1 455.15 15.2
-4 7 -1 388.56 15
-4 7 -1 410.46 16.3
4 -7 1 428.36 15.8
4 -7 1 390.56 15.6
4 -7 1 421.06 15.9
4 -7 1 351.76 16.3
4 -7 1 433.96 15.7
4 -7 1 390.66 15.1
-5 7 -1 475.15 17.6
-5 7 -1 446.06 16.9
-5 7 -1 470.95 18
-5 7 -1 483.45 17.6
-5 7 -1 426.46 16.5
-5 7 -1 455.65 16.5
-5 7 -1 466.55 16.1
-5 7 -1 464.45 17.7
5 -7 1 471.65 18.9
5 -7 1 454.15 17.5
5 -7 1 416.76 17
5 -7 1 437.36 17.2
5 -7 1 435.36 16.6
-6 7 -1 251.97 10.9
-6 7 -1 249.88 9.9
-6 7 -1 237.28 11.5
-6 7 -1 235.68 11.5
-6 7 -1 221.58 10.4
-6 7 -1 215.98 11
6 -7 1 230.18 11
6 -7 1 196.98 10.1
6 -7 1 229.78 10.4
6 -7 1 231.68 12.3
6 -7 1 231.58 11
6 -7 1 236.78 11
6 -7 1 241.68 11.4
-7 7 -1 350.46 14.6
-7 7 -1 349.37 15.7
-7 7 -1 367.26 15.4
-7 7 -1 355.56 14.8
7 -7 1 317.37 14.9
7 -7 1 336.87 15.4
7 -7 1 357.46 15.1
7 -7 1 365.86 15.5
7 -7 1 382.16 15
-8 7 -1 49.5 5.3
-8 7 -1 44.4 5.9
-8 7 -1 53.29 5.4
-8 7 -1 51.59 5.9
8 -7 1 52.49 5.5
8 -7 1 52.19 5.9
8 -7 1 58.09 6.2
8 -7 1 46.4 5.7
-9 7 -1 664.03 25.7
-9 7 -1 717.33 27.4
-9 7 -1 676.73 26.2
-9 7 -1 689.83 25.6
9 -7 1 685.83 27
9 -7 1 724.83 26.1
9 -7 1 735.33 27.1
-10 7 -1 8.7 3.6
-10 7 -1 15.6 4.4
-10 7 -1 8.1 3.6
-10 7 -1 15.8 4.1
10 -7 1 8.9 3.9
10 -7 1 14.7 4.2
10 -7 1 14.9 4.1
-11 7 -1 57.29 7.6
-11 7 -1 61.89 6.9
-11 7 -1 59.79 7
-11 7 -1 57.49 6.6
11 -7 1 64.69 7.6
11 -7 1 54.69 6.5
11 -7 1 51.29 7.2
-12 7 -1 16.1 5.2
-12 7 -1 6.7 3.6
-12 7 -1 10.9 4.2
-12 7 -1 7.7 3.7
12 -7 1 8.2 4.3
12 -7 1 7.1 3.7
12 -7 1 11.3 4.5
-13 7 -1 7.3 4.3
-13 7 -1 2.7 3.6
-13 7 -1 13 4.6
13 -7 1 8.6 6
13 -7 1 6.5 4.6
13 -7 1 5.6 4
-14 7 -1 -1.8 3.4
-14 7 -1 -3.6 3.4
-14 7 -1 3 4.1
14 -7 1 2.8 4.4
14 -7 1 -1.1 3.8
-15 7 -1 -3.5 3.6
-15 7 -1 -2.7 3.6
-15 7 -1 3.3 3.8
15 -7 1 -4.1 3.6
15 -7 1 2.6 4.6
14 6 -1 67.89 6.8
14 6 -1 59.09 5.3
13 6 -1 36.2 5.1
13 6 -1 34.6 4.1
12 6 -1 -0.8 1.5
12 6 -1 -1.1 1.7
12 6 -1 1.1 1.9
-12 -6 1 2.1 3.6
11 6 -1 -0.5 1.9
11 6 -1 -1 1.5
11 6 -1 0.3 1.5
11 6 -1 1 1.4
11 6 -1 0.1 1.7
-11 -6 1 3.2 3.3
10 6 -1 236.38 9.9
10 6 -1 241.38 9.5
10 6 -1 221.88 8.7
10 6 -1 233.58 10.2
10 6 -1 230.08 9.7
-10 -6 1 241.58 12.8
9 6 -1 29.2 3
9 6 -1 24.3 2.2
9 6 -1 29.5 3
9 6 -1 24.3 3
9 6 -1 24.7 2.4
9 6 -1 23.7 2.5
-9 -6 1 23.5 4.7
-9 -6 1 18.4 4
8 6 -1 599.04 18.9
8 6 -1 617.24 20
8 6 -1 638.04 19.5
8 6 -1 622.74 18.9
8 6 -1 612.24 19.7
8 6 -1 640.74 20.3
8 6 -1 624.34 20.4
-8 -6 1 609.94 23.1
-8 -6 1 552.44 23.7
7 6 -1 0.5 0.7
7 6 -1 0.9 1
7 6 -1 -0.7 0.9
7 6 -1 1 0.9
7 6 -1 0.3 0.7
-7 -6 1 0.6 2.3
-7 -6 1 -0.9 1.7
6 6 -1 2002.4 58.39
6 6 -1 2098.29 58.69
6 6 -1 1727.83 58.39
-6 -6 1 2079.59 62.49
-6 -6 1 1989.1 63.19
-6 -6 1 2013.8 61.69
5 6 -1 43.6 2.1
5 6 -1 46.9 2.2
5 6 -1 43.7 2.1
-5 -6 1 42.5 4.7
-5 -6 1 45.7 4.4
-5 -6 1 46.3 3.9
-4 -6 1 641.04 23.4
-4 -6 1 637.24 22.6
-4 -6 1 635.14 21.4
3 6 -1 207.68 6.6
3 6 -1 199.18 6.6
-3 -6 1 222.18 9.7
-3 -6 1 206.38 10
-3 -6 1 217.68 8.4
2 6 -1 33 1.9
2 6 -1 33.7 1.8
2 6 -1 31 1.9
-2 -6 1 29.5 3.3
-2 -6 1 37.8 3.9
-2 -6 1 28.6 2.4
1 6 -1 286.77 8.6
1 6 -1 292.07 9.6
1 6 -1 295.57 8.9
1 6 -1 292.97 9
1 6 -1 297.27 9.8
1 6 -1 283.87 8.6
1 6 -1 283.97 9.7
1 6 -1 271.77 9.5
-1 -6 1 286.97 9.3
-1 -6 1 268.87 11.6
-1 -6 1 277.47 11.2
-1 -6 1 286.47 9
-1 -6 1 278.77 9.6
0 6 -1 966 29
0 6 -1 1011.5 30.2
0 6 -1 976.5 29.4
0 6 -1 886.21 29.8
0 6 -1 976.4 29.7
0 6 -1 995.1 29.1
0 6 -1 966.4 29.2
0 6 -1 998.5 30.2
0 -6 1 971 29
0 -6 1 1018.9 29.1
0 -6 1 967.1 29.5
0 -6 1 979.3 31.7
0 -6 1 976.2 29.3
0 -6 1 956.4 29.8
0 -6 1 985.7 31.1
-1 6 -1 -0.3 0.8
-1 6 -1 1.3 1.1
-1 6 -1 1 0.7
-1 6 -1 0 0.7
-1 6 -1 0.6 1.2
-1 6 -1 0.8 1.1
-1 6 -1 0.8 0.9
-1 6 -1 0.2 0.8
1 -6 1 0.7 1.3
1 -6 1 2.6 1
1 -6 1 0.7 0.5
1 -6 1 -0.3 0.8
1 -6 1 -0.6 0.8
1 -6 1 0.7 1
1 -6 1 0.2 0.8
-2 6 -1 2411.86 70.99
-2 6 -1 2294.87 69.89
-2 6 -1 2288.37 70.09
-2 6 -1 2214.38 71.09
-2 6 -1 2341.27 70.79
-2 6 -1 2388.26 70.29
-2 6 -1 2503.65 71.19
-2 6 -1 2348.27 70.39
-2 6 -1 2291.17 70.49
2 -6 1 2429.36 70.89
2 -6 1 2385.86 70.79
2 -6 1 2324.47 68.99
2 -6 1 2377.36 70.29
2 -6 1 2457.95 71.59
2 -6 1 2359.36 70.59
-3 6 -1 5.2 1.6
-3 6 -1 1.9 1.2
-3 6 -1 2.5 1.7
-3 6 -1 5.8 1.7
-3 6 -1 3.1 1.4
-3 6 -1 3.7 1.7
-3 6 -1 0.2 1.3
-3 6 -1 4.1 1.5
3 -6 1 3.6 1.6
3 -6 1 2.6 1.4
3 -6 1 1.6 1.4
3 -6 1 4.8 1.5
3 -6 1 4.1 1
3 -6 1 3.7 1.6
3 -6 1 3 1.5
-4 6 -1 252.47 10.8
-4 6 -1 237.98 9.8
-4 6 -1 242.28 9.8
-4 6 -1 236.88 10.4
-4 6 -1 253.97 9.4
-4 6 -1 255.37 10.5
-4 6 -1 251.67 9.7
-4 6 -1 249.78 10.3
4 -6 1 238.38 10.2
4 -6 1 205.28 10.8
4 -6 1 234.28 10.2
4 -6 1 245.28 9.9
4 -6 1 239.68 10.4
-5 6 -1 24.3 3.5
-5 6 -1 33.1 3.1
-5 6 -1 23.3 3.5
-5 6 -1 32.1 3.3
-5 6 -1 21.5 3.6
-5 6 -1 33.8 3.4
-5 6 -1 29 3.6
-5 6 -1 32.7 4
5 -6 1 31.5 3.7
5 -6 1 40.5 4.1
5 -6 1 24 3.9
5 -6 1 31.3 3.7
5 -6 1 33.3 3.6
5 -6 1 31.7 3.3
-6 6 -1 778.52 26.6
-6 6 -1 837.22 28
-6 6 -1 742.13 27.6
-6 6 -1 794.42 27.4
-6 6 -1 802.72 26.9
-6 6 -1 764.82 29.3
6 -6 1 801.62 27.8
6 -6 1 743.33 26.5
6 -6 1 803.82 25.6
6 -6 1 788.22 27.4
6 -6 1 780.02 27.5
6 -6 1 809.22 29.2
6 -6 1 801.02 27.4
6 -6 1 805.52 27.3
-7 6 -1 57.09 5.7
-7 6 -1 60.59 5.5
-7 6 -1 54.19 4.9
-7 6 -1 60.59 5
7 -6 1 62.79 4.3
7 -6 1 49.4 5.1
7 -6 1 52.29 5.4
7 -6 1 56.09 5
7 -6 1 58.29 5.3
7 -6 1 69.89 5.7
-8 6 -1 122.29 7.7
-8 6 -1 122.19 8.4
-8 6 -1 123.89 7.9
-8 6 -1 115.89 8.1
8 -6 1 121.59 8
8 -6 1 117.49 7.7
8 -6 1 125.29 6.7
8 -6 1 125.69 8.5
8 -6 1 135.59 8.4
8 -6 1 119.39 8.3
-9 6 -1 676.73 24.4
-9 6 -1 660.23 25.9
-9 6 -1 669.93 25.2
-9 6 -1 647.54 24.6
9 -6 1 658.33 25.7
9 -6 1 694.53 25.8
9 -6 1 662.33 24.8
-10 6 -1 179.38 10.3
-10 6 -1 182.78 10.7
-10 6 -1 169.58 11.1
-10 6 -1 173.88 10.5
10 -6 1 197.88 10.7
10 -6 1 177.98 11.1
10 -6 1 184.98 11.4
-11 6 -1 407.96 17.3
-11 6 -1 370.86 18.4
-11 6 -1 389.86 17.6
-11 6 -1 385.46 17.6
11 -6 1 395.26 18.7
11 -6 1 400.86 17.7
11 -6 1 394.76 18.6
-12 6 -1 14.3 4.2
-12 6 -1 12 3.9
-12 6 -1 15.8 4.4
12 -6 1 19.1 5
12 -6 1 16.6 5.1
12 -6 1 20.6 5.4
-13 6 -1 110.29 9
-13 6 -1 98.19 8.9
-13 6 -1 85.29 8.3
13 -6 1 84.89 9.4
13 -6 1 101.59 9.2
-14 6 -1 19.5 5.2
-14 6 -1 28.7 5.7
-14 6 -1 20.2 5
14 -6 1 20 5.7
14 -6 1 16.8 5.8
-15 6 -1 77.29 8.8
-15 6 -1 84.19 8.7
-15 6 -1 82.89 8.9
15 -6 1 97.19 10.9
15 -6 1 84.69 11.4
14 5 -1 0.9 2.7
14 5 -1 2.4 2.2
13 5 -1 116.49 6.6
13 5 -1 111.39 7.5
13 5 -1 107.59 7.9
12 5 -1 93.09 6.8
12 5 -1 90.29 5.5
12 5 -1 95.89 6.5
-12 -5 1 90.59 8.5
11 5 -1 12 2.7
11 5 -1 13.2 2.6
11 5 -1 20.2 3.3
11 5 -1 13.1 2.3
11 5 -1 17.6 5.3
-11 -5 1 10.6 4
10 5 -1 3.1 2.1
10 5 -1 5.5 1.9
10 5 -1 5.3 1.8
10 5 -1 4 1.8
10 5 -1 4.2 1.5
10 5 -1 5.3 2.1
-10 -5 1 9.5 3.5
9 5 -1 7.1 1.7
9 5 -1 11 1.8
9 5 -1 7.9 2
9 5 -1 7.1 2
9 5 -1 6.3 1.4
9 5 -1 4.2 1.7
9 5 -1 8.2 2.2
-9 -5 1 6.8 3.5
-9 -5 1 7 3.4
8 5 -1 2.1 1.3
8 5 -1 3.8 1.6
8 5 -1 5.1 1.8
8 5 -1 3.1 1
8 5 -1 2.6 1.1
8 5 -1 3.5 1.1
8 5 -1 3 1.3
-8 -5 1 2.8 2.6
-8 -5 1 6.2 2.6
7 5 -1 855.11 25.3
7 5 -1 825.72 25.3
7 5 -1 830.12 26.4
7 5 -1 858.51 25.9
7 5 -1 853.91 26.7
7 5 -1 853.01 26
7 5 -1 892.51 26.8
-7 -5 1 843.62 29.2
-7 -5 1 821.92 30
6 5 -1 94.69 3.5
6 5 -1 93.59 4.3
6 5 -1 107.29 4.5
6 5 -1 102.89 4.3
6 5 -1 95.69 3.5
-6 -5 1 106.79 7
-6 -5 1 109.19 6.5
-6 -5 1 97.69 6.3
5 5 -1 1316.87 39.6
5 5 -1 1320.77 39.5
5 5 -1 1396.56 39.7
-5 -5 1 1302.77 43.4
-5 -5 1 1347.67 42.1
-5 -5 1 1328.87 42.7
4 5 -1 63.69 2.4
4 5 -1 68.09 2.5
-4 -5 1 66.09 4.8
-4 -5 1 70.49 4.3
-4 -5 1 64.69 5.2
-3 -5 1 1462.15 46.7
-3 -5 1 1510.75 47.4
-3 -5 1 1528.05 45.6
2 5 -1 764.82 22.9
2 5 -1 798.62 22.8
-2 -5 1 765.92 25.2
-2 -5 1 767.32 23.9
-2 -5 1 751.92 25.8
1 5 -1 93.69 3.9
1 5 -1 103.99 3.9
1 5 -1 108.19 4
-1 -5 1 100.49 4.1
-1 -5 1 104.69 3.6
-1 -5 1 96.09 5.5
-1 -5 1 90.79 5.1
-1 -5 1 104.79 3.7
0 5 -1 914.81 27.1
0 5 -1 942.21 27.1
0 5 -1 937.91 27.3
0 5 -1 900.21 27.4
0 5 -1 907.71 27.6
0 5 -1 831.82 27.9
0 5 -1 923.91 27.8
0 5 -1 911.61 28
0 -5 1 956.2 27.3
0 -5 1 906.61 27.1
0 -5 1 903.71 27.5
0 -5 1 908.71 27.8
0 -5 1 924.61 28.8
0 -5 1 893.71 29.2
0 -5 1 955.5 27.5
-1 5 -1 219.08 7.8
-1 5 -1 218.48 8.1
-1 5 -1 211.78 8.1
-1 5 -1 209.28 7.4
-1 5 -1 216.58 8.2
-1 5 -1 211.18 7.6
-1 5 -1 218.28 7.9
-1 5 -1 213.28 8.3
1 -5 1 224.78 7.9
1 -5 1 208.28 7.9
1 -5 1 218.18 7.9
1 -5 1 210.48 8.2
1 -5 1 212.28 8.3
1 -5 1 223.88 6.8
1 -5 1 207.38 7.6
-2 5 -1 97.19 5
-2 5 -1 112.79 6.1
-2 5 -1 102.19 5.1
-2 5 -1 91.69 4.8
-2 5 -1 92.69 4.3
-2 5 -1 104.29 4.7
-2 5 -1 96.29 5
-2 5 -1 94.89 4.5
2 -5 1 98.19 4.6
2 -5 1 101.49 5
2 -5 1 93.79 4.8
2 -5 1 100.39 3.7
2 -5 1 99.29 4.8
2 -5 1 100.49 5.4
2 -5 1 91.09 4.8
-3 5 -1 160.38 6.6
-3 5 -1 147.89 7.1
-3 5 -1 155.48 7.4
-3 5 -1 156.68 7
-3 5 -1 156.88 6.7
-3 5 -1 159.58 7.2
-3 5 -1 147.09 6.4
-3 5 -1 154.48 6.3
3 -5 1 149.09 5.7
3 -5 1 161.88 7.2
3 -5 1 156.08 6.7
3 -5 1 157.08 7
3 -5 1 154.38 7
3 -5 1 153.18 7.7
-4 5 -1 108.59 5.6
-4 5 -1 110.29 6.3
-4 5 -1 105.59 6
-4 5 -1 108.79 5.9
-4 5 -1 95.89 5.8
-4 5 -1 110.79 5.7
-4 5 -1 112.99 5.3
4 -5 1 117.39 6.3
4 -5 1 104.39 6
4 -5 1 115.09 6
4 -5 1 110.09 5.9
4 -5 1 111.49 6.8
4 -5 1 109.09 5.6
4 -5 1 114.59 6.1
-5 5 -1 1258.67 45.8
-5 5 -1 1416.06 44.1
-5 5 -1 1409.46 44.5
-5 5 -1 1449.76 45.1
-5 5 -1 1516.05 45.1
-5 5 -1 1301.67 43.6
5 -5 1 1487.15 44.7
5 -5 1 1389.16 44.5
5 -5 1 1442.26 43
5 -5 1 1301.97 43.8
5 -5 1 1356.46 44.6
5 -5 1 1573.54 46.7
5 -5 1 1436.76 44.5
5 -5 1 1401.96 44.8
-6 5 -1 83.49 5.9
-6 5 -1 91.89 6.9
-6 5 -1 88.09 5.5
-6 5 -1 94.59 6.4
-6 5 -1 92.19 5.6
6 -5 1 78.69 5.9
6 -5 1 89.99 4.8
6 -5 1 88.59 6.9
6 -5 1 91.89 6
6 -5 1 89.99 5.9
6 -5 1 83.29 5.5
6 -5 1 76.19 5.7
6 -5 1 93.89 5.9
-7 5 -1 599.14 21.9
-7 5 -1 631.24 23.2
-7 5 -1 615.24 23.2
-7 5 -1 651.33 22.5
-7 5 -1 652.23 23
7 -5 1 648.84 23.3
7 -5 1 664.63 23.2
7 -5 1 620.54 22.7
7 -5 1 629.84 21.1
7 -5 1 636.14 22.8
7 -5 1 601.84 22.2
7 -5 1 597.84 22.7
-8 5 -1 537.95 19.8
-8 5 -1 503.65 19.2
-8 5 -1 509.55 20
-8 5 -1 526.45 20.7
8 -5 1 519.65 18.2
8 -5 1 509.25 20.2
8 -5 1 512.85 20.5
8 -5 1 527.25 20
8 -5 1 517.05 19.5
8 -5 1 513.75 20.2
-9 5 -1 3.8 3
-9 5 -1 4.4 2.5
-9 5 -1 4.9 2.8
-9 5 -1 2.2 2.6
9 -5 1 5.5 2.8
9 -5 1 2.1 2.6
9 -5 1 6.4 2.8
9 -5 1 4.3 2.7
9 -5 1 6.8 2.3
-10 5 -1 9.4 3.8
-10 5 -1 10.7 3.6
-10 5 -1 15.4 3.7
-10 5 -1 14.1 3.9
10 -5 1 14 4.1
10 -5 1 15.7 4.1
10 -5 1 17.1 4
10 -5 1 18.4 3.3
-11 5 -1 -0.1 2.6
-11 5 -1 1.1 2.9
-11 5 -1 1.5 3.2
-11 5 -1 2 2.7
11 -5 1 0.2 2.8
11 -5 1 -0.2 2.9
11 -5 1 4.1 3.2
-12 5 -1 236.48 13.5
-12 5 -1 256.67 13.3
-12 5 -1 269.17 13.4
12 -5 1 267.57 15
12 -5 1 293.07 14.5
-13 5 -1 4.1 3.2
-13 5 -1 8.5 3.7
-13 5 -1 4.7 3.5
13 -5 1 4.1 3.8
13 -5 1 12.2 4.6
-14 5 -1 12.1 4.3
-14 5 -1 12.3 4.2
-14 5 -1 11 4.4
14 -5 1 8.7 4.7
14 -5 1 8.7 4.7
-15 5 -1 -1 3.5
-15 5 -1 -0.4 3.4
15 -5 1 3.6 4.6
14 4 -1 0.7 2.2
14 4 -1 -3.1 2.4
13 4 -1 -0.9 2.3
13 4 -1 -1 1.9
13 4 -1 0 2.2
-13 -4 1 -0.5 3.1
12 4 -1 37.5 5.3
12 4 -1 40 5
12 4 -1 40.4 4.7
12 4 -1 31.9 3.8
-12 -4 1 33.4 6
11 4 -1 448.56 17.3
11 4 -1 400.86 15.9
11 4 -1 446.86 16.6
11 4 -1 417.36 15.1
11 4 -1 415.76 16.6
-11 -4 1 431.26 13.9
-11 -4 1 424.76 19
10 4 -1 137.69 6.9
10 4 -1 137.39 7.8
10 4 -1 153.08 6.5
10 4 -1 147.49 7.5
10 4 -1 132.69 7.3
10 4 -1 135.49 7.7
-10 -4 1 139.39 5.7
-10 -4 1 149.49 9.4
9 4 -1 109.99 5.6
9 4 -1 111.99 6
9 4 -1 122.49 6.5
9 4 -1 106.99 5
9 4 -1 126.79 6.6
9 4 -1 104.79 5.9
9 4 -1 98.49 5.2
-9 -4 1 114.49 4.7
-9 -4 1 99.49 7.5
-9 -4 1 107.79 4.7
8 4 -1 1282.67 39.3
8 4 -1 1301.37 39.4
8 4 -1 1338.57 39.9
8 4 -1 1297.27 40.3
8 4 -1 1299.97 40.9
8 4 -1 1336.67 40.5
8 4 -1 1309.97 40.8
-8 -4 1 1319.37 38.9
-8 -4 1 1258.67 42.8
-8 -4 1 1307.77 43.5
-8 -4 1 1321.67 38.9
7 4 -1 47.9 2.4
7 4 -1 43.9 3.1
7 4 -1 42.1 3.2
7 4 -1 46.7 2.5
7 4 -1 49.3 3
7 4 -1 45.6 2.8
7 4 -1 44.3 3.4
-7 -4 1 45.1 4.5
-7 -4 1 51.09 5.1
-7 -4 1 48.5 2.2
-7 -4 1 48.5 2.2
6 4 -1 97.89 4.6
6 4 -1 101.59 3.9
6 4 -1 99.59 3.5
6 4 -1 100.89 4.4
6 4 -1 96.39 4
6 4 -1 99.29 3.5
-6 -4 1 88.99 6.3
-6 -4 1 97.99 6
5 4 -1 25.6 2
5 4 -1 27.2 1.9
5 4 -1 29.7 2
-5 -4 1 32.7 3.4
-5 -4 1 26.4 3
-5 -4 1 32.1 3.9
4 4 -1 87.99 3.3
4 4 -1 85.19 3.2
-4 -4 1 90.79 4.9
-4 -4 1 91.29 5.3
-4 -4 1 90.19 5.7
-3 -4 1 58.69 3.5
-3 -4 1 51.09 3.8
-3 -4 1 58.39 4.3
-2 -4 1 149.69 7
-2 -4 1 138.89 6.4
-2 -4 1 150.58 5.7
1 4 -1 1964.8 56.79
1 4 -1 1927.41 56.59
1 4 -1 1964.5 56.49
-1 -4 1 1836.32 58.39
-1 -4 1 1938.01 56.29
-1 -4 1 2008.1 56.39
-1 -4 1 1916.01 56.89
0 4 -1 1551.74 45.3
0 4 -1 1447.46 45.5
0 4 -1 1546.15 45.5
0 4 -1 1563.94 44.8
0 4 -1 1409.26 45
0 4 -1 1537.45 45
0 4 -1 1553.24 46.1
0 -4 1 1606.74 45.1
0 -4 1 1503.55 46.2
0 -4 1 1547.15 46.6
0 -4 1 1555.34 44.9
0 -4 1 1552.04 44.8
0 -4 1 1558.34 45.2
0 -4 1 1554.44 45.2
0 -4 1 1553.34 45.4
0 -4 1 1556.24 45.5
-1 4 -1 1168.18 36.1
-1 4 -1 1200.08 35.9
-1 4 -1 1221.08 35.7
-1 4 -1 1156.08 36
-1 4 -1 1152.08 35.4
-1 4 -1 1168.88 35.9
-1 4 -1 1107.19 35.7
-1 4 -1 1197.28 35.5
1 -4 1 1141.59 34.7
1 -4 1 1211.28 35.6
1 -4 1 1166.38 35.8
1 -4 1 1338.87 36.6
1 -4 1 1235.38 35.8
1 -4 1 1178.58 35.8
-2 4 -1 4.2 1.1
-2 4 -1 5 1.2
-2 4 -1 8.5 1.5
-2 4 -1 7.2 1.7
-2 4 -1 9.1 1.7
-2 4 -1 8.7 1.3
-2 4 -1 4.9 1
-2 4 -1 5.4 1.4
2 -4 1 8.2 1.6
2 -4 1 5.6 1.3
2 -4 1 7 1.7
2 -4 1 7 1.3
2 -4 1 7.4 1
2 -4 1 5.4 1.5
2 -4 1 8 1.5
2 -4 1 4.9 1.4
-3 4 -1 27 2.7
-3 4 -1 21.5 2.2
-3 4 -1 30.1 2.7
-3 4 -1 28.9 2.9
-3 4 -1 25.7 2.3
-3 4 -1 27 2.8
3 -4 1 24 2.6
3 -4 1 25.5 2.4
3 -4 1 22.8 2.4
3 -4 1 24.3 1.9
3 -4 1 24 2.7
3 -4 1 31 3.1
3 -4 1 25.9 2.5
3 -4 1 22.4 2.3
-4 4 -1 7.7 1.8
-4 4 -1 10.7 2
-4 4 -1 4.8 1.5
-4 4 -1 6.3 2.1
-4 4 -1 8.1 1.6
-4 4 -1 7.4 2
-4 4 -1 9.9 2.1
4 -4 1 10.8 2.1
4 -4 1 4.3 1.7
4 -4 1 6.7 1.3
4 -4 1 5.8 1.8
4 -4 1 6.6 1.9
4 -4 1 9 2.5
4 -4 1 6.4 1.9
4 -4 1 10.8 2.2
-5 4 -1 162.28 8.9
-5 4 -1 157.08 7.3
-5 4 -1 159.88 7.8
-5 4 -1 170.18 8.2
-5 4 -1 168.88 7.1
-5 4 -1 167.78 7.5
5 -4 1 170.88 6.8
5 -4 1 158.28 7.6
5 -4 1 163.18 7.8
5 -4 1 159.18 7.8
5 -4 1 167.18 7.7
5 -4 1 157.28 7.9
5 -4 1 168.18 9
5 -4 1 155.68 7.3
5 -4 1 158.18 7.9
-6 4 -1 149.19 7.4
-6 4 -1 132.49 8.5
-6 4 -1 146.59 8.1
-6 4 -1 155.88 7.9
-6 4 -1 160.38 7.3
-6 4 -1 165.78 7.5
-6 4 -1 146.49 8
6 -4 1 146.39 8
6 -4 1 164.08 7.8
6 -4 1 162.18 8.2
6 -4 1 138.69 7.7
6 -4 1 170.78 8.2
6 -4 1 144.49 7.4
-7 4 -1 26 3.5
-7 4 -1 25.8 3.2
-7 4 -1 23.5 3.3
-7 4 -1 14.9 2.9
-7 4 -1 24.6 3.7
-7 4 -1 22.2 3.6
7 -4 1 23.6 3.7
7 -4 1 20.8 3.3
7 -4 1 24.7 2.8
7 -4 1 20 3.3
7 -4 1 18.9 3.5
7 -4 1 23.7 3.4
7 -4 1 26.2 3.7
7 -4 1 22.7 3.3
-8 4 -1 340.87 14.6
-8 4 -1 348.97 14.4
-8 4 -1 355.46 15.4
-8 4 -1 345.57 14
-8 4 -1 348.07 14.3
8 -4 1 354.56 14.5
8 -4 1 360.36 14.9
8 -4 1 338.07 14.9
8 -4 1 354.86 15.2
8 -4 1 354.86 14.8
8 -4 1 368.66 13.3
8 -4 1 360.86 15.4
-9 4 -1 67.49 5.9
-9 4 -1 46 5.1
-9 4 -1 57.89 6.1
-9 4 -1 47.6 5.3
-9 4 -1 52.09 5.2
9 -4 1 56.69 5.6
9 -4 1 55.29 4.5
9 -4 1 57.19 6
9 -4 1 54.59 5.4
9 -4 1 58.09 6
-10 4 -1 816.72 28.9
-10 4 -1 814.02 29.4
-10 4 -1 898.11 31.1
-10 4 -1 794.62 29.3
10 -4 1 834.62 28
10 -4 1 836.12 30.5
10 -4 1 832.02 30.1
10 -4 1 849.12 30.8
10 -4 1 822.12 29.7
-11 4 -1 5.6 3
-11 4 -1 3.7 2.6
-11 4 -1 9.1 3.2
11 -4 1 5.8 3.4
11 -4 1 5.7 3.5
11 -4 1 0.3 2.1
-12 4 -1 14.3 3.9
-12 4 -1 13.1 3.9
-12 4 -1 15.7 3.9
12 -4 1 7.1 2.7
12 -4 1 13.7 4.2
12 -4 1 14.5 4.4
-13 4 -1 17.6 4.3
-13 4 -1 15.2 4.1
-13 4 -1 25.2 5
13 -4 1 20.6 5.5
13 -4 1 29.9 5.9
-14 4 -1 7 3.8
-14 4 -1 11.7 4.1
14 -4 1 3.4 4.3
-15 4 -1 -2.1 3.3
-15 4 -1 0.8 3.2
15 -4 1 5.5 4.8
15 3 -1 17.4 3.7
14 3 -1 24.9 5.2
14 3 -1 26.3 5.4
14 3 -1 28.7 4.2
14 3 -1 33.5 5.8
-14 -3 1 24.3 3.3
13 3 -1 13.9 3.9
13 3 -1 11.1 2.7
13 3 -1 17.6 3.7
13 3 -1 9.3 3.8
-13 -3 1 7.6 3.9
-13 -3 1 11.8 2.6
12 3 -1 6.1 3
12 3 -1 2.7 2.2
12 3 -1 -0.2 1.8
12 3 -1 5.1 2.7
-12 -3 1 12.5 4.4
-12 -3 1 3.3 1.9
11 3 -1 2.2 1.7
11 3 -1 7 2.5
11 3 -1 3.7 2.5
11 3 -1 7.1 2.4
-11 -3 1 5.5 3.3
-11 -3 1 8.8 2.2
10 3 -1 0 1.9
10 3 -1 0.9 2
10 3 -1 0.7 1.7
10 3 -1 -0.1 1.5
10 3 -1 1.3 1.5
10 3 -1 1.4 1.4
-10 -3 1 2.7 1.7
-10 -3 1 1.5 2.6
9 3 -1 9.8 2.4
9 3 -1 5.8 1.7
9 3 -1 10.6 2.2
9 3 -1 8.4 2.1
9 3 -1 7.3 2.2
9 3 -1 7.2 1.7
-9 -3 1 6.9 1.8
-9 -3 1 8.8 3
8 3 -1 193.88 8.2
8 3 -1 195.28 8.4
8 3 -1 189.48 7.5
8 3 -1 195.48 7.4
8 3 -1 204.38 8.8
8 3 -1 191.18 8.7
8 3 -1 192.68 7.9
-8 -3 1 201.38 10.1
-8 -3 1 206.28 7.7
-8 -3 1 183.78 7.6
7 3 -1 145.89 6.7
7 3 -1 146.19 6.6
7 3 -1 140.39 6.5
7 3 -1 135.29 6.3
7 3 -1 138.89 5.4
7 3 -1 141.89 5.5
7 3 -1 136.59 6.1
7 3 -1 151.68 6
-7 -3 1 136.99 5.8
-7 -3 1 133.09 7.6
-7 -3 1 147.19 5.8
-7 -3 1 143.69 8
6 3 -1 146.89 5.1
6 3 -1 140.19 5.4
6 3 -1 140.79 6.1
6 3 -1 146.79 5.1
6 3 -1 122.89 5.9
6 3 -1 142.09 5.6
6 3 -1 138.89 5.9
-6 -3 1 143.59 5.5
-6 -3 1 148.99 7.8
-6 -3 1 151.48 7.4
-6 -3 1 136.79 5.3
5 3 -1 724.23 21.2
5 3 -1 750.22 22.5
5 3 -1 742.33 22.5
5 3 -1 716.73 21.2
5 3 -1 690.73 21.7
5 3 -1 716.83 21.7
5 3 -1 701.83 22.2
-5 -3 1 728.73 24.6
-5 -3 1 735.73 21.8
-5 -3 1 684.03 23.8
-5 -3 1 735.63 21.7
4 3 -1 86.19 3.7
4 3 -1 96.99 3.8
4 3 -1 94.09 3.7
-4 -3 1 90.69 4.8
-4 -3 1 89.29 5.3
-4 -3 1 91.79 3.1
-4 -3 1 94.29 5.1
-4 -3 1 94.59 3.1
3 3 -1 151.48 4.8
3 3 -1 151.38 4.8
-3 -3 1 144.19 6.1
-3 -3 1 145.99 6.5
-3 -3 1 147.69 6.8
2 3 -1 245.68 9.2
2 3 -1 253.17 8.6
-2 -3 1 249.48 9.2
-2 -3 1 244.98 8.6
-2 -3 1 259.37 9.6
1 3 -1 191.98 7.2
1 3 -1 199.28 6.5
1 3 -1 194.18 6.1
1 3 -1 193.88 6
-1 -3 1 201.98 7.6
-1 -3 1 191.58 7.3
-1 -3 1 194.18 6.5
0 3 -1 1282.17 37
0 3 -1 1292.57 38
0 3 -1 1278.27 37.4
0 3 -1 1235.08 37.5
0 3 -1 1265.07 37.2
0 3 -1 1353.26 37.3
0 3 -1 1225.58 37.6
0 -3 1 1274.97 38.1
0 -3 1 1259.67 37.4
0 -3 1 1286.67 37.3
0 -3 1 1277.07 37.6
0 -3 1 1265.57 37
0 -3 1 1262.97 37.5
0 -3 1 1248.48 38.4
0 -3 1 1290.67 37.4
0 -3 1 1265.57 37.5
-1 3 -1 1870.71 53.39
-1 3 -1 1824.62 53.49
-1 3 -1 1762.92 53.09
-1 3 -1 1785.72 52.99
-1 3 -1 1840.82 53.39
1 -3 1 1862.41 53.89
1 -3 1 1785.52 53.29
1 -3 1 1755.92 53.09
1 -3 1 1732.23 53.39
1 -3 1 1828.32 52.39
1 -3 1 1846.02 53.29
1 -3 1 1752.62 53.29
-2 3 -1 540.95 16.3
-2 3 -1 533.15 16.8
-2 3 -1 543.55 17.1
-2 3 -1 513.35 16.8
-2 3 -1 557.54 17.4
-2 3 -1 534.75 17.4
-2 3 -1 542.55 17.3
2 -3 1 537.25 17.2
2 -3 1 519.95 16.9
2 -3 1 511.45 17.2
2 -3 1 546.05 16.3
2 -3 1 507.25 17.2
2 -3 1 541.15 17.9
2 -3 1 525.55 17.1
-3 3 -1 3.8 1.2
-3 3 -1 5 1.1
-3 3 -1 7 1.5
-3 3 -1 5.3 1.5
-3 3 -1 5.4 1.2
-3 3 -1 3.6 1.3
-3 3 -1 5.5 1.2
3 -3 1 4.8 1.2
3 -3 1 5.8 1.3
3 -3 1 5.8 1.6
3 -3 1 2.9 1.3
3 -3 1 4 1.3
3 -3 1 3.9 1.2
3 -3 1 6 1.5
3 -3 1 3.9 1.6
-4 3 -1 2.5 1.2
-4 3 -1 1 0.7
-4 3 -1 0.8 1.1
-4 3 -1 2.4 1.4
-4 3 -1 2.6 1.4
-4 3 -1 3.1 1.5
-4 3 -1 -0.1 0.9
4 -3 1 2.1 1.4
4 -3 1 3.2 1.1
4 -3 1 3.4 1.3
4 -3 1 4.3 1.6
4 -3 1 2.2 1.3
4 -3 1 3.5 1.5
4 -3 1 0.8 1.2
4 -3 1 2.3 1.2
-5 3 -1 723.73 23.5
-5 3 -1 721.93 25.4
-5 3 -1 731.93 23.7
-5 3 -1 703.13 24
-5 3 -1 722.33 24.5
-5 3 -1 707.23 23.5
-5 3 -1 734.83 24.4
5 -3 1 734.73 24.5
5 -3 1 767.12 24.3
5 -3 1 741.63 24.2
5 -3 1 696.33 24.2
5 -3 1 737.63 24
5 -3 1 714.13 22.9
5 -3 1 718.13 24
-6 3 -1 625.44 21.4
-6 3 -1 692.53 22.7
-6 3 -1 633.54 21.7
-6 3 -1 654.63 22.6
-6 3 -1 610.34 21.6
-6 3 -1 627.64 22
6 -3 1 662.93 22.4
6 -3 1 671.33 22.7
6 -3 1 625.34 22.3
6 -3 1 636.14 22.2
6 -3 1 611.04 22.3
6 -3 1 645.24 21.8
6 -3 1 644.94 22.1
6 -3 1 662.23 22.2
6 -3 1 643.14 20.8
-7 3 -1 8.4 2.3
-7 3 -1 7.9 2.5
-7 3 -1 5.5 1.9
-7 3 -1 7.3 2.1
-7 3 -1 5.3 2.2
-7 3 -1 8 2.3
7 -3 1 4.9 1.5
7 -3 1 6.4 2.2
7 -3 1 3.2 1.8
7 -3 1 6.2 2.1
7 -3 1 4.8 2
7 -3 1 7.1 2.4
7 -3 1 7.9 1.8
7 -3 1 5.4 1.9
7 -3 1 4.7 2
-8 3 -1 108.49 7.1
-8 3 -1 98.09 6.3
-8 3 -1 97.49 6.4
-8 3 -1 95.09 6
-8 3 -1 98.39 6.4
8 -3 1 105.79 6.5
8 -3 1 114.49 6.9
8 -3 1 99.29 6.9
8 -3 1 105.89 6.8
8 -3 1 98.29 6.8
8 -3 1 100.09 5.5
-9 3 -1 199.98 10.5
-9 3 -1 196.98 10.1
-9 3 -1 236.58 11.5
-9 3 -1 222.08 10.6
-9 3 -1 215.08 10.1
9 -3 1 214.48 10.5
9 -3 1 219.28 10.9
9 -3 1 208.98 10.8
9 -3 1 212.68 9.4
9 -3 1 208.78 11
9 -3 1 227.48 11.5
-10 3 -1 2.9 2.4
-10 3 -1 4.9 3.1
-10 3 -1 9.7 3.1
-10 3 -1 3 2.4
-10 3 -1 0.4 2.1
10 -3 1 6.3 2.9
10 -3 1 6.7 2.9
10 -3 1 2.8 2
10 -3 1 2.1 2.6
-11 3 -1 18.3 3.8
-11 3 -1 13.3 4.1
-11 3 -1 16.2 3.6
-11 3 -1 14 3.4
11 -3 1 11.4 3.7
11 -3 1 15 3
11 -3 1 12.6 3.8
11 -3 1 18.5 4
-12 3 -1 33.4 4.8
-12 3 -1 25.1 4.3
-12 3 -1 22.5 4.6
12 -3 1 43 6.1
12 -3 1 22.9 3.8
12 -3 1 25.8 5.4
-13 3 -1 7.6 3.4
-13 3 -1 7.2 3.7
-13 3 -1 5.1 3.3
13 -3 1 13.2 3.6
13 -3 1 15.2 4.8
-14 3 -1 81.69 7.1
-14 3 -1 72.49 7.4
14 -3 1 67.59 8.8
-15 3 -1 1.9 3.5
15 -3 1 0.1 3.9
15 2 -1 1.9 2.5
15 2 -1 4.7 4
-15 -2 1 0.2 2.4
14 2 -1 14.2 4
14 2 -1 13.5 3.1
14 2 -1 19.9 5.2
-14 -2 1 15.7 3.3
13 2 -1 53.39 6.4
13 2 -1 53.89 6.2
13 2 -1 41.4 4.8
13 2 -1 47.1 5.6
-13 -2 1 45.5 6.6
-13 -2 1 52.09 5
12 2 -1 48.1 5.5
12 2 -1 42.6 5.6
12 2 -1 44.8 4.3
12 2 -1 44.8 5.2
-12 -2 1 41 6
-12 -2 1 41.3 4.5
11 2 -1 113.99 7.8
11 2 -1 112.59 7.5
11 2 -1 120.19 7.5
11 2 -1 129.29 6.5
-11 -2 1 110.69 6.6
-11 -2 1 130.39 9.1
10 2 -1 101.29 6.6
10 2 -1 117.99 7
10 2 -1 114.29 5.8
10 2 -1 106.69 7.1
10 2 -1 115.59 6.4
-10 -2 1 113.19 6.2
-10 -2 1 112.59 8
9 2 -1 217.78 10.3
9 2 -1 229.68 9.4
9 2 -1 229.88 9.9
9 2 -1 231.48 9.9
9 2 -1 222.48 8.7
9 2 -1 216.18 10.1
-9 -2 1 203.88 9
-9 -2 1 223.88 11.2
8 2 -1 6.1 2.2
8 2 -1 8 1.6
8 2 -1 8 2.1
8 2 -1 8.3 1.9
8 2 -1 8.9 2.2
8 2 -1 8.7 1.8
8 2 -1 8.5 2.1
8 2 -1 9.1 1.6
-8 -2 1 6.2 1.8
-8 -2 1 7.2 2.6
-8 -2 1 8.7 1.9
7 2 -1 0 0.8
7 2 -1 1 1.3
7 2 -1 0.8 0.8
7 2 -1 3 1.4
7 2 -1 1.4 1
7 2 -1 -0.4 0.8
7 2 -1 1.7 1.2
7 2 -1 -0.6 1.1
-7 -2 1 0.4 1.6
-7 -2 1 1.5 0.8
-7 -2 1 0.6 0.7
-7 -2 1 0.7 1.1
-7 -2 1 0.9 1.1
6 2 -1 258.97 10
6 2 -1 262.27 10.3
6 2 -1 265.87 9.2
6 2 -1 271.57 9.2
6 2 -1 278.67 10.3
6 2 -1 286.27 9.9
6 2 -1 274.17 9.6
6 2 -1 273.47 9.8
-6 -2 1 270.77 9.7
-6 -2 1 286.77 9.9
-6 -2 1 289.47 8.7
-6 -2 1 282.77 11.3
5 2 -1 1035.9 30.6
5 2 -1 1070.89 31.8
5 2 -1 966.8 31.6
5 2 -1 1053.19 30.7
5 2 -1 1000.2 31.1
5 2 -1 1055.29 31.1
5 2 -1 1011.1 31.5
-5 -2 1 1034.5 32.8
-5 -2 1 1025 31.3
-5 -2 1 1055.49 31.2
-5 -2 1 1041.6 33.2
4 2 -1 601.54 18.3
4 2 -1 604.14 18.8
4 2 -1 626.44 18.9
4 2 -1 606.44 18.3
4 2 -1 604.64 17.9
4 2 -1 626.94 18.9
4 2 -1 608.64 17.9
-4 -2 1 595.44 18.5
-4 -2 1 595.74 19.9
-4 -2 1 603.24 18.5
-4 -2 1 598.44 20.3
3 2 -1 258.07 8.5
3 2 -1 282.47 8.6
-3 -2 1 266.37 8.3
-3 -2 1 266.67 9.5
-3 -2 1 251.97 9.9
-3 -2 1 271.97 9.7
-3 -2 1 274.07 8.3
2 2 -1 1504.55 43.7
2 2 -1 1522.95 44.6
2 2 -1 1468.65 43.7
2 2 -1 1503.95 45
-2 -2 1 1488.95 45
-2 -2 1 1532.45 45.4
-2 -2 1 1504.95 44.6
1 2 -1 12 1.3
1 2 -1 13.7 1
-1 -2 1 12.7 1.4
-1 -2 1 9.5 1.4
-1 -2 1 12.1 1
0 2 -1 2426.86 68.29
0 -2 1 2524.45 68.39
0 -2 1 1858.41 68.59
0 -2 1 2445.36 68.59
0 -2 1 2459.65 69.09
0 -2 1 2384.76 68.29
-1 2 -1 106.39 3.4
-1 2 -1 105.89 4.1
-1 2 -1 98.29 4
-1 2 -1 102.29 4
-1 2 -1 106.39 3.9
1 -2 1 102.79 4.4
1 -2 1 105.99 3.4
1 -2 1 101.49 4.1
1 -2 1 100.89 4
1 -2 1 106.39 3.9
-2 2 -1 16.4 1.6
-2 2 -1 16.5 1.8
-2 2 -1 14 1.8
-2 2 -1 14.5 1.7
-2 2 -1 14.9 1.5
2 -2 1 14.8 1.8
2 -2 1 15.3 1.6
2 -2 1 15.8 1.8
2 -2 1 16 1.8
2 -2 1 21.3 2.2
2 -2 1 16.4 1.5
-3 2 -1 151.88 5.8
-3 2 -1 141.49 5.7
-3 2 -1 150.38 6.2
-3 2 -1 153.98 6.4
-3 2 -1 148.59 5.7
-3 2 -1 134.89 6.1
-3 2 -1 155.88 6.2
3 -2 1 144.89 6.2
3 -2 1 145.49 5.4
3 -2 1 146.89 6.2
3 -2 1 147.09 6.1
3 -2 1 145.09 6
3 -2 1 146.09 6.1
3 -2 1 145.19 6
3 -2 1 143.69 5.8
-4 2 -1 133.89 6.3
-4 2 -1 130.49 5.6
-4 2 -1 147.79 6.4
-4 2 -1 128.79 6
-4 2 -1 147.09 7
-4 2 -1 123.39 5.8
4 -2 1 128.99 5.8
4 -2 1 138.59 6.2
4 -2 1 136.29 6
4 -2 1 128.39 6
4 -2 1 142.19 6.2
4 -2 1 131.79 5.3
4 -2 1 139.29 6.3
4 -2 1 136.29 6.3
-5 2 -1 1930.91 60.99
-5 2 -1 1980.5 60.99
-5 2 -1 2061.79 61.39
-5 2 -1 1962.6 60.59
-5 2 -1 2078.99 61.69
-5 2 -1 1957.1 60.69
5 -2 1 2026.2 61.09
5 -2 1 2052.89 61.29
5 -2 1 2118.89 60.69
5 -2 1 1978.6 61.39
5 -2 1 1975.2 60.79
5 -2 1 2054.19 61.59
5 -2 1 2077.49 61.29
5 -2 1 2029.9 59.99
5 -2 1 2001.8 61.29
-6 2 -1 4.1 1.8
-6 2 -1 1.5 1.4
-6 2 -1 1.9 1.6
-6 2 -1 0.4 1.3
-6 2 -1 2.1 1.4
-6 2 -1 2.6 1.5
6 -2 1 0.8 1
6 -2 1 1.4 1.4
6 -2 1 4.1 1.7
6 -2 1 1.9 1.5
6 -2 1 1.7 1.1
6 -2 1 4.5 1.8
6 -2 1 1.6 1.3
6 -2 1 2 1.6
6 -2 1 2.8 1.6
-7 2 -1 607.94 21.7
-7 2 -1 608.84 21.1
-7 2 -1 621.24 21.3
-7 2 -1 645.54 22.1
-7 2 -1 597.44 20.7
7 -2 1 597.84 22
7 -2 1 605.14 21.6
7 -2 1 630.24 20.9
7 -2 1 641.34 21.9
7 -2 1 639.64 21.7
7 -2 1 595.14 21.4
7 -2 1 583.64 21.8
7 -2 1 622.54 21.3
7 -2 1 625.14 20.2
-8 2 -1 562.84 20
-8 2 -1 579.44 20.4
-8 2 -1 582.54 21.1
-8 2 -1 607.94 21.4
-8 2 -1 554.04 20.3
8 -2 1 589.54 21
8 -2 1 562.44 21.6
8 -2 1 552.84 20.4
8 -2 1 575.34 21.5
8 -2 1 588.24 19.5
8 -2 1 556.34 21.3
8 -2 1 587.64 21
8 -2 1 584.84 21.2
-9 2 -1 447.06 16.4
-9 2 -1 456.65 17.8
-9 2 -1 423.86 16.7
-9 2 -1 414.26 17.4
-9 2 -1 427.36 16.5
9 -2 1 437.76 17.4
9 -2 1 400.26 17.4
9 -2 1 457.35 15.9
9 -2 1 464.15 17.6
9 -2 1 439.76 17.1
9 -2 1 443.26 17.9
-10 2 -1 466.75 17.5
-10 2 -1 448.06 18.7
-10 2 -1 463.95 17.3
-10 2 -1 451.35 17.8
10 -2 1 449.06 18.2
10 -2 1 446.86 18.9
10 -2 1 457.45 18.6
10 -2 1 463.35 18.5
10 -2 1 461.25 16.8
-11 2 -1 17.1 3.3
-11 2 -1 9.5 3
-11 2 -1 8.4 3.3
-11 2 -1 13.9 3.5
11 -2 1 10.1 3.8
11 -2 1 7.8 3
11 -2 1 15.3 3.8
11 -2 1 7.2 2.3
-12 2 -1 243.58 12.2
-12 2 -1 227.98 11.2
-12 2 -1 247.18 11
-12 2 -1 229.08 13
12 -2 1 247.98 13.7
12 -2 1 244.08 11.2
12 -2 1 227.08 12.7
-13 2 -1 23.1 4
-13 2 -1 21.7 4.5
13 -2 1 18.2 3.7
13 -2 1 22.2 5.3
-14 2 -1 -0.4 2.6
-14 2 -1 2.4 4.3
14 -2 1 -2.8 3.4
14 -2 1 0.8 2.6
-15 2 -1 121.09 9.2
15 -2 1 104.09 10.8
15 1 -1 -2.5 3.2
15 1 -1 -0.6 2.6
-15 -1 1 -1.4 2.5
14 1 -1 3.1 3.5
14 1 -1 7.4 3.4
14 1 -1 6.5 2.7
-14 -1 1 12.9 3.5
13 1 -1 -1.6 2.3
13 1 -1 5.1 3.2
13 1 -1 -1.5 2
13 1 -1 0.1 2.5
-13 -1 1 -4.2 2
12 1 -1 226.38 12.3
12 1 -1 227.08 12
12 1 -1 231.58 11.7
12 1 -1 227.28 10.3
-12 -1 1 240.88 13.3
-12 -1 1 226.78 10.8
11 1 -1 350.56 14.8
11 1 -1 345.77 15.2
11 1 -1 330.77 13
11 1 -1 361.76 14.8
-11 -1 1 295.97 13.3
-11 -1 1 336.97 15.8
-11 -1 1 340.17 12.3
10 1 -1 18 3.5
10 1 -1 11.3 2.8
10 1 -1 17.2 2.5
10 1 -1 12.6 2.9
-10 -1 1 16.9 3.9
-10 -1 1 11.3 2.6
-10 -1 1 16.2 2.5
9 1 -1 150.48 8.2
9 1 -1 152.08 7.7
9 1 -1 132.29 6.9
9 1 -1 138.39 7.5
9 1 -1 132.99 7.7
9 1 -1 139.39 6.4
-9 -1 1 136.99 5.6
-9 -1 1 141.69 7.1
-9 -1 1 149.09 8.8
-9 -1 1 150.08 6.3
8 1 -1 318.57 11.7
8 1 -1 324.07 12.7
8 1 -1 317.27 12.6
8 1 -1 334.07 13.2
8 1 -1 316.17 12.9
8 1 -1 327.07 12.5
8 1 -1 319.07 12.1
8 1 -1 313.87 11.4
-8 -1 1 334.07 11.5
-8 -1 1 331.97 13.8
-8 -1 1 335.17 12.3
-8 -1 1 336.77 11.1
7 1 -1 501.05 16.6
7 1 -1 537.45 17.1
7 1 -1 547.75 18.2
7 1 -1 492.05 16.4
7 1 -1 519.35 17.3
7 1 -1 503.45 17.6
7 1 -1 493.55 17.8
7 1 -1 453.25 17.2
-7 -1 1 529.15 16.4
-7 -1 1 483.85 18.5
-7 -1 1 516.15 16.5
-7 -1 1 508.15 17.2
-7 -1 1 508.55 17.4
6 1 -1 282.27 10.8
6 1 -1 296.27 10.1
6 1 -1 281.37 11.1
6 1 -1 307.07 11.2
6 1 -1 290.27 10.6
6 1 -1 298.67 10.5
6 1 -1 294.07 9.9
6 1 -1 277.17 10.6
-6 -1 1 305.57 10.8
-6 -1 1 304.57 10
-6 -1 1 303.87 10.1
-6 -1 1 281.07 11.6
-6 -1 1 295.17 10.6
5 1 -1 95.79 4.4
5 1 -1 113.49 4.7
5 1 -1 123.49 4.4
5 1 -1 88.59 4
5 1 -1 93.69 4.7
5 1 -1 114.59 5.2
5 1 -1 104.79 5
5 1 -1 94.49 4.5
-5 -1 1 117.49 4.4
-5 -1 1 96.69 4.5
-5 -1 1 90.89 4.2
-5 -1 1 119.59 4.9
4 1 -1 265.77 8.4
4 1 -1 260.77 9
4 1 -1 251.07 9.1
4 1 -1 262.97 8.8
4 1 -1 251.97 8.6
4 1 -1 250.07 9.1
4 1 -1 261.77 8.3
-4 -1 1 265.97 9.7
-4 -1 1 266.37 8.5
-4 -1 1 254.17 8.8
-4 -1 1 267.87 8.9
-4 -1 1 256.07 8.5
3 1 -1 219.88 7.5
3 1 -1 214.58 7.2
3 1 -1 225.58 8.2
3 1 -1 220.58 7.1
3 1 -1 221.28 7
3 1 -1 213.78 6.9
3 1 -1 237.68 7.7
-3 -1 1 230.38 7.2
-3 -1 1 217.28 8.2
-3 -1 1 223.08 7
-3 -1 1 218.38 7.3
-3 -1 1 210.58 8
-3 -1 1 217.78 7.4
-3 -1 1 229.68 7.4
2 1 -1 1230.38 36.9
2 1 -1 1221.98 37.2
2 1 -1 1268.97 36.9
2 1 -1 1244.78 37.7
2 1 -1 1290.97 37.9
2 1 -1 1323.47 37.3
-2 -1 1 1253.07 37.1
-2 -1 1 1305.47 37.2
-2 -1 1 1205.98 37.7
-2 -1 1 1250.17 37.1
-2 -1 1 1306.67 37.1
-2 -1 1 1306.17 38.1
-1 -1 1 891.01 27.3
-1 -1 1 991.5 27.7
0 1 -1 0.1 0.1
0 1 -1 -0.1 0.1
0 1 -1 -0.1 0.1
0 -1 1 0 0.1
0 -1 1 -0.1 0.1
0 -1 1 -0.1 0.1
0 -1 1 0 0.2
0 -1 1 0.2 0.2
-2 1 -1 121.09 5
-2 1 -1 134.69 5.4
-2 1 -1 124.59 4.7
-2 1 -1 124.89 4.7
-2 1 -1 127.39 4.9
-2 1 -1 128.49 4.9
2 -1 1 126.39 4.8
2 -1 1 129.29 4.8
2 -1 1 120.49 4.9
2 -1 1 123.89 4.8
2 -1 1 125.49 5
2 -1 1 117.79 4.7
-3 1 -1 8532.05 253.67
-3 1 -1 9004.6 261.97
-3 1 -1 8504.95 253.97
-3 1 -1 8485.85 254.17
-3 1 -1 8407.86 254.97
-3 1 -1 8877.61 255.57
3 -1 1 8963.2 254.27
3 -1 1 8695.83 255.77
3 -1 1 8695.33 257.17
3 -1 1 8673.93 255.07
3 -1 1 8375.06 252.37
3 -1 1 8699.53 255.67
3 -1 1 8883.71 256.37
3 -1 1 9024 252.77
-4 1 -1 28.8 2.5
-4 1 -1 26.5 2.2
-4 1 -1 25.6 2.4
-4 1 -1 23.3 2.2
-4 1 -1 29.5 2.5
-4 1 -1 21.6 2.5
4 -1 1 20 2.1
4 -1 1 26.4 2.1
4 -1 1 22.3 1.8
4 -1 1 26.1 2.5
4 -1 1 25.3 2.4
4 -1 1 25.9 2.4
4 -1 1 22 2.2
4 -1 1 27.4 2.5
-5 1 -1 1.1 1.3
-5 1 -1 1.6 1.1
-5 1 -1 0 1.3
-5 1 -1 -0.3 1
-5 1 -1 -0.4 1.2
-5 1 -1 0.9 1.4
5 -1 1 1.6 1.3
5 -1 1 0.2 1.1
5 -1 1 -0.7 1.1
5 -1 1 1 1.2
5 -1 1 2.4 1.3
5 -1 1 1.8 1
5 -1 1 0 0.8
5 -1 1 1.4 1
5 -1 1 -1.5 1
-6 1 -1 215.08 8.6
-6 1 -1 210.58 8.8
-6 1 -1 243.98 9.8
-6 1 -1 234.08 9.1
-6 1 -1 232.58 9.7
6 -1 1 216.58 8.2
6 -1 1 216.08 8.7
6 -1 1 228.38 9.7
6 -1 1 216.38 9.2
6 -1 1 229.58 9.5
6 -1 1 224.58 9.6
6 -1 1 220.08 9.2
6 -1 1 202.68 8.8
6 -1 1 229.08 9.5
-7 1 -1 30.3 3.1
-7 1 -1 26.1 3.5
-7 1 -1 32 3.2
-7 1 -1 28.6 3
-7 1 -1 29.7 3.6
7 -1 1 31.3 3.2
7 -1 1 24.1 3.3
7 -1 1 26.2 2.5
7 -1 1 26.4 3.2
7 -1 1 29 3.4
7 -1 1 26.5 3.5
7 -1 1 27.5 3.3
7 -1 1 33.1 3
7 -1 1 31 3.5
-8 1 -1 371.16 15
-8 1 -1 357.96 14.4
-8 1 -1 346.87 13.3
-8 1 -1 360.46 13.6
-8 1 -1 340.87 13.6
8 -1 1 347.87 14.4
8 -1 1 370.66 13.7
8 -1 1 360.46 14
8 -1 1 359.56 12.9
8 -1 1 376.06 14.4
8 -1 1 351.06 14.6
8 -1 1 365.46 14.3
8 -1 1 355.56 14.8
-9 1 -1 494.45 19.6
-9 1 -1 488.95 17.9
-9 1 -1 489.65 18.4
-9 1 -1 547.95 18.3
9 -1 1 497.35 19.6
9 -1 1 507.75 18.9
9 -1 1 488.05 19.1
9 -1 1 511.45 17.7
9 -1 1 523.65 19.3
-10 1 -1 16.9 4
-10 1 -1 20.2 3.6
-10 1 -1 25.2 3.6
-10 1 -1 22 3.5
10 -1 1 16.7 3.5
10 -1 1 22.7 4.2
10 -1 1 27.4 4.3
10 -1 1 20.8 3.2
10 -1 1 22.7 4
-11 1 -1 389.66 14.6
-11 1 -1 376.36 17.3
-11 1 -1 401.96 15
-11 1 -1 359.36 15.6
11 -1 1 374.06 16.6
11 -1 1 384.76 14.9
11 -1 1 405.86 16.9
11 -1 1 381.96 17.3
-12 1 -1 86.39 6
-12 1 -1 73.89 7.4
-12 1 -1 86.19 6.9
12 -1 1 81.99 6.1
12 -1 1 95.29 7.5
12 -1 1 72.09 7.8
-13 1 -1 48.9 7.4
-13 1 -1 52.79 5.8
-13 1 -1 31.8 6.3
13 -1 1 44.4 6.2
13 -1 1 55.39 5.5
13 -1 1 41.4 7
-14 1 -1 40 5.9
14 -1 1 46.6 7.8
14 -1 1 49.1 5.7
-15 1 -1 3.3 3.2
15 -1 1 12.4 3.9
15 -1 1 9.9 4.9
15 0 -1 130.49 11.1
15 0 -1 125.69 8.5
-15 0 1 127.49 8.9
14 0 -1 8.1 4.2
14 0 -1 13.1 4.2
14 0 -1 8.9 3
-14 0 1 14.4 3.8
13 0 -1 77.89 6.1
13 0 -1 75.89 7.9
13 0 -1 66.09 6.8
-13 0 1 76.49 6.6
12 0 -1 234.48 10.4
12 0 -1 224.98 12.3
12 0 -1 239.98 12.4
12 0 -1 207.88 11.6
-12 0 1 224.68 9.6
-12 0 1 217.18 11
11 0 -1 28.2 4.7
11 0 -1 35.8 3.9
11 0 -1 35 4.8
11 0 -1 28.9 4.7
-11 0 1 26.3 4.7
-11 0 1 26.1 4
-11 0 1 33.1 3.8
10 0 -1 32.8 4.5
10 0 -1 28.4 4.2
10 0 -1 39.2 3.7
10 0 -1 37.4 4.7
-10 0 1 38.6 3.5
-10 0 1 33.8 4.1
-10 0 1 33.8 4.8
-10 0 1 41.6 3.8
9 0 -1 6.9 2.4
9 0 -1 2.9 2.1
9 0 -1 5.4 2
9 0 -1 3.4 1.6
9 0 -1 6.3 2.4
9 0 -1 4.8 1.8
9 0 -1 8.1 2.7
-9 0 1 6.8 1.9
-9 0 1 6 2.6
-9 0 1 5.9 2.1
-9 0 1 7.2 1.9
8 0 -1 803.52 25.5
8 0 -1 807.72 27.3
8 0 -1 843.12 26.4
8 0 -1 762.02 26.8
8 0 -1 774.72 27.4
8 0 -1 835.52 26.7
8 0 -1 806.32 27
8 0 -1 825.52 27.3
-8 0 1 760.22 27.6
-8 0 1 807.12 25.9
-8 0 1 787.32 25.8
-8 0 1 813.62 26.6
-8 0 1 828.82 27.1
7 0 -1 1462.95 46.3
7 0 -1 1559.64 45.8
7 0 -1 1453.75 46.6
7 0 -1 1529.25 46.6
7 0 -1 1513.05 46.8
7 0 -1 1491.05 45.1
7 0 -1 1461.85 45.3
7 0 -1 1450.35 46.2
7 0 -1 1517.15 46.1
-7 0 1 1474.35 45.6
-7 0 1 1496.45 46.2
-7 0 1 1430.96 45.9
-7 0 1 1475.45 45.5
-7 0 1 1581.34 46.6
-7 0 1 1500.15 47.2
6 0 -1 3222.48 95.99
6 0 -1 3147.08 96.39
6 0 -1 3174.48 96.49
6 0 -1 3289.67 96.19
6 0 -1 3060.89 94.89
6 0 -1 3287.27 95.89
6 0 -1 3414.76 95.69
-6 0 1 3240.38 95.59
-6 0 1 3349.17 96.09
-6 0 1 3289.57 95.89
-6 0 1 3279.37 95.49
-6 0 1 3168.08 96.19
-6 0 1 3145.89 96.69
5 0 -1 401.06 13.7
5 0 -1 411.96 13.7
5 0 -1 383.66 14
5 0 -1 413.56 14
5 0 -1 403.06 14.1
5 0 -1 420.16 13.5
5 0 -1 405.26 13
-5 0 1 394.66 13.6
-5 0 1 407.66 13.8
-5 0 1 402.96 13.4
-5 0 1 386.66 14.2
-5 0 1 406.16 13.5
4 0 -1 1473.05 44.4
4 0 -1 1518.75 44.8
4 0 -1 1503.25 44.6
4 0 -1 1469.45 44
4 0 -1 1488.55 44.6
4 0 -1 1470.55 45
4 0 -1 1503.25 45
-4 0 1 1438.56 45.1
-4 0 1 1468.55 44.6
-4 0 1 1523.75 44.5
-4 0 1 1541.05 44.9
-4 0 1 1481.55 44.5
3 0 -1 589.04 18.7
3 0 -1 588.24 18.4
3 0 -1 621.04 18.9
3 0 -1 582.34 18.8
3 0 -1 591.34 18.1
3 0 -1 586.54 18.5
3 0 -1 607.44 19
-3 0 1 631.24 18.6
-3 0 1 563.54 18.5
-3 0 1 604.54 18.5
-3 0 1 627.74 18.8
-3 0 1 612.84 19
2 0 -1 4735.83 137.49
2 0 -1 4699.13 139.49
2 0 -1 4875.81 138.79
2 0 -1 4587.24 138.99
2 0 -1 4695.13 139.29
2 0 -1 4718.53 137.69
-2 0 1 4873.81 139.79
-2 0 1 4813.52 140.79
-2 0 1 4623.54 139.89
-2 0 1 4869.91 138.29
-2 0 1 4658.43 138.89
1 0 -1 3.5 0.5
0 0 -1 0 0.1
0 0 -1 0 0.1
0 0 -1 0 0.1
0 0 -1 -0.1 0.1
0 0 1 0 0.1
0 0 1 0 0.1
0 0 1 -0.1 0.1
0 0 1 0.1 0.2
0 0 1 -0.1 0.1
-1 0 -1 41.9 2
1 0 1 57.29 2
-2 0 -1 2128.79 62.99
-2 0 -1 2237.38 62.89
-2 0 -1 2120.29 62.69
-2 0 -1 2098.59 62.59
-2 0 -1 2110.69 62.69
-2 0 -1 2180.88 62.99
2 0 1 2107.29 62.89
2 0 1 2099.49 62.69
2 0 1 2169.38 62.49
2 0 1 2119.69 62.89
2 0 1 2174.38 62.69
-3 0 -1 2165.38 62.19
-3 0 -1 2086.49 62.69
-3 0 -1 1870.51 62.29
-3 0 -1 2178.08 62.19
-3 0 -1 2213.68 61.99
-3 0 -1 2139.79 62.49
3 0 1 2072.89 62.39
3 0 1 2127.29 61.69
3 0 1 2128.59 61.99
3 0 1 2263.57 62.69
3 0 1 2061.39 62.09
3 0 1 1978.6 62.49
3 0 1 2167.88 62.29
-4 0 -1 4343.07 124.99
-4 0 -1 4369.06 124.79
-4 0 -1 4366.86 125.39
-4 0 -1 4166.18 125.79
-4 0 -1 4036.3 125.99
-4 0 -1 4344.77 124.99
4 0 1 4270.47 125.59
4 0 1 4288.77 124.79
4 0 1 4376.76 125.09
4 0 1 4335.87 124.39
4 0 1 4106.49 125.49
4 0 1 4321.47 125.19
4 0 1 4284.67 125.29
-5 0 -1 63.49 3.8
-5 0 -1 59.49 3.4
-5 0 -1 62.59 3.3
-5 0 -1 61.99 3.5
-5 0 -1 63.69 4.2
5 0 1 62.39 3.6
5 0 1 54.99 3.8
5 0 1 56.59 3.2
5 0 1 57.29 3
5 0 1 57.29 3.9
5 0 1 51.09 3.5
5 0 1 60.69 3.8
-6 0 -1 295.87 10.6
-6 0 -1 292.77 11.4
-6 0 -1 285.87 10.5
-6 0 -1 284.47 11.8
-6 0 -1 299.87 10.9
-6 0 -1 286.67 11.1
6 0 1 282.47 11.4
6 0 1 285.57 10.4
6 0 1 286.27 11.5
6 0 1 295.47 11.1
6 0 1 275.97 11.1
6 0 1 307.17 10.8
6 0 1 314.27 10.3
6 0 1 316.77 11.6
6 0 1 303.97 11
-7 0 -1 196.68 8.7
-7 0 -1 175.48 7.6
-7 0 -1 190.18 9.2
-7 0 -1 178.28 7.9
-7 0 -1 186.38 7.6
-7 0 -1 195.98 8.5
7 0 1 185.88 8.8
7 0 1 197.28 8.6
7 0 1 189.08 7.4
7 0 1 197.38 8.7
7 0 1 190.98 8.3
7 0 1 188.38 7.9
7 0 1 177.38 7.5
7 0 1 178.78 8.2
7 0 1 179.28 8.6
-8 0 -1 213.28 9
-8 0 -1 207.58 9.5
-8 0 -1 203.88 10.2
-8 0 -1 200.98 8.3
-8 0 -1 206.48 8.4
8 0 1 216.48 9.6
8 0 1 189.68 9.1
8 0 1 205.18 9.1
8 0 1 187.58 8
8 0 1 198.98 9.7
8 0 1 194.08 8.7
8 0 1 207.28 9.9
-9 0 -1 16.4 3.6
-9 0 -1 9.4 2.3
9 0 1 9.4 2.2
9 0 1 21.3 3.5
-10 0 -1 4.5 2.8
-10 0 -1 1 1.7
-10 0 -1 3.1 1.7
-10 0 -1 0.2 1.8
10 0 1 2.3 2.2
10 0 1 -0.5 1.8
10 0 1 -0.3 2.3
10 0 1 -1.4 1.4
-11 0 -1 105.09 8.3
-11 0 -1 120.99 6.2
-11 0 -1 94.99 6.9
11 0 1 112.49 8.2
11 0 1 109.99 7.7
11 0 1 115.39 7.9
11 0 1 113.09 6.5
-12 0 -1 28.4 5.7
-12 0 -1 19.6 3.8
12 0 1 29.8 5.1
12 0 1 24.7 4.9
12 0 1 24.7 3.8
12 0 1 17.6 4.3
-13 0 -1 22.9 4.2
-13 0 -1 21.5 5.2
13 0 1 34.2 4.7
13 0 1 38.4 5.8
13 0 1 35.5 6
-14 0 -1 13.7 3.7
14 0 1 17.5 5.2
14 0 1 15 3.7
14 0 1 10.5 4
-15 0 -1 28.1 4.9
15 0 1 46.6 6.1
15 0 1 38.3 7.1
15 -1 -1 3.9 4.2
15 -1 -1 3.7 3
-15 1 1 4.3 3.3
14 -1 -1 36.1 6.5
14 -1 -1 40.2 5.2
-14 1 1 35.2 5.5
13 -1 -1 73.39 7.2
13 -1 -1 78.19 6.2
13 -1 -1 59.59 7.4
-13 1 1 81.29 6.1
-13 1 1 71.79 6.6
12 -1 -1 58.99 6.7
12 -1 -1 58.29 5.2
12 -1 -1 67.39 6.7
-12 1 1 66.89 5.4
-12 1 1 57.09 5.8
11 -1 -1 660.63 22.9
11 -1 -1 652.53 25
11 -1 -1 657.33 25.4
11 -1 -1 688.43 24.9
-11 1 1 667.63 24.1
-11 1 1 663.33 22.9
-11 1 1 656.43 23.1
10 -1 -1 660.93 25.3
10 -1 -1 680.23 23.1
10 -1 -1 704.63 25.1
10 -1 -1 690.13 24.6
10 -1 -1 735.73 25.2
-10 1 1 676.13 25.6
-10 1 1 710.93 23.7
-10 1 1 685.73 23.5
-10 1 1 643.74 24.1
9 -1 -1 285.97 12.4
9 -1 -1 272.67 12.6
9 -1 -1 261.57 12.2
9 -1 -1 283.57 10.9
9 -1 -1 317.27 12.4
-9 1 1 281.87 12.8
-9 1 1 277.67 11.5
-9 1 1 270.87 11.9
-9 1 1 272.67 11.4
-9 1 1 296.97 12.7
8 -1 -1 29.6 3.4
8 -1 -1 26.3 3.4
8 -1 -1 30.6 3.6
8 -1 -1 28.6 3.8
8 -1 -1 26.4 3
8 -1 -1 22.2 3.6
8 -1 -1 29.3 2.8
8 -1 -1 26.8 3.7
-8 1 1 23.7 3.8
-8 1 1 23 3.2
-8 1 1 27.6 3.7
-8 1 1 30 3.2
-8 1 1 33.9 3.4
7 -1 -1 197.78 9
7 -1 -1 188.08 8.8
7 -1 -1 204.98 7.9
7 -1 -1 207.38 8.8
7 -1 -1 223.18 8.6
7 -1 -1 199.78 9.3
7 -1 -1 196.38 8.9
7 -1 -1 177.28 9
7 -1 -1 215.08 9.3
-7 1 1 198.38 9.2
-7 1 1 211.28 8.6
-7 1 1 199.78 8.8
-7 1 1 212.18 9.4
-7 1 1 205.68 8.7
6 -1 -1 61.09 3.4
6 -1 -1 53.19 3.6
6 -1 -1 58.49 4.1
6 -1 -1 50.89 3.8
6 -1 -1 67.59 4.2
6 -1 -1 62.19 4.4
6 -1 -1 67.59 4.3
6 -1 -1 55.39 4.1
6 -1 -1 66.69 4.5
-6 1 1 65.59 4.1
-6 1 1 61.59 4.4
-6 1 1 51.89 4.1
-6 1 1 54.59 3.9
-6 1 1 59.89 3.9
5 -1 -1 363.76 13
5 -1 -1 365.66 12.7
5 -1 -1 361.36 13.2
5 -1 -1 360.66 13
5 -1 -1 363.56 12
5 -1 -1 354.66 12.9
5 -1 -1 338.57 13
5 -1 -1 374.06 12.5
5 -1 -1 360.16 12.8
-5 1 1 381.16 13.2
-5 1 1 357.86 13.1
-5 1 1 362.26 12.8
-5 1 1 349.77 13
-5 1 1 367.76 12.8
-5 1 1 366.36 12.6
4 -1 -1 277.87 10.1
4 -1 -1 270.37 9.9
4 -1 -1 289.87 10.3
4 -1 -1 276.17 9.3
4 -1 -1 282.57 9.7
4 -1 -1 286.57 10.1
4 -1 -1 300.37 10
4 -1 -1 276.77 10.3
-4 1 1 266.07 10
-4 1 1 272.67 9.9
-4 1 1 264.67 10.2
-4 1 1 285.17 10.1
-4 1 1 277.17 10
-4 1 1 274.37 9.8
3 -1 -1 2.1 0.8
3 -1 -1 3 1.1
3 -1 -1 1.5 1
3 -1 -1 1.8 1
3 -1 -1 1.3 0.8
3 -1 -1 2.3 1.1
3 -1 -1 1.2 0.9
-3 1 1 1 1
-3 1 1 2 1
-3 1 1 1.8 1
-3 1 1 1.1 1
-3 1 1 1.3 1
2 -1 -1 472.85 14.6
2 -1 -1 462.35 14.4
2 -1 -1 471.85 14.7
2 -1 -1 436.66 14.5
-2 1 1 491.65 14.7
-2 1 1 436.16 14.4
-2 1 1 464.95 14.6
1 -1 -1 7913.21 231.38
1 -1 -1 7806.72 233.08
-1 1 1 8034 232.98
-1 1 1 8004.2 233.78
0 -1 -1 36.4 1.5
-1 -1 -1 4448.85 130.69
-1 -1 -1 4412.26 128.99
-1 -1 -1 4510.95 129.29
-1 -1 -1 4370.96 128.99
-1 -1 -1 4795.02 131.19
-1 -1 -1 4485.45 128.39
-1 -1 -1 4368.56 129.79
1 1 1 4410.06 128.89
1 1 1 4156.58 128.99
1 1 1 4397.76 128.49
1 1 1 4368.76 128.49
1 1 1 4324.87 129.99
1 1 1 4300.17 128.09
-2 -1 -1 1781.22 51.59
-2 -1 -1 1830.62 52.49
-2 -1 -1 1623.84 51.69
-2 -1 -1 1768.42 51.39
-2 -1 -1 1743.83 51.69
-2 -1 -1 1744.13 52.29
-2 -1 -1 1756.82 52.19
2 1 1 1759.62 51.79
2 1 1 1779.42 51.19
2 1 1 1757.72 52.29
2 1 1 1779.32 51.49
2 1 1 1854.81 51.39
2 1 1 1748.23 51.69
-3 -1 -1 569.54 17.3
-3 -1 -1 547.35 17.9
-3 -1 -1 547.95 17
-3 -1 -1 552.94 16.8
-3 -1 -1 560.84 16.8
-3 -1 -1 580.94 18.2
3 1 1 547.95 17.4
3 1 1 532.25 17.2
3 1 1 555.64 16.6
3 1 1 546.65 17.4
3 1 1 565.74 16.7
3 1 1 550.84 17.9
3 1 1 568.24 16.9
3 1 1 541.45 17
-4 -1 -1 356.66 11
-4 -1 -1 339.07 12.3
-4 -1 -1 354.46 11.6
-4 -1 -1 333.27 11.2
-4 -1 -1 336.87 12.3
-4 -1 -1 344.17 11
4 1 1 335.97 11.7
4 1 1 341.77 11.3
4 1 1 340.97 11.1
4 1 1 347.97 10.9
4 1 1 345.27 11.9
4 1 1 326.47 11.5
4 1 1 361.56 11.8
4 1 1 341.27 10.8
-5 -1 -1 738.13 24.8
-5 -1 -1 782.02 23.9
-5 -1 -1 748.33 23.5
-5 -1 -1 768.32 23
-5 -1 -1 755.62 23.1
5 1 1 728.83 23.6
5 1 1 779.22 23.4
5 1 1 738.33 23.9
5 1 1 727.73 22.9
5 1 1 768.02 23.1
5 1 1 748.73 24.2
5 1 1 771.12 23.7
5 1 1 730.73 24
-6 -1 -1 111.99 5.5
-6 -1 -1 109.19 4.7
-6 -1 -1 107.59 5.1
-6 -1 -1 115.29 4.7
-6 -1 -1 109.99 6.3
6 1 1 108.39 4.8
6 1 1 108.99 5.7
6 1 1 115.89 4.7
6 1 1 103.59 4.9
6 1 1 109.09 5.4
6 1 1 115.19 5.9
6 1 1 111.79 5.6
6 1 1 115.89 5.3
-7 -1 -1 521.25 16
-7 -1 -1 496.85 17.3
-7 -1 -1 483.95 18.5
-7 -1 -1 512.05 16.2
-7 -1 -1 501.95 16.9
7 1 1 507.05 17.3
7 1 1 494.05 16.9
7 1 1 498.55 17.4
7 1 1 493.45 17.8
7 1 1 505.65 16.6
7 1 1 489.55 17.4
7 1 1 505.85 16.3
7 1 1 468.55 17.7
-8 -1 -1 15.7 1.9
-8 -1 -1 17.7 2.7
-8 -1 -1 13.5 2
-8 -1 -1 15.3 3.2
8 1 1 14 2.8
8 1 1 12.2 2.1
8 1 1 12.2 2.5
8 1 1 12.2 2.4
8 1 1 15.3 2.9
8 1 1 22.7 3
8 1 1 15 2.2
-9 -1 -1 62.69 4.7
-9 -1 -1 68.49 5.9
-9 -1 -1 67.49 3.9
9 1 1 57.79 5.2
9 1 1 69.69 5.7
9 1 1 71.49 4.3
9 1 1 65.29 5.2
9 1 1 69.49 5.2
9 1 1 64.19 4.6
-10 -1 -1 42 3.2
-10 -1 -1 37.9 4
-10 -1 -1 38.9 5.2
10 1 1 36.3 3.6
10 1 1 52.59 4.9
10 1 1 39.1 4.8
10 1 1 34 4.5
-11 -1 -1 218.98 10
-11 -1 -1 204.68 11.9
11 1 1 200.78 10.7
11 1 1 219.58 11.1
11 1 1 211.68 9.4
11 1 1 218.88 11.6
-12 -1 -1 78.39 6
-12 -1 -1 87.89 8
12 1 1 72.69 5.6
12 1 1 73.59 7.2
12 1 1 76.29 6.9
12 1 1 80.09 6.9
-13 -1 -1 0.6 2.4
-13 -1 -1 0.1 3.4
13 1 1 1.7 2.2
13 1 1 1.2 2.8
13 1 1 -0.4 2.9
-14 -1 -1 31 4.9
14 1 1 42.8 5.4
14 1 1 33.9 6.3
14 1 1 38 6.2
-15 -1 -1 10.6 3.3
15 1 1 4.6 3.1
15 1 1 3.2 4.1
15 -2 -1 9.5 4.7
-15 2 1 18.2 4.6
14 -2 -1 10 3.3
14 -2 -1 11.8 4.9
-14 2 1 15.7 3.7
-14 2 1 15 4.1
13 -2 -1 21 5.4
13 -2 -1 17.2 3.6
-13 2 1 14 3.8
-13 2 1 15.9 3.7
12 -2 -1 195.18 11.9
12 -2 -1 201.78 11.5
12 -2 -1 205.08 10
-12 2 1 180.28 10.5
-12 2 1 206.38 10.2
-12 2 1 203.88 10
11 -2 -1 18.6 3.3
11 -2 -1 9.2 3.4
11 -2 -1 17.2 4
11 -2 -1 14.2 3.7
-11 2 1 14.5 3.2
-11 2 1 16.5 3.6
-11 2 1 14.3 3.3
10 -2 -1 657.13 22.4
10 -2 -1 648.64 24.3
10 -2 -1 684.63 25
10 -2 -1 655.53 23.8
10 -2 -1 658.43 24.3
-10 2 1 628.14 23.6
-10 2 1 661.73 23.2
-10 2 1 655.93 23.1
-10 2 1 630.14 25.8
9 -2 -1 313.97 14.2
9 -2 -1 334.07 14.2
9 -2 -1 337.77 14.5
9 -2 -1 337.17 12.5
9 -2 -1 341.37 14.2
9 -2 -1 334.27 13.8
-9 2 1 329.77 13.5
-9 2 1 338.97 14.4
-9 2 1 305.57 13.5
-9 2 1 319.17 13.2
8 -2 -1 514.15 19.7
8 -2 -1 508.45 19.5
8 -2 -1 490.65 18.6
8 -2 -1 491.45 19
8 -2 -1 523.35 18.4
8 -2 -1 509.35 17.6
8 -2 -1 516.55 19.1
8 -2 -1 548.15 19.6
-8 2 1 542.35 18.9
-8 2 1 543.35 19.7
-8 2 1 509.15 19.3
-8 2 1 517.55 18.5
-8 2 1 528.65 18.9
7 -2 -1 68.59 4
7 -2 -1 61.09 4.5
7 -2 -1 54.69 4.7
7 -2 -1 64.09 4.7
7 -2 -1 67.89 4.8
7 -2 -1 60.89 4.9
7 -2 -1 65.19 4.9
7 -2 -1 65.99 4.9
7 -2 -1 72.99 4.4
-7 2 1 61.19 4.9
-7 2 1 64.69 4.6
-7 2 1 61.59 4.5
-7 2 1 66.89 4.5
-7 2 1 68.09 5.1
6 -2 -1 1187.18 36.1
6 -2 -1 1161.18 36.5
6 -2 -1 1129.89 35.1
6 -2 -1 1156.48 36.4
6 -2 -1 1151.98 35.7
6 -2 -1 1082.29 36.6
6 -2 -1 1075.89 36.6
6 -2 -1 1143.99 36.3
6 -2 -1 1199.58 36.6
-6 2 1 1124.29 35.8
-6 2 1 1160.68 36.8
-6 2 1 1106.89 36.1
-6 2 1 1135.39 36.3
-6 2 1 1209.68 36.8
-6 2 1 1149.48 36.1
5 -2 -1 84.79 4.7
5 -2 -1 88.29 4.8
5 -2 -1 84.69 4
5 -2 -1 76.39 4.9
5 -2 -1 85.69 5.1
5 -2 -1 86.99 4.9
5 -2 -1 78.09 4.3
5 -2 -1 87.49 4.9
5 -2 -1 84.09 4.9
-5 2 1 85.09 5.1
-5 2 1 82.19 4.7
-5 2 1 82.59 4.9
-5 2 1 82.89 4.8
-5 2 1 83.69 4.6
4 -2 -1 -0.1 1
4 -2 -1 0.4 1.1
4 -2 -1 0.9 0.9
4 -2 -1 -0.1 0.9
4 -2 -1 2.3 1.2
4 -2 -1 0 1
4 -2 -1 0.9 0.8
4 -2 -1 1.9 1
-4 2 1 0.3 1.1
-4 2 1 0.9 1.2
-4 2 1 1.4 1
-4 2 1 0.4 1.1
-4 2 1 0.3 0.9
3 -2 -1 0.4 0.8
3 -2 -1 0.7 1.1
3 -2 -1 2.3 1.2
3 -2 -1 0.6 0.9
3 -2 -1 0.9 0.9
3 -2 -1 0.3 0.9
3 -2 -1 1.5 1
-3 2 1 0.2 0.3
-3 2 1 -0.1 1
-3 2 1 2 1.2
-3 2 1 1.4 1.2
-3 2 1 2 1
-3 2 1 1.4 0.9
2 -2 -1 1272.27 37.9
2 -2 -1 1227.98 38
2 -2 -1 1375.76 38.8
2 -2 -1 1139.19 37.7
2 -2 -1 1307.37 37.7
-2 2 1 1289.07 37.8
-2 2 1 1207.88 37.9
-2 2 1 1267.17 37.9
-2 2 1 1248.58 37.9
1 -2 -1 85.49 3.7
1 -2 -1 86.09 3.3
1 -2 -1 89.59 3.5
1 -2 -1 99.89 4.1
1 -2 -1 85.09 3.7
1 -2 -1 77.29 3.5
-1 2 1 85.89 3.5
-1 2 1 84.19 3.6
-1 2 1 93.99 3.8
-1 2 1 86.29 3.4
-1 2 1 81.69 3.7
0 -2 -1 1689.93 49.9
0 -2 -1 1706.23 49.99
0 -2 -1 1638.84 50.19
0 -2 -1 1724.73 49.9
0 -2 -1 1623.64 49.9
0 -2 -1 1763.22 50.49
0 -2 -1 1721.43 49.7
0 -2 -1 1666.03 49.9
0 -2 -1 1866.81 49.9
0 2 1 1668.13 49.8
0 2 1 1639.54 49.99
0 2 1 1724.93 49.9
0 2 1 1726.33 49.7
0 2 1 1656.23 49.99
0 2 1 1741.63 50.19
-1 -2 -1 1075.49 31.8
-1 -2 -1 1093.59 32.9
-1 -2 -1 1110.99 32.4
-1 -2 -1 1063.19 31.8
-1 -2 -1 1075.49 32.7
1 2 1 1073.79 32.6
1 2 1 1071.79 32
1 2 1 1129.19 32.3
1 2 1 1056.39 31.9
-2 -2 -1 536.45 17.5
-2 -2 -1 560.74 16.5
-2 -2 -1 583.94 18
-2 -2 -1 557.24 16.3
-2 -2 -1 538.45 17.3
2 2 1 560.04 16.6
2 2 1 560.44 17.6
2 2 1 478.15 16.6
-3 -2 -1 44.8 2
-3 -2 -1 43.9 2.2
-3 -2 -1 42.3 3.1
-3 -2 -1 44.2 3
-3 -2 -1 36.2 2.9
3 2 1 43.1 1.6
3 2 1 46.7 1.6
3 2 1 44.8 1.9
3 2 1 46.6 2.4
3 2 1 43.6 1.8
3 2 1 43 2.3
3 2 1 46.4 2.4
-4 -2 -1 2004.6 59.19
-4 -2 -1 1962.2 57.49
-4 -2 -1 1935.31 57.69
-4 -2 -1 2040.1 59.59
4 2 1 1976 58.09
4 2 1 1987.7 57.19
4 2 1 1906.61 57.49
4 2 1 1921.41 57.89
4 2 1 1968.7 56.99
4 2 1 1938.51 57.39
4 2 1 1873.91 57.99
-5 -2 -1 1330.37 40.5
-5 -2 -1 1355.66 40.2
-5 -2 -1 1402.06 39.2
-5 -2 -1 1287.57 42.1
-5 -2 -1 1336.07 42
5 2 1 1345.07 39.7
5 2 1 1375.26 39.9
5 2 1 1342.07 41
5 2 1 1340.17 40.7
5 2 1 1350.66 41
5 2 1 1303.27 40.4
5 2 1 1324.57 40.1
-6 -2 -1 1071.49 35.6
-6 -2 -1 1059.49 33.4
-6 -2 -1 1125.69 35.7
-6 -2 -1 1131.69 33.9
-6 -2 -1 1134.19 32.4
6 2 1 1103.29 34.5
6 2 1 1114.69 33.9
6 2 1 1067.59 34.1
6 2 1 1060.89 34.4
6 2 1 1093.59 33.5
6 2 1 1121.69 33.9
6 2 1 1105.69 33.2
6 2 1 1081.29 33
-7 -2 -1 198.08 8
-7 -2 -1 209.18 6.6
-7 -2 -1 192.98 9.7
-7 -2 -1 208.08 8.4
-7 -2 -1 215.88 6.6
7 2 1 212.48 8.5
7 2 1 188.58 8.8
7 2 1 199.38 7.7
7 2 1 220.08 9.1
7 2 1 204.48 8.1
7 2 1 199.78 8.6
7 2 1 196.18 8.4
7 2 1 206.18 7.6
-8 -2 -1 305.37 13.9
-8 -2 -1 328.77 11.9
8 2 1 319.87 13
8 2 1 330.07 12.7
8 2 1 331.67 13.2
8 2 1 334.17 12.6
8 2 1 317.37 12
8 2 1 321.47 11.4
8 2 1 324.17 11.7
-9 -2 -1 36.9 4.8
-9 -2 -1 49.4 3.9
9 2 1 51.09 4.8
9 2 1 50.89 4.8
9 2 1 48.9 4.4
9 2 1 47 3.5
9 2 1 45.3 3.8
9 2 1 41 4.2
-10 -2 -1 68.99 6.5
-10 -2 -1 63.29 4.7
10 2 1 67.39 5.5
10 2 1 69.79 4.6
10 2 1 70.59 5.5
10 2 1 67.89 5.9
10 2 1 70.99 6.6
-11 -2 -1 103.69 8.4
-11 -2 -1 117.69 6.6
11 2 1 115.39 7.6
11 2 1 124.59 8.2
11 2 1 124.19 6.5
11 2 1 111.59 7.5
-12 -2 -1 95.89 6.2
-12 -2 -1 83.99 8.3
12 2 1 84.99 7.5
12 2 1 99.29 7.5
12 2 1 98.69 7.4
12 2 1 89.99 6
-13 -2 -1 67.49 5.4
-13 -2 -1 72.99 9.4
13 2 1 69.29 5.7
13 2 1 66.99 7.3
13 2 1 62.79 6.9
13 2 1 60.49 6.5
-14 -2 -1 1.7 2.2
14 2 1 2.2 2.5
14 2 1 -0.8 3.1
15 -3 -1 33.3 7.1
-15 3 1 32.2 5.7
-15 3 1 28.1 4.9
14 -3 -1 41.5 7.3
-14 3 1 34.4 5.3
-14 3 1 25.5 5.3
13 -3 -1 10.9 3.2
13 -3 -1 12.6 4.5
-13 3 1 10.3 3.7
-13 3 1 9.6 3.6
-13 3 1 8.4 3.3
12 -3 -1 124.39 9
12 -3 -1 132.99 7.7
12 -3 -1 129.79 9.7
-12 3 1 122.69 8.3
-12 3 1 132.99 8.9
-12 3 1 120.99 8.3
11 -3 -1 38.1 5.5
11 -3 -1 36.4 4.3
11 -3 -1 43.1 6
11 -3 -1 35.6 4.9
-11 3 1 42 5.2
-11 3 1 33.9 4.9
-11 3 1 37.7 5.1
10 -3 -1 66.29 6.4
10 -3 -1 59.49 6.3
10 -3 -1 68.09 6
10 -3 -1 71.59 5.2
10 -3 -1 73.29 6.5
-10 3 1 80.49 6.9
-10 3 1 75.39 6
-10 3 1 73.89 6.2
-10 3 1 65.59 5.9
9 -3 -1 219.38 10.7
9 -3 -1 212.58 10.6
9 -3 -1 193.18 9.9
9 -3 -1 206.78 9
9 -3 -1 196.58 10.6
9 -3 -1 202.38 10.6
-9 3 1 187.38 9.8
-9 3 1 207.28 10.8
-9 3 1 196.58 9.8
-9 3 1 216.48 10.3
8 -3 -1 85.09 4.8
8 -3 -1 63.89 5.5
8 -3 -1 78.29 6
8 -3 -1 79.09 5.5
8 -3 -1 64.29 5.3
8 -3 -1 70.49 5.8
8 -3 -1 79.19 5.8
-8 3 1 79.19 5.4
-8 3 1 74.39 5.5
-8 3 1 68.19 5.4
-8 3 1 82.19 6.2
7 -3 -1 371.36 14.3
7 -3 -1 356.56 12.6
7 -3 -1 378.96 14.2
7 -3 -1 329.17 13.4
7 -3 -1 356.16 14.2
7 -3 -1 365.86 14.1
7 -3 -1 342.37 13.2
7 -3 -1 341.87 14.2
7 -3 -1 354.86 14.4
-7 3 1 344.97 13.8
-7 3 1 349.77 13.7
-7 3 1 360.76 14.3
-7 3 1 351.26 14.3
-7 3 1 320.57 13.3
6 -3 -1 426.96 16
6 -3 -1 424.66 16
6 -3 -1 410.06 15.5
6 -3 -1 417.06 15.2
6 -3 -1 423.16 15.8
6 -3 -1 411.96 15.6
6 -3 -1 442.16 14.4
6 -3 -1 416.66 15.5
-6 3 1 436.46 15.5
-6 3 1 425.86 15.2
-6 3 1 420.16 16
-6 3 1 407.76 15.6
-6 3 1 407.36 15.5
5 -3 -1 852.91 27.1
5 -3 -1 805.72 25.7
5 -3 -1 810.52 26.5
5 -3 -1 840.92 27.1
5 -3 -1 832.82 26.9
5 -3 -1 827.32 27.3
5 -3 -1 768.72 27
5 -3 -1 833.62 27
-5 3 1 789.42 26.8
-5 3 1 821.62 27.3
-5 3 1 848.72 27.2
-5 3 1 818.72 26.4
-5 3 1 866.11 26.8
4 -3 -1 -0.2 1
4 -3 -1 1.6 1.4
4 -3 -1 0.7 1.1
4 -3 -1 1 1.3
4 -3 -1 1.8 1.4
4 -3 -1 1 0.9
4 -3 -1 2.2 1.4
4 -3 -1 1.8 1.3
-4 3 1 0.2 0.5
-4 3 1 1.1 1.1
-4 3 1 4.1 1.4
-4 3 1 0.3 1.2
-4 3 1 1.5 1.2
-4 3 1 -0.3 1
3 -3 -1 76.69 4.2
3 -3 -1 76.99 4.1
3 -3 -1 76.59 4.1
3 -3 -1 68.09 4
3 -3 -1 72.09 3.8
3 -3 -1 69.29 3.9
3 -3 -1 70.69 4.5
-3 3 1 80.09 4.3
-3 3 1 84.09 4.3
-3 3 1 67.59 4.1
-3 3 1 68.29 3.8
-3 3 1 75.69 4.2
2 -3 -1 704.73 21.9
2 -3 -1 706.93 22
2 -3 -1 693.33 21.6
2 -3 -1 689.73 22
2 -3 -1 736.13 22.8
2 -3 -1 666.63 22
-2 3 1 719.03 22.3
-2 3 1 730.83 21.7
-2 3 1 647.64 21.5
-2 3 1 700.03 22
-2 3 1 679.13 22
-2 3 1 672.53 21.7
-2 3 1 700.13 22
1 -3 -1 55.49 2.9
1 -3 -1 50.09 3
1 -3 -1 48.1 2.8
1 -3 -1 47.6 2.7
1 -3 -1 51.79 2.6
1 -3 -1 49.6 2.3
1 -3 -1 47.7 2.9
-1 3 1 49.6 2.4
-1 3 1 49.7 2.6
-1 3 1 46.4 2.6
-1 3 1 42.7 2.4
-1 3 1 50.59 2.9
-1 3 1 43 2.8
-1 3 1 47.7 2.4
-1 3 1 43.9 2.7
-1 3 1 44.1 3.2
0 -3 -1 1328.37 38.7
0 -3 -1 1267.57 38.3
0 -3 -1 1269.77 37.3
0 -3 -1 1303.97 37.4
0 -3 -1 1301.47 37.6
0 -3 -1 1277.07 37.5
0 -3 -1 1277.07 37.7
0 -3 -1 1280.77 37.8
0 -3 -1 1280.07 37.6
0 3 1 1232.28 37.9
0 3 1 1258.87 37.5
0 3 1 1272.67 37.6
0 3 1 1223.98 37.8
0 3 1 1245.18 37.4
0 3 1 1255.07 37.3
-1 -3 -1 3888.71 112.59
-1 -3 -1 3943.11 111.29
-1 -3 -1 3866.21 111.59
-1 -3 -1 3733.33 112.19
1 3 1 3784.62 110.99
1 3 1 3665.83 111.09
1 3 1 3733.73 111.19
1 3 1 3950.8 112.09
1 3 1 3942.61 111.59
1 3 1 3738.43 110.79
-2 -3 -1 481.25 16
-2 -3 -1 507.05 14.8
-2 -3 -1 502.25 16.9
-2 -3 -1 507.05 14.7
-2 -3 -1 476.75 16.5
2 3 1 506.95 15.3
2 3 1 487.55 15.2
-3 -3 -1 1206.28 37
-3 -3 -1 1108.79 34.4
-3 -3 -1 1203.38 34.3
-3 -3 -1 1171.48 36.1
-3 -3 -1 1207.38 36.6
3 3 1 1207.48 35
3 3 1 1185.48 34.8
3 3 1 1091.49 34.9
-4 -3 -1 1.1 1.6
-4 -3 -1 0.8 0.7
-4 -3 -1 0.8 1.2
-4 -3 -1 2.1 1.5
-4 -3 -1 1.3 0.6
4 3 1 0.6 0.5
4 3 1 0.1 0.3
4 3 1 0.4 0.3
4 3 1 0.7 0.8
4 3 1 0.5 0.8
4 3 1 0.2 0.5
4 3 1 0.3 0.7
-5 -3 -1 151.98 5.6
-5 -3 -1 151.98 7.3
-5 -3 -1 151.48 5.3
-5 -3 -1 137.29 7.4
5 3 1 145.79 6.1
5 3 1 142.39 5.9
5 3 1 142.39 5
5 3 1 153.68 6.2
5 3 1 147.89 5.1
5 3 1 140.99 5.5
5 3 1 142.69 5.3
-6 -3 -1 3.3 2
-6 -3 -1 4.9 1.1
-6 -3 -1 5.1 2
-6 -3 -1 2.4 1.1
6 3 1 2.3 0.9
6 3 1 3.4 1.3
6 3 1 3.1 1.1
6 3 1 3.4 1.3
6 3 1 4.2 0.9
6 3 1 5.9 1.8
6 3 1 2.7 1.3
-7 -3 -1 75.19 5.8
-7 -3 -1 79.09 6
-7 -3 -1 82.09 4.2
-7 -3 -1 79.39 4
7 3 1 74.39 4.8
7 3 1 87.49 4.8
7 3 1 86.89 5.1
7 3 1 90.89 4.3
7 3 1 78.49 3.9
7 3 1 80.29 4.5
7 3 1 81.19 3.8
-8 -3 -1 38.2 3.2
-8 -3 -1 42.1 5
-8 -3 -1 45.5 3.2
8 3 1 44.5 3.8
8 3 1 33.2 3.7
8 3 1 40.7 2.9
8 3 1 39.8 3
8 3 1 38.6 3.2
8 3 1 37.7 3.6
8 3 1 41.7 3.9
-9 -3 -1 43.3 5.5
-9 -3 -1 43.9 3.4
9 3 1 41.8 4.1
9 3 1 48.8 3.5
9 3 1 46.9 4.5
9 3 1 50.59 3.9
9 3 1 46 4.3
9 3 1 41.1 4.4
-10 -3 -1 125.19 8.8
-10 -3 -1 123.99 6.2
10 3 1 142.69 7.7
10 3 1 129.49 7.9
10 3 1 126.39 7.4
10 3 1 139.89 7.1
10 3 1 126.49 6.3
-11 -3 -1 64.59 6.9
-11 -3 -1 73.29 4.7
11 3 1 64.79 5.7
11 3 1 71.29 6.4
11 3 1 65.69 4.7
11 3 1 71.79 6
-12 -3 -1 2.2 3.6
-12 -3 -1 -0.2 1.7
12 3 1 6.5 2.4
12 3 1 5.7 2.7
12 3 1 3.6 2.8
12 3 1 1 2.2
-13 -3 -1 88.39 5.2
13 3 1 73.29 7
13 3 1 95.19 6.3
13 3 1 100.59 7.9
13 3 1 83.59 7.8
-14 -3 -1 2.7 1.6
14 3 1 2.2 4.5
14 3 1 4.1 3.4
14 3 1 3.3 2.5
15 -4 -1 11.2 5.3
-15 4 1 4.8 3.8
-15 4 1 4.3 3.6
14 -4 -1 -1.4 3.4
-14 4 1 0.5 3.2
-14 4 1 0.1 3.1
-14 4 1 1.4 3.3
13 -4 -1 42.1 6.6
13 -4 -1 48.8 7.4
-13 4 1 58.49 6.6
-13 4 1 53.19 6.6
-13 4 1 46.7 6
12 -4 -1 50.69 5.8
12 -4 -1 44.8 6.7
12 -4 -1 49.9 6.5
-12 4 1 41 5.7
-12 4 1 47.8 6.1
-12 4 1 45.6 5.9
11 -4 -1 284.87 12.1
11 -4 -1 305.57 13.9
11 -4 -1 269.77 14.3
11 -4 -1 275.07 14.2
-11 4 1 275.97 13.3
-11 4 1 261.27 14
-11 4 1 272.17 13.5
-11 4 1 266.17 12.9
10 -4 -1 688.93 25
10 -4 -1 690.73 23.4
10 -4 -1 687.23 25.9
10 -4 -1 674.33 25.5
10 -4 -1 623.54 25.5
-10 4 1 660.83 24.8
-10 4 1 698.53 24.7
-10 4 1 653.33 24.9
-10 4 1 701.13 26.1
9 -4 -1 7 2.8
9 -4 -1 14.8 3.7
9 -4 -1 10.6 2.9
9 -4 -1 9.1 2.3
9 -4 -1 8.3 2.9
-9 4 1 13.6 3.5
-9 4 1 5.4 2.8
-9 4 1 12.9 3.1
-9 4 1 7.7 2.8
8 -4 -1 16.4 3.4
8 -4 -1 13.2 3.1
8 -4 -1 15.1 2.5
8 -4 -1 15.1 3.3
8 -4 -1 16.6 3.1
8 -4 -1 12.2 3
8 -4 -1 21.6 3.7
-8 4 1 11.3 2.8
-8 4 1 12.1 2.9
-8 4 1 14.1 3.1
-8 4 1 13.4 3.2
7 -4 -1 18.7 3.3
7 -4 -1 16 3.1
7 -4 -1 11 2.6
7 -4 -1 16.6 2.4
7 -4 -1 19.3 3.4
7 -4 -1 14.6 3
7 -4 -1 17.9 3.4
7 -4 -1 23.2 3.3
-7 4 1 13.4 3
-7 4 1 16.3 3
-7 4 1 18.5 3.5
-7 4 1 12.3 2.5
-7 4 1 18.3 3
6 -4 -1 17.4 2.7
6 -4 -1 24.4 3.2
6 -4 -1 27 3.4
6 -4 -1 22.5 3.4
6 -4 -1 23.3 3.5
6 -4 -1 27.4 3.3
6 -4 -1 29.4 2.7
6 -4 -1 24.7 3.4
-6 4 1 26.1 3
-6 4 1 24.8 3.4
-6 4 1 27.6 3.7
-6 4 1 21.4 3.1
-6 4 1 29.8 3.4
5 -4 -1 86.49 5
5 -4 -1 74.79 5
5 -4 -1 72.09 5.6
5 -4 -1 73.59 5.1
5 -4 -1 74.19 5
5 -4 -1 66.59 4.5
5 -4 -1 69.59 5
5 -4 -1 71.59 3.9
5 -4 -1 79.19 4.9
-5 4 1 71.89 5
-5 4 1 68.59 4.9
-5 4 1 68.89 4.6
-5 4 1 64.49 4.4
4 -4 -1 566.14 19.3
4 -4 -1 574.94 20.6
4 -4 -1 569.34 19.6
4 -4 -1 552.04 19.4
4 -4 -1 556.14 18.8
4 -4 -1 610.74 19.5
4 -4 -1 571.74 19.3
-4 4 1 581.44 19.5
-4 4 1 551.14 19.4
-4 4 1 531.45 19.5
-4 4 1 555.64 19.4
-4 4 1 558.74 18.9
-4 4 1 580.64 19.1
3 -4 -1 1393.06 43.5
3 -4 -1 1281.27 44.3
3 -4 -1 1447.56 43.8
3 -4 -1 1390.66 43.7
3 -4 -1 1462.15 43.2
3 -4 -1 1462.25 43.7
-3 4 1 1364.16 43.5
-3 4 1 1377.56 43.7
-3 4 1 1453.15 44
-3 4 1 1465.55 42.8
-3 4 1 1471.35 43.4
-3 4 1 1432.46 43.1
-3 4 1 1434.06 43.7
-3 4 1 1449.65 43.2
2 -4 -1 605.54 19.1
2 -4 -1 591.24 18.6
2 -4 -1 602.24 19.6
2 -4 -1 582.74 19.4
2 -4 -1 607.04 19.4
2 -4 -1 603.84 19.5
2 -4 -1 647.84 20.3
-2 4 1 579.04 19
-2 4 1 584.54 19.5
-2 4 1 595.24 19.6
-2 4 1 607.84 18.9
-2 4 1 569.64 19.7
-2 4 1 615.44 19.7
-2 4 1 606.54 19.2
-2 4 1 609.54 19.3
1 -4 -1 1176.68 35.6
1 -4 -1 1232.28 36
1 -4 -1 1154.28 35.9
1 -4 -1 1178.58 35.4
1 -4 -1 1141.29 36
1 -4 -1 1215.98 36.4
-1 4 1 1199.28 35.5
-1 4 1 1188.98 35.4
-1 4 1 1184.18 36.1
-1 4 1 1180.38 35.6
-1 4 1 1237.18 36
-1 4 1 1150.98 36.2
-1 4 1 1159.38 36.1
-1 4 1 1203.48 35.9
-1 4 1 1227.08 36.4
0 -4 -1 1355.76 39.3
0 -4 -1 1348.17 41.2
0 -4 -1 1435.66 39.5
0 -4 -1 1371.16 40.9
0 -4 -1 1297.97 39.3
0 -4 -1 1357.36 40.2
0 -4 -1 1320.77 40.1
0 -4 -1 1347.97 39.9
0 -4 -1 1333.67 39.8
0 4 1 1306.77 39.6
0 4 1 1325.87 40.3
0 4 1 1384.26 39.9
0 4 1 1340.37 40.4
0 4 1 1354.36 40.3
0 4 1 1312.67 39.8
0 4 1 1325.47 40.2
0 4 1 1298.37 39.5
-1 -4 -1 65.79 4.1
-1 -4 -1 53.39 3.5
-1 -4 -1 64.99 2.6
-1 -4 -1 56.49 3
-1 -4 -1 58.69 2.5
1 4 1 56.29 2.9
1 4 1 65.19 2.3
1 4 1 57.89 2.2
1 4 1 57.29 2.8
-2 -4 -1 1716.03 52.59
-2 -4 -1 1818.22 53.19
-2 -4 -1 1753.72 50.09
-2 -4 -1 1720.83 50.09
-2 -4 -1 1657.23 51.69
2 4 1 1712.33 50.79
2 4 1 1700.23 50.79
-3 -4 -1 64.19 4.7
-3 -4 -1 64.59 4
-3 -4 -1 66.99 4.4
3 4 1 63.59 3
3 4 1 66.09 2.9
3 4 1 65.39 2.9
3 4 1 66.09 3
-4 -4 -1 74.99 5.4
-4 -4 -1 75.39 5.1
-4 -4 -1 89.59 5
4 4 1 77.99 3.5
4 4 1 84.39 3.7
4 4 1 81.49 3.7
4 4 1 75.99 2.7
4 4 1 79.29 2.8
-5 -4 -1 351.56 10.4
-5 -4 -1 313.67 13.7
-5 -4 -1 322.97 13.2
-5 -4 -1 360.46 13.7
5 4 1 344.37 11
5 4 1 334.37 10.4
5 4 1 367.36 11.8
5 4 1 349.67 10.4
5 4 1 341.77 10.8
5 4 1 332.07 11.7
5 4 1 329.87 11.5
-6 -4 -1 27.2 1.6
-6 -4 -1 20.2 3.2
-6 -4 -1 26.9 1.6
-6 -4 -1 15.5 3.4
6 4 1 21.9 2
6 4 1 24.2 1.9
6 4 1 22.8 1.6
6 4 1 15.7 2.2
6 4 1 25.1 2.4
6 4 1 26.3 2.5
6 4 1 26.6 1.8
-7 -4 -1 127.99 8.1
-7 -4 -1 128.79 4.8
-7 -4 -1 126.29 7.6
-7 -4 -1 133.99 5
7 4 1 136.19 5.9
7 4 1 125.29 5.2
7 4 1 120.09 5.9
7 4 1 135.69 6.4
7 4 1 126.69 5.5
7 4 1 128.29 6.3
7 4 1 120.09 5
-8 -4 -1 254.97 8.7
-8 -4 -1 247.68 12.4
-8 -4 -1 272.47 8.9
-8 -4 -1 266.87 12.6
8 4 1 258.77 10.6
8 4 1 251.97 10.1
8 4 1 262.77 10.3
8 4 1 243.08 9.1
8 4 1 263.97 9.4
8 4 1 242.98 9.6
8 4 1 243.28 10.5
-9 -4 -1 91.09 7.5
-9 -4 -1 93.99 4.2
-9 -4 -1 82.89 4
9 4 1 76.29 5.6
9 4 1 82.09 5.4
9 4 1 90.99 5.9
9 4 1 80.69 4.5
9 4 1 82.09 5.4
9 4 1 90.79 5.1
-10 -4 -1 368.66 12.1
-10 -4 -1 338.07 16.4
10 4 1 355.76 13.8
10 4 1 381.06 14.7
10 4 1 363.06 13
10 4 1 364.76 14.5
10 4 1 362.96 15
10 4 1 366.06 15.1
-11 -4 -1 231.48 13.5
-11 -4 -1 248.78 8.5
11 4 1 250.17 11.4
11 4 1 260.97 12.2
11 4 1 243.38 11.5
11 4 1 233.58 9.9
-12 -4 -1 162.58 11.3
12 4 1 175.78 8.4
12 4 1 170.08 10.2
12 4 1 169.18 9.5
12 4 1 178.18 10
13 4 1 17.1 3.8
13 4 1 22.5 4.4
13 4 1 13.4 3
14 4 1 47 5.1
14 4 1 34 5.6
15 -5 -1 74.89 9.8
-15 5 1 85.59 8.4
-15 5 1 75.69 8.7
14 -5 -1 6.9 4.6
14 -5 -1 1.1 4
-14 5 1 -2.1 3.1
-14 5 1 6.3 3.8
-14 5 1 -0.5 3.3
13 -5 -1 13.8 4.6
13 -5 -1 8.5 4.3
-13 5 1 7 3.6
-13 5 1 6 3.6
-13 5 1 6.3 3.8
12 -5 -1 4 3.1
12 -5 -1 4.4 3.4
-12 5 1 2.7 3
-12 5 1 2.4 3.2
-12 5 1 -1.4 2.7
11 -5 -1 48.5 6.5
11 -5 -1 43 6.5
11 -5 -1 48.5 6
-11 5 1 36.3 6.2
-11 5 1 30.3 5.2
-11 5 1 37.1 5.7
-11 5 1 36.5 5.7
10 -5 -1 131.89 8.8
10 -5 -1 128.79 9.3
10 -5 -1 142.29 9.6
10 -5 -1 142.79 7.6
-10 5 1 138.39 9
-10 5 1 134.19 9.5
-10 5 1 144.29 9.2
-10 5 1 140.79 8.7
9 -5 -1 107.79 7.3
9 -5 -1 112.79 7.9
9 -5 -1 123.49 6.7
9 -5 -1 128.89 8.5
9 -5 -1 115.29 8.2
-9 5 1 111.39 8.3
-9 5 1 110.39 7.7
-9 5 1 110.19 7.8
-9 5 1 114.79 7.6
8 -5 -1 98.99 6.7
8 -5 -1 100.79 7.2
8 -5 -1 110.49 7.3
8 -5 -1 105.39 5.8
8 -5 -1 107.49 7.2
8 -5 -1 92.79 7.1
-8 5 1 95.89 6.8
-8 5 1 98.69 7
-8 5 1 106.89 6.8
-8 5 1 91.69 7.2
7 -5 -1 268.67 11.6
7 -5 -1 268.17 11.9
7 -5 -1 274.77 12.2
7 -5 -1 258.37 12.2
7 -5 -1 270.17 11.9
7 -5 -1 253.47 15.2
7 -5 -1 260.37 10.4
7 -5 -1 286.77 12.4
-7 5 1 263.17 12
-7 5 1 245.58 11.3
-7 5 1 282.67 11.9
-7 5 1 261.17 12.4
6 -5 -1 534.55 18.7
6 -5 -1 498.95 18.5
6 -5 -1 517.55 17.1
6 -5 -1 569.94 20.9
6 -5 -1 520.35 19.2
6 -5 -1 488.65 18
6 -5 -1 486.15 18.8
6 -5 -1 504.95 18.7
6 -5 -1 512.65 18.8
-6 5 1 496.15 18.1
-6 5 1 477.55 18.2
-6 5 1 504.05 18.8
-6 5 1 483.75 19
-6 5 1 467.25 18.6
5 -5 -1 1029.9 34.9
5 -5 -1 1046.3 33.4
5 -5 -1 1042.1 33.3
5 -5 -1 1031.3 31.9
5 -5 -1 1049.59 33.9
5 -5 -1 1029.7 33.7
5 -5 -1 1006.9 32.7
5 -5 -1 1006.1 33.3
-5 5 1 993.1 33.8
-5 5 1 1023.1 33.5
-5 5 1 1014.5 33.5
-5 5 1 1033.3 33.7
-5 5 1 1037.3 33.1
-5 5 1 996.7 32.7
4 -5 -1 132.19 6.8
4 -5 -1 124.69 6.1
4 -5 -1 143.79 6.8
4 -5 -1 131.29 7.5
4 -5 -1 125.79 6.6
4 -5 -1 125.89 7.7
-4 5 1 143.19 6.3
-4 5 1 143.69 6
-4 5 1 128.89 6.7
-4 5 1 135.79 7.1
-4 5 1 126.79 6.7
-4 5 1 126.99 6.3
-4 5 1 118.19 6.2
-4 5 1 118.19 6.6
3 -5 -1 8.8 2
3 -5 -1 6.1 1.7
3 -5 -1 8 1.7
3 -5 -1 7.6 1.7
3 -5 -1 9.3 2
3 -5 -1 8.3 1.9
-3 5 1 9.7 1.8
-3 5 1 11.5 1.9
-3 5 1 7 1.6
-3 5 1 7.7 2
-3 5 1 5.4 1.7
-3 5 1 7.9 2
-3 5 1 8.8 2.1
-3 5 1 7.4 1.6
2 -5 -1 640.54 21
2 -5 -1 645.24 20.8
2 -5 -1 643.84 21
2 -5 -1 630.54 20.8
2 -5 -1 648.54 20.4
2 -5 -1 643.34 19.9
2 -5 -1 648.44 21.6
-2 5 1 647.34 21.1
-2 5 1 634.34 21.1
-2 5 1 650.23 20.4
-2 5 1 607.84 20.2
-2 5 1 644.44 20.8
-2 5 1 645.04 21.2
-2 5 1 631.94 21.4
-2 5 1 635.14 20.7
-2 5 1 659.93 20.6
1 -5 -1 2939.61 88.09
1 -5 -1 3061.69 87.59
1 -5 -1 2901.61 87.09
1 -5 -1 2984.8 86.89
1 -5 -1 2852.11 87.59
1 -5 -1 2911.21 87.79
1 -5 -1 2904.71 87.39
-1 5 1 2986.8 87.99
-1 5 1 2846.22 87.99
-1 5 1 3219.38 87.99
-1 5 1 2933.21 87.59
-1 5 1 2990.3 87.89
-1 5 1 3102.59 87.59
-1 5 1 2884.61 87.19
-1 5 1 3032.7 86.99
-1 5 1 2969.2 87.09
0 -5 -1 282.87 9.7
0 -5 -1 281.17 9
0 -5 -1 292.27 9.4
0 -5 -1 253.17 10.8
0 -5 -1 281.57 9.5
0 5 1 283.17 9.2
0 5 1 283.97 10.1
0 5 1 298.37 9
0 5 1 292.77 9.6
0 5 1 266.67 9.2
0 5 1 277.17 9.8
0 5 1 274.17 10
-1 -5 -1 3317.67 99.59
-1 -5 -1 3323.67 101.99
-1 -5 -1 3412.36 101.59
-1 -5 -1 3454.45 99.39
-1 -5 -1 3512.95 100.29
1 5 1 3337.97 100.09
1 5 1 3459.35 100.29
1 5 1 3401.66 98.99
1 5 1 3534.15 98.89
1 5 1 3429.96 99.29
1 5 1 3408.96 99.99
1 5 1 3414.76 99.39
-2 -5 -1 107.79 5.1
-2 -5 -1 101.99 5.9
-2 -5 -1 109.89 6.3
-2 -5 -1 102.39 3.4
2 5 1 97.59 4.3
2 5 1 104.59 4.3
2 5 1 103.79 4.4
-3 -5 -1 2913.61 89.09
-3 -5 -1 2893.41 88.39
-3 -5 -1 2895.21 87.39
3 5 1 3099.49 86.09
3 5 1 2940.11 85.99
3 5 1 2876.11 85.89
-4 -5 -1 12.9 2.5
-4 -5 -1 16.9 2.9
-4 -5 -1 9.8 2.7
4 5 1 11.2 1.5
4 5 1 11 1.6
4 5 1 11 1.4
4 5 1 11.2 1.6
-5 -5 -1 317.47 12.8
-5 -5 -1 304.27 13
-5 -5 -1 359.76 14.1
5 5 1 297.17 9.9
5 5 1 317.97 10.8
5 5 1 320.87 10.9
5 5 1 305.27 10.7
5 5 1 312.57 9.8
-6 -5 -1 52.39 4.9
-6 -5 -1 49.4 4.7
-6 -5 -1 41.7 4.7
6 5 1 49.1 2.8
6 5 1 45.6 2.5
6 5 1 48.2 3.2
6 5 1 47.4 3.2
6 5 1 47.2 2.1
6 5 1 45.9 2.2
6 5 1 46.9 3.1
-7 -5 -1 305.37 14.7
-7 -5 -1 351.66 14.5
7 5 1 341.77 12.4
7 5 1 341.47 12.3
7 5 1 326.87 10.8
7 5 1 328.27 11.7
7 5 1 327.97 11
7 5 1 340.57 11.4
7 5 1 338.37 12
-8 -5 -1 162.98 9.5
-8 -5 -1 170.98 10.1
8 5 1 161.48 7.6
8 5 1 166.68 6.8
8 5 1 158.88 6.4
8 5 1 163.48 7.7
8 5 1 163.78 6.3
8 5 1 151.48 7.2
8 5 1 153.98 7.1
-9 -5 -1 11.5 3.9
-9 -5 -1 8.5 3.3
9 5 1 11 2.4
9 5 1 15.9 2.6
9 5 1 10.2 2
9 5 1 12.3 1.9
9 5 1 13.6 2.8
9 5 1 11.3 2.6
-10 -5 -1 50.89 6.1
10 5 1 44.1 3.9
10 5 1 43.9 4.8
10 5 1 47.1 4.4
10 5 1 45.4 3.5
10 5 1 50.79 4.6
10 5 1 46 4.7
-11 -5 -1 101.19 9
11 5 1 105.49 7.2
11 5 1 103.99 6.7
11 5 1 105.29 5.8
11 5 1 100.89 6.8
-12 -5 -1 203.18 12.6
12 5 1 193.48 10.1
12 5 1 197.08 10.4
12 5 1 185.68 8.8
13 5 1 81.69 7.2
13 5 1 93.39 6.1
14 5 1 66.99 5.9
14 5 1 57.99 6.9
15 -6 -1 169.88 12.8
15 -6 -1 195.68 14.4
-15 6 1 171.18 11.5
-15 6 1 159.28 12.1
-15 6 1 167.48 11.6
14 -6 -1 5.3 4.4
14 -6 -1 4.2 4.3
-14 6 1 3.9 4
-14 6 1 10.5 4.6
-14 6 1 1.7 3.4
13 -6 -1 73.09 8
13 -6 -1 76.89 8.6
-13 6 1 73.89 7.7
-13 6 1 53.49 7.1
-13 6 1 62.89 7.8
12 -6 -1 68.89 7
12 -6 -1 71.19 8.2
12 -6 -1 65.39 8.1
-12 6 1 53.09 6.8
-12 6 1 64.29 7.8
-12 6 1 76.69 7.4
-12 6 1 77.59 7.6
11 -6 -1 275.97 15
11 -6 -1 268.67 13.9
11 -6 -1 303.17 15.5
-11 6 1 294.87 14.6
-11 6 1 276.07 13.9
-11 6 1 275.47 14.3
-11 6 1 298.37 15.5
10 -6 -1 14.3 3.9
10 -6 -1 17 4.1
10 -6 -1 15.3 4.1
-10 6 1 12.9 3.7
-10 6 1 21.3 4.9
-10 6 1 18.2 4.2
-10 6 1 11.2 3.4
9 -6 -1 47.7 5.8
9 -6 -1 32 4.5
9 -6 -1 41.1 5.6
-9 6 1 32 4.8
-9 6 1 43.1 5.4
-9 6 1 42.9 5.4
-9 6 1 41.6 5.5
8 -6 -1 375.26 16.1
8 -6 -1 366.56 14.4
8 -6 -1 366.56 16.2
8 -6 -1 380.46 15.7
8 -6 -1 391.56 16.7
8 -6 -1 374.16 16.4
-8 6 1 410.76 16
-8 6 1 385.66 16.1
-8 6 1 393.56 17
-8 6 1 376.36 16.2
7 -6 -1 54.59 5.4
7 -6 -1 55.69 5.4
7 -6 -1 58.09 4.1
7 -6 -1 53.19 5
7 -6 -1 51.39 5.1
7 -6 -1 50.79 4.6
-7 6 1 50.09 5.4
-7 6 1 47.5 4.7
-7 6 1 47.4 5.1
-7 6 1 49.9 5.2
-7 6 1 50.99 4.8
6 -6 -1 -1 1.6
6 -6 -1 2 1.2
6 -6 -1 0.4 1.7
6 -6 -1 0.9 1.7
6 -6 -1 1.4 2
6 -6 -1 3.1 1.8
6 -6 -1 1 1.8
-6 6 1 0.6 1.8
-6 6 1 1.2 1.7
-6 6 1 -0.8 1.4
-6 6 1 -1 1.6
-6 6 1 2 2.1
-6 6 1 2.9 1.6
5 -6 -1 315.57 14
5 -6 -1 317.17 12.6
5 -6 -1 293.97 12.3
5 -6 -1 287.87 12.4
5 -6 -1 319.27 12.2
5 -6 -1 314.77 12.9
-5 6 1 300.67 12.1
-5 6 1 269.77 12.4
-5 6 1 303.47 12.3
-5 6 1 305.87 11.5
-5 6 1 321.97 13
-5 6 1 301.57 13.1
-5 6 1 299.87 12.6
4 -6 -1 141.99 7.1
4 -6 -1 131.39 6.8
4 -6 -1 120.69 6.7
4 -6 -1 122.49 6.2
4 -6 -1 104.99 7.1
-4 6 1 125.89 6.2
-4 6 1 130.89 7
-4 6 1 136.69 6.1
-4 6 1 139.29 6.6
-4 6 1 130.99 6.6
-4 6 1 118.59 7
-4 6 1 122.49 6.7
-4 6 1 120.19 6.8
3 -6 -1 27.4 3.1
3 -6 -1 33.5 3.6
3 -6 -1 27.2 3.1
3 -6 -1 28.6 2.3
3 -6 -1 25.5 2.8
3 -6 -1 38.4 3.5
3 -6 -1 25.1 2.7
-3 6 1 27.1 2.7
-3 6 1 27.2 2.6
-3 6 1 32.3 3.4
-3 6 1 31.5 3.4
-3 6 1 32.5 3.1
-3 6 1 24.1 2.7
-3 6 1 28 3.3
-3 6 1 26 3
2 -6 -1 2684.63 78.29
2 -6 -1 2587.04 78.69
2 -6 -1 2494.45 77.89
2 -6 -1 2613.44 77.99
2 -6 -1 2556.04 77.49
2 -6 -1 2625.24 78.19
2 -6 -1 2587.64 76.79
-2 6 1 2586.94 77.39
-2 6 1 2635.04 77.79
-2 6 1 2618.94 78.29
-2 6 1 2517.95 77.49
-2 6 1 2713.53 78.79
-2 6 1 2658.03 78.09
-2 6 1 2654.13 77.99
-2 6 1 2681.53 78.49
-2 6 1 2598.44 78.49
1 -6 -1 718.63 23.8
1 -6 -1 733.53 22.2
1 -6 -1 737.23 22.7
1 -6 -1 724.43 23.1
1 -6 -1 723.93 22.4
1 -6 -1 748.43 22.9
1 -6 -1 671.83 22.8
-1 6 1 715.73 23.2
-1 6 1 737.93 23
-1 6 1 721.53 23.4
-1 6 1 689.33 22.5
-1 6 1 693.53 23.5
-1 6 1 726.03 23.3
-1 6 1 736.73 22.5
0 -6 -1 206.58 7.9
0 -6 -1 239.08 7.4
0 -6 -1 217.48 8.2
0 -6 -1 221.88 7.9
0 -6 -1 239.58 10
0 -6 -1 221.88 9.3
0 6 1 229.38 8.5
0 6 1 209.38 8.4
0 6 1 220.48 8.6
0 6 1 220.58 7.7
0 6 1 227.98 7.8
0 6 1 218.98 7.4
0 6 1 218.48 8.7
0 6 1 217.48 8.1
-1 -6 -1 337.07 10.4
-1 -6 -1 319.57 10.6
-1 -6 -1 297.97 12.9
-1 -6 -1 342.27 12.8
-1 -6 -1 324.67 11.3
1 6 1 318.07 10.5
1 6 1 325.37 10.3
1 6 1 334.37 11.4
1 6 1 319.57 10.1
1 6 1 301.57 11
1 6 1 330.07 11.2
1 6 1 324.27 10
-2 -6 -1 42.3 3.9
-2 -6 -1 45.4 3.3
-2 -6 -1 46.7 4.6
-2 -6 -1 45.2 1.8
2 6 1 45.7 2.9
2 6 1 47 1.9
2 6 1 46.4 2.8
2 6 1 45 2
2 6 1 45.5 2.8
-3 -6 -1 444.36 17.1
-3 -6 -1 474.05 16.1
-3 -6 -1 442.06 17.6
3 6 1 465.15 14.8
3 6 1 458.35 14.7
3 6 1 457.55 14.7
-4 -6 -1 69.89 5.8
-4 -6 -1 74.29 5.7
4 6 1 83.09 3.8
4 6 1 75.69 3.6
4 6 1 70.29 3.6
-5 -6 -1 3.9 2.1
-5 -6 -1 -0.2 1.8
-5 -6 -1 1.3 1.7
5 6 1 0.4 1
5 6 1 0.5 0.9
5 6 1 -0.3 0.9
5 6 1 1 0.5
5 6 1 2.1 1
5 6 1 0.9 0.4
-6 -6 -1 182.98 9.7
-6 -6 -1 182.28 10.2
-6 -6 -1 188.18 9.4
6 6 1 186.48 7.4
6 6 1 181.58 6.4
6 6 1 176.18 5.9
6 6 1 187.58 7.2
6 6 1 182.98 5.8
6 6 1 188.88 7.3
6 6 1 182.18 7.2
6 6 1 185.68 6.6
-7 -6 -1 -0.9 2.2
-7 -6 -1 -0.6 2.6
-7 -6 -1 0.9 2
7 6 1 0.1 0.8
7 6 1 -0.5 0.7
7 6 1 0.2 1.2
7 6 1 1 0.8
7 6 1 0.3 1.3
7 6 1 0 1.1
7 6 1 -0.6 1
-8 -6 -1 434.56 19.7
-8 -6 -1 482.05 19.6
8 6 1 477.65 15.8
8 6 1 471.35 16.2
8 6 1 476.65 16.5
8 6 1 494.15 16.8
8 6 1 490.35 16.9
8 6 1 459.25 15.4
8 6 1 482.25 15.2
-9 -6 -1 135.49 9.5
-9 -6 -1 100.29 8.3
9 6 1 124.09 5.9
9 6 1 119.59 6.3
9 6 1 117.39 6.5
9 6 1 120.79 6.2
9 6 1 105.89 6.1
9 6 1 121.99 5.3
-10 -6 -1 5.1 3.5
10 6 1 1.9 1.6
10 6 1 1.7 1.8
10 6 1 1.8 1.4
10 6 1 5.4 2.2
10 6 1 2.7 1.8
-11 -6 -1 4.2 3.5
11 6 1 6.6 1.9
11 6 1 6.1 2.2
11 6 1 2.5 2.1
11 6 1 5.8 2.4
12 6 1 2.4 1.9
12 6 1 1.8 2.2
12 6 1 -0.7 2.2
13 6 1 11.5 3.6
13 6 1 13.2 3
15 -7 -1 32.4 7
15 -7 -1 14.7 5.9
-15 7 1 29.6 6
-15 7 1 21.8 5.9
-15 7 1 24.2 5.7
14 -7 -1 31 6.3
14 -7 -1 10.9 5
-14 7 1 11.5 4.7
-14 7 1 18 5.4
-14 7 1 19.9 5.4
13 -7 -1 15.4 5.4
13 -7 -1 17.2 4.9
13 -7 -1 23.1 6.2
-13 7 1 22.4 5.2
-13 7 1 21.3 5.4
-13 7 1 15.6 5.1
12 -7 -1 55.89 7.3
12 -7 -1 50.79 7.4
12 -7 -1 61.49 8.4
-12 7 1 49.3 7.6
-12 7 1 58.29 7.2
-12 7 1 57.69 7.1
-12 7 1 45 6.6
11 -7 -1 419.06 19.4
11 -7 -1 393.26 19.2
11 -7 -1 418.86 18.4
-11 7 1 398.16 18.5
-11 7 1 414.26 19.8
-11 7 1 399.76 18.4
-11 7 1 410.96 18.2
10 -7 -1 98.39 8.5
10 -7 -1 97.69 8.5
10 -7 -1 88.49 7.6
-10 7 1 89.79 8.5
-10 7 1 88.49 7.8
-10 7 1 87.99 7.8
-10 7 1 81.89 7.4
9 -7 -1 47.3 5.9
9 -7 -1 50.79 6.2
9 -7 -1 36.8 5.3
9 -7 -1 43.1 6
-9 7 1 57.79 6.1
-9 7 1 43 5.5
-9 7 1 48.4 6.3
-9 7 1 51.39 6.1
8 -7 -1 0.5 2.3
8 -7 -1 2.2 2.5
8 -7 -1 0.8 2.7
8 -7 -1 3.9 2.8
-8 7 1 2.8 2.5
-8 7 1 3.5 2.7
-8 7 1 4.3 2.9
-8 7 1 -0.6 2.7
7 -7 -1 1939.11 59.79
7 -7 -1 1865.81 60.69
7 -7 -1 1989.8 60.89
7 -7 -1 1872.11 60.29
-7 7 1 1820.92 60.39
-7 7 1 1895.41 61.19
-7 7 1 1929.81 59.69
-7 7 1 1890.51 60.09
5 -7 -1 310.27 13
5 -7 -1 300.67 14
5 -7 -1 299.57 12.9
5 -7 -1 290.77 12.7
5 -7 -1 296.67 12.2
-5 7 1 297.57 13.1
-5 7 1 295.77 12.9
-5 7 1 301.67 12.4
-5 7 1 325.07 11.9
-5 7 1 268.77 12.9
-5 7 1 313.07 13.1
-5 7 1 325.57 12.4
4 -7 -1 499.85 18.5
4 -7 -1 540.75 18.4
4 -7 -1 500.45 18.3
4 -7 -1 525.15 16.8
4 -7 -1 504.15 18.5
4 -7 -1 494.25 17.7
4 -7 -1 505.05 19.5
-4 7 1 505.85 17.9
-4 7 1 493.75 18.5
-4 7 1 463.55 18.7
-4 7 1 474.75 17.6
-4 7 1 537.35 18.9
-4 7 1 500.95 17.3
-4 7 1 480.75 18
-4 7 1 539.35 18.8
3 -7 -1 79.09 4.7
3 -7 -1 86.99 5.9
3 -7 -1 87.19 4.2
3 -7 -1 96.39 5.4
3 -7 -1 80.99 5.3
3 -7 -1 94.29 5.3
3 -7 -1 88.89 5.5
-3 7 1 88.09 5.7
-3 7 1 86.69 5.2
-3 7 1 78.59 5
-3 7 1 82.29 5.5
-3 7 1 90.69 4.8
-3 7 1 86.39 5.2
-3 7 1 91.69 5.5
-3 7 1 85.99 5.6
2 -7 -1 107.49 5.2
2 -7 -1 115.89 6
2 -7 -1 103.59 5.6
2 -7 -1 115.09 4.8
2 -7 -1 116.09 5.9
2 -7 -1 107.79 6.1
2 -7 -1 118.79 6.2
-2 7 1 116.09 5.8
-2 7 1 114.59 5.8
-2 7 1 115.99 6.2
-2 7 1 118.89 6.2
-2 7 1 115.49 5.3
-2 7 1 107.89 5.6
-2 7 1 111.69 5.4
-2 7 1 107.99 5.9
-2 7 1 98.09 6
1 -7 -1 330.37 12.2
1 -7 -1 334.27 11.8
1 -7 -1 330.07 11.6
1 -7 -1 330.07 11.4
1 -7 -1 332.97 12.2
1 -7 -1 329.47 11.2
1 -7 -1 372.16 14.1
1 -7 -1 366.66 11.8
1 -7 -1 328.57 13
-1 7 1 359.06 12.6
-1 7 1 328.77 12.7
-1 7 1 311.87 11.3
-1 7 1 338.27 12.1
-1 7 1 304.57 12.3
-1 7 1 335.17 12.4
-1 7 1 319.27 11.6
-1 7 1 342.67 11.6
0 -7 -1 287.47 9.7
0 -7 -1 280.07 12
0 -7 -1 281.77 8.8
0 -7 -1 264.57 9.5
0 -7 -1 272.57 11.3
0 -7 -1 263.87 9.9
0 7 1 283.47 10
0 7 1 262.77 9.4
0 7 1 272.07 10.3
0 7 1 265.67 9.5
0 7 1 265.07 10.3
0 7 1 260.17 10.4
0 7 1 293.57 10.4
0 7 1 273.67 9.1
-1 -7 -1 1523.65 43.6
-1 -7 -1 1571.14 47.6
-1 -7 -1 1467.25 43.9
-1 -7 -1 1434.96 46.4
-1 -7 -1 1468.35 44.6
1 7 1 1467.75 43.5
1 7 1 1396.86 43.9
1 7 1 1445.66 44.8
1 7 1 1474.15 44.6
1 7 1 1464.25 43.2
1 7 1 1482.35 44.7
1 7 1 1445.86 43.6
-2 -7 -1 64.19 5.7
-2 -7 -1 75.09 2.7
-2 -7 -1 76.29 5.5
-2 -7 -1 78.79 4.4
2 7 1 77.19 2.7
2 7 1 75.99 3.2
2 7 1 74.49 3.9
2 7 1 79.79 4.1
2 7 1 75.39 3.9
2 7 1 74.89 2.6
2 7 1 76.59 3
-3 -7 -1 535.75 18.1
-3 -7 -1 503.65 19.3
-3 -7 -1 527.05 20.2
3 7 1 515.95 16.6
3 7 1 513.95 15.4
3 7 1 504.45 16.6
3 7 1 519.95 16.8
-4 -7 -1 136.69 8
-4 -7 -1 112.19 6.5
-4 -7 -1 115.09 7.9
4 7 1 132.69 5.4
4 7 1 129.99 5.3
4 7 1 137.09 5.5
-5 -7 -1 -0.3 2.2
-5 -7 -1 -1.1 1.9
-5 -7 -1 0.7 1.6
5 7 1 -0.2 0.8
5 7 1 -1.4 0.9
5 7 1 0.6 1
-6 -7 -1 59.09 5.9
-6 -7 -1 63.69 5.6
-6 -7 -1 51.39 5.8
6 7 1 63.59 2.7
6 7 1 57.89 2.9
6 7 1 59.99 3.8
6 7 1 59.89 3.5
6 7 1 56.19 3.4
-7 -7 -1 0.3 2.3
-7 -7 -1 -0.8 2.3
-7 -7 -1 -2.8 1.7
7 7 1 -0.2 1.1
7 7 1 1.6 0.8
7 7 1 -0.1 0.7
7 7 1 -0.3 0.9
7 7 1 -0.5 0.8
7 7 1 -0.5 0.9
-8 -7 -1 23.3 4.3
-8 -7 -1 21.1 4.7
8 7 1 14.8 2
8 7 1 20 2.5
8 7 1 18.3 2.5
8 7 1 16.4 2
8 7 1 17.1 2.5
8 7 1 16.1 1.8
8 7 1 16.7 2.7
-9 -7 -1 341.37 16.1
-9 -7 -1 323.57 16.7
9 7 1 361.06 12.5
9 7 1 341.87 12.1
9 7 1 353.96 13.1
9 7 1 340.27 11.8
9 7 1 341.07 13
9 7 1 334.17 13
9 7 1 363.56 13
-10 -7 -1 38.2 6.6
-10 -7 -1 35.6 5.8
10 7 1 36.3 3.6
10 7 1 36.5 3.9
10 7 1 36.2 3.2
10 7 1 41.2 4.1
10 7 1 40.8 3.9
10 7 1 44.1 4
-11 -7 -1 238.18 13.8
11 7 1 234.08 10.3
11 7 1 226.58 9.2
11 7 1 218.68 10.2
11 7 1 219.78 10
11 7 1 221.18 10.5
11 7 1 238.38 11.6
12 7 1 1.9 2.2
12 7 1 0.1 1.6
13 7 1 52.69 5.8
13 7 1 41 4.4
15 -8 -1 98.59 10.5
15 -8 -1 106.09 11.5
-15 8 1 110.59 10.3
-15 8 1 81.89 9.6
-15 8 1 100.09 9.9
14 -8 -1 9.7 5.3
14 -8 -1 8 5.2
14 -8 -1 2.6 4.3
-14 8 1 4.1 4.3
-14 8 1 3.5 4.1
-14 8 1 6.1 4.6
13 -8 -1 48.6 7.7
13 -8 -1 41.9 7.3
13 -8 -1 60.09 8.3
-13 8 1 34.2 6.6
-13 8 1 41.1 7.6
-13 8 1 44.3 6.8
-13 8 1 47.8 7.5
12 -8 -1 10.4 4.7
12 -8 -1 22.9 5.9
12 -8 -1 14.4 4.4
-12 8 1 4 3.7
-12 8 1 1.6 3.7
-12 8 1 14.7 4.7
-12 8 1 11.2 4.5
11 -8 -1 257.47 14
11 -8 -1 233.58 14.6
11 -8 -1 281.57 15.1
-11 8 1 248.18 13.7
-11 8 1 280.77 14.7
-11 8 1 274.37 15.6
-11 8 1 262.37 14.5
10 -8 -1 39.7 6.4
10 -8 -1 23.5 4.6
10 -8 -1 39.3 6.2
-10 8 1 33.3 5.7
-10 8 1 40.1 6.7
-10 8 1 31.8 5.3
-10 8 1 33 5.5
9 -8 -1 106.49 8.6
9 -8 -1 131.19 8.7
9 -8 -1 121.49 9.1
9 -8 -1 117.59 8.8
-9 8 1 106.59 8.3
-9 8 1 131.69 9
-9 8 1 109.59 9.1
-9 8 1 112.09 8.3
8 -8 -1 118.59 8.3
8 -8 -1 105.39 8.1
8 -8 -1 105.89 8.3
8 -8 -1 113.69 7.7
-8 8 1 116.79 7.9
-8 8 1 103.39 8.4
-8 8 1 90.79 7.6
-8 8 1 104.09 7.4
7 -8 -1 47.5 5.6
7 -8 -1 52.29 5.2
7 -8 -1 44 5.4
7 -8 -1 44 5.3
-7 8 1 45 5.9
-7 8 1 46.1 5
-7 8 1 55.19 6
-7 8 1 45.5 5.1
6 -8 -1 592.64 22.8
6 -8 -1 614.64 22.8
6 -8 -1 594.84 22.6
6 -8 -1 609.54 24.4
6 -8 -1 594.64 21.8
-6 8 1 642.34 22.7
-6 8 1 653.53 23.4
-6 8 1 570.74 23.1
-6 8 1 626.04 21.3
-6 8 1 591.64 22
-6 8 1 620.24 23
5 -8 -1 32 4.2
5 -8 -1 25.5 3.4
5 -8 -1 33.1 4.1
5 -8 -1 26.8 3.9
5 -8 -1 37.7 4.8
5 -8 -1 24.4 3.7
-5 8 1 26.4 3.8
-5 8 1 26.8 4.2
-5 8 1 25.9 3.2
-5 8 1 24.7 3.5
-5 8 1 30.3 4.3
-5 8 1 26.7 3.3
-5 8 1 30 4.4
4 -8 -1 652.33 23.2
4 -8 -1 678.93 23.4
4 -8 -1 710.03 23.9
4 -8 -1 672.03 21.5
4 -8 -1 671.83 23.6
4 -8 -1 635.94 24.4
4 -8 -1 643.34 22.7
-4 8 1 670.83 23.1
-4 8 1 666.63 23.3
-4 8 1 648.54 22.8
-4 8 1 646.04 23.6
-4 8 1 711.13 22.5
-4 8 1 670.93 23.8
-4 8 1 668.63 24.2
-4 8 1 698.03 24.1
3 -8 -1 298.07 12.1
3 -8 -1 333.87 13
3 -8 -1 287.97 11.8
3 -8 -1 291.27 11.8
3 -8 -1 279.77 10.2
3 -8 -1 284.77 11.2
3 -8 -1 283.67 12
-3 8 1 282.27 11.3
-3 8 1 300.77 12.4
-3 8 1 298.67 12.4
-3 8 1 296.47 11.9
-3 8 1 272.27 12
-3 8 1 291.37 11.6
-3 8 1 279.87 12.4
-3 8 1 300.67 11.9
-3 8 1 309.67 11.3
2 -8 -1 25.4 2.2
2 -8 -1 18.6 2.8
2 -8 -1 23.6 2.9
2 -8 -1 21.9 2.8
2 -8 -1 24.4 3.2
2 -8 -1 16.6 2.3
-2 8 1 22.6 2.9
-2 8 1 21.1 2.8
-2 8 1 19.6 3.1
-2 8 1 26.5 3.4
-2 8 1 31.6 3.1
-2 8 1 18 2.9
-2 8 1 23.4 2.6
-2 8 1 23.3 2.9
-2 8 1 21.3 2.5
1 -8 -1 124.79 7.5
1 -8 -1 117.39 5.1
1 -8 -1 130.99 5.7
1 -8 -1 121.79 5.2
1 -8 -1 124.79 6.9
1 -8 -1 114.79 6
1 -8 -1 125.09 6
1 -8 -1 130.39 5.3
1 -8 -1 120.89 5.6
-1 8 1 138.59 7.5
-1 8 1 115.69 5.6
-1 8 1 122.79 6.6
-1 8 1 123.19 6.4
-1 8 1 122.09 5.6
-1 8 1 125.39 5.2
-1 8 1 122.19 6.2
-1 8 1 112.39 5.9
-1 8 1 110.39 6.2
0 -8 -1 586.74 21
0 -8 -1 572.04 19.1
0 -8 -1 616.94 18.7
0 -8 -1 581.24 17.5
0 -8 -1 588.74 18.8
0 -8 -1 529.65 21.3
0 8 1 560.74 18.7
0 8 1 585.34 19.3
0 8 1 581.44 18.6
0 8 1 596.24 19.7
0 8 1 614.74 19.7
0 8 1 561.84 19.7
0 8 1 574.24 18.2
0 8 1 596.14 20
-1 -8 -1 93.99 6.3
-1 -8 -1 93.49 4.8
-1 -8 -1 89.99 6.7
-1 -8 -1 95.69 4
-1 -8 -1 94.09 4.3
1 8 1 96.69 5.1
1 8 1 90.69 6.7
1 8 1 90.89 4.1
1 8 1 90.99 4.9
1 8 1 95.49 3.8
1 8 1 87.59 4.8
1 8 1 95.99 4.5
1 8 1 100.59 4.1
-2 -8 -1 1206.98 39.4
-2 -8 -1 1171.78 36.4
-2 -8 -1 1175.48 34
-2 -8 -1 1193.18 38.5
2 8 1 1148.29 34.6
2 8 1 1140.79 34.2
2 8 1 1126.19 35.7
2 8 1 1176.38 36
2 8 1 1140.89 34.4
2 8 1 1149.39 35.7
2 8 1 1141.39 34.9
-3 -8 -1 255.47 12.1
-3 -8 -1 262.27 10.7
-3 -8 -1 250.67 12.8
3 8 1 265.67 8.6
3 8 1 255.97 8.4
3 8 1 266.27 9.6
3 8 1 266.27 9.6
3 8 1 269.17 9.7
-4 -8 -1 67.79 6.5
-4 -8 -1 66.09 5.9
-4 -8 -1 59.59 4.6
4 8 1 67.09 3.6
4 8 1 63.99 3.6
4 8 1 57.99 2.4
4 8 1 56.49 3.4
4 8 1 60.49 2.4
-5 -8 -1 183.58 10.7
-5 -8 -1 173.38 9
-5 -8 -1 160.98 9.6
5 8 1 167.18 6.7
5 8 1 169.88 5.7
5 8 1 169.78 5.7
5 8 1 175.98 6.8
5 8 1 173.38 7
-6 -8 -1 822.82 30
-6 -8 -1 827.82 29.1
-6 -8 -1 807.52 31
6 8 1 837.72 26.1
6 8 1 835.62 25.9
6 8 1 846.82 25.2
6 8 1 841.02 25.1
-7 -8 -1 86.49 7.5
-7 -8 -1 98.99 8.4
-7 -8 -1 88.79 6.8
7 8 1 80.29 3.5
7 8 1 93.09 4
7 8 1 91.99 4.7
7 8 1 85.89 4.2
7 8 1 89.49 3.4
7 8 1 96.29 4.6
-8 -8 -1 -0.9 2.4
-8 -8 -1 3.4 2.9
-8 -8 -1 -0.9 2.7
8 8 1 -0.3 1.2
8 8 1 1.5 1.1
8 8 1 1.7 1.3
8 8 1 0.6 1.2
8 8 1 1 1
8 8 1 1.2 0.9
-9 -8 -1 28.6 5.6
-9 -8 -1 45.4 6.2
9 8 1 38.7 2.8
9 8 1 38.9 3.5
9 8 1 33.7 3.4
9 8 1 38.5 3
9 8 1 36.5 3.1
9 8 1 38.8 3.5
-10 -8 -1 19.4 4.7
-10 -8 -1 16.9 4.7
10 8 1 13.9 2.6
10 8 1 14.3 2.1
10 8 1 19.4 3
10 8 1 11.4 2.5
10 8 1 18.2 2.7
-11 -8 -1 -0.3 3.2
11 8 1 -0.8 1.4
11 8 1 -0.9 1.4
11 8 1 -1.2 1.8
11 8 1 -1 1.7
11 8 1 -0.6 1.6
12 8 1 24.9 3.5
12 8 1 27.8 4.4
13 8 1 11.7 2.7
14 -9 -1 38 7.2
14 -9 -1 46.1 8.6
14 -9 -1 40.9 8.2
-14 9 1 35 6.8
-14 9 1 46.5 7.5
-14 9 1 40.3 7.3
13 -9 -1 110.09 9.7
13 -9 -1 110.49 10.8
13 -9 -1 93.99 10.4
-13 9 1 93.29 9.4
-13 9 1 125.29 11.6
-13 9 1 114.09 9.8
-13 9 1 117.99 10.8
12 -9 -1 11.2 4.6
12 -9 -1 11.8 4.7
12 -9 -1 10.4 4.6
-12 9 1 3.8 3.9
-12 9 1 13.5 5.2
-12 9 1 9.8 4.2
-12 9 1 10.4 4.9
11 -9 -1 17.9 5.2
11 -9 -1 23 5.6
11 -9 -1 21.6 4.7
-11 9 1 24 5.2
-11 9 1 18 4.7
-11 9 1 31.3 6.2
-11 9 1 26.9 6.1
10 -9 -1 619.74 25.1
10 -9 -1 599.84 25.1
10 -9 -1 572.64 23.6
-10 9 1 614.64 24.6
-10 9 1 591.74 25.2
-10 9 1 595.54 24.6
-10 9 1 555.64 23.5
9 -9 -1 76.79 6.9
9 -9 -1 62.49 7.3
9 -9 -1 63.79 7.1
9 -9 -1 70.89 7.4
-9 9 1 73.49 7.1
-9 9 1 68.19 6.8
-9 9 1 57.99 7.4
-9 9 1 65.29 7
8 -9 -1 18.3 4.4
8 -9 -1 25.2 4.7
8 -9 -1 13.6 3.5
8 -9 -1 22.2 4.5
-8 9 1 17.9 4.7
-8 9 1 18.4 3.9
-8 9 1 19.9 4.3
-8 9 1 18.8 4.7
7 -9 -1 5.5 2.9
-7 9 1 8.2 2.7
-7 9 1 11.9 3.6
6 -9 -1 1 2.2
6 -9 -1 -1 1.9
6 -9 -1 0.4 2.1
6 -9 -1 1.8 2.2
6 -9 -1 1.6 2.3
-6 9 1 1.3 2.4
-6 9 1 -1.6 2
-6 9 1 1.3 1.7
-6 9 1 -1.1 1.8
-6 9 1 2.1 2.1
-6 9 1 -0.6 2.1
5 -9 -1 237.58 9.3
5 -9 -1 244.48 12.5
5 -9 -1 218.88 11
5 -9 -1 243.48 11.5
5 -9 -1 199.68 10.9
5 -9 -1 246.48 10.7
-5 9 1 214.58 10.4
-5 9 1 240.28 11
-5 9 1 227.18 11.5
-5 9 1 260.77 12.1
-5 9 1 243.38 12
-5 9 1 245.68 10.3
4 -9 -1 191.28 9.5
4 -9 -1 199.48 7.6
4 -9 -1 186.48 9.2
4 -9 -1 179.98 10
4 -9 -1 193.48 9.5
4 -9 -1 186.08 8.7
-4 9 1 181.28 9
-4 9 1 179.48 9.8
-4 9 1 171.28 8.6
-4 9 1 192.98 9.9
-4 9 1 189.18 9.9
-4 9 1 167.88 9.5
-4 9 1 187.78 9.3
-4 9 1 193.48 8.5
3 -9 -1 612.74 21.6
3 -9 -1 631.34 22.1
3 -9 -1 629.94 19.5
3 -9 -1 601.44 21.2
3 -9 -1 598.14 22
3 -9 -1 622.04 21.7
3 -9 -1 600.04 20.6
-3 9 1 615.94 22
-3 9 1 590.64 20.5
-3 9 1 577.24 21.7
-3 9 1 620.74 22
-3 9 1 589.04 21.3
-3 9 1 598.34 21.4
-3 9 1 591.24 22.2
-3 9 1 618.24 21.2
-3 9 1 600.24 20.9
2 -9 -1 445.16 14.4
2 -9 -1 434.76 15.7
2 -9 -1 428.86 16.9
2 -9 -1 443.26 16.1
2 -9 -1 439.46 15.1
2 -9 -1 441.66 16.1
2 -9 -1 412.36 15.5
-2 9 1 453.55 15.8
-2 9 1 428.46 16.4
-2 9 1 447.56 16.6
-2 9 1 434.96 16.4
-2 9 1 401.36 15.3
-2 9 1 446.66 16.1
-2 9 1 424.86 15.2
-2 9 1 425.06 16.7
1 -9 -1 185.08 7.3
1 -9 -1 190.38 7.9
1 -9 -1 193.48 10.2
1 -9 -1 205.68 9.8
1 -9 -1 182.78 8.4
1 -9 -1 200.08 8.4
1 -9 -1 190.78 7.3
-1 9 1 183.18 7.8
-1 9 1 192.38 8
-1 9 1 182.68 8.3
-1 9 1 198.08 8.9
-1 9 1 178.18 8.9
-1 9 1 210.68 9
-1 9 1 193.48 8.3
-1 9 1 184.18 8.6
0 -9 -1 4.1 1.5
0 -9 -1 4.3 1.2
0 -9 -1 3.8 2.4
0 -9 -1 0.9 2.1
0 -9 -1 7.5 1.6
0 9 1 4 1.1
0 9 1 3.8 1.6
0 9 1 4.5 1.4
0 9 1 4.5 1.3
0 9 1 2.4 1.2
0 9 1 1.2 1.4
0 9 1 3.4 1.7
0 9 1 3.4 1.5
-1 -9 -1 579.94 19.2
-1 -9 -1 574.94 21.6
-1 -9 -1 617.64 22.8
-1 -9 -1 589.74 18.1
-1 -9 -1 552.74 18.4
1 9 1 562.04 19.6
1 9 1 575.84 18.5
1 9 1 584.24 18.4
1 9 1 569.54 19.5
1 9 1 564.04 19.4
1 9 1 561.84 17.9
1 9 1 583.14 19
-2 -9 -1 3.6 1.7
-2 -9 -1 5.5 2.7
-2 -9 -1 6.2 0.8
-2 -9 -1 6.3 2.8
2 9 1 7.4 1.1
2 9 1 5.7 1.8
2 9 1 4.4 1.3
2 9 1 7.7 1.7
2 9 1 7.4 1.2
2 9 1 4.9 1.6
2 9 1 7.4 1.2
-3 -9 -1 -0.3 1.6
-3 -9 -1 0.1 2.1
-3 -9 -1 1.3 2.4
3 9 1 0.3 1.1
3 9 1 0.7 1.2
3 9 1 0.2 0.5
3 9 1 -0.8 0.8
3 9 1 1.7 1.1
3 9 1 0.1 0.7
3 9 1 1.9 0.6
-4 -9 -1 12.2 3.7
-4 -9 -1 13.2 3.4
-4 -9 -1 11.2 2.8
4 9 1 10.1 1.4
4 9 1 13.2 2.2
4 9 1 9.8 1.3
4 9 1 7.8 1.6
4 9 1 9.8 1.8
-5 -9 -1 122.89 7.5
-5 -9 -1 119.09 8.3
-5 -9 -1 121.59 9.1
5 9 1 118.09 5.3
5 9 1 115.59 4.4
5 9 1 116.49 4.4
5 9 1 123.09 5.4
-6 -9 -1 9.4 3.4
-6 -9 -1 6.1 2.6
-6 -9 -1 11.1 3.8
6 9 1 10.3 1.4
6 9 1 11.1 1.7
6 9 1 16 1.6
6 9 1 10.9 1.7
-7 -9 -1 439.56 19.5
-7 -9 -1 461.95 21
-7 -9 -1 459.65 19
7 9 1 457.85 14.2
7 9 1 455.55 15
7 9 1 462.35 14.8
7 9 1 461.25 15.4
7 9 1 462.65 15.2
7 9 1 464.55 14.1
-8 -9 -1 16.4 4.5
-8 -9 -1 12.3 3.5
-8 -9 -1 15.8 4.6
8 9 1 11.6 1.9
8 9 1 14 2.2
8 9 1 12.3 1.6
8 9 1 11.4 1.6
8 9 1 7.8 1.8
8 9 1 13.9 2
-9 -9 -1 28.1 5.3
-9 -9 -1 34.4 6.4
9 9 1 37.2 2.7
9 9 1 37.6 3.1
9 9 1 28.5 3
9 9 1 35.8 3.2
9 9 1 32 2.8
9 9 1 29.3 3.2
-10 -9 -1 77.79 8.9
-10 -9 -1 71.29 7.8
10 9 1 76.19 4.2
10 9 1 73.69 4.7
10 9 1 73.99 5.1
10 9 1 73.89 4.8
10 9 1 67.29 4.6
-11 -9 -1 67.69 8.7
11 9 1 52.59 4.4
11 9 1 47.2 4.7
11 9 1 47.4 4.2
11 9 1 53.39 3.9
12 9 1 55.79 5.4
12 9 1 71.09 4.8
14 -10 -1 31.4 7.8
14 -10 -1 44.6 7.7
14 -10 -1 38.7 8.3
-14 10 1 42.9 7.3
-14 10 1 34.1 7.4
-14 10 1 30.9 7.9
-14 10 1 38 7.6
13 -10 -1 0.4 3.7
13 -10 -1 4.7 4.6
13 -10 -1 -5.6 4
-13 10 1 2.4 4.4
-13 10 1 3 4.2
-13 10 1 5.5 4.1
-13 10 1 7.4 4.9
12 -10 -1 70.89 9.1
12 -10 -1 78.39 9.4
12 -10 -1 64.09 7.7
-12 10 1 68.09 8.4
-12 10 1 76.19 9.7
-12 10 1 71.99 8.9
-12 10 1 71.79 8.7
11 -10 -1 36.2 6.8
11 -10 -1 24 5.6
11 -10 -1 30.1 5.9
-11 10 1 32.7 6.1
-11 10 1 43.5 7.5
-11 10 1 30.8 6.1
-11 10 1 30.7 6.1
10 -10 -1 216.48 13.5
10 -10 -1 204.18 12.1
10 -10 -1 222.58 13.4
-10 10 1 205.58 13.3
-10 10 1 215.78 13.2
-10 10 1 201.68 12.5
-10 10 1 193.48 12.1
9 -10 -1 163.68 11.1
9 -10 -1 153.08 10.6
9 -10 -1 163.78 11
9 -10 -1 149.49 9.8
-9 10 1 153.28 11.3
-9 10 1 152.88 10.2
-9 10 1 155.88 10.6
-9 10 1 169.78 10.9
8 -10 -1 74.39 7.3
8 -10 -1 63.09 7.1
8 -10 -1 51.69 6.3
8 -10 -1 66.09 6.3
-8 10 1 60.69 6.5
-8 10 1 62.99 6.9
-8 10 1 63.49 7.5
-8 10 1 63.39 7.1
7 -10 -1 23.7 4.2
7 -10 -1 21.8 4.5
7 -10 -1 27.9 5
7 -10 -1 23.9 4.5
-7 10 1 23.4 4.8
-7 10 1 24 4.5
-7 10 1 12.4 4
-7 10 1 34.3 5
6 -10 -1 373.76 17.8
6 -10 -1 386.96 15.7
6 -10 -1 398.66 16.9
6 -10 -1 378.46 14
6 -10 -1 346.47 16.1
6 -10 -1 387.56 16.7
-6 10 1 386.26 17.4
-6 10 1 369.56 15
-6 10 1 390.26 16
-6 10 1 410.96 18.4
-6 10 1 374.76 16.8
5 -10 -1 4.9 2.4
5 -10 -1 5.8 2.4
5 -10 -1 7.6 2.9
5 -10 -1 2.8 1.5
-5 10 1 5.7 2.8
-5 10 1 2.7 1.9
-5 10 1 4 2.7
-5 10 1 5.6 2.8
4 -10 -1 37.4 4.8
4 -10 -1 37.2 4
4 -10 -1 47.7 5
4 -10 -1 41.3 4.7
4 -10 -1 40.4 3.1
4 -10 -1 39.6 4.5
-4 10 1 39.3 4.7
-4 10 1 42.9 5.1
-4 10 1 38.1 4.1
-4 10 1 53.49 4.9
-4 10 1 39.5 5
-4 10 1 40.6 4
3 -10 -1 211.48 9.9
3 -10 -1 188.28 9.6
3 -10 -1 196.28 9.3
3 -10 -1 197.58 8.7
3 -10 -1 189.48 10.1
3 -10 -1 217.68 7.9
3 -10 -1 211.88 9.8
-3 10 1 187.28 8.7
-3 10 1 220.58 11.1
-3 10 1 200.58 10.1
-3 10 1 181.98 8.9
-3 10 1 185.78 10.2
-3 10 1 222.28 9.7
-3 10 1 188.98 10
-3 10 1 181.88 9.9
2 -10 -1 389.76 16.2
2 -10 -1 402.36 15.1
2 -10 -1 405.86 13.4
2 -10 -1 386.16 17
2 -10 -1 364.66 14
2 -10 -1 397.66 13.9
2 -10 -1 394.06 14.5
2 -10 -1 415.66 15.2
-2 10 1 398.16 15.2
-2 10 1 403.76 15.6
-2 10 1 379.46 15.7
-2 10 1 377.46 15.5
-2 10 1 379.96 15.5
-2 10 1 393.16 14.3
-2 10 1 382.46 14.5
-2 10 1 401.96 15
1 -10 -1 48 5.1
1 -10 -1 43 5.5
1 -10 -1 47.9 3.3
1 -10 -1 50.49 3.1
1 -10 -1 49.9 4.2
-1 10 1 54.79 4.6
-1 10 1 56.29 4.8
-1 10 1 47.9 4.1
-1 10 1 51.39 3.8
-1 10 1 53.99 4.7
-1 10 1 46.3 3.7
-1 10 1 61.89 4.7
0 -10 -1 1407.56 46.9
0 -10 -1 1450.95 43.6
0 -10 -1 1487.65 43.9
0 -10 -1 1448.56 48.1
0 -10 -1 1385.16 44.1
0 10 1 1479.35 44.7
0 10 1 1405.56 43.9
0 10 1 1448.96 45.1
0 10 1 1393.16 46.4
0 10 1 1450.25 45.4
0 10 1 1450.55 43.3
0 10 1 1405.16 45
0 10 1 1408.56 43.8
-1 -10 -1 35.4 2.5
-1 -10 -1 47 3.6
-1 -10 -1 37.6 5
-1 -10 -1 40 5.6
-1 -10 -1 37.5 2.9
1 10 1 39.5 3.7
1 10 1 43.5 3
1 10 1 38.9 2.9
1 10 1 34.1 3.7
1 10 1 36.7 3.5
1 10 1 35.9 3.3
1 10 1 37.5 2.5
-2 -10 -1 28.9 4.4
-2 -10 -1 31.2 5.3
-2 -10 -1 24.9 3.2
2 10 1 22.3 2.1
2 10 1 22 2.8
2 10 1 24.4 2.2
2 10 1 21.1 2.8
2 10 1 23.6 2.9
2 10 1 19.5 2.4
2 10 1 22.9 1.8
-3 -10 -1 18.9 4
-3 -10 -1 14.1 2.8
-3 -10 -1 8.8 3.5
3 10 1 15.5 1.4
3 10 1 18.6 2.6
3 10 1 13.2 1.9
3 10 1 15.3 1.7
3 10 1 17.3 2.4
3 10 1 15 1.7
3 10 1 17.3 2.6
-4 -10 -1 14.1 3.1
-4 -10 -1 10.9 4
-4 -10 -1 14.3 3.8
4 10 1 14.6 1.3
4 10 1 16.6 1.5
4 10 1 14 1.7
4 10 1 15.6 1.9
4 10 1 13.5 2.3
4 10 1 13.7 2.2
-5 -10 -1 619.54 25.6
-5 -10 -1 701.53 24.5
-5 -10 -1 679.63 27.3
5 10 1 645.94 21.4
5 10 1 666.33 20
5 10 1 690.53 21.5
5 10 1 674.93 20.8
5 10 1 677.73 20.7
-6 -10 -1 5.3 3.4
-6 -10 -1 4.3 2.7
-6 -10 -1 6.2 3.8
6 10 1 4.3 1.3
6 10 1 3.1 1.1
-7 -10 -1 3.2 3.8
-7 -10 -1 -1.3 2.2
-7 -10 -1 -0.9 2.9
7 10 1 2 1.2
7 10 1 3 0.9
7 10 1 2.7 1.2
7 10 1 1.5 1.1
7 10 1 1.8 1.2
7 10 1 1.5 0.8
-8 -10 -1 35.9 6.3
-8 -10 -1 31.7 6.2
-8 -10 -1 32.7 5.6
8 10 1 32 2.6
8 10 1 33.9 2.3
8 10 1 29.2 2.7
8 10 1 35.3 2.5
8 10 1 28.4 2.6
8 10 1 37.1 3
-9 -10 -1 -2.5 2.7
-9 -10 -1 1.5 3.4
9 10 1 1.7 1.3
9 10 1 2.1 1.2
9 10 1 0.5 1.3
9 10 1 0.2 1.3
9 10 1 3.9 1.6
9 10 1 0.5 1.3
-10 -10 -1 20.9 5.3
-10 -10 -1 15.8 5.7
10 10 1 29.1 3.7
10 10 1 24.3 2.7
10 10 1 14.4 2.4
10 10 1 19 3.2
10 10 1 21 3
-11 -10 -1 0 4.3
11 10 1 3.3 2
11 10 1 0.5 1.4
11 10 1 1.9 1.8
14 -11 -1 69.69 10.2
-14 11 1 88.99 10.7
-14 11 1 78.79 9.7
13 -11 -1 122.09 10.5
13 -11 -1 138.19 12.3
13 -11 -1 121.19 12.1
-13 11 1 122.59 11.5
-13 11 1 117.29 12.2
-13 11 1 104.19 10.4
-13 11 1 133.19 11.6
12 -11 -1 31.2 6.9
12 -11 -1 24.3 6.7
12 -11 -1 35.8 6.6
-12 11 1 27.6 6.6
-12 11 1 31.2 6.4
-12 11 1 20.3 6.5
11 -11 -1 0.3 3.5
11 -11 -1 0.7 3.6
11 -11 -1 3.9 3.8
-11 11 1 -2.9 3.6
-11 11 1 1.4 3.8
-11 11 1 -3.4 3.5
10 -11 -1 -4.5 2.8
10 -11 -1 -4.1 2.7
10 -11 -1 -3.3 2.9
10 -11 -1 -2.3 3.1
-10 11 1 0.7 3.4
-10 11 1 -4.3 3.3
-10 11 1 -0.3 3.6
9 -11 -1 22.5 4.7
9 -11 -1 26.6 5.8
9 -11 -1 34.7 6.2
9 -11 -1 20.9 5.3
-9 11 1 26 5.8
-9 11 1 27.1 5.9
-9 11 1 17.5 4.7
8 -11 -1 144.59 10.4
8 -11 -1 151.58 10.5
8 -11 -1 143.19 9.3
8 -11 -1 146.49 10.3
-8 11 1 141.39 10.9
-8 11 1 134.79 9.6
-8 11 1 156.68 10.9
7 -11 -1 1.6 2.5
7 -11 -1 3.8 2.6
7 -11 -1 2.4 2.9
7 -11 -1 -1.7 2.5
-7 11 1 -0.1 2.7
-7 11 1 2.5 3.5
-7 11 1 4.2 3.5
6 -11 -1 15.4 4.2
6 -11 -1 16.5 4
6 -11 -1 15.4 3.5
6 -11 -1 12.6 3.4
6 -11 -1 12.2 3.9
-6 11 1 20.2 4.2
-6 11 1 23.5 5
-6 11 1 16.8 3.6
-6 11 1 22.4 4.4
5 -11 -1 57.99 6.2
5 -11 -1 37.5 5.2
5 -11 -1 44.9 5.4
5 -11 -1 47.7 4.8
5 -11 -1 43.3 5.4
-5 11 1 45.3 5.9
-5 11 1 48.4 4.7
-5 11 1 44.5 5.7
-5 11 1 64.59 6.4
-5 11 1 42.5 5.2
4 -11 -1 362.46 15.2
4 -11 -1 324.87 15.6
4 -11 -1 362.26 16
4 -11 -1 360.76 15.7
4 -11 -1 398.36 16.1
4 -11 -1 389.86 14.8
-4 11 1 389.56 16.5
-4 11 1 377.06 15.2
-4 11 1 387.46 15.5
-4 11 1 357.06 16.4
-4 11 1 393.66 16.4
-4 11 1 391.56 14.7
3 -11 -1 13.7 3
3 -11 -1 18.2 2.9
3 -11 -1 16.7 3.7
3 -11 -1 15.1 3.1
3 -11 -1 14.2 2.1
3 -11 -1 14.4 3.2
3 -11 -1 22.4 3.7
-3 11 1 10.5 3
-3 11 1 18.5 3.2
-3 11 1 21.6 3.3
-3 11 1 11.9 3.4
-3 11 1 14.2 3.2
-3 11 1 20.6 3.9
2 -11 -1 0.5 1.1
2 -11 -1 0.6 2.8
2 -11 -1 -0.7 1.1
2 -11 -1 1.3 1.9
2 -11 -1 0.8 1.4
2 -11 -1 -0.7 2.1
2 -11 -1 2 1.7
-2 11 1 0 1.6
-2 11 1 0.7 1.8
-2 11 1 -0.8 1.8
-2 11 1 -1.3 1.2
-2 11 1 -1.6 1.6
-2 11 1 1.4 1.6
-2 11 1 2.9 2.2
1 -11 -1 559.74 21.8
1 -11 -1 553.94 22.8
1 -11 -1 558.94 19.7
1 -11 -1 564.34 17.6
1 -11 -1 583.14 18.6
-1 11 1 591.54 20.3
-1 11 1 531.45 20.2
-1 11 1 532.65 19.3
-1 11 1 548.05 19.1
-1 11 1 561.94 20.6
-1 11 1 553.74 20.7
-1 11 1 530.05 20.3
0 -11 -1 218.58 12.6
0 -11 -1 233.18 9.3
0 -11 -1 226.08 9
0 -11 -1 217.58 11.6
0 11 1 205.78 9
0 11 1 235.98 10.5
0 11 1 218.98 9
0 11 1 218.58 9.7
0 11 1 214.88 10
0 11 1 220.78 10.1
-1 -11 -1 2.3 1.1
-1 -11 -1 -1 3
-1 -11 -1 1.6 1.6
-1 -11 -1 1.6 1.2
-1 -11 -1 2.7 2.8
1 11 1 1.7 1.5
1 11 1 4.7 2
1 11 1 2.1 1.3
1 11 1 2.3 1.8
1 11 1 2.3 1.3
1 11 1 2 1.6
1 11 1 2 1.1
-2 -11 -1 5.6 2
-2 -11 -1 3.1 2.8
-2 -11 -1 2.8 3.1
2 11 1 1.5 1.1
2 11 1 2.8 1.6
2 11 1 3.4 1.4
2 11 1 0.6 1.3
2 11 1 1.7 1.5
2 11 1 2.8 1
2 11 1 0.2 1.6
-3 -11 -1 5.7 3.2
-3 -11 -1 0.8 1.8
-3 -11 -1 -0.5 2.4
3 11 1 3.6 1.9
3 11 1 1.8 1.1
3 11 1 2.7 1.5
3 11 1 3.2 1.2
3 11 1 4.9 1.5
3 11 1 1.2 1.5
3 11 1 3.9 1
-4 -11 -1 201.98 11.8
-4 -11 -1 235.88 10.5
-4 -11 -1 203.88 12.9
4 11 1 209.18 8.3
4 11 1 180.38 8.3
4 11 1 204.78 7.3
4 11 1 198.78 7.6
4 11 1 212.78 8
4 11 1 204.28 7
-5 -11 -1 278.77 12.6
-5 -11 -1 264.77 14.2
-5 -11 -1 267.47 15.3
5 11 1 265.27 8.8
5 11 1 263.77 9.9
5 11 1 260.87 8.6
5 11 1 280.47 9.6
5 11 1 261.57 9.8
5 11 1 254.67 9.3
-6 -11 -1 187.78 10.6
-6 -11 -1 194.88 13.1
-6 -11 -1 190.08 12.1
6 11 1 197.48 7.4
6 11 1 193.18 7.4
6 11 1 190.18 6.5
6 11 1 201.38 6.6
6 11 1 181.78 7.3
6 11 1 189.08 7.2
-7 -11 -1 221.48 12.8
-7 -11 -1 193.48 11.4
-7 -11 -1 194.78 13.4
7 11 1 216.38 7.9
7 11 1 196.88 7.8
7 11 1 207.08 7.2
7 11 1 191.68 7.5
7 11 1 206.28 7.5
7 11 1 213.18 7.1
-8 -11 -1 -0.1 3.2
-8 -11 -1 7.4 4.5
-8 -11 -1 2.6 3.6
8 11 1 2.4 1.1
8 11 1 0.7 1.2
8 11 1 -1.1 1
8 11 1 1.4 1.4
8 11 1 -0.2 0.9
8 11 1 1.3 1.1
-9 -11 -1 35.3 6.2
-9 -11 -1 37.6 7.3
9 11 1 33 3.2
9 11 1 33 3.3
9 11 1 26.9 2.6
-10 -11 -1 2.1 4.4
10 11 1 5.1 1.7
10 11 1 1.4 1.8
10 11 1 -0.7 1.5
-11 -11 -1 38.1 7.7
11 11 1 24.7 3.6
11 11 1 30 3.9
11 11 1 20.4 2.8
13 -12 -1 7.7 5.6
13 -12 -1 9.1 5.3
13 -12 -1 18.9 5.8
-13 12 1 10 5.8
-13 12 1 8.8 5.4
-13 12 1 3.8 4.7
12 -12 -1 47.6 7.6
12 -12 -1 26 6.7
12 -12 -1 34.3 7.2
-12 12 1 33.7 7.3
-12 12 1 21.9 6.1
-12 12 1 30.1 7.5
11 -12 -1 52.99 8.2
11 -12 -1 59.99 7.5
11 -12 -1 45.4 8
-11 12 1 51.59 8.8
-11 12 1 49.7 7.7
-11 12 1 51.99 8.4
10 -12 -1 68.49 8.5
10 -12 -1 65.69 7.6
10 -12 -1 80.89 9
10 -12 -1 83.09 8.9
-10 12 1 78.79 9.1
-10 12 1 78.19 8.4
-10 12 1 74.79 9.4
9 -12 -1 13.3 4.1
9 -12 -1 22.3 5.6
9 -12 -1 20.6 5.4
9 -12 -1 20.2 5.2
-9 12 1 20.7 5.2
-9 12 1 12.2 5.1
-9 12 1 18.8 5.4
8 -12 -1 93.29 7.7
8 -12 -1 97.59 8.9
8 -12 -1 123.39 9.5
8 -12 -1 87.29 8.2
-8 12 1 72.69 8
-8 12 1 100.09 8.3
-8 12 1 70.39 8.2
7 -12 -1 31.8 4.9
7 -12 -1 20.2 6.6
7 -12 -1 23.3 5.1
7 -12 -1 39 6.1
7 -12 -1 29 5.2
-7 12 1 31.3 6.1
-7 12 1 24.5 5.5
-7 12 1 28.5 5
6 -12 -1 91.49 7.6
6 -12 -1 99.79 8.1
6 -12 -1 98.89 8.5
6 -12 -1 97.39 8
6 -12 -1 98.39 7.1
-6 12 1 91.99 8.4
-6 12 1 91.19 8.2
-6 12 1 95.59 7.7
5 -12 -1 10.1 3.4
5 -12 -1 8.6 3.5
5 -12 -1 4.6 2.9
5 -12 -1 6.2 2.7
5 -12 -1 7.2 2.9
5 -12 -1 8.5 3.3
-5 12 1 8.6 2.7
-5 12 1 5.7 3.1
-5 12 1 10.1 3.5
-5 12 1 7.5 3.5
-5 12 1 2.2 2.7
4 -12 -1 -1.5 2.1
4 -12 -1 1.6 2.3
4 -12 -1 3 2.3
4 -12 -1 4 2.8
4 -12 -1 1.9 2.1
4 -12 -1 0.5 1.9
-4 12 1 0.6 1.8
-4 12 1 -2.9 2.3
-4 12 1 3.4 3
-4 12 1 0.2 1.9
-4 12 1 -0.3 2.3
-4 12 1 -1 2.6
3 -12 -1 53.29 5.3
3 -12 -1 61.09 5.2
3 -12 -1 57.39 4.5
3 -12 -1 55.79 4.6
3 -12 -1 51.79 5.8
3 -12 -1 52.89 6.5
-3 12 1 54.59 5.9
-3 12 1 51.29 5.8
-3 12 1 57.49 5
-3 12 1 58.99 6.1
-3 12 1 60.29 5.3
2 -12 -1 1793.42 60.79
2 -12 -1 1859.41 55.49
2 -12 -1 1813.02 59.49
-2 12 1 1852.01 57.29
-2 12 1 1783.82 58.69
-2 12 1 1792.72 58.29
-2 12 1 1893.41 56.89
-2 12 1 1871.61 58.59
1 -12 -1 93.29 7.5
1 -12 -1 92.99 6
1 -12 -1 87.89 8.1
-1 12 1 104.29 6.9
-1 12 1 92.39 5.7
-1 12 1 87.39 5.7
-1 12 1 98.49 6.9
-1 12 1 91.89 6.3
0 -12 -1 926.31 30.4
0 -12 -1 910.21 33.8
0 -12 -1 1021.7 36
0 12 1 956.1 30.7
0 12 1 924.41 31.6
0 12 1 926.51 31.8
0 12 1 980 31.5
0 12 1 952.6 32.1
0 12 1 923.21 30.4
-1 -12 -1 0.4 1.7
-1 -12 -1 4 3.6
-1 -12 -1 1.3 2.6
-1 -12 -1 1.2 1.3
1 12 1 2.7 2
1 12 1 0.2 1.5
1 12 1 1.3 1.5
1 12 1 1.1 1.3
1 12 1 -0.3 1.7
1 12 1 1.2 1.6
-2 -12 -1 342.87 13.4
-2 -12 -1 346.07 17.5
-2 -12 -1 323.17 15.9
2 12 1 334.17 13.2
2 12 1 324.67 11.5
2 12 1 334.97 12.3
2 12 1 334.77 12.8
2 12 1 337.87 13.4
2 12 1 324.87 12
2 12 1 330.57 13
-3 -12 -1 47.3 7.3
-3 -12 -1 59.69 5.1
-3 -12 -1 52.49 6.7
3 12 1 53.89 3.1
3 12 1 48.4 3.5
3 12 1 52.39 3.6
3 12 1 53.09 4.1
3 12 1 54.59 4
3 12 1 57.99 4.5
-4 -12 -1 36 5.7
-4 -12 -1 46.1 4.8
-4 -12 -1 38.7 6.4
4 12 1 41 3.7
4 12 1 42.2 2.6
4 12 1 43.2 3.5
4 12 1 45.1 3.2
4 12 1 43.8 3.5
4 12 1 42.8 3.1
-5 -12 -1 61.29 5.9
-5 -12 -1 59.89 8.2
-5 -12 -1 54.09 6.9
5 12 1 63.49 3.4
5 12 1 64.79 4.1
5 12 1 68.19 4
5 12 1 58.19 3.8
5 12 1 63.69 3.2
5 12 1 63.19 3.7
-6 -12 -1 220.68 14.9
-6 -12 -1 251.67 14.4
-6 -12 -1 250.77 12.5
6 12 1 252.47 8.6
6 12 1 249.97 9.1
6 12 1 238.38 9
6 12 1 244.68 8.4
6 12 1 247.08 9.3
6 12 1 241.08 8.9
6 12 1 240.28 8.5
-7 -12 -1 2.5 3.1
-7 -12 -1 1.8 3.6
-7 -12 -1 7.8 4.2
7 12 1 6.4 1.7
7 12 1 1.4 1.1
7 12 1 3 1.4
7 12 1 3 1.1
7 12 1 5 1.2
-8 -12 -1 115.39 10.7
-8 -12 -1 107.39 9.9
-8 -12 -1 130.59 9.7
8 12 1 116.39 5.7
8 12 1 116.69 5.1
8 12 1 115.29 5
8 12 1 118.29 5.8
-9 -12 -1 9.2 5.6
-9 -12 -1 6.4 4
9 12 1 6.3 1.9
9 12 1 2.2 1.7
9 12 1 9.2 1.7
-10 -12 -1 17.3 6.4
10 12 1 21.6 3.3
10 12 1 20.7 3.2
10 12 1 18.5 2.7
-13 13 1 14.1 5.9
12 -13 -1 26.4 7
12 -13 -1 14.9 6.1
12 -13 -1 19.9 5.6
-12 13 1 7.7 5.4
-12 13 1 29.6 6.8
-12 13 1 16 6.3
11 -13 -1 49.7 8.1
11 -13 -1 34.9 6.5
11 -13 -1 39.8 7.7
-11 13 1 44.8 8.1
-11 13 1 52.19 8.2
-11 13 1 36 8.1
10 -13 -1 9.9 4.7
10 -13 -1 8.1 4
10 -13 -1 9.8 4.6
10 -13 -1 20 5.8
-10 13 1 6.2 4.5
-10 13 1 10.2 4.6
-10 13 1 14.5 5.6
9 -13 -1 66.29 8.2
9 -13 -1 70.99 8.5
9 -13 -1 80.99 8.6
9 -13 -1 76.49 7.5
-9 13 1 69.69 8.1
-9 13 1 70.09 9
-9 13 1 73.69 9
8 -13 -1 6.3 4
8 -13 -1 4 3.8
8 -13 -1 9.9 3.7
8 -13 -1 4.2 3.8
-8 13 1 5.2 3.8
-8 13 1 20.9 5
-8 13 1 7.2 4.3
7 -13 -1 187.48 12.5
7 -13 -1 185.68 11.8
7 -13 -1 182.28 10.5
7 -13 -1 177.28 11.4
7 -13 -1 192.78 12
-7 13 1 183.98 12.3
-7 13 1 171.88 11.2
-7 13 1 190.28 12.6
6 -13 -1 3.3 3
6 -13 -1 1.5 2.7
6 -13 -1 1.6 2.7
6 -13 -1 -1.3 2.2
6 -13 -1 0.3 2.6
6 -13 -1 1.2 2.8
-6 13 1 0.9 3.3
-6 13 1 3.2 2.9
-6 13 1 -0.4 2.8
5 -13 -1 363.36 16.9
5 -13 -1 375.96 16.8
5 -13 -1 334.47 16.2
5 -13 -1 373.26 15.2
5 -13 -1 347.97 15.8
-5 13 1 371.26 15.3
-5 13 1 350.76 17.3
-5 13 1 398.26 17.6
-5 13 1 352.86 17.5
4 -13 -1 26.1 4.6
4 -13 -1 28.6 4.3
4 -13 -1 18 4.6
4 -13 -1 24 3.8
4 -13 -1 32.7 4.7
-4 13 1 37.7 5.8
-4 13 1 29.9 4.4
-4 13 1 21.3 4.7
-4 13 1 24 4.7
3 -13 -1 80.79 7.3
3 -13 -1 86.99 8.6
3 -13 -1 79.29 6.6
3 -13 -1 72.29 4.7
3 -13 -1 73.39 5.8
3 -13 -1 85.59 5.5
-3 13 1 83.29 7.3
-3 13 1 83.49 7.1
-3 13 1 76.99 6.2
-3 13 1 87.49 6.2
-3 13 1 86.09 7.5
2 -13 -1 756.22 29.2
2 -13 -1 778.72 24.8
2 -13 -1 793.32 27.3
2 -13 -1 734.93 30.4
-2 13 1 729.03 27.8
-2 13 1 809.72 27.2
-2 13 1 813.82 28.8
-2 13 1 781.52 26.5
1 -13 -1 -1.6 1.6
1 -13 -1 0.1 2.4
1 -13 -1 -0.2 2.7
-1 13 1 -2 2
-1 13 1 1.9 1.7
-1 13 1 -0.5 2
-1 13 1 -0.6 1.7
0 -13 -1 34 6
0 -13 -1 38.3 6
0 -13 -1 30.6 3.6
0 13 1 35.9 3.9
0 13 1 39.8 4.4
0 13 1 34.9 4.4
0 13 1 31.1 4.4
0 13 1 29.1 3.7
-1 -13 -1 1.2 3.2
-1 -13 -1 -2.7 2.5
-1 -13 -1 3.9 1.4
1 13 1 2.3 1.7
1 13 1 5.8 2.2
1 13 1 2.2 1.7
1 13 1 5.7 2.5
1 13 1 3.2 2
1 13 1 4 2.1
-2 -13 -1 61.49 6.7
-2 -13 -1 32.4 6.3
2 13 1 45.8 4.4
2 13 1 47.6 4.3
2 13 1 44.2 3.8
2 13 1 48.8 3.9
2 13 1 49 4.8
2 13 1 50.09 4.7
-3 -13 -1 355.26 18.1
-3 -13 -1 388.16 19.8
3 13 1 386.86 14.3
3 13 1 377.96 13.7
3 13 1 384.66 14.7
3 13 1 386.46 13.6
3 13 1 378.96 14.3
-4 -13 -1 65.79 7.9
-4 -13 -1 57.09 8.3
4 13 1 62.39 3.5
4 13 1 58.99 4.2
4 13 1 58.49 4
4 13 1 54.09 4.4
4 13 1 60.69 4.4
4 13 1 58.49 3.9
-5 -13 -1 177.38 12.3
-5 -13 -1 184.88 13.3
5 13 1 194.18 7.2
5 13 1 193.18 7.9
5 13 1 183.48 7.5
5 13 1 189.08 8.2
5 13 1 193.88 8.1
5 13 1 197.58 7.9
-6 -13 -1 11.7 4.6
-6 -13 -1 21.7 6.1
6 13 1 27.7 2.8
6 13 1 21.6 2.5
6 13 1 23 2.4
6 13 1 20.9 2.2
6 13 1 19.8 2.4
6 13 1 22.3 2.9
-7 -13 -1 -0.9 4.1
-7 -13 -1 2.6 4
7 13 1 4.8 1.9
7 13 1 3 1.4
7 13 1 3.3 1.6
7 13 1 3.1 1.3
-8 -13 -1 2.3 4.8
8 13 1 1.2 1.3
8 13 1 0.4 1.3
8 13 1 0.3 1.4
8 13 1 2.7 1.6
-9 -13 -1 12.9 5.2
9 13 1 22.4 3.3
9 13 1 18.3 2.9
9 13 1 16.5 2.5
12 -14 -1 129.99 12.2
12 -14 -1 101.99 10.3
12 -14 -1 120.49 12.3
-12 14 1 124.09 12.3
-12 14 1 100.69 11
-12 14 1 111.29 12.6
11 -14 -1 362.46 20.1
11 -14 -1 345.57 19.3
11 -14 -1 326.27 17.7
-11 14 1 363.26 19.3
-11 14 1 327.87 20
-11 14 1 355.86 19.7
10 -14 -1 6.5 4.8
10 -14 -1 9.3 5
10 -14 -1 8.5 4.9
10 -14 -1 1.9 4
-10 14 1 13.2 5.5
-10 14 1 9.2 4.5
-10 14 1 3.7 4.9
9 -14 -1 3.8 4.4
9 -14 -1 1.8 3.8
9 -14 -1 0.3 3.8
9 -14 -1 1.8 3.5
-9 14 1 -0.4 4.3
-9 14 1 -2.2 3.4
-9 14 1 1.3 3.9
8 -14 -1 133.89 10.8
8 -14 -1 105.19 8.9
8 -14 -1 120.29 10.1
8 -14 -1 131.79 10.6
-8 14 1 120.99 10.9
-8 14 1 132.79 11.1
-8 14 1 136.39 10.4
7 -14 -1 1.9 3.5
7 -14 -1 -0.7 2.7
7 -14 -1 5.1 3.6
7 -14 -1 2.6 3.4
7 -14 -1 0.6 3
7 -14 -1 0.1 3.2
-7 14 1 -6.6 3
-7 14 1 -4.8 2.7
-7 14 1 -3.4 3.1
6 -14 -1 198.48 11.6
6 -14 -1 209.98 12.3
6 -14 -1 188.88 10.6
6 -14 -1 188.38 11.8
6 -14 -1 191.48 12.2
-6 14 1 188.08 12.5
-6 14 1 201.88 13.1
5 -14 -1 76.09 6.8
5 -14 -1 76.19 6.9
5 -14 -1 60.19 6.8
5 -14 -1 66.79 7.5
5 -14 -1 75.09 6.1
-5 14 1 68.59 7.9
-5 14 1 71.19 6.2
-5 14 1 67.49 7.2
4 -14 -1 312.57 13.9
4 -14 -1 282.37 14.5
4 -14 -1 313.67 17.1
4 -14 -1 309.57 15.7
4 -14 -1 303.27 13.2
4 -14 -1 334.97 13.3
-4 14 1 311.77 15.9
-4 14 1 305.07 13.8
-4 14 1 337.87 16
-4 14 1 323.17 15.8
3 -14 -1 391.86 17.7
3 -14 -1 431.06 20.8
3 -14 -1 435.06 19.7
3 -14 -1 447.76 15.9
-3 14 1 463.55 17.4
-3 14 1 436.26 19.3
-3 14 1 438.46 17.8
-3 14 1 439.36 19
2 -14 -1 -1 2.9
2 -14 -1 -1.8 1.9
2 -14 -1 -0.6 2.5
-2 14 1 -3.3 2.2
-2 14 1 0.9 2.3
-2 14 1 -2 1.8
-2 14 1 0.4 1.9
1 -14 -1 31.6 5.8
1 -14 -1 27.6 4
1 -14 -1 34 6.2
-1 14 1 30.5 4.1
-1 14 1 26.6 3.9
-1 14 1 27.2 4.7
-1 14 1 28.3 4.7
0 -14 -1 5.6 2
0 -14 -1 2.1 3.4
0 -14 -1 1.2 3.4
0 14 1 3.8 2.6
0 14 1 6.2 2.2
0 14 1 3.9 2.5
0 14 1 1.5 1.8
-1 -14 -1 4.3 3.8
-1 -14 -1 -1.1 3.7
1 14 1 6.6 2.8
1 14 1 2.1 1.7
1 14 1 5.4 2.3
1 14 1 4.5 2
1 14 1 8.7 2.6
-2 -14 -1 60.19 8.1
-2 -14 -1 61.29 7.6
2 14 1 60.79 4.7
2 14 1 69.69 5.2
2 14 1 53.29 4.9
2 14 1 63.99 5.5
2 14 1 59.39 4.5
-3 -14 -1 4.8 4.5
-3 -14 -1 8.8 3.8
3 14 1 1.7 1.6
3 14 1 4.6 2.3
3 14 1 5.4 2
3 14 1 5.5 1.8
3 14 1 4.3 2
-4 -14 -1 68.69 8.8
-4 -14 -1 80.79 8.5
4 14 1 69.29 5.1
4 14 1 64.89 4.6
4 14 1 69.99 4.6
4 14 1 73.59 4.6
4 14 1 79.39 5.3
-5 -14 -1 -3.7 3.8
-5 -14 -1 0.4 3.2
5 14 1 -0.4 1.4
5 14 1 2.1 1.7
5 14 1 2.3 1.7
5 14 1 0.9 1.4
5 14 1 4 1.6
-6 -14 -1 215.78 15.3
6 14 1 199.38 7.7
6 14 1 192.98 7.5
6 14 1 194.28 8.4
6 14 1 198.08 8
6 14 1 198.78 8.7
-7 -14 -1 4.2 4.5
7 14 1 -1.2 1.4
7 14 1 -0.5 1.4
7 14 1 0.6 1.6
-8 -14 -1 11.8 5.9
8 14 1 7.1 2
8 14 1 4.9 1.9
8 14 1 4.1 2
8 14 1 7.9 1.8
-9 -14 -1 6.1 5.1
9 14 1 14.1 2.3
9 14 1 17.2 2.9
11 -15 -1 5.7 4.3
11 -15 -1 4.7 5.4
11 -15 -1 11.3 5.9
11 -15 -1 5.2 5.1
-11 15 1 0.1 4.4
-11 15 1 -2.5 5
-11 15 1 3 5.2
10 -15 -1 191.68 12.6
10 -15 -1 213.88 14.7
10 -15 -1 182.18 13.6
10 -15 -1 202.68 14.6
-10 15 1 193.38 14.8
-10 15 1 182.18 14.3
-10 15 1 200.88 13.9
9 -15 -1 49.99 8.1
9 -15 -1 59.69 7.7
9 -15 -1 38.6 7.5
9 -15 -1 49.1 7.7
-9 15 1 50.19 8.6
-9 15 1 49.8 8.6
-9 15 1 58.49 8.2
8 -15 -1 15.7 5.3
8 -15 -1 22.8 5.2
8 -15 -1 25 5.8
-8 15 1 23.8 5.5
-8 15 1 20.4 5.5
-8 15 1 22.2 5.8
7 -15 -1 57.89 7.5
7 -15 -1 50.79 7.2
7 -15 -1 59.09 6.5
7 -15 -1 63.69 7.8
7 -15 -1 69.89 8.1
-7 15 1 69.49 8.9
-7 15 1 64.69 8.5
6 -15 -1 12.6 4.7
6 -15 -1 12.7 4.2
6 -15 -1 6.4 3.9
6 -15 -1 7.9 3.5
6 -15 -1 11.6 3.6
-6 15 1 12.8 5
-6 15 1 21.5 5.6
5 -15 -1 22.3 4.3
5 -15 -1 19.6 3.9
5 -15 -1 18.2 5.4
5 -15 -1 17 4.6
5 -15 -1 17.7 3.8
5 -15 -1 15.1 4.3
-5 15 1 23.2 5.6
-5 15 1 16.1 3.8
-5 15 1 21.4 5.2
4 -15 -1 -0.3 3.1
4 -15 -1 3.9 3
4 -15 -1 1.8 2.5
4 -15 -1 -1.1 2
4 -15 -1 2.4 1.4
4 -15 -1 3.6 4.3
-4 15 1 3 3.4
-4 15 1 10.6 3.9
-4 15 1 2 2.4
3 -15 -1 257.27 13.1
3 -15 -1 260.47 16
3 -15 -1 284.47 15.2
-3 15 1 283.07 14.8
-3 15 1 285.67 12.8
-3 15 1 284.27 14.4
2 -15 -1 76.39 6.2
2 -15 -1 74.79 8
2 -15 -1 60.49 8.7
-2 15 1 60.39 6.6
-2 15 1 71.89 6.2
-2 15 1 73.99 7.3
-2 15 1 61.59 5.7
1 -15 -1 34.3 4.3
1 -15 -1 35.2 7.3
1 -15 -1 46.5 6.8
-1 15 1 41.3 4.7
-1 15 1 32.1 5.6
-1 15 1 40.2 5.3
-1 15 1 48.1 5
0 -15 -1 6.5 4.2
0 -15 -1 8.8 4.6
0 -15 -1 8.8 2.2
0 15 1 8 2.9
0 15 1 11.6 2.8
0 15 1 6.8 3.2
0 15 1 12.4 2.9
-1 -15 -1 465.85 21.7
-1 -15 -1 479.75 23.4
1 15 1 454.95 17.4
1 15 1 462.15 18.5
1 15 1 499.85 18.1
1 15 1 479.55 19.2
-2 -15 -1 0.4 3.6
-2 -15 -1 2.4 3.7
2 15 1 1.4 1.9
2 15 1 1 1.9
2 15 1 0.3 1.7
2 15 1 -1.2 1.8
-3 -15 -1 102.89 9.9
-3 -15 -1 100.79 10.5
3 15 1 112.19 6.6
3 15 1 106.89 6.3
3 15 1 111.09 6.9
3 15 1 102.39 6.9
3 15 1 101.79 6.1
-4 -15 -1 50.59 8.3
-4 -15 -1 67.49 8.2
4 15 1 54.49 4.3
4 15 1 53.09 4.8
4 15 1 58.09 4.8
4 15 1 50.99 4.3
4 15 1 43.7 4.1
-5 -15 -1 7.7 4.9
5 15 1 3 2
5 15 1 4.2 1.7
5 15 1 -0.4 1.5
5 15 1 3.9 1.9
5 15 1 2.1 1.8
-6 -15 -1 30.5 7.8
6 15 1 24.5 3.4
6 15 1 23 3.6
6 15 1 28.3 2.6
6 15 1 25 3.2
-7 -15 -1 75.39 9.9
7 15 1 70.69 4.6
7 15 1 66.59 4.9
7 15 1 65.89 4.8
-8 -15 -1 5.4 5.4
8 15 1 3 1.8
8 15 1 3.8 1.9
8 15 1 3 1.9
10 -16 -1 75.79 9.9
10 -16 -1 82.59 9.9
10 -16 -1 74.29 8.8
-10 16 1 71.59 10.2
-10 16 1 67.99 10.3
-10 16 1 67.49 9.8
9 -16 -1 26.1 6.2
9 -16 -1 28.2 5.8
9 -16 -1 25.3 6.3
-9 16 1 13.5 5.8
-9 16 1 26.8 6.1
-9 16 1 21.6 6.8
8 -16 -1 33.1 6.6
8 -16 -1 26.4 6.3
8 -16 -1 42.6 6.5
8 -16 -1 37.2 7.2
-8 16 1 32.6 7.1
-8 16 1 31.2 6.9
7 -16 -1 19.4 5.1
7 -16 -1 22.6 5.2
7 -16 -1 16.4 4.4
7 -16 -1 27.8 5.9
-7 16 1 17.3 5.8
-7 16 1 24.7 6.6
6 -16 -1 108.79 8.9
6 -16 -1 121.79 8.5
6 -16 -1 101.19 10.6
6 -16 -1 116.59 8.7
6 -16 -1 101.29 9.2
-6 16 1 129.29 11
-6 16 1 119.59 10.8
5 -16 -1 99.99 8
5 -16 -1 113.69 11.3
5 -16 -1 98.69 7.2
5 -16 -1 105.99 8.8
5 -16 -1 90.19 10.4
5 -16 -1 98.59 6.5
-5 16 1 112.09 10
-5 16 1 92.29 10.1
4 -16 -1 63.19 8.6
4 -16 -1 65.89 8.1
4 -16 -1 61.69 6.8
-4 16 1 60.99 6.3
-4 16 1 64.09 7.7
3 -16 -1 44.6 5.8
3 -16 -1 51.89 7.1
3 -16 -1 45.5 8.2
-3 16 1 46.9 5.6
-3 16 1 49.3 6.7
-3 16 1 48.4 7
2 -16 -1 14.9 4.7
2 -16 -1 19.4 3.8
2 -16 -1 9.8 4.9
-2 16 1 13.8 3.5
-2 16 1 13.6 4.1
-2 16 1 17.6 3.7
-2 16 1 17.7 4.6
1 -16 -1 2.5 2.3
1 -16 -1 5 4.7
1 -16 -1 0 3.5
-1 16 1 1.4 2.8
-1 16 1 3.8 3.2
-1 16 1 6.8 2.9
-1 16 1 6.4 2.8
0 -16 -1 12.1 2.4
0 -16 -1 8.6 4.1
0 -16 -1 11.9 5.6
0 16 1 5.8 2.6
0 16 1 5.4 3.2
0 16 1 7.9 2.8
0 16 1 7.3 3.1
-1 -16 -1 1.1 3.5
-1 -16 -1 -0.3 3.9
1 16 1 1.6 2.3
1 16 1 3.6 2.4
1 16 1 3.5 2.2
-2 -16 -1 106.29 11.1
2 16 1 121.39 7.2
2 16 1 100.39 7.2
2 16 1 122.59 7.1
-3 -16 -1 4.2 4.9
3 16 1 0.9 1.9
3 16 1 -1.7 1.9
3 16 1 3.4 2.1
3 16 1 0.8 1.9
-4 -16 -1 80.49 10.2
4 16 1 95.49 6.5
4 16 1 94.89 6.1
4 16 1 99.59 6.4
4 16 1 85.89 5.8
-5 -16 -1 21 6.8
5 16 1 24 3.9
5 16 1 18.7 3.2
5 16 1 20.6 3.1
5 16 1 20.1 3.2
-6 -16 -1 159.98 14.1
6 16 1 171.78 8
6 16 1 178.78 8.8
6 16 1 167.18 8.3
9 -17 -1 2.4 4.6
9 -17 -1 4.3 4.7
9 -17 -1 3.2 4.1
-9 17 1 6.8 5.1
-9 17 1 8 5.8
8 -17 -1 11.9 5.1
8 -17 -1 6.3 4.2
8 -17 -1 8.4 4.5
8 -17 -1 2 3.5
-8 17 1 6.1 4.9
-8 17 1 12 5.8
7 -17 -1 55.09 7.4
7 -17 -1 57.39 6.8
7 -17 -1 57.29 7
7 -17 -1 45.5 7.6
7 -17 -1 41.4 8.4
-7 17 1 69.89 9.7
-7 17 1 52.69 9
6 -17 -1 2 3.4
6 -17 -1 4.4 4
6 -17 -1 1.8 4
6 -17 -1 6.8 2.8
6 -17 -1 2.2 3.1
-6 17 1 -1.3 3.6
5 -17 -1 117.89 11.6
5 -17 -1 125.89 8.7
5 -17 -1 130.59 10
-5 17 1 125.89 11.1
4 -17 -1 6.2 4.8
4 -17 -1 9 3.6
-4 17 1 7.4 4.4
-4 17 1 4 3.2
3 -17 -1 91.19 10.3
3 -17 -1 78.09 7.2
-3 17 1 82.19 8.5
-3 17 1 78.19 8.5
-3 17 1 74.59 7
2 -17 -1 -1.5 3.5
2 -17 -1 -0.9 2.3
-2 17 1 2.3 2.7
-2 17 1 -0.3 3.1
-2 17 1 0.2 2.8
1 -17 -1 248.68 17.1
1 -17 -1 270.27 11.6
-1 17 1 277.47 13.3
-1 17 1 272.07 12.7
-1 17 1 263.67 13.9
-1 17 1 274.27 14.6
0 -17 -1 -2.5 3.6
0 17 1 -0.5 2.4
0 17 1 4.7 2.8
0 17 1 4.2 3.2
0 17 1 2.9 2.3
-1 -17 -1 41.3 8.8
1 17 1 38.1 4.9
1 17 1 41.1 5.1
1 17 1 42 5.5
-2 -17 -1 40.5 8.9
2 17 1 42.3 4.9
2 17 1 43.8 5
-3 -17 -1 1.2 4.9
3 17 1 1.5 2.1
3 17 1 0.2 2.1
-4 -17 -1 23.4 7.2
4 17 1 17.3 3.2
4 17 1 17 3.3
-5 -17 -1 90.99 11.2
5 17 1 85.99 6
5 17 1 81.89 5.7
5 17 1 83.29 6.4
7 -18 -1 7.5 4.6
7 -18 -1 2.2 4.1
7 -18 -1 6.5 5
7 -18 -1 6.3 3.2
-7 18 1 15.3 6.1
6 -18 -1 71.19 8.4
6 -18 -1 68.29 7.5
6 -18 -1 65.29 9.7
-6 18 1 65.99 9.4
5 -18 -1 2.2 4.7
5 -18 -1 3.3 3.5
-5 18 1 7.7 4.6
4 -18 -1 16.2 4.4
4 -18 -1 18.5 6.8
-4 18 1 25.1 4.8
-4 18 1 31.4 6.5
3 -18 -1 54.59 9.7
3 -18 -1 52.59 6.3
-3 18 1 46.8 7.6
-3 18 1 48.4 6.2
-3 18 1 42.8 7.1
2 -18 -1 125.49 12.7
2 -18 -1 132.49 8.3
-2 18 1 127.09 9.9
-2 18 1 124.89 8.7
-2 18 1 124.89 10.5
1 -18 -1 19.2 6.4
1 -18 -1 18.2 3.2
-1 18 1 18.2 4.4
-1 18 1 17.1 4.5
-1 18 1 17.9 4
-1 18 1 19.4 5.2
0 -18 -1 58.79 9.6
0 18 1 81.59 7.1
0 18 1 58.99 6.2
-1 -18 -1 -2.9 4.7
1 18 1 2.8 2.6
1 18 1 1 2.3
-2 -18 -1 56.29 9.8
2 18 1 54.89 5.8
2 18 1 50.79 5.4
-3 -18 -1 44.1 9.4
3 18 1 51.39 5.5
3 18 1 43.3 5.1
5 -19 -1 108.09 9.3
5 -19 -1 93.29 11.6
-5 19 1 99.69 10.9
4 -19 -1 110.89 13.2
4 -19 -1 164.28 10.5
-4 19 1 125.39 11.5
-4 19 1 120.99 12.4
3 -19 -1 1.7 2.9
3 -19 -1 6.6 5.6
-3 19 1 -1.3 2.9
-3 19 1 4.7 4.1
2 -19 -1 2 2.6
2 -19 -1 1.2 4.9
-2 19 1 4.5 3.3
-2 19 1 6.8 4.2
1 -19 -1 23.4 7.6
1 -19 -1 20 3
-1 19 1 16.8 4.2
-1 19 1 26.6 5.9
0 -19 -1 2.4 5.8
0 19 1 9.2 3.7
0 19 1 13 3.8
-1 -19 -1 12 6.8
1 19 1 12 3.7
1 19 1 21.6 4.1
-1 -20 2 45.4 9.4
0 20 -2 8.9 3.4
0 20 -2 6.5 3.3
0 -20 2 2.2 5.4
-1 20 -2 13.8 4.1
-1 20 -2 26.6 5.9
1 -20 2 18.6 7
1 -20 2 21.6 3
-2 20 -2 -0.8 2.8
-2 20 -2 -1.2 3.8
2 -20 2 4.8 2.8
2 -20 2 3.3 5.1
-3 20 -2 60.09 6.9
-3 20 -2 58.59 8.8
3 -20 2 64.89 10.9
3 -20 2 56.29 6.6
-4 20 -2 9.5 5.1
4 -20 2 6.9 3.9
4 -20 2 -0.4 5.4
3 19 -2 11.7 3
3 19 -2 19.8 3.7
-3 -19 2 12.8 6.9
2 19 -2 3.6 2.5
2 19 -2 3 2.4
-2 -19 2 -0.5 5
1 19 -2 68.39 6.4
1 19 -2 70.19 6.2
-1 -19 2 67.69 10.1
0 19 -2 35.8 5.1
0 19 -2 26.6 4.7
0 -19 2 24.7 7.2
-1 19 -2 107.99 9.6
-1 19 -2 103.89 7.7
-1 19 -2 91.29 9.2
1 -19 2 109.99 12.5
1 -19 2 98.79 6.3
-2 19 -2 1 3.3
-2 19 -2 2.3 2.9
-2 19 -2 -0.7 3.2
2 -19 2 -4.4 3.9
2 -19 2 -0.3 2.3
-3 19 -2 18.5 4.3
-3 19 -2 24.3 5.9
3 -19 2 14.7 6.3
3 -19 2 20.8 4.4
-4 19 -2 5.1 3.5
-4 19 -2 15 5.6
4 -19 2 5.7 3.6
4 -19 2 8.2 5.7
-5 19 -2 14.3 5.6
5 -19 2 21.4 4.3
5 -19 2 20.1 7.4
5 -19 2 25.1 5.5
-6 19 -2 18.5 6.3
6 -19 2 19.7 4.9
6 -19 2 27.1 7.5
6 -19 2 24.9 5.7
7 -19 2 59.59 9.8
5 18 -2 32.5 3.8
5 18 -2 37.9 4.1
5 18 -2 36.1 4.3
-5 -18 2 39.5 8.8
4 18 -2 100.99 6.7
4 18 -2 88.59 6
4 18 -2 87.59 6
4 18 -2 91.29 5.9
-4 -18 2 111.09 12
3 18 -2 9.6 2.7
3 18 -2 12.4 2.9
-3 -18 2 6.5 5.3
2 18 -2 59.99 5.3
2 18 -2 71.89 5.9
-2 -18 2 60.99 10
1 18 -2 7.4 2.6
1 18 -2 2.1 2.6
1 18 -2 4.1 2.4
-1 -18 2 13.3 5.7
0 18 -2 221.48 12.2
0 18 -2 244.18 13
0 18 -2 203.18 10.7
0 18 -2 216.18 11.3
0 -18 2 222.48 8.6
0 -18 2 235.78 16.5
-1 18 -2 3.2 3.1
-1 18 -2 2.6 2.6
-1 18 -2 4.8 3.6
-1 18 -2 -1.9 2.1
1 -18 2 -1.6 2
1 -18 2 -1.6 3.8
-2 18 -2 213.18 13.3
-2 18 -2 239.98 13.4
-2 18 -2 242.78 11.7
2 -18 2 207.88 11
2 -18 2 188.18 15.1
-3 18 -2 6 2.9
-3 18 -2 2.4 3.6
-3 18 -2 5 3.8
3 -18 2 1.7 4.4
3 -18 2 -0.4 2.8
-4 18 -2 61.99 6.8
-4 18 -2 62.19 8.2
4 -18 2 58.29 7
4 -18 2 46.9 5.4
4 -18 2 59.99 9.3
-5 18 -2 -2 3.8
5 -18 2 0.7 3.2
5 -18 2 4.7 3.2
5 -18 2 -2.1 3.6
-6 18 -2 1.4 4
6 -18 2 -1.9 3.2
6 -18 2 -1.5 3.1
6 -18 2 3.7 4.5
6 -18 2 -5.1 4
6 -18 2 -0.1 2.3
-7 18 -2 -2.4 3.9
-7 18 -2 5.2 4.6
7 -18 2 1.9 3.7
7 -18 2 2.1 4.7
7 -18 2 -2.5 3
7 -18 2 -1.7 3.4
7 -18 2 1.5 3.1
-8 18 -2 20.8 6.8
-8 18 -2 28.9 7.1
8 -18 2 20.9 5.8
8 -18 2 13.7 6.2
8 -18 2 17.5 5.4
8 -18 2 21 5.6
8 -18 2 25.7 5.6
7 17 -2 14.2 2.3
7 17 -2 13.9 2.3
7 17 -2 14.5 2.5
-7 -17 2 21.6 7.2
6 17 -2 9.8 2.2
6 17 -2 6.3 2.2
6 17 -2 13.2 2.3
-6 -17 2 10.9 5.9
5 17 -2 83.89 5.2
5 17 -2 86.59 5.7
5 17 -2 89.09 5.4
5 17 -2 83.09 4.8
-5 -17 2 78.99 10.4
4 17 -2 82.59 5.5
4 17 -2 95.79 6.2
4 17 -2 86.29 5.8
4 17 -2 81.49 5.3
-4 -17 2 90.99 11.2
3 17 -2 30.3 4.1
3 17 -2 25.9 3.7
3 17 -2 29.4 3.8
3 17 -2 34.7 4.4
-3 -17 2 25.5 7.1
2 17 -2 8 2.5
2 17 -2 11.2 2.8
2 17 -2 11.3 3.1
-2 -17 2 3.6 5.1
1 17 -2 151.38 8.3
1 17 -2 124.89 8.5
1 17 -2 155.68 8.1
-1 -17 2 128.99 12.5
-1 -17 2 147.79 13.1
0 17 -2 5 2.4
0 17 -2 7.1 3.5
0 17 -2 1.9 2.1
0 17 -2 1.8 2.6
0 -17 2 -2.7 3.4
0 -17 2 6.1 2
0 -17 2 3.2 4.1
-1 17 -2 7.1 3.3
-1 17 -2 12.3 3.1
-1 17 -2 6.9 2.7
-1 17 -2 0.8 2.9
1 -17 2 8.6 2.8
1 -17 2 14.9 5
1 -17 2 14.9 5.7
-2 17 -2 65.09 6.8
-2 17 -2 67.59 7.3
-2 17 -2 64.99 6
-2 17 -2 59.79 7.3
2 -17 2 64.19 8.8
2 -17 2 64.19 6.2
2 -17 2 61.59 8.3
-3 17 -2 83.89 8.4
-3 17 -2 71.19 6.6
-3 17 -2 68.29 7.8
3 -17 2 59.59 7.7
3 -17 2 59.79 9.2
3 -17 2 71.99 6.9
-4 17 -2 3.5 2.7
-4 17 -2 -0.2 3.4
4 -17 2 -0.3 3.2
4 -17 2 -3.3 3.5
4 -17 2 0.2 2.5
4 -17 2 -1.6 2.5
-5 17 -2 78.99 9.1
5 -17 2 86.39 7.6
5 -17 2 83.29 6.8
5 -17 2 72.29 7.7
5 -17 2 80.09 5.8
5 -17 2 80.49 10.3
-6 17 -2 34.4 6.9
-6 17 -2 42.8 7.6
6 -17 2 52.89 6.4
6 -17 2 35.4 5.7
6 -17 2 45.1 8.6
6 -17 2 54.89 7.2
6 -17 2 45.1 7.3
-7 17 -2 62.79 9
-7 17 -2 60.69 9
7 -17 2 59.69 7.1
7 -17 2 64.79 8.2
7 -17 2 66.89 8
7 -17 2 48.9 8.6
7 -17 2 65.69 7.8
-8 17 -2 23.7 6.8
-8 17 -2 31.1 7.3
8 -17 2 22 5.6
8 -17 2 23 6
8 -17 2 37 6.8
8 -17 2 27.1 6.1
-9 17 -2 58.49 9.3
-9 17 -2 75.19 9.5
-9 17 -2 70.09 10.1
9 -17 2 58.19 7.8
9 -17 2 69.59 9.3
9 -17 2 92.39 10.1
8 16 -2 22.3 2.5
8 16 -2 23.6 2.7
8 16 -2 25 2.6
8 16 -2 22.3 2.2
-8 -16 2 30.3 7.7
7 16 -2 24.6 2.6
7 16 -2 19 2.6
7 16 -2 24 2.8
-7 -16 2 15.9 6.8
6 16 -2 5.1 1.8
6 16 -2 1.7 1.5
6 16 -2 4.4 1.6
-6 -16 2 6.3 5.3
5 16 -2 70.89 4.3
5 16 -2 62.49 4.6
5 16 -2 58.79 3.7
5 16 -2 57.59 4.1
5 16 -2 62.99 4
-5 -16 2 71.69 10.2
4 16 -2 4.7 1.9
4 16 -2 4.1 1.7
4 16 -2 9.6 2.4
4 16 -2 10.6 2.2
4 16 -2 7.4 2.2
-4 -16 2 4.5 4.4
3 16 -2 144.09 7.6
3 16 -2 128.19 6.7
3 16 -2 137.39 7.5
3 16 -2 143.09 7
3 16 -2 121.19 7.1
-3 -16 2 126.59 10.9
-3 -16 2 133.59 12.6
2 16 -2 6.1 2
2 16 -2 4.5 2.1
2 16 -2 10 2.8
2 16 -2 1.2 2.2
-2 -16 2 14.9 5.1
-2 -16 2 3.5 4.2
1 16 -2 25.4 3.8
1 16 -2 32.4 5
1 16 -2 29.4 3.9
1 16 -2 25.3 4.3
-1 -16 2 36.2 7.4
-1 -16 2 24.5 6
0 16 -2 12.1 3.7
0 16 -2 15 3
0 16 -2 14.5 3.6
0 16 -2 15.1 3
0 -16 2 12.1 2.5
0 -16 2 17.8 5.6
0 -16 2 8.1 4.5
-1 16 -2 -0.3 2.5
-1 16 -2 2.6 2.6
-1 16 -2 3.5 2.1
-1 16 -2 0.1 2
1 -16 2 3.5 2.3
1 -16 2 -3.7 2.7
1 -16 2 3.2 3.9
-2 16 -2 56.89 5.7
-2 16 -2 47.5 6.6
-2 16 -2 59.09 6.7
-2 16 -2 56.09 5.5
2 -16 2 56.29 5.7
2 -16 2 51.49 7.8
2 -16 2 62.29 7.8
-3 16 -2 31.2 5.5
-3 16 -2 29.7 4.7
-3 16 -2 39.4 6.4
3 -16 2 30.9 6.7
3 -16 2 31.6 5
3 -16 2 32.4 4.3
3 -16 2 38.1 6.6
-4 16 -2 93.29 7.1
-4 16 -2 87.79 8.7
-4 16 -2 67.69 10.1
4 -16 2 87.29 6.2
4 -16 2 94.09 8.9
4 -16 2 79.79 6.8
4 -16 2 76.09 4.4
4 -16 2 80.49 7.4
4 -16 2 90.19 10
-5 16 -2 15.5 4.9
-5 16 -2 15.9 5.2
5 -16 2 23.9 5.7
5 -16 2 10.2 3.6
5 -16 2 10.3 3.4
5 -16 2 19.7 5.8
5 -16 2 7.2 3.8
5 -16 2 14.1 3.6
-6 16 -2 -0.5 3.6
-6 16 -2 -0.4 4
6 -16 2 -4.1 2.8
6 -16 2 3.5 4.1
6 -16 2 -1.1 3.3
6 -16 2 2.5 3.2
6 -16 2 1.6 3.2
6 -16 2 1.2 3
-7 16 -2 -2.2 3.7
-7 16 -2 -1.5 3.5
7 -16 2 -1.7 3.4
7 -16 2 11 5.4
7 -16 2 -0.4 3.4
7 -16 2 2.6 3.3
7 -16 2 5.4 3.6
-8 16 -2 16.8 6.2
-8 16 -2 16.4 5.3
-8 16 -2 23.6 6.7
8 -16 2 17.4 4.7
8 -16 2 19.4 5.9
8 -16 2 16.8 5.3
-9 16 -2 0.4 4.2
-9 16 -2 0.1 4.5
-9 16 -2 2.2 5.3
9 -16 2 2.1 3.9
9 -16 2 2.8 4.2
9 -16 2 5.1 4.2
-10 16 -2 -2.3 4.6
-10 16 -2 0.4 4.3
-10 16 -2 1.9 5.1
10 -16 2 6 4.8
10 -16 2 -2 3.7
10 -16 2 -2 4.1
10 -16 2 1.3 4.2
9 15 -2 2.9 1.3
-9 -15 2 1.4 5
8 15 -2 7.9 1.4
8 15 -2 7.7 1.5
-8 -15 2 2.9 5.2
7 15 -2 107.69 4.7
7 15 -2 101.09 4.1
7 15 -2 112.39 5.1
7 15 -2 107.29 4.5
-7 -15 2 117.89 12
6 15 -2 2.3 1.3
6 15 -2 1.4 1
6 15 -2 1.9 1.3
6 15 -2 2.2 1.2
-6 -15 2 0.4 3.9
5 15 -2 200.08 7.9
5 15 -2 209.28 8.6
5 15 -2 207.28 7.4
5 15 -2 196.18 7.8
5 15 -2 201.28 7.8
5 15 -2 214.38 8.1
-5 -15 2 178.08 12.8
-5 -15 2 203.68 14.6
4 15 -2 97.79 5.5
4 15 -2 111.89 5.4
4 15 -2 97.09 5.6
4 15 -2 100.49 5.2
4 15 -2 103.69 5.7
-4 -15 2 90.49 9.4
-4 -15 2 89.79 9.9
3 15 -2 457.15 16.3
3 15 -2 484.15 17.3
3 15 -2 487.05 17.1
3 15 -2 460.55 16.2
3 15 -2 462.15 17
-3 -15 2 461.65 23.1
-3 -15 2 457.95 21.5
2 15 -2 0.7 1.8
2 15 -2 -0.8 1.6
2 15 -2 -1.1 1.5
2 15 -2 -1.4 1.3
2 15 -2 -0.2 1.4
-2 -15 2 2.9 3.5
-2 -15 2 3.5 3.4
1 15 -2 88.69 6.7
1 15 -2 85.69 6.2
1 15 -2 92.49 5.8
1 15 -2 85.49 5.5
1 15 -2 92.79 6.2
-1 -15 2 66.99 7.5
-1 -15 2 79.19 9.4
-1 -15 2 84.59 4
0 15 -2 12.6 2.7
0 15 -2 13.5 3.3
0 15 -2 10.4 2.5
0 15 -2 11.6 3.3
0 -15 2 13 2.5
0 -15 2 11.5 5
0 -15 2 12.7 4.5
-1 15 -2 50.89 6.1
-1 15 -2 48.2 4.7
-1 15 -2 57.29 6
-1 15 -2 53.69 5
1 -15 2 49.9 7
1 -15 2 57.79 7.6
1 -15 2 50.79 5.1
-2 15 -2 133.59 8
-2 15 -2 120.39 8.8
-2 15 -2 131.49 7.6
-2 15 -2 140.79 9.5
2 -15 2 130.89 10.8
2 -15 2 126.59 7.9
2 -15 2 124.09 9.9
-3 15 -2 447.96 17
-3 15 -2 422.36 21.1
-3 15 -2 430.06 18.8
-3 15 -2 427.46 19.1
3 -15 2 417.16 19.3
3 -15 2 421.76 16.4
3 -15 2 383.46 20.3
3 -15 2 409.66 17.5
3 -15 2 423.36 15.7
-4 15 -2 0.3 3.5
-4 15 -2 12.4 3.9
-4 15 -2 8.4 3
-4 15 -2 12.7 4.3
4 -15 2 11 3.3
4 -15 2 9.9 3.5
4 -15 2 15.2 5
4 -15 2 13.1 3.2
4 -15 2 13.3 3
4 -15 2 6 3.4
-5 15 -2 398.66 16.7
-5 15 -2 387.46 19
-5 15 -2 413.86 19
5 -15 2 397.46 16.5
5 -15 2 388.46 17.7
5 -15 2 374.66 17.8
5 -15 2 402.16 18.7
5 -15 2 387.86 20
5 -15 2 388.46 17.1
-6 15 -2 35.5 6.8
-6 15 -2 36.9 6.7
6 -15 2 38.6 6.2
6 -15 2 40.8 6.3
6 -15 2 45.5 5.7
6 -15 2 41.9 6.4
6 -15 2 32.5 6
-7 15 -2 193.68 13.2
-7 15 -2 179.98 12
-7 15 -2 168.78 12.9
7 -15 2 202.58 12.2
7 -15 2 193.58 12.5
7 -15 2 172.58 12
7 -15 2 188.88 13
7 -15 2 202.28 11.5
-8 15 -2 59.79 7.8
-8 15 -2 39.6 7.7
-8 15 -2 66.49 8.9
8 -15 2 45.3 7.2
8 -15 2 55.29 6.9
8 -15 2 53.09 7.9
8 -15 2 50.59 7.3
8 -15 2 53.59 7.6
-9 15 -2 6.7 5.2
-9 15 -2 -1.8 4.2
-9 15 -2 -0.8 3.5
9 -15 2 3.3 4
9 -15 2 14.2 5.1
9 -15 2 1.5 4
9 -15 2 7.4 4.2
-10 15 -2 21.4 6.4
-10 15 -2 20.9 6
-10 15 -2 15 6.2
10 -15 2 10.5 5.3
10 -15 2 9.9 5
10 -15 2 17.4 5.7
10 -15 2 18.8 5.2
-11 15 -2 1.6 4.7
-11 15 -2 19.5 6.5
-11 15 -2 8.7 5.2
11 -15 2 5.5 5
11 -15 2 3.8 5
11 -15 2 12.8 5.3
10 14 -2 93.19 4.4
10 14 -2 93.29 3.8
10 14 -2 84.39 4.3
-10 -14 2 96.09 10.8
-9 -14 2 24.4 7
8 14 -2 -1.1 0.9
-8 -14 2 -0.4 4
-7 -14 2 30.4 7
6 14 -2 126.59 4.5
6 14 -2 125.09 5.4
6 14 -2 129.69 4.8
6 14 -2 128.19 5.1
-6 -14 2 128.19 10.6
-6 -14 2 132.59 12
5 14 -2 2.1 0.9
5 14 -2 1.5 1.2
5 14 -2 1.3 1.1
5 14 -2 3.4 1.1
5 14 -2 0.1 1.2
5 14 -2 2.8 1.2
-5 -14 2 -0.1 3.6
-5 -14 2 -0.3 3.4
4 14 -2 297.67 10.4
4 14 -2 315.37 11.6
4 14 -2 320.17 11.8
4 14 -2 305.07 10.9
4 14 -2 319.27 11.6
4 14 -2 315.57 11.1
-4 -14 2 297.27 16.3
-4 -14 2 347.77 18.5
3 14 -2 39.2 3.6
3 14 -2 35.3 2.7
3 14 -2 39.4 3.2
3 14 -2 37.4 3.7
3 14 -2 28.2 3.3
3 14 -2 36.4 3.1
-3 -14 2 34.3 6.7
-3 -14 2 40.8 6.2
2 14 -2 235.68 9.6
2 14 -2 248.78 10.3
2 14 -2 241.78 10.5
2 14 -2 241.18 9.5
2 14 -2 242.38 10.9
2 14 -2 237.88 10.4
-2 -14 2 233.68 13.6
-2 -14 2 237.68 14.9
1 14 -2 90.59 5.5
1 14 -2 92.59 6.3
1 14 -2 101.89 6.9
1 14 -2 103.59 5.8
1 14 -2 101.09 6.2
1 14 -2 103.29 6.4
-1 -14 2 92.49 8.4
-1 -14 2 107.79 9.6
-1 -14 2 96.59 4.6
0 14 -2 210.08 10.4
0 14 -2 201.98 9.2
0 14 -2 214.88 9.5
0 14 -2 229.18 11
0 14 -2 213.18 10.1
0 -14 2 199.78 13.4
0 -14 2 202.08 9.1
0 -14 2 215.88 12.7
-1 14 -2 3.6 2.6
-1 14 -2 4 2
-1 14 -2 7.9 2.8
-1 14 -2 1.9 1.8
1 -14 2 6.3 4.1
1 -14 2 0.8 2.8
1 -14 2 2.3 2.2
-2 14 -2 27.2 3.9
-2 14 -2 25.5 4
-2 14 -2 24 4.5
-2 14 -2 31 4.9
2 -14 2 32.5 6.1
2 -14 2 28.2 3.6
2 -14 2 30 5.4
2 -14 2 27.2 4.5
2 -14 2 25.6 4.1
-3 14 -2 19.2 4.3
-3 14 -2 17.5 3.3
-3 14 -2 24.4 3.9
-3 14 -2 12.4 4.1
-3 14 -2 16.1 4.2
3 -14 2 21.2 2.9
3 -14 2 21.8 4
3 -14 2 13.7 4.1
3 -14 2 16.5 3.3
3 -14 2 17.2 3
3 -14 2 19.9 5.1
-4 14 -2 9.6 3.6
-4 14 -2 15.8 3.6
-4 14 -2 8.7 4.1
-4 14 -2 6 3.5
4 -14 2 7.8 2.9
4 -14 2 18.2 4
4 -14 2 7.1 4
4 -14 2 11.5 3.2
4 -14 2 10.9 3.8
4 -14 2 15.9 3.5
-5 14 -2 35.5 6.2
-5 14 -2 23 4.2
-5 14 -2 26.7 5.5
5 -14 2 38.9 5.6
5 -14 2 38.1 5.5
5 -14 2 31 4.6
5 -14 2 20.5 4.6
5 -14 2 28.8 5.1
-6 14 -2 15.1 4.8
-6 14 -2 20.9 5
-6 14 -2 15.8 4.9
6 -14 2 12.5 3.7
6 -14 2 18.8 4.5
6 -14 2 14.8 4.2
6 -14 2 17.2 4.2
6 -14 2 24.5 5.1
6 -14 2 16.5 4.5
-7 14 -2 113.29 9.1
-7 14 -2 107.09 9.8
-7 14 -2 100.29 9.6
7 -14 2 101.49 9.1
7 -14 2 95.19 8.4
7 -14 2 104.79 9.4
7 -14 2 120.19 10.3
7 -14 2 116.99 9.3
7 -14 2 106.79 8.2
-8 14 -2 307.57 17.5
-8 14 -2 332.97 17.5
-8 14 -2 302.37 15.9
8 -14 2 289.07 16
8 -14 2 323.07 16.8
8 -14 2 327.47 17.2
8 -14 2 312.27 15.4
-9 14 -2 211.38 14.1
-9 14 -2 236.98 15.4
-9 14 -2 224.78 13.5
9 -14 2 251.77 15.1
9 -14 2 223.98 14.3
9 -14 2 227.18 14.4
9 -14 2 209.18 12.9
-10 14 -2 123.89 10.8
-10 14 -2 133.09 12.3
-10 14 -2 132.99 12
10 -14 2 127.69 11.6
10 -14 2 131.19 11.7
10 -14 2 110.69 10.8
10 -14 2 122.19 10.1
-11 14 -2 20.2 6.7
-11 14 -2 18.6 6.1
-11 14 -2 20.5 5.7
11 -14 2 10.3 5
11 -14 2 22 6.7
11 -14 2 18 5.9
-12 14 -2 6.3 5.4
-12 14 -2 -3.1 4.5
-12 14 -2 -5.2 3.6
12 -14 2 1.1 4.6
12 -14 2 2.4 4.5
12 -14 2 6 4.9
11 13 -2 98.09 4.5
10 13 -2 56.69 3.2
10 13 -2 63.09 3.5
-10 -13 2 59.49 9.3
-9 -13 2 31.2 7.5
-8 -13 2 41.8 7.9
-8 -13 2 58.89 9.4
-7 -13 2 194.78 13.9
-7 -13 2 218.68 13.6
-6 -13 2 23.9 5.4
-6 -13 2 28.3 6.4
5 13 -2 191.48 6.8
5 13 -2 181.78 7.1
5 13 -2 203.78 7.2
5 13 -2 192.98 7.2
-5 -13 2 209.18 12.5
-5 -13 2 206.18 13.5
4 13 -2 8.8 1.5
4 13 -2 8.2 1.6
4 13 -2 8.5 1.9
4 13 -2 8.7 1.3
4 13 -2 8.4 1.8
4 13 -2 8.1 1.4
-4 -13 2 9 4.2
-4 -13 2 5.8 4
3 13 -2 54.59 3.3
3 13 -2 47.4 3.6
3 13 -2 50.99 3.3
3 13 -2 48.7 2.8
3 13 -2 48.4 3.9
3 13 -2 38.6 3.6
-3 -13 2 43.2 6.7
-3 -13 2 51.29 6.3
2 13 -2 11.2 2.5
2 13 -2 14.3 2.8
2 13 -2 15.1 2.2
2 13 -2 11.5 2
2 13 -2 16.8 2.6
2 13 -2 11.4 1.7
2 13 -2 16.3 2.7
-2 -13 2 17.4 4.7
-2 -13 2 17.5 4.6
1 13 -2 6.7 1.9
1 13 -2 12.5 2.6
1 13 -2 9.8 2.5
1 13 -2 12 2.7
1 13 -2 12.4 2.5
1 13 -2 9.9 2.1
-1 -13 2 13.9 4.3
-1 -13 2 6.7 1.6
-1 -13 2 8.9 4
0 13 -2 373.56 14.1
0 13 -2 370.66 15.4
0 13 -2 402.56 14.9
0 13 -2 385.66 14
0 13 -2 379.76 15.1
0 13 -2 370.36 15.1
0 -13 2 384.16 14.1
0 -13 2 339.67 17.9
0 -13 2 386.76 17.4
-1 13 -2 588.54 22.2
-1 13 -2 593.24 21.7
-1 13 -2 589.04 20.2
-1 13 -2 606.34 21.4
-1 13 -2 564.14 20.4
1 -13 2 573.54 23.2
1 -13 2 580.54 24.5
1 -13 2 567.94 20.7
-2 13 -2 46.7 5.5
-2 13 -2 50.49 4.6
-2 13 -2 41.8 4.3
-2 13 -2 59.19 6.1
-2 13 -2 53.99 5.8
2 -13 2 44 4.2
2 -13 2 48.4 3.9
2 -13 2 44.2 4.8
2 -13 2 50.29 6.5
2 -13 2 57.59 6.1
-3 13 -2 22.4 3.6
-3 13 -2 23.3 4.6
-3 13 -2 35.4 4.2
-3 13 -2 30.1 4.8
-3 13 -2 22.8 4.3
3 -13 2 24.4 3.8
3 -13 2 28.3 3.7
3 -13 2 23.7 5.3
3 -13 2 33.8 4.8
3 -13 2 25.7 3.6
3 -13 2 29.4 5
-4 13 -2 1.6 3
-4 13 -2 0.9 2.7
-4 13 -2 0.7 2
-4 13 -2 -0.5 2.5
4 -13 2 2 2.5
4 -13 2 3.5 2.8
4 -13 2 0.9 2.1
4 -13 2 2.1 2.6
4 -13 2 0.9 2.4
4 -13 2 0.9 2.2
-5 13 -2 92.29 8.3
-5 13 -2 102.79 9.1
-5 13 -2 96.29 6.7
-5 13 -2 94.89 7.3
-5 13 -2 90.39 8.1
5 -13 2 91.59 7.5
5 -13 2 84.09 6.5
5 -13 2 83.99 7.7
5 -13 2 86.69 7.4
5 -13 2 93.99 7.6
5 -13 2 86.79 7.2
-6 13 -2 21.3 5
-6 13 -2 6.9 3.9
-6 13 -2 12.9 4.1
6 -13 2 12.7 4
6 -13 2 16.1 4.1
6 -13 2 16.6 4.4
6 -13 2 8.5 3.5
6 -13 2 17.9 4.4
6 -13 2 13.7 3.8
-7 13 -2 82.89 8.7
-7 13 -2 91.39 8
-7 13 -2 91.79 8.7
7 -13 2 97.49 7.6
7 -13 2 93.09 8.5
7 -13 2 88.89 8.4
7 -13 2 82.09 7.9
-8 13 -2 8.8 4.3
8 -13 2 9.3 3.6
8 -13 2 10.4 4.1
8 -13 2 16 4.4
-9 13 -2 65.29 8.2
-9 13 -2 84.89 8.4
-9 13 -2 64.39 8.3
9 -13 2 73.39 8.6
9 -13 2 73.99 8.4
9 -13 2 61.79 7.3
9 -13 2 57.89 8.1
-10 13 -2 24.2 6.3
-10 13 -2 15.1 5.7
-10 13 -2 25.5 6
10 -13 2 31.2 5.9
10 -13 2 31.7 6.6
10 -13 2 27.6 6.6
10 -13 2 30.9 6.7
-11 13 -2 111.19 11.2
-11 13 -2 121.79 10.6
-11 13 -2 141.29 12.4
11 -13 2 94.29 10.6
11 -13 2 130.39 10.6
11 -13 2 113.29 11.3
-12 13 -2 19.6 6.5
-12 13 -2 17.9 6
-12 13 -2 18.6 5.8
12 -13 2 33.5 7.6
12 -13 2 22.5 6.3
12 -13 2 18.4 6.1
11 12 -2 34.1 3.2
11 12 -2 29.6 2.9
11 12 -2 30.4 2.6
-11 -12 2 29.5 6.7
10 12 -2 2.8 1.1
10 12 -2 2 1.2
10 12 -2 0.9 0.9
10 12 -2 0.1 1
-10 -12 2 0.1 3.8
-10 -12 2 2.4 3.7
-9 -12 2 4.1 4.2
-9 -12 2 3.4 3.4
-8 -12 2 55.69 6.5
-8 -12 2 48.6 7.7
-8 -12 2 52.69 7.4
-7 -12 2 5.7 3.7
-7 -12 2 6.8 3
-7 -12 2 7.4 4.2
-6 -12 2 229.18 13.2
-6 -12 2 223.18 11.3
-6 -12 2 225.08 14.2
5 12 -2 9.7 1.5
5 12 -2 10.2 1.6
-5 -12 2 9.3 4.4
-5 -12 2 9.6 4
-5 -12 2 10 2.9
4 12 -2 406.56 13.3
4 12 -2 408.66 12.6
4 12 -2 405.56 12.4
4 12 -2 397.96 12.9
4 12 -2 421.86 13.9
4 12 -2 407.56 13.7
-4 -12 2 411.66 15.7
-4 -12 2 400.46 18.5
-4 -12 2 409.06 19.6
3 12 -2 299.47 11.1
3 12 -2 290.87 9.7
3 12 -2 294.17 10
3 12 -2 304.77 10.7
3 12 -2 277.57 10.9
3 12 -2 294.77 10.2
-3 -12 2 315.97 12
-3 -12 2 326.07 16.3
-3 -12 2 294.17 14.9
2 12 -2 255.27 9.3
2 12 -2 245.38 10
2 12 -2 243.08 9.7
2 12 -2 233.98 9
2 12 -2 239.38 8.6
2 12 -2 274.17 10.5
2 12 -2 253.47 10
-2 -12 2 255.37 14.1
-2 -12 2 232.38 12.7
1 12 -2 398.06 13.7
1 12 -2 375.06 14.7
1 12 -2 391.76 13
1 12 -2 402.56 14.2
1 12 -2 374.86 13.4
1 12 -2 375.36 14.5
1 12 -2 372.16 14.4
-1 -12 2 395.66 17.4
-1 -12 2 357.06 17.8
-1 -12 2 393.96 13.1
0 12 -2 80.39 5.7
0 12 -2 81.69 5.6
0 12 -2 77.09 5.7
0 12 -2 80.19 5.3
0 12 -2 90.29 5.1
0 12 -2 76.79 4.8
0 -12 2 87.99 7.1
0 -12 2 79.99 5
0 -12 2 78.49 7.5
-1 12 -2 396.46 15.8
-1 12 -2 381.76 15.4
-1 12 -2 377.86 15.1
-1 12 -2 374.96 14
-1 12 -2 361.36 14.1
-1 12 -2 382.36 14.9
1 -12 2 389.56 13.4
1 -12 2 370.26 14.5
1 -12 2 379.16 17.6
1 -12 2 390.46 12.7
1 -12 2 369.36 16.6
-2 12 -2 233.38 10.2
-2 12 -2 225.48 11.5
-2 12 -2 238.48 10
-2 12 -2 230.58 11.2
-2 12 -2 223.68 11.2
2 -12 2 228.18 12.9
2 -12 2 233.28 10
2 -12 2 222.48 9.4
2 -12 2 235.98 9
2 -12 2 243.98 12.2
2 -12 2 248.28 10.9
-3 12 -2 5.1 2.6
-3 12 -2 2.7 1.9
-3 12 -2 6 2.1
-3 12 -2 3.8 2.6
-3 12 -2 2.8 2.4
-3 12 -2 2.7 2.6
3 -12 2 4.3 2.7
3 -12 2 4.1 2.1
3 -12 2 3.9 2.2
3 -12 2 4.8 3.2
3 -12 2 5.5 2.5
3 -12 2 3.8 2
3 -12 2 2.6 2.3
-4 12 -2 23.9 4.5
-4 12 -2 33.9 4.2
-4 12 -2 37 4.6
-4 12 -2 38.6 5.3
-4 12 -2 28.4 4
-4 12 -2 29.6 5
4 -12 2 31.4 4.6
4 -12 2 36.3 4.7
4 -12 2 33.7 4.3
4 -12 2 33.3 4.8
4 -12 2 38.8 5
4 -12 2 33 4.8
-5 12 -2 16.3 4
-5 12 -2 15.2 3.5
-5 12 -2 14.8 3.9
-5 12 -2 9.1 2.7
-5 12 -2 9.2 3.6
5 -12 2 11.1 3.1
5 -12 2 13.4 3.6
5 -12 2 7.6 3.3
5 -12 2 19.5 4.5
5 -12 2 13.5 3.8
5 -12 2 11.8 3.5
-6 12 -2 90.69 7.7
-6 12 -2 83.59 8
-6 12 -2 83.59 7.1
6 -12 2 103.29 7.9
6 -12 2 81.49 6.6
6 -12 2 93.19 7.8
6 -12 2 73.49 7.2
6 -12 2 91.69 8.4
-7 12 -2 170.88 11.2
-7 12 -2 166.68 11.4
-7 12 -2 179.78 10.6
7 -12 2 174.08 10.8
7 -12 2 159.78 10.8
7 -12 2 178.98 11.1
7 -12 2 146.39 9.6
-8 12 -2 148.79 10.2
-8 12 -2 155.18 11.1
-8 12 -2 170.68 11.9
8 -12 2 176.98 11.2
8 -12 2 153.38 9.9
8 -12 2 146.29 10.9
8 -12 2 150.18 10.6
-9 12 -2 126.79 10.7
-9 12 -2 135.49 11.4
-9 12 -2 152.68 10.4
9 -12 2 139.49 9.9
9 -12 2 147.29 10.9
9 -12 2 141.69 10.9
9 -12 2 144.49 11.1
-10 12 -2 11.5 5.1
-10 12 -2 20.5 5.8
-10 12 -2 16.3 4.7
10 -12 2 21.3 4.8
10 -12 2 12.4 4.9
10 -12 2 15.5 5.1
-11 12 -2 3.4 4.7
-11 12 -2 10.6 5
-11 12 -2 0.3 3.6
11 -12 2 7.7 4.6
11 -12 2 4.3 3.8
11 -12 2 7.7 5
-12 12 -2 -0.1 4.4
-12 12 -2 -6.4 3.1
-12 12 -2 -0.3 4.3
12 -12 2 1.3 4.4
12 -12 2 0.1 4.1
12 -12 2 1.4 4.3
-13 12 -2 35.5 7.5
-13 12 -2 38.1 8.6
-13 12 -2 24.2 6.5
13 -12 2 36.6 8
13 -12 2 30.8 7.4
13 -12 2 30.3 6.8
12 11 -2 -0.7 1.4
12 11 -2 2.5 1.7
12 11 -2 1.3 1.8
-12 -11 2 -0.5 4.3
11 11 -2 29.9 3.2
11 11 -2 29.2 2.6
11 11 -2 28.2 2.9
-11 -11 2 43.1 7.5
-11 -11 2 18 6
10 11 -2 101.99 4.2
10 11 -2 99.49 4.6
10 11 -2 100.29 4.9
10 11 -2 99.49 4.3
-10 -11 2 107.59 9.2
-10 -11 2 129.89 11.4
9 11 -2 123.59 4.8
9 11 -2 125.49 5
-9 -11 2 128.39 11.3
-9 -11 2 149.49 9.9
-8 -11 2 37.6 5.5
-8 -11 2 23.8 5.8
-8 -11 2 30.7 6
-7 -11 2 108.19 9.6
-7 -11 2 103.59 7.7
-7 -11 2 107.19 9
-6 -11 2 3.4 3.1
-6 -11 2 -0.6 2.8
-6 -11 2 -1.3 2.2
5 11 -2 25.3 1.8
5 11 -2 18.8 1.6
-5 -11 2 23.6 3.7
-5 -11 2 25 5.4
-5 -11 2 28.2 5
4 11 -2 -0.2 0.9
4 11 -2 0.2 0.9
-4 -11 2 0.7 2.7
-4 -11 2 0.6 1.7
-4 -11 2 2.6 3
3 11 -2 73.39 4
3 11 -2 69.09 3
3 11 -2 64.29 3.8
3 11 -2 59.09 3.9
3 11 -2 68.09 3.1
3 11 -2 63.49 2.7
3 11 -2 68.29 3.5
-3 -11 2 68.49 4.6
-3 -11 2 66.49 6.6
-3 -11 2 73.39 7.2
2 11 -2 26.3 2.9
2 11 -2 25.8 1.9
2 11 -2 27.2 2.3
2 11 -2 32.3 2.3
2 11 -2 28.5 3
2 11 -2 24.5 2.4
2 11 -2 27.1 2.8
-2 -11 2 20.9 4.5
-2 -11 2 26.1 2.8
-2 -11 2 29.8 5
1 11 -2 1277.37 39.2
1 11 -2 1279.17 39.8
1 11 -2 1284.17 38.1
1 11 -2 1243.08 39.9
1 11 -2 1268.37 38.5
1 11 -2 1221.08 38.6
1 11 -2 1235.68 39.5
-1 -11 2 1282.37 38.1
-1 -11 2 1282.17 38.5
-1 -11 2 1274.27 42.6
-1 -11 2 1252.97 38.4
-1 -11 2 1265.37 43.7
0 11 -2 6.5 1.7
0 11 -2 7 1.8
0 11 -2 11 2.5
0 11 -2 7.6 2.2
0 11 -2 8.8 1.5
0 11 -2 12.7 2.4
0 11 -2 7.8 1.9
0 -11 2 6.4 1.8
0 -11 2 8.6 1.7
0 -11 2 3.6 2.9
0 -11 2 7.7 1.3
0 -11 2 6.4 2.7
-1 11 -2 526.45 19.4
-1 11 -2 525.35 19.6
-1 11 -2 533.65 19.7
-1 11 -2 540.05 18.4
-1 11 -2 572.34 20.2
-1 11 -2 546.65 18.7
-1 11 -2 547.05 19.3
1 -11 2 564.84 18.3
1 -11 2 495.05 21.5
1 -11 2 545.15 21
1 -11 2 547.45 17.7
1 -11 2 559.04 19.2
-2 11 -2 47.9 4.4
-2 11 -2 52.09 4.7
-2 11 -2 48.1 3.9
-2 11 -2 51.69 4.9
-2 11 -2 42.2 4.7
-2 11 -2 42.4 4
-2 11 -2 50.89 4.8
-2 11 -2 43.3 3.9
2 -11 2 54.29 4.5
2 -11 2 48.4 4.4
2 -11 2 49.8 3.8
2 -11 2 46.6 4
2 -11 2 47.5 3.8
2 -11 2 47.1 5.5
2 -11 2 38.8 5
-3 11 -2 83.19 6.5
-3 11 -2 80.59 6.6
-3 11 -2 84.39 5.5
-3 11 -2 96.89 5.9
-3 11 -2 98.09 6.1
-3 11 -2 99.49 7
3 -11 2 107.39 6.7
3 -11 2 83.79 5.5
3 -11 2 96.29 6.6
3 -11 2 91.09 6.3
3 -11 2 88.89 6.6
3 -11 2 92.49 6.1
-4 11 -2 29.4 4
-4 11 -2 31.8 4.8
-4 11 -2 37.4 5
-4 11 -2 32.9 3.9
-4 11 -2 30.1 4.8
-4 11 -2 38.2 3.9
4 -11 2 37.1 4.9
4 -11 2 32.9 4.7
4 -11 2 40.3 4.8
4 -11 2 30.3 4
4 -11 2 31 4.4
4 -11 2 31.2 4.4
-5 11 -2 6 2.6
-5 11 -2 3.3 2.6
-5 11 -2 10.4 3.5
-5 11 -2 6.4 3
-5 11 -2 11.1 2.7
5 -11 2 6.7 2.7
5 -11 2 7.8 3.1
5 -11 2 14.3 3.4
5 -11 2 11.7 3.3
5 -11 2 6 2.7
-6 11 -2 264.37 13
-6 11 -2 290.47 14.3
-6 11 -2 264.27 14.3
6 -11 2 304.77 13.2
6 -11 2 292.57 13.8
6 -11 2 274.87 13.9
6 -11 2 274.37 15
6 -11 2 298.67 14
-7 11 -2 6.4 3.1
-7 11 -2 3.8 3.3
-7 11 -2 4 3.2
7 -11 2 0.1 3
7 -11 2 1.8 2.5
7 -11 2 4.7 3.1
7 -11 2 3.1 2.7
-8 11 -2 122.89 8.8
-8 11 -2 105.09 9.2
-8 11 -2 97.89 9
8 -11 2 136.09 9.6
8 -11 2 111.59 8.8
8 -11 2 101.19 8
8 -11 2 103.39 8.9
-9 11 -2 173.78 11.8
-9 11 -2 180.48 11.1
-9 11 -2 160.18 12
9 -11 2 183.58 12
9 -11 2 162.58 11.4
9 -11 2 176.78 10.7
9 -11 2 164.58 11.6
-10 11 -2 163.78 11.2
-10 11 -2 135.39 10
-10 11 -2 137.89 11
-10 11 -2 135.09 11.4
10 -11 2 132.19 10.7
10 -11 2 137.49 11
10 -11 2 124.59 10
-11 11 -2 48.9 7.1
-11 11 -2 49.2 8.3
-11 11 -2 42.7 7.2
-11 11 -2 29.9 6.3
11 -11 2 38.6 6.6
11 -11 2 29.7 6.3
11 -11 2 36.6 6.9
-12 11 -2 29.9 6.6
-12 11 -2 25.7 5.9
-12 11 -2 18.8 6.2
-12 11 -2 27.3 6.3
12 -11 2 21.1 5.9
12 -11 2 22.2 6
12 -11 2 26.6 6.5
-13 11 -2 25.9 7.2
-13 11 -2 40 7.2
-13 11 -2 26.6 6.6
-13 11 -2 28.7 6.5
13 -11 2 25.1 7.1
13 -11 2 34.4 6.8
13 -11 2 15.8 6
12 10 -2 1 1.5
12 10 -2 -0.7 1.7
12 10 -2 1.5 1.5
11 10 -2 13.8 2.4
11 10 -2 12.5 1.8
11 10 -2 12.8 2.1
11 10 -2 9.8 1.6
-11 -10 2 5.8 4
-11 -10 2 7.7 4.7
10 10 -2 90.69 4
10 10 -2 85.79 4.6
10 10 -2 90.79 4.4
10 10 -2 88.79 4.1
-10 -10 2 106.39 8.9
-10 -10 2 97.29 10
9 10 -2 33.7 2.4
9 10 -2 36.3 2.2
-9 -10 2 35.4 7
-9 -10 2 24.9 5
-8 -10 2 138.99 10.4
-8 -10 2 111.19 8.3
-8 -10 2 115.19 9
-7 -10 2 75.79 7.7
-7 -10 2 65.59 6.1
-7 -10 2 60.09 6.6
-6 -10 2 52.39 5.1
-6 -10 2 44.3 5.6
-6 -10 2 53.69 6.7
-5 -10 2 75.29 7.8
-5 -10 2 69.09 6.8
-5 -10 2 86.09 5.8
4 10 -2 36.9 2.3
4 10 -2 41.3 2.4
-4 -10 2 34.1 5.3
-4 -10 2 41 4
-4 -10 2 37.7 5
3 10 -2 113.49 4.9
3 10 -2 103.99 4
3 10 -2 101.99 3.8
3 10 -2 99.69 4.8
3 10 -2 108.39 4.7
-3 -10 2 99.69 8
-3 -10 2 115.09 5.8
-3 -10 2 110.99 7.6
2 10 -2 571.64 18.3
2 10 -2 592.44 19.4
2 10 -2 569.64 19
2 10 -2 584.94 18.1
2 10 -2 599.84 18.7
2 10 -2 564.74 19.2
2 10 -2 587.24 17.8
-2 -10 2 590.54 23.4
-2 -10 2 583.94 22.3
-2 -10 2 619.84 19.4
1 10 -2 0.4 0.7
1 10 -2 1 1.2
1 10 -2 3 1.5
1 10 -2 2.1 1
1 10 -2 -0.2 1
1 10 -2 2.6 1.2
1 10 -2 -0.4 0.7
-1 -10 2 -0.3 0.9
-1 -10 2 2 2.6
-1 -10 2 -0.8 0.9
-1 -10 2 -0.2 0.8
-1 -10 2 -3.9 1.7
0 10 -2 721.53 24.1
0 10 -2 736.73 24.8
0 10 -2 789.52 25.2
0 10 -2 804.52 25.5
0 10 -2 719.93 24.2
0 10 -2 720.73 25.2
0 10 -2 754.42 23.8
0 10 -2 754.52 24.4
0 10 -2 813.92 25.8
0 -10 2 787.92 27.2
0 -10 2 754.82 24.6
0 -10 2 793.02 23.4
0 -10 2 765.22 24.2
0 -10 2 802.72 28.3
-1 10 -2 1.3 1.4
-1 10 -2 1.3 1.5
-1 10 -2 1.3 1.3
-1 10 -2 2.1 1.5
-1 10 -2 4.1 1.9
-1 10 -2 2.7 1.7
-1 10 -2 3.1 1.3
-1 10 -2 3.6 1.2
-1 10 -2 2.5 1.4
1 -10 2 3 0.7
1 -10 2 5.1 2.4
1 -10 2 1 1.1
1 -10 2 -0.2 1.9
1 -10 2 1.7 1.5
1 -10 2 3.8 1.5
1 -10 2 1.6 1.2
1 -10 2 0.4 1.2
-2 10 -2 109.89 6.5
-2 10 -2 111.29 6.7
-2 10 -2 110.09 5.7
-2 10 -2 107.59 6.3
-2 10 -2 110.79 6.8
-2 10 -2 111.59 6
-2 10 -2 106.89 6.9
-2 10 -2 124.39 6.2
2 -10 2 116.79 6.5
2 -10 2 117.59 4
2 -10 2 107.69 6
2 -10 2 104.09 6.2
2 -10 2 115.99 7.1
2 -10 2 120.69 6.6
2 -10 2 114.79 3.9
2 -10 2 110.79 5.7
2 -10 2 116.79 7.9
-3 10 -2 26.2 4
-3 10 -2 21 3.7
-3 10 -2 23 3
-3 10 -2 35.5 4.4
-3 10 -2 28.6 3.2
-3 10 -2 25.7 3.4
-3 10 -2 30.6 3.6
-3 10 -2 29.9 3.7
3 -10 2 25.2 3.8
3 -10 2 34.8 4.1
3 -10 2 27.3 3.6
3 -10 2 26.8 1.7
3 -10 2 24.5 3.8
3 -10 2 28.2 3.8
3 -10 2 28.1 3.2
-4 10 -2 822.52 28.2
-4 10 -2 822.32 27.5
-4 10 -2 840.72 27.1
-4 10 -2 760.52 28.8
-4 10 -2 886.51 29.3
-4 10 -2 785.82 27.6
-4 10 -2 799.92 28.7
4 -10 2 833.72 24.9
4 -10 2 834.22 28.6
4 -10 2 779.42 27.3
4 -10 2 828.62 29.5
4 -10 2 812.92 28
4 -10 2 784.12 28.2
-5 10 -2 5.5 2.6
-5 10 -2 9.8 3.3
-5 10 -2 8.9 2.4
-5 10 -2 6.8 2.7
-5 10 -2 2.6 2.4
-5 10 -2 3.2 2.3
5 -10 2 5.3 2.5
5 -10 2 8.4 2.9
5 -10 2 5.4 2.2
5 -10 2 6.5 2.7
5 -10 2 5 2.8
-6 10 -2 277.17 14.1
-6 10 -2 282.77 12.9
-6 10 -2 263.47 13.5
-6 10 -2 296.57 13.4
6 -10 2 289.37 12.9
6 -10 2 279.17 13.4
6 -10 2 307.97 14.2
6 -10 2 294.57 13.7
6 -10 2 291.07 15
-7 10 -2 19.7 4.1
-7 10 -2 16.2 4.2
-7 10 -2 19.1 4.3
-7 10 -2 18 4.1
7 -10 2 31 5.1
7 -10 2 19.7 3.8
7 -10 2 15.2 3.9
7 -10 2 21.1 4.3
-8 10 -2 7 3.2
-8 10 -2 7.4 3.9
-8 10 -2 9.3 3.7
-8 10 -2 11.2 3.8
8 -10 2 13.2 3.7
8 -10 2 8.3 3.5
8 -10 2 10 3.7
8 -10 2 8.7 3.7
-9 10 -2 13 4
-9 10 -2 10.3 4.4
-9 10 -2 9.5 3.7
-9 10 -2 3.9 3.3
9 -10 2 3.5 3.1
9 -10 2 3.4 3.1
9 -10 2 7.5 3.7
9 -10 2 1.1 3.1
-10 10 -2 18.3 5.3
-10 10 -2 16.2 4.5
-10 10 -2 8.3 4.4
-10 10 -2 19.2 4.9
10 -10 2 23.2 5.3
10 -10 2 22.4 5.3
10 -10 2 19 5.3
-11 10 -2 9.4 4.5
-11 10 -2 10.3 5
-11 10 -2 13.7 4.6
-11 10 -2 21.8 5.4
11 -10 2 9.3 4.3
11 -10 2 12.5 5.5
11 -10 2 13.3 4.2
-12 10 -2 49.5 7.4
-12 10 -2 72.19 8.6
-12 10 -2 55.09 8.2
-12 10 -2 54.99 8.6
12 -10 2 65.39 9
12 -10 2 58.69 7.7
12 -10 2 40.5 7.7
-13 10 -2 26.5 5.9
-13 10 -2 37.8 7.4
-13 10 -2 26.9 7.1
-13 10 -2 20.9 5.8
13 -10 2 24.7 6.6
13 -10 2 38.5 7.2
13 -10 2 26.8 6.6
-14 10 -2 28.2 6.8
-14 10 -2 27 6.4
-14 10 -2 32.6 6.8
14 -10 2 29.1 7.5
14 -10 2 17 6.5
14 -10 2 31.9 7.5
13 9 -2 82.09 7.2
13 9 -2 74.09 5
13 9 -2 74.49 6
12 9 -2 4.3 1.8
12 9 -2 3.8 1.8
12 9 -2 5.3 2.2
12 9 -2 1.6 1.5
11 9 -2 168.98 7.8
11 9 -2 163.88 7.3
11 9 -2 175.48 7.3
11 9 -2 144.19 6.8
11 9 -2 158.08 6.9
11 9 -2 163.28 6.6
-11 -9 2 165.98 11.5
-11 -9 2 153.88 12.1
10 9 -2 136.19 5.6
10 9 -2 134.09 5.4
10 9 -2 138.29 6.3
10 9 -2 137.79 5.8
10 9 -2 133.09 5.9
10 9 -2 137.39 6
-10 -9 2 139.49 10.8
-10 -9 2 152.28 10
9 9 -2 66.79 3.4
9 9 -2 65.89 3.5
9 9 -2 71.59 3.4
9 9 -2 68.49 3.4
9 9 -2 68.19 2.9
9 9 -2 66.59 2.9
-9 -9 2 77.69 8
-9 -9 2 66.49 7
8 9 -2 4.3 0.9
-8 -9 2 3.4 2.9
-8 -9 2 2.4 3.3
-8 -9 2 8.3 4.1
-7 -9 2 62.29 6.7
-7 -9 2 85.99 7.9
-7 -9 2 81.79 6.3
-6 -9 2 3.7 2.6
-6 -9 2 1.4 2.2
-6 -9 2 4 3
-5 -9 2 312.27 14.6
-5 -9 2 322.97 13
-5 -9 2 311.37 15.4
4 9 -2 3 0.8
4 9 -2 1.9 0.7
4 9 -2 3.4 0.9
-4 -9 2 4.1 1.8
-4 -9 2 4.1 2.5
-4 -9 2 5.4 3.1
3 9 -2 4.8 1.1
3 9 -2 5.9 1.1
3 9 -2 3.3 1
-3 -9 2 4.2 2.8
-3 -9 2 6.8 2.8
-3 -9 2 4 1.5
2 9 -2 13.6 1.8
2 9 -2 18.3 1.3
2 9 -2 18.6 2.1
2 9 -2 16.5 1.1
2 9 -2 15.6 1.4
2 9 -2 13.3 1.9
2 9 -2 16.2 1.6
-2 -9 2 18.5 3.4
-2 -9 2 11.3 3.2
-2 -9 2 17.1 2.1
1 9 -2 858.11 26.5
1 9 -2 823.02 26.1
1 9 -2 805.32 25.3
1 9 -2 822.92 25.2
1 9 -2 782.72 26.2
1 9 -2 843.22 25.8
-1 -9 2 876.71 25.6
-1 -9 2 810.72 25.5
-1 -9 2 826.02 28.5
-1 -9 2 834.12 25.2
-1 -9 2 778.42 29.1
0 9 -2 113.79 5.9
0 9 -2 105.09 4.5
0 9 -2 113.49 5.4
0 9 -2 94.39 5.5
0 9 -2 101.79 5.5
0 9 -2 115.89 5
0 9 -2 116.19 5.6
0 9 -2 106.89 4.8
0 9 -2 108.69 4.2
0 -9 2 108.59 5.3
0 -9 2 117.49 6.9
0 -9 2 114.29 5
0 -9 2 106.19 4.5
0 -9 2 111.29 4.3
0 -9 2 112.79 4
0 -9 2 97.29 6.9
-1 9 -2 222.28 9.4
-1 9 -2 212.88 8.9
-1 9 -2 212.78 8.6
-1 9 -2 198.98 9.3
-1 9 -2 214.58 8.3
-1 9 -2 212.38 9.1
-1 9 -2 214.88 8
-1 9 -2 211.08 8.5
-1 9 -2 223.78 9.5
1 -9 2 219.08 6.9
1 -9 2 208.18 10
1 -9 2 205.18 8.4
1 -9 2 234.38 9.2
1 -9 2 226.68 8.2
1 -9 2 207.98 8.5
1 -9 2 214.98 9
1 -9 2 220.08 8.2
1 -9 2 208.78 10.5
-2 9 -2 69.59 5
-2 9 -2 72.39 4.5
-2 9 -2 76.79 4.9
-2 9 -2 65.59 4.1
-2 9 -2 69.89 4.6
-2 9 -2 68.59 4.3
-2 9 -2 64.49 4.5
-2 9 -2 76.49 5.3
-2 9 -2 70.29 5.2
2 -9 2 67.29 5.3
2 -9 2 71.29 4.3
2 -9 2 69.39 4.6
2 -9 2 73.09 2.7
2 -9 2 72.09 4.9
2 -9 2 73.49 5
2 -9 2 72.09 4.8
2 -9 2 70.09 2.6
-3 9 -2 69.29 5
-3 9 -2 68.69 5.4
-3 9 -2 62.69 4.9
-3 9 -2 69.39 4.6
-3 9 -2 60.99 4.6
-3 9 -2 59.89 4.7
-3 9 -2 63.09 4.2
-3 9 -2 66.49 5.2
-3 9 -2 69.89 4.5
3 -9 2 63.99 2.8
3 -9 2 68.99 2.9
3 -9 2 63.59 5
3 -9 2 69.59 5.4
3 -9 2 66.09 4.9
3 -9 2 64.99 4.8
3 -9 2 74.59 5.3
3 -9 2 62.69 4.4
3 -9 2 62.29 4.8
-4 9 -2 39.9 4
-4 9 -2 32 4.2
-4 9 -2 49.8 4.9
-4 9 -2 39.5 3.6
-4 9 -2 36.6 3.9
-4 9 -2 40.9 4.2
-4 9 -2 33.4 4.1
-4 9 -2 40.5 3.7
4 -9 2 39 4.1
4 -9 2 29.2 3.8
4 -9 2 41.3 4.2
4 -9 2 35.3 2.4
4 -9 2 31.5 4
4 -9 2 28.8 3.6
4 -9 2 34.6 4.6
-5 9 -2 173.78 9.7
-5 9 -2 169.98 9.4
-5 9 -2 191.08 10
-5 9 -2 168.68 8.1
-5 9 -2 178.18 9
-5 9 -2 159.88 8.5
5 -9 2 179.48 10.4
5 -9 2 165.68 9.3
5 -9 2 166.38 9.1
5 -9 2 166.58 8.6
5 -9 2 178.18 9.5
-6 9 -2 160.28 9.4
-6 9 -2 175.38 9.9
-6 9 -2 169.18 8.9
-6 9 -2 141.99 9.5
-6 9 -2 168.78 9.1
6 -9 2 176.08 9.8
6 -9 2 160.38 9.5
6 -9 2 142.79 9
6 -9 2 158.48 8.8
6 -9 2 171.48 10.8
-7 9 -2 446.76 19.1
-7 9 -2 475.05 18.5
-7 9 -2 487.25 18.8
-7 9 -2 448.96 19.8
7 -9 2 445.26 19.1
7 -9 2 434.06 18.8
7 -9 2 462.65 19.1
7 -9 2 460.15 18.3
-8 9 -2 0.1 2.4
-8 9 -2 3.4 2.9
-8 9 -2 0.5 2.6
-8 9 -2 2.8 3
8 -9 2 4.9 2.6
8 -9 2 -4.2 2.1
8 -9 2 1.9 2.8
8 -9 2 -0.6 2.6
-9 9 -2 52.09 6.8
-9 9 -2 60.99 6.3
-9 9 -2 48.4 6.2
-9 9 -2 58.99 7.3
9 -9 2 51.09 6.6
9 -9 2 52.79 6.8
9 -9 2 46.8 6.7
9 -9 2 53.39 6.3
-10 9 -2 8.3 3.6
-10 9 -2 10.1 4.4
-10 9 -2 8.7 3.8
-10 9 -2 5.6 3.2
10 -9 2 8.1 3.8
10 -9 2 3.6 3.4
10 -9 2 2.6 4
-11 9 -2 9.7 4.4
-11 9 -2 9.1 3.7
-11 9 -2 14.1 5.1
-11 9 -2 0.9 3.6
11 -9 2 7.6 4.1
11 -9 2 11.1 4.4
11 -9 2 5.5 4.1
-12 9 -2 9.9 4.1
-12 9 -2 6.4 4.7
-12 9 -2 11.2 4.3
-12 9 -2 7.4 4.4
12 -9 2 13 4.9
12 -9 2 12.7 5
12 -9 2 5.5 4.3
-13 9 -2 16.4 5.5
-13 9 -2 9.9 5.4
-13 9 -2 19.6 5.7
-13 9 -2 29.7 5.9
13 -9 2 22.8 6.6
13 -9 2 16.1 6.1
13 -9 2 18 5.7
-14 9 -2 20.8 6.1
-14 9 -2 21 5.8
-14 9 -2 25.9 6.1
14 -9 2 21.3 6.8
14 -9 2 47.2 8
14 -9 2 15.6 6.1
13 8 -2 0.5 1.7
13 8 -2 1.5 2.3
12 8 -2 40.3 4
12 8 -2 43.6 4.6
12 8 -2 47.4 3.7
12 8 -2 44.4 4.3
12 8 -2 41.9 4.2
-12 -8 2 40.2 6.9
11 8 -2 166.38 7
11 8 -2 173.78 8.1
11 8 -2 174.38 8
11 8 -2 168.88 7.6
11 8 -2 174.88 7.7
-11 -8 2 156.78 11.2
-11 -8 2 176.08 12.1
10 8 -2 143.09 6.7
10 8 -2 150.18 6.4
10 8 -2 143.89 5.8
10 8 -2 148.89 6.7
10 8 -2 145.49 6
10 8 -2 132.19 6.3
-10 -8 2 150.58 10.8
-10 -8 2 153.98 10
9 8 -2 79.39 4.3
9 8 -2 78.99 3.9
9 8 -2 81.09 3.4
9 8 -2 76.29 4
9 8 -2 75.09 4
9 8 -2 75.99 3.4
-9 -8 2 68.59 6.9
-9 -8 2 79.49 7.9
8 8 -2 251.77 8
8 8 -2 229.98 8.3
8 8 -2 230.78 8.4
8 8 -2 241.18 8
-8 -8 2 235.68 12
-8 -8 2 244.18 13.6
7 8 -2 0.2 0.7
7 8 -2 0.5 0.7
-7 -8 2 1.3 2.6
-7 -8 2 1.8 3
-7 -8 2 -0.7 1.8
-6 -8 2 2.5 2.5
-6 -8 2 1.6 2.8
-6 -8 2 2.1 2.2
-5 -8 2 8.7 2.3
-5 -8 2 7.5 3
-5 -8 2 11.9 3
4 8 -2 48.4 2
-4 -8 2 46.3 5.2
-4 -8 2 53.99 5
-4 -8 2 48.3 3.8
3 8 -2 135.09 5
3 8 -2 126.29 4.8
3 8 -2 130.99 4.9
-3 -8 2 140.39 6.3
-3 -8 2 134.99 7.7
-3 -8 2 123.89 8.1
2 8 -2 71.39 3.6
2 8 -2 85.29 3.9
2 8 -2 79.49 2.9
2 8 -2 77.29 3
2 8 -2 79.29 3.8
-2 -8 2 72.69 5.4
-2 -8 2 90.89 6.4
-2 -8 2 83.59 4.2
1 8 -2 15.4 2.1
1 8 -2 11.3 1.4
1 8 -2 14.9 2.1
1 8 -2 10.8 1.4
1 8 -2 12.1 1.5
1 8 -2 12.5 1.8
1 8 -2 10.9 1.2
-1 -8 2 12.5 1.6
-1 -8 2 13.9 3.2
-1 -8 2 14 1.6
-1 -8 2 15.3 2.9
-1 -8 2 14.9 1.5
0 8 -2 957.2 30.4
0 8 -2 921.91 29.3
0 8 -2 939.51 29.7
0 8 -2 968.6 30.3
0 8 -2 997.9 30.2
0 8 -2 949.6 28.9
0 8 -2 972.2 28.6
0 8 -2 907.01 29.2
0 8 -2 957.1 30.1
0 -8 2 939.71 31.5
0 -8 2 977.4 29.1
0 -8 2 1002.6 32.5
0 -8 2 975.8 28.7
0 -8 2 960.9 29.8
0 -8 2 967.9 28.6
0 -8 2 945.01 29.4
-1 8 -2 21.1 2.3
-1 8 -2 23.7 2.6
-1 8 -2 21.7 3.8
-1 8 -2 28.8 2.9
-1 8 -2 26.4 2.9
-1 8 -2 29.9 3.1
-1 8 -2 27.3 2.4
-1 8 -2 26.4 3
1 -8 2 29.9 2.6
1 -8 2 26.8 3.2
1 -8 2 24.4 2.7
1 -8 2 28.4 1.4
1 -8 2 29.9 2.7
1 -8 2 21.9 3.4
1 -8 2 26.3 2.5
1 -8 2 31.6 2.5
1 -8 2 29.4 2.9
-2 8 -2 831.12 27.4
-2 8 -2 821.62 26.6
-2 8 -2 840.12 27.2
-2 8 -2 845.32 27
-2 8 -2 844.42 27.6
-2 8 -2 858.71 26.8
-2 8 -2 790.52 27.7
-2 8 -2 821.32 27.6
-2 8 -2 795.92 26.3
2 -8 2 823.12 26.6
2 -8 2 847.62 27.1
2 -8 2 862.11 24.7
2 -8 2 813.12 27.8
2 -8 2 859.31 27.5
2 -8 2 835.12 27.3
2 -8 2 832.62 27.7
2 -8 2 861.61 24.7
-3 8 -2 62.99 4.8
-3 8 -2 58.49 4.2
-3 8 -2 63.79 4
-3 8 -2 56.19 4.4
-3 8 -2 62.49 4.5
-3 8 -2 62.79 5
-3 8 -2 58.89 4
-3 8 -2 59.09 4.7
-3 8 -2 59.19 4.3
3 -8 2 62.29 4.7
3 -8 2 62.79 4.6
3 -8 2 61.79 4.3
3 -8 2 57.19 5
3 -8 2 58.69 4.6
3 -8 2 62.09 2.8
3 -8 2 59.59 4.4
3 -8 2 58.09 2.8
-4 8 -2 405.06 14.4
-4 8 -2 395.36 15.6
-4 8 -2 382.36 15.3
-4 8 -2 392.56 16
-4 8 -2 394.46 14.7
-4 8 -2 387.96 14.9
-4 8 -2 391.26 15.8
-4 8 -2 388.56 14.8
4 -8 2 393.76 14.9
4 -8 2 414.36 15.4
4 -8 2 420.26 15.8
4 -8 2 391.06 15.3
4 -8 2 390.36 16.5
4 -8 2 416.66 15.7
-5 8 -2 -0.4 1.3
-5 8 -2 0.4 1.8
-5 8 -2 1.4 1.7
-5 8 -2 2.7 2
-5 8 -2 2.8 2.3
-5 8 -2 1.7 1.4
-5 8 -2 2.7 2.1
-5 8 -2 -1 1.9
5 -8 2 0.2 0.8
5 -8 2 1.6 2.1
5 -8 2 0.4 1.6
5 -8 2 2.1 2.1
5 -8 2 0.7 1.7
5 -8 2 -0.9 1.8
-6 8 -2 -0.6 1.8
-6 8 -2 -1.7 2.1
-6 8 -2 0.1 2.3
-6 8 -2 4.5 2.1
-6 8 -2 1.5 2.1
-6 8 -2 -1.9 1.5
6 -8 2 2.8 2.3
6 -8 2 0.6 1.9
6 -8 2 0.6 2.2
6 -8 2 0 2
6 -8 2 -1.3 1.9
-7 8 -2 355.76 16
-7 8 -2 393.36 15.8
-7 8 -2 370.76 15.4
-7 8 -2 371.26 16.7
7 -8 2 349.07 15.9
7 -8 2 374.76 16.2
7 -8 2 390.06 16.5
7 -8 2 345.07 15.2
-8 8 -2 119.29 8.2
-8 8 -2 124.99 8.3
-8 8 -2 121.49 8.6
-8 8 -2 147.29 9.9
8 -8 2 138.29 9.3
8 -8 2 131.39 9
8 -8 2 135.89 9.1
8 -8 2 130.39 8.4
-9 8 -2 258.17 13.3
-9 8 -2 235.98 12.5
-9 8 -2 240.98 13.6
-9 8 -2 249.38 12.4
9 -8 2 229.78 13.1
9 -8 2 239.48 13.4
9 -8 2 245.78 12.6
-10 8 -2 55.79 7.4
-10 8 -2 45.3 6
-10 8 -2 56.89 6.3
-10 8 -2 61.49 7.1
10 -8 2 64.59 7.3
10 -8 2 47.4 6.8
10 -8 2 47.8 6.3
-11 8 -2 84.29 8
-11 8 -2 75.79 8.7
-11 8 -2 71.69 8
-11 8 -2 64.49 7.3
11 -8 2 78.09 8
11 -8 2 74.49 8.4
11 -8 2 80.09 8.4
-12 8 -2 94.29 8.7
-12 8 -2 113.59 9.8
-12 8 -2 95.39 9.9
-12 8 -2 106.09 9.2
12 -8 2 99.39 9.3
12 -8 2 86.59 9.3
12 -8 2 96.79 10.1
-13 8 -2 35.4 6.1
-13 8 -2 40.7 7
-13 8 -2 53.29 7.7
13 -8 2 48.1 8.1
13 -8 2 65.89 8.9
13 -8 2 43.5 7.3
-14 8 -2 2.4 4
-14 8 -2 2 4
-14 8 -2 8.4 4.6
14 -8 2 3.3 4.5
14 -8 2 6.6 4.4
14 7 -2 49.6 5.9
14 7 -2 63.59 5.1
13 7 -2 20.7 3.1
13 7 -2 22 3.9
12 7 -2 2.7 1.9
12 7 -2 0 1.6
12 7 -2 1.1 1.9
12 7 -2 -1.7 1.3
-12 -7 2 0.7 3.4
11 7 -2 38.1 3.2
11 7 -2 34 3.6
11 7 -2 40.5 4
11 7 -2 37.3 4
11 7 -2 39.7 3.6
-11 -7 2 42.5 6.1
10 7 -2 18.6 2.8
10 7 -2 29 3.3
10 7 -2 21.6 2.5
10 7 -2 21.7 2.3
10 7 -2 20.1 2.7
10 7 -2 27 2.8
-10 -7 2 22.7 5.4
-10 -7 2 29.7 5.4
9 7 -2 290.47 11.2
9 7 -2 294.67 10.9
9 7 -2 316.27 10.7
9 7 -2 295.97 10.9
9 7 -2 302.37 10.1
9 7 -2 317.87 10.1
-9 -7 2 297.07 15.3
-9 -7 2 295.57 14.2
8 7 -2 478.25 15.5
8 7 -2 477.75 15.8
8 7 -2 492.15 15.4
8 7 -2 496.25 16.1
8 7 -2 502.55 14.8
-8 -7 2 490.55 19.4
-8 -7 2 469.65 20.6
7 7 -2 159.28 5.9
7 7 -2 155.58 6
-7 -7 2 157.88 9.2
-7 -7 2 166.48 10.3
-7 -7 2 163.18 8.9
6 7 -2 23.9 1.5
6 7 -2 24.5 2
6 7 -2 24.6 1.6
-6 -7 2 29.6 4.1
-6 -7 2 21.7 4.2
-6 -7 2 26.1 3.7
-5 -7 2 126.39 7.6
-5 -7 2 128.29 8.3
-5 -7 2 127.59 6.8
-4 -7 2 121.19 7.8
-4 -7 2 124.59 6.3
-4 -7 2 132.49 7.6
3 7 -2 458.35 14
3 7 -2 470.45 14.1
3 7 -2 458.35 13.9
-3 -7 2 456.35 15.6
-3 -7 2 454.95 18
-3 -7 2 451.75 17.3
2 7 -2 494.45 15.6
2 7 -2 502.45 15.5
2 7 -2 481.65 15.3
-2 -7 2 476.55 18
-2 -7 2 507.15 18.9
-2 -7 2 497.65 16.1
1 7 -2 13.5 1.7
1 7 -2 14.4 1.2
1 7 -2 14.9 1.4
1 7 -2 14 1.1
1 7 -2 13.5 1.8
1 7 -2 12.9 1.3
1 7 -2 13.3 1.9
1 7 -2 15.2 1.5
-1 -7 2 12.7 2.6
-1 -7 2 14.8 1.6
-1 -7 2 14.9 1.6
-1 -7 2 12 2.7
-1 -7 2 14.7 1.4
0 7 -2 145.29 6.1
0 7 -2 150.68 6.2
0 7 -2 140.39 5.5
0 7 -2 142.89 5.8
0 7 -2 128.09 6.1
0 7 -2 144.09 6.2
0 7 -2 145.69 5.2
0 7 -2 146.29 5.4
0 7 -2 140.49 4.9
0 -7 2 150.18 5.5
0 -7 2 138.69 5.9
0 -7 2 142.69 5.2
0 -7 2 142.99 4.9
0 -7 2 143.59 5.6
0 -7 2 133.29 7.3
0 -7 2 144.89 7.1
-1 7 -2 2722.53 82.69
-1 7 -2 2815.52 82.09
-1 7 -2 2843.42 82.49
-1 7 -2 2877.81 82.69
-1 7 -2 2683.43 82.19
-1 7 -2 2836.92 81.99
-1 7 -2 2770.92 81.69
-1 7 -2 2723.93 81.39
1 -7 2 2781.62 82.39
1 -7 2 2755.12 80.09
1 -7 2 2723.53 83.69
1 -7 2 2676.53 82.89
1 -7 2 2704.03 81.59
1 -7 2 2814.02 81.89
1 -7 2 2766.22 82.29
1 -7 2 2768.02 82.19
1 -7 2 2746.23 81.89
-2 7 -2 140.39 6.8
-2 7 -2 135.59 7
-2 7 -2 135.99 6.1
-2 7 -2 152.88 6.6
-2 7 -2 142.79 6.3
-2 7 -2 141.29 6.8
-2 7 -2 137.89 6.7
-2 7 -2 140.49 6.3
-2 7 -2 140.89 6
2 -7 2 141.99 6.8
2 -7 2 124.69 6.9
2 -7 2 133.39 6.6
2 -7 2 139.79 4.6
2 -7 2 134.69 6.1
2 -7 2 130.69 6.4
2 -7 2 145.89 4.7
2 -7 2 142.29 6.7
2 -7 2 144.79 6.5
-3 7 -2 303.27 11.7
-3 7 -2 277.57 12.3
-3 7 -2 336.27 12.9
-3 7 -2 323.37 12
-3 7 -2 326.67 12
-3 7 -2 318.07 12.9
-3 7 -2 327.57 12.5
-3 7 -2 313.67 11.5
3 -7 2 309.57 12.2
3 -7 2 312.07 12.3
3 -7 2 322.47 12
3 -7 2 323.07 12.6
3 -7 2 303.47 10.2
3 -7 2 341.07 12.5
3 -7 2 340.67 13.6
-4 7 -2 935.11 33.3
-4 7 -2 1053.99 32.6
-4 7 -2 1026.4 33.3
-4 7 -2 1025.2 32.4
-4 7 -2 954.8 33.5
-4 7 -2 1000.3 33.4
-4 7 -2 1029 32.8
-4 7 -2 1042.9 32.1
4 -7 2 998.7 33.4
4 -7 2 1018 33.1
4 -7 2 1020.1 33.3
4 -7 2 1031.8 32.7
4 -7 2 1044.7 34.7
-5 7 -2 1624.74 53.09
-5 7 -2 1693.23 53.09
-5 7 -2 1720.83 51.19
-5 7 -2 1734.43 51.69
-5 7 -2 1695.43 52.09
-5 7 -2 1692.43 52.79
-5 7 -2 1737.43 52.69
-5 7 -2 1649.04 51.69
5 -7 2 1554.64 51.79
5 -7 2 1641.74 54.39
5 -7 2 1623.04 52.49
5 -7 2 1623.24 52.49
5 -7 2 1592.34 52.69
5 -7 2 1739.03 52.49
-6 7 -2 262.87 11.4
-6 7 -2 262.57 12.1
-6 7 -2 261.87 12.3
-6 7 -2 241.38 12.3
-6 7 -2 271.27 11.7
-6 7 -2 252.47 11.2
6 -7 2 271.97 12.2
6 -7 2 287.87 13.9
6 -7 2 251.37 10.5
6 -7 2 263.47 12.1
6 -7 2 251.77 12.2
6 -7 2 253.57 11.7
6 -7 2 266.07 11.6
-7 7 -2 258.17 12.2
-7 7 -2 224.08 11
-7 7 -2 238.48 11.4
-7 7 -2 245.78 12.5
7 -7 2 234.48 11.7
7 -7 2 241.58 12.1
7 -7 2 231.18 11.2
7 -7 2 243.98 11.7
7 -7 2 253.27 12.1
-8 7 -2 154.88 9.2
-8 7 -2 174.18 10.6
-8 7 -2 184.48 10.3
-8 7 -2 174.48 9.5
8 -7 2 163.48 9.8
8 -7 2 168.58 10.2
8 -7 2 175.38 9.5
-9 7 -2 31.7 5
-9 7 -2 33.5 5.2
-9 7 -2 26.8 4.8
-9 7 -2 27.8 5.1
9 -7 2 32.2 5.2
9 -7 2 35.6 5.7
9 -7 2 24.3 4.5
-10 7 -2 6.3 3.5
-10 7 -2 3.9 3.3
-10 7 -2 6.6 3
-10 7 -2 10.2 3.6
10 -7 2 11.2 3.6
10 -7 2 5.1 3.3
10 -7 2 3.2 3.3
-11 7 -2 67.49 7.3
-11 7 -2 63.29 7.8
-11 7 -2 72.39 7.1
-11 7 -2 78.99 7.5
11 -7 2 80.59 8.4
11 -7 2 66.29 7.5
11 -7 2 50.99 6.8
-12 7 -2 137.59 10
-12 7 -2 106.69 8.8
-12 7 -2 135.69 11.1
-12 7 -2 124.19 9.8
12 -7 2 138.89 10.3
12 -7 2 114.39 10.4
12 -7 2 124.09 10.5
-13 7 -2 4.2 3.8
-13 7 -2 4.7 4.1
-13 7 -2 12 4.4
13 -7 2 5.8 4.3
13 -7 2 7.8 4.5
-14 7 -2 127.59 10.6
-14 7 -2 112.39 10.4
-14 7 -2 138.59 10.5
14 -7 2 141.99 11.6
14 -7 2 129.79 12.1
14 6 -2 24.8 3.7
14 6 -2 23.5 4.5
13 6 -2 0.8 2.5
13 6 -2 1.6 2.3
13 6 -2 0.8 1.8
12 6 -2 131.99 7.7
12 6 -2 119.99 7.2
12 6 -2 142.39 7.4
12 6 -2 121.39 6.4
-12 -6 2 121.99 9.7
11 6 -2 43.6 4.1
11 6 -2 48.3 4.1
11 6 -2 37.9 4.3
11 6 -2 48.3 3.5
11 6 -2 41.5 4.2
-11 -6 2 38.3 6.2
10 6 -2 305.87 12.3
10 6 -2 316.07 11.6
10 6 -2 306.17 10.8
10 6 -2 291.77 11.7
10 6 -2 313.07 12
-10 -6 2 317.07 15.2
9 6 -2 24.7 2.5
9 6 -2 22.7 2.2
9 6 -2 25.8 3.1
9 6 -2 25.2 2.7
9 6 -2 24 2.7
9 6 -2 22.3 4.6
9 6 -2 26.3 2.3
-9 -6 2 23.3 4.9
-9 -6 2 33.6 4.8
8 6 -2 30.4 2.6
8 6 -2 32.1 2.5
8 6 -2 39.5 3.1
8 6 -2 35.9 2.1
8 6 -2 30.8 2.9
8 6 -2 34.9 2.4
8 6 -2 30.7 2
-8 -6 2 39.1 5.6
-8 -6 2 27.2 4.3
7 6 -2 58.09 2.5
7 6 -2 61.29 3.3
7 6 -2 51.79 2.9
7 6 -2 51.59 2.5
7 6 -2 42.5 3
-7 -6 2 61.69 5.9
-7 -6 2 50.09 4.8
6 6 -2 133.29 5.3
6 6 -2 159.08 5.5
6 6 -2 136.89 5.2
-6 -6 2 157.48 7.8
-6 -6 2 141.79 8.6
-6 -6 2 137.89 8.1
5 6 -2 1280.27 36.9
5 6 -2 1260.07 36.8
5 6 -2 1238.98 36.9
-5 -6 2 1268.27 39.8
-5 -6 2 1233.78 40.7
-5 -6 2 1256.87 41.7
-4 -6 2 394.96 13.9
-4 -6 2 373.86 14.9
-4 -6 2 375.46 15.6
-3 -6 2 48.5 4.7
-3 -6 2 47.2 3.3
-3 -6 2 59.39 4.6
2 6 -2 3581.84 115.39
2 6 -2 4123.99 115.99
2 6 -2 3992.9 115.39
-2 -6 2 3951.3 118.79
-2 -6 2 3983.6 118.09
-2 -6 2 4212.18 116.39
1 6 -2 147.79 5
1 6 -2 153.38 5
1 6 -2 166.68 6
1 6 -2 160.38 5.3
1 6 -2 153.78 5
1 6 -2 166.08 5.6
1 6 -2 152.18 6
1 6 -2 153.88 5.8
1 6 -2 155.18 5.4
-1 -6 2 170.88 8
-1 -6 2 156.78 5.6
-1 -6 2 160.78 5.7
-1 -6 2 156.38 7.3
-1 -6 2 161.18 5.5
0 6 -2 1648.24 49.2
0 6 -2 1441.46 49.6
0 6 -2 1580.14 49.3
0 6 -2 1667.23 50.19
0 6 -2 1672.43 50.09
0 6 -2 1727.43 48.7
0 6 -2 1758.92 50.09
0 6 -2 1714.53 49.7
0 6 -2 1724.13 49
0 -6 2 1612.44 51.39
0 -6 2 1703.53 48.7
0 -6 2 1713.03 49.5
0 -6 2 1636.14 49.7
0 -6 2 1644.34 50.89
0 -6 2 1656.23 49.4
0 -6 2 1771.32 49.2
-1 6 -2 64.79 3.9
-1 6 -2 73.29 4.1
-1 6 -2 62.59 3.2
-1 6 -2 69.29 3.7
-1 6 -2 64.79 3.4
-1 6 -2 64.89 3.5
-1 6 -2 57.69 3.9
-1 6 -2 65.79 3.8
1 -6 2 70.99 3.7
1 -6 2 65.79 3.5
1 -6 2 71.49 4
1 -6 2 70.79 3.7
1 -6 2 65.49 3.7
1 -6 2 63.59 4.1
-2 6 -2 60.29 3.4
-2 6 -2 54.89 4.1
-2 6 -2 67.19 4.3
-2 6 -2 65.89 3.7
-2 6 -2 62.89 3.7
-2 6 -2 71.39 4
-2 6 -2 65.49 4.1
-2 6 -2 62.99 3.6
-2 6 -2 59.19 4.1
2 -6 2 60.59 4
2 -6 2 62.09 2.5
2 -6 2 53.89 4.3
2 -6 2 66.99 4.1
2 -6 2 62.79 3.9
2 -6 2 65.59 3.8
2 -6 2 63.09 3.9
-3 6 -2 43.9 3.9
-3 6 -2 42.1 3.2
-3 6 -2 51.39 4.1
-3 6 -2 47.5 3.6
-3 6 -2 45.2 3.7
-3 6 -2 54.69 4.1
-3 6 -2 44 3.1
-3 6 -2 48.7 3.5
3 -6 2 45.2 3.7
3 -6 2 48.9 2.5
3 -6 2 45.9 3.6
3 -6 2 45.6 3.7
3 -6 2 54.59 4.6
3 -6 2 50.09 3.8
3 -6 2 43.9 3.7
-4 6 -2 4.6 1.6
-4 6 -2 7.6 2
-4 6 -2 8.2 1.8
-4 6 -2 6.8 1.7
-4 6 -2 8.2 2.2
-4 6 -2 8 2
-4 6 -2 5.2 1.9
-4 6 -2 5.1 2
4 -6 2 4.1 1.5
4 -6 2 8.7 2.3
4 -6 2 8.5 2.3
4 -6 2 8.1 2.2
4 -6 2 7.2 2.2
4 -6 2 7.8 2.1
-5 6 -2 402.76 15.9
-5 6 -2 425.86 16.3
-5 6 -2 404.66 16.3
-5 6 -2 423.36 14.7
-5 6 -2 411.86 15.2
-5 6 -2 405.76 15.3
-5 6 -2 413.26 15.8
5 -6 2 391.96 15.7
5 -6 2 429.66 16.3
5 -6 2 439.96 17.6
5 -6 2 402.96 15.8
5 -6 2 396.66 16
5 -6 2 419.86 15.5
5 -6 2 428.26 14.5
5 -6 2 412.26 15.7
-6 6 -2 357.86 14.9
-6 6 -2 375.46 15.4
-6 6 -2 370.46 14.3
-6 6 -2 397.96 15.5
-6 6 -2 347.77 14
6 -6 2 370.76 14.4
6 -6 2 347.27 14.8
6 -6 2 346.57 15
6 -6 2 367.86 15
6 -6 2 362.16 14.6
6 -6 2 379.76 15.4
6 -6 2 348.37 16.2
6 -6 2 356.26 15.1
-7 6 -2 195.38 10.5
-7 6 -2 181.88 9.3
-7 6 -2 206.48 11.8
-7 6 -2 194.48 9.5
-7 6 -2 184.88 10
7 -6 2 191.68 10.1
7 -6 2 207.38 8.7
7 -6 2 187.98 10
7 -6 2 193.88 10.2
7 -6 2 199.48 10
7 -6 2 177.68 9.3
-8 6 -2 607.04 22
-8 6 -2 593.74 23.1
-8 6 -2 560.44 21.4
-8 6 -2 576.44 22.2
8 -6 2 588.84 21.9
8 -6 2 562.74 22.6
8 -6 2 567.34 22.2
8 -6 2 600.14 22.7
8 -6 2 592.04 20.4
8 -6 2 590.14 22.5
-9 6 -2 244.08 11.6
-9 6 -2 226.38 12.1
-9 6 -2 225.38 12.7
-9 6 -2 253.37 12.2
9 -6 2 233.88 12.6
9 -6 2 250.97 12.8
9 -6 2 218.48 11.5
-10 6 -2 368.76 16.7
-10 6 -2 413.06 18.3
-10 6 -2 369.46 17
-10 6 -2 387.36 16.3
10 -6 2 390.86 17
10 -6 2 389.66 17.8
10 -6 2 353.56 17.4
-11 6 -2 23.8 5
-11 6 -2 30.2 5.3
-11 6 -2 21.5 5.1
-11 6 -2 16.5 4
11 -6 2 19.9 5.2
11 -6 2 21.8 4.6
11 -6 2 9.3 4.1
-12 6 -2 6.7 3.4
-12 6 -2 10 4
-12 6 -2 5.5 3.5
12 -6 2 12.7 5.5
12 -6 2 17.6 4.6
12 -6 2 6.3 3.8
-13 6 -2 0.7 3.2
-13 6 -2 1 3.3
-13 6 -2 0 3.2
13 -6 2 -1 3.4
13 -6 2 2.7 3.8
-14 6 -2 36.9 6.5
-14 6 -2 49.5 7.1
-14 6 -2 41.7 6.4
14 -6 2 41.9 7.2
14 -6 2 44.2 8.1
-15 6 -2 103.09 9.2
15 -6 2 79.49 10.4
14 5 -2 6.7 3.1
14 5 -2 8.9 2.9
13 5 -2 7.8 2.4
13 5 -2 7.4 2.6
13 5 -2 5.5 2.8
-13 -5 2 2.4 4.3
12 5 -2 6.3 2.1
12 5 -2 0.1 1.8
12 5 -2 3.4 2.3
-12 -5 2 2.2 3.3
11 5 -2 208.58 9.9
11 5 -2 195.98 9.5
11 5 -2 195.58 9.8
11 5 -2 200.08 9
11 5 -2 197.48 9.3
11 5 -2 191.28 8.2
-11 -5 2 199.18 11.8
10 5 -2 53.89 4
10 5 -2 50.59 4.3
10 5 -2 47.1 4.1
10 5 -2 48.2 3.4
10 5 -2 61.79 4.7
10 5 -2 49.6 4.6
-10 -5 2 53.19 6
9 5 -2 290.37 10.4
9 5 -2 297.77 11.2
9 5 -2 294.57 11.6
9 5 -2 291.67 10.2
9 5 -2 293.57 11.2
9 5 -2 291.47 10.8
9 5 -2 311.37 11.7
-9 -5 2 284.87 14.1
-9 -5 2 275.47 13.5
8 5 -2 87.79 3.8
8 5 -2 84.59 4.4
8 5 -2 89.59 3.8
8 5 -2 85.39 4.6
8 5 -2 93.89 4.9
8 5 -2 78.49 4.7
8 5 -2 90.59 4.3
-8 -5 2 79.89 7.1
-8 -5 2 83.29 6.4
7 5 -2 156.18 5.7
7 5 -2 157.88 6.4
7 5 -2 154.48 6.2
7 5 -2 148.99 5.1
7 5 -2 158.78 5.8
7 5 -2 144.39 5.1
7 5 -2 153.58 6.4
-7 -5 2 156.58 9.1
-7 -5 2 145.69 8.1
6 5 -2 2.4 1
6 5 -2 2 0.9
6 5 -2 1.9 0.8
-6 -5 2 1.3 2.1
-6 -5 2 3.6 1.9
-6 -5 2 2.1 1.6
5 5 -2 104.99 4
5 5 -2 102.69 3.9
5 5 -2 106.79 4
-5 -5 2 100.09 5.8
-5 -5 2 103.19 6.2
-5 -5 2 109.59 7
-4 -5 2 1108.99 35.8
-4 -5 2 1134.59 34.9
-4 -5 2 1093.49 36.5
-3 -5 2 1886.11 57.89
-3 -5 2 1876.01 58.49
-3 -5 2 1904.21 56.69
2 5 -2 225.58 7.2
2 5 -2 228.08 7.1
-2 -5 2 224.98 8.1
-2 -5 2 237.28 9.4
-2 -5 2 219.68 9.6
1 5 -2 511.55 15.4
1 5 -2 518.75 15.4
1 5 -2 525.75 15.9
1 5 -2 505.15 15.9
1 5 -2 535.85 16.1
-1 -5 2 524.95 15.8
-1 -5 2 502.85 17.5
-1 -5 2 529.75 15.9
-1 -5 2 507.35 17.9
0 5 -2 324.17 11
0 5 -2 335.67 11.2
0 5 -2 328.27 9.9
0 5 -2 327.87 10.6
0 5 -2 320.57 10.7
0 5 -2 315.77 11.2
0 5 -2 339.07 10.5
0 -5 2 334.67 9.9
0 -5 2 338.27 12.2
0 -5 2 337.47 10.6
0 -5 2 335.47 10.7
0 -5 2 325.47 10.9
0 -5 2 340.97 10.7
0 -5 2 322.97 11.7
-1 5 -2 216.38 7.8
-1 5 -2 203.28 7.6
-1 5 -2 197.48 7.8
-1 5 -2 200.38 7.5
-1 5 -2 195.48 7.3
-1 5 -2 212.88 7.8
-1 5 -2 193.88 7.1
-1 5 -2 194.98 7
1 -5 2 198.88 7.9
1 -5 2 193.08 7.7
1 -5 2 197.88 7.6
1 -5 2 187.38 7.4
1 -5 2 195.58 7.2
1 -5 2 201.18 7.5
-2 5 -2 271.17 9.9
-2 5 -2 295.47 10.2
-2 5 -2 281.77 10.6
-2 5 -2 289.47 10.1
-2 5 -2 279.07 10.8
-2 5 -2 260.57 10.7
-2 5 -2 310.37 10.4
2 -5 2 307.57 10.6
2 -5 2 290.77 10.8
2 -5 2 286.77 9
2 -5 2 288.27 10.6
2 -5 2 303.17 10.4
2 -5 2 288.67 10.6
2 -5 2 280.57 11.3
-3 5 -2 697.43 22.3
-3 5 -2 687.83 22.2
-3 5 -2 686.23 23.1
-3 5 -2 687.83 22.1
-3 5 -2 669.73 22.6
-3 5 -2 700.33 21.8
-3 5 -2 683.93 22.8
-3 5 -2 690.73 23
3 -5 2 681.63 22.3
3 -5 2 677.73 22.6
3 -5 2 697.23 22.9
3 -5 2 675.13 23.8
3 -5 2 692.73 22.9
3 -5 2 686.13 21.1
3 -5 2 699.83 22.7
-4 5 -2 18.4 2.8
-4 5 -2 15.7 2
-4 5 -2 17.7 2.8
-4 5 -2 11.9 2.4
-4 5 -2 13.6 2.6
-4 5 -2 16.5 2.3
-4 5 -2 7.1 2.1
-4 5 -2 22.8 2.6
4 -5 2 15 2.7
4 -5 2 12.1 2.3
4 -5 2 18.6 2.9
4 -5 2 20 3.2
4 -5 2 17.9 2.8
4 -5 2 15.2 2.6
4 -5 2 16 2.4
-5 5 -2 8.8 2.2
-5 5 -2 14.6 2.2
-5 5 -2 10 2.8
-5 5 -2 16.3 3
-5 5 -2 9.8 2.5
-5 5 -2 10.7 2.2
-5 5 -2 9.8 2.3
5 -5 2 7.4 2.2
5 -5 2 7.2 1.6
5 -5 2 12.2 2.5
5 -5 2 13.8 3.3
5 -5 2 19.4 2.8
5 -5 2 14 2.8
5 -5 2 13.2 2.7
5 -5 2 10.8 2.4
5 -5 2 10.8 2.2
-6 5 -2 229.78 11.3
-6 5 -2 253.47 10.1
-6 5 -2 247.38 10.4
-6 5 -2 230.98 12.2
-6 5 -2 254.87 11.2
-6 5 -2 253.47 10.7
6 -5 2 258.37 12.6
6 -5 2 253.77 11.2
6 -5 2 245.08 11.3
6 -5 2 228.48 11.2
6 -5 2 239.68 10.6
6 -5 2 268.77 11.2
6 -5 2 262.97 11.1
6 -5 2 258.97 11.3
-7 5 -2 67.49 6
-7 5 -2 77.29 5.6
-7 5 -2 88.69 5.8
-7 5 -2 94.19 5.5
-7 5 -2 92.29 6.3
7 -5 2 85.09 6
7 -5 2 82.89 6.1
7 -5 2 84.69 6.4
7 -5 2 69.89 5.8
7 -5 2 94.79 5.1
7 -5 2 86.19 6.3
7 -5 2 79.29 5.8
-8 5 -2 5.3 2.6
-8 5 -2 1.7 1.9
-8 5 -2 5.6 2.4
-8 5 -2 5.1 2.1
-8 5 -2 6 2.3
8 -5 2 2.5 2.2
8 -5 2 2.8 1.6
8 -5 2 3.7 2.4
8 -5 2 2.8 2.1
8 -5 2 1.2 2.1
-9 5 -2 914.71 31.9
-9 5 -2 983 33.8
-9 5 -2 912.81 32.3
-9 5 -2 957.8 32.8
-9 5 -2 904.71 31.7
9 -5 2 935.51 33.3
9 -5 2 901.01 33.3
9 -5 2 974.3 33.1
9 -5 2 937.21 32.5
9 -5 2 936.91 30.8
-10 5 -2 17.6 4
-10 5 -2 19 4
-10 5 -2 15.6 4.3
-10 5 -2 18.7 4.2
10 -5 2 14.9 3.8
10 -5 2 13.3 2.9
10 -5 2 21.2 4.4
10 -5 2 24.1 5
-11 5 -2 0.3 3.1
-11 5 -2 1.8 2.7
-11 5 -2 2.8 2.9
-11 5 -2 3.4 2.9
11 -5 2 -0.6 2.8
11 -5 2 5.8 3.5
11 -5 2 2.1 2.9
-12 5 -2 6.3 3.4
-12 5 -2 5.6 3.5
-12 5 -2 11.2 3.8
12 -5 2 3.2 3.2
12 -5 2 5.3 3.6
-13 5 -2 66.99 7.2
-13 5 -2 72.19 7.4
-13 5 -2 65.69 7.7
13 -5 2 79.79 8.4
13 -5 2 62.49 8.6
-14 5 -2 16.8 4.6
-14 5 -2 10.6 4.5
-14 5 -2 15.8 4.6
14 -5 2 12.6 5.5
-15 5 -2 4.4 3.9
-15 5 -2 0.2 3.3
15 -5 2 -1 4.4
15 4 -2 13.6 3.3
15 4 -2 7.9 3.8
14 4 -2 11.7 3
14 4 -2 14.2 4
13 4 -2 26 4.5
13 4 -2 22.1 3.3
13 4 -2 32.1 4.7
13 4 -2 36.4 5.5
-13 -4 2 20 5.5
12 4 -2 260.57 12.2
12 4 -2 233.98 11.5
12 4 -2 216.98 9.8
12 4 -2 240.88 11.2
-12 -4 2 245.08 8.5
-12 -4 2 226.08 13.4
11 4 -2 60.59 5.2
11 4 -2 58.99 4.2
11 4 -2 55.89 4.6
11 4 -2 54.99 4.8
11 4 -2 61.49 5.6
-11 -4 2 52.49 6.7
-11 -4 2 52.69 3.4
10 4 -2 11.5 2.1
10 4 -2 15.1 3
10 4 -2 18.7 3.2
10 4 -2 16.3 3
10 4 -2 20.5 2.9
10 4 -2 15.7 2.7
-10 -4 2 19.1 2.2
-10 -4 2 14.3 3.1
-10 -4 2 18 4.1
9 4 -2 361.66 13.3
9 4 -2 342.37 13.6
9 4 -2 337.57 13.1
9 4 -2 359.96 12.2
9 4 -2 337.87 12.3
9 4 -2 349.96 12.8
9 4 -2 338.67 13.4
-9 -4 2 370.56 15.7
-9 -4 2 364.76 11.8
-9 -4 2 365.56 11.8
8 4 -2 39.2 3.5
8 4 -2 35.5 2.8
8 4 -2 36.8 3.2
8 4 -2 33.1 3.2
8 4 -2 31.7 2.9
8 4 -2 34.5 2.4
8 4 -2 33.9 2.4
-8 -4 2 32.7 2.2
-8 -4 2 33.3 4.3
-8 -4 2 34.2 2.2
-8 -4 2 46 5.3
7 4 -2 49.4 2.5
7 4 -2 53.69 3.6
7 4 -2 47.6 2.8
7 4 -2 48.5 3.2
7 4 -2 48 2.5
7 4 -2 48.8 3
7 4 -2 50.99 3.4
-7 -4 2 48 2.4
-7 -4 2 50.69 4.9
-7 -4 2 48.3 4.5
-7 -4 2 49.9 2.3
6 4 -2 271.47 8.8
6 4 -2 264.67 8.2
6 4 -2 256.47 8.7
6 4 -2 276.67 9.6
6 4 -2 262.97 8.2
6 4 -2 274.17 9.4
6 4 -2 256.77 9.5
-6 -4 2 286.77 12.2
-6 -4 2 266.07 11.2
5 4 -2 332.67 10.7
5 4 -2 331.77 10.6
5 4 -2 312.27 10.4
-5 -4 2 318.47 12.3
-5 -4 2 318.97 12.7
-5 -4 2 314.87 13.2
4 4 -2 928.81 27.6
4 4 -2 890.11 27.6
-4 -4 2 1036 31.1
-4 -4 2 924.51 29.4
-4 -4 2 895.31 30
-3 -4 2 40.9 3.4
-3 -4 2 42.7 3.7
-3 -4 2 37.6 2.7
2 4 -2 148.99 5.5
2 4 -2 142.39 4.6
2 4 -2 147.29 4.6
-2 -4 2 155.38 5.7
-2 -4 2 142.49 6.7
-2 -4 2 148.59 6.5
1 4 -2 15 1.9
1 4 -2 18.7 1.3
1 4 -2 16 1.2
1 4 -2 21.5 1.4
-1 -4 2 25.3 2.5
-1 -4 2 18.2 2.1
-1 -4 2 17.2 1.3
-1 -4 2 16.3 1.2
0 4 -2 1.6 0.8
0 4 -2 2 0.9
0 4 -2 2.7 0.7
0 4 -2 1.9 0.7
0 4 -2 1.2 0.3
0 4 -2 0.2 0.5
0 4 -2 1.1 0.9
0 -4 2 2.4 0.8
0 -4 2 2 0.8
0 -4 2 0.8 0.7
0 -4 2 1.7 0.8
0 -4 2 1.4 1.2
0 -4 2 2.1 0.8
0 -4 2 3.1 0.9
0 -4 2 1.5 1.2
-1 4 -2 764.82 24.4
-1 4 -2 783.62 24.1
-1 4 -2 778.12 24.5
-1 4 -2 773.52 24.3
-1 4 -2 814.72 24.8
-1 4 -2 757.92 23.9
-1 4 -2 804.42 24.7
-1 4 -2 794.52 24.2
1 -4 2 824.22 24.5
1 -4 2 791.52 24.5
1 -4 2 829.72 25.1
1 -4 2 782.02 24.2
1 -4 2 778.82 24.4
1 -4 2 779.22 24.6
-2 4 -2 2268.07 67.49
-2 4 -2 2280.97 67.69
-2 4 -2 2282.37 68.09
-2 4 -2 2199.58 67.89
-2 4 -2 2302.27 68.29
-2 4 -2 2347.57 67.59
-2 4 -2 2222.08 68.19
-2 4 -2 2237.08 67.19
-2 4 -2 2292.17 66.69
2 -4 2 2303.87 67.69
2 -4 2 2348.76 68.19
2 -4 2 2395.26 68.99
2 -4 2 2330.87 66.59
2 -4 2 2326.27 68.09
2 -4 2 2321.87 67.99
2 -4 2 2050.49 67.89
-3 4 -2 626.64 20.8
-3 4 -2 618.34 20.4
-3 4 -2 630.24 20.1
-3 4 -2 656.33 20.7
-3 4 -2 605.64 19.3
-3 4 -2 579.54 20.7
-3 4 -2 604.94 20.1
3 -4 2 614.14 19.3
3 -4 2 584.84 20.5
3 -4 2 698.53 22
3 -4 2 628.94 20.5
3 -4 2 612.64 20.7
3 -4 2 607.44 20.2
3 -4 2 627.04 20.6
3 -4 2 638.64 20.6
-4 4 -2 1903.91 56.69
-4 4 -2 1983.1 59.39
-4 4 -2 1858.01 57.69
-4 4 -2 1936.51 57.39
-4 4 -2 1866.91 57.09
-4 4 -2 1844.82 57.79
-4 4 -2 1864.71 58.19
4 -4 2 1850.61 57.79
4 -4 2 1993.7 58.29
4 -4 2 1914.91 57.69
4 -4 2 1876.61 57.59
4 -4 2 2024.8 59.49
4 -4 2 1793.72 57.29
4 -4 2 1854.51 57.99
4 -4 2 1857.51 56.49
4 -4 2 1892.31 57.89
-5 4 -2 298.77 11.3
-5 4 -2 285.77 12
-5 4 -2 368.56 14.1
-5 4 -2 292.07 11.5
-5 4 -2 306.97 12.6
-5 4 -2 298.27 11.7
5 -4 2 291.97 11.7
5 -4 2 306.27 12
5 -4 2 320.07 12.4
5 -4 2 300.67 10.9
5 -4 2 308.47 12.1
5 -4 2 320.07 12.6
5 -4 2 290.37 12.3
-6 4 -2 880.51 29.3
-6 4 -2 878.31 28.1
-6 4 -2 857.01 28.1
-6 4 -2 824.32 30.3
-6 4 -2 839.32 28.3
-6 4 -2 876.61 28.9
-6 4 -2 859.21 29.4
6 -4 2 901.91 28.9
6 -4 2 858.81 29
6 -4 2 878.21 29.5
6 -4 2 826.32 28.9
6 -4 2 899.11 29
6 -4 2 883.51 27.4
6 -4 2 799.82 29
6 -4 2 866.11 28.5
-7 4 -2 30.3 4
-7 4 -2 40.1 4
-7 4 -2 28.5 4
-7 4 -2 32.7 4.1
-7 4 -2 29 3.7
-7 4 -2 24.8 3.4
7 -4 2 36 4
7 -4 2 34.3 4
7 -4 2 33.9 3.1
7 -4 2 41.7 4.3
7 -4 2 38.8 4.2
7 -4 2 30.3 4
7 -4 2 33 3.8
7 -4 2 31.6 4
-8 4 -2 8.9 2.6
-8 4 -2 14.2 3.6
-8 4 -2 7.3 2.7
-8 4 -2 11.4 2.7
-8 4 -2 8.8 2.9
8 -4 2 10 3
8 -4 2 9.8 2.7
8 -4 2 9.6 2.7
8 -4 2 12.2 3.2
8 -4 2 9.7 2.2
8 -4 2 13.2 3.1
-9 4 -2 73.49 5.9
-9 4 -2 90.89 7.3
-9 4 -2 84.39 6.6
-9 4 -2 83.79 6.7
-9 4 -2 96.89 6.8
9 -4 2 85.59 7.2
9 -4 2 96.39 7.4
9 -4 2 93.19 6.9
9 -4 2 98.19 7.1
9 -4 2 81.09 5.5
-10 4 -2 93.29 8.1
-10 4 -2 90.39 7.3
-10 4 -2 99.49 7.4
-10 4 -2 99.29 7.1
-10 4 -2 86.09 7
10 -4 2 96.19 7.7
10 -4 2 104.19 8.2
10 -4 2 92.39 6.2
10 -4 2 106.89 8.3
-11 4 -2 28.1 4.6
-11 4 -2 23.8 4.4
-11 4 -2 29.4 5
-11 4 -2 26.7 4.5
11 -4 2 35.6 6
11 -4 2 36.2 5.1
11 -4 2 31.3 4.3
-12 4 -2 34.1 5.3
-12 4 -2 32.9 5.4
-12 4 -2 49.4 6
12 -4 2 32.5 6.1
12 -4 2 39 6.1
12 -4 2 33.2 6.2
-13 4 -2 11.3 3.8
-13 4 -2 6.8 3.6
-13 4 -2 6.5 3.4
13 -4 2 5.7 4.4
-14 4 -2 46 6.7
-14 4 -2 42.9 6.3
14 -4 2 41.7 7.4
-15 4 -2 20.6 5.2
-15 4 -2 18 4.4
15 -4 2 13.7 5.7
15 3 -2 25.2 4.2
14 3 -2 45.7 5.9
14 3 -2 51.09 5.1
14 3 -2 51.09 6.7
14 3 -2 54.79 6.8
-14 -3 2 42.7 4.1
13 3 -2 22.4 4.5
13 3 -2 18.8 3.3
13 3 -2 18.4 4.3
13 3 -2 18.3 3.8
-13 -3 2 22 3.4
12 3 -2 75.09 5.3
12 3 -2 81.69 6.3
12 3 -2 89.69 6.9
12 3 -2 87.59 7.1
-12 -3 2 82.09 5.3
-12 -3 2 91.19 8.4
11 3 -2 62.49 4.4
11 3 -2 54.09 5.2
11 3 -2 63.09 5.7
11 3 -2 67.19 7.6
11 3 -2 64.99 5.3
-11 -3 2 55.09 4.4
-11 -3 2 58.29 6.4
10 3 -2 435.76 16.4
10 3 -2 448.46 16.6
10 3 -2 459.15 16
10 3 -2 420.86 16.8
10 3 -2 433.76 15.1
10 3 -2 421.16 16.9
-10 -3 2 433.16 15.3
-10 -3 2 426.56 18.3
9 3 -2 48.6 3.4
9 3 -2 51.39 3.8
9 3 -2 53.69 4.1
9 3 -2 53.09 4.5
9 3 -2 54.49 4.3
9 3 -2 51.29 4.4
9 3 -2 56.89 4.3
-9 -3 2 55.19 5.4
-9 -3 2 53.39 3.8
8 3 -2 301.07 12.2
8 3 -2 322.07 10.9
8 3 -2 313.57 12.2
8 3 -2 314.27 11.8
8 3 -2 324.97 11.5
8 3 -2 316.27 11.9
8 3 -2 310.57 10.9
-8 -3 2 309.07 13.5
-8 -3 2 322.67 11.3
-8 -3 2 324.67 11.3
7 3 -2 18.5 2.5
7 3 -2 16.6 1.7
7 3 -2 21 2.2
7 3 -2 16.4 1.7
7 3 -2 19.7 2
7 3 -2 19 2.3
7 3 -2 17.5 2.4
7 3 -2 17.8 2.3
-7 -3 2 18.6 2.1
-7 -3 2 20.7 2.1
-7 -3 2 20.4 3.2
6 3 -2 1.4 0.8
6 3 -2 1.6 1
6 3 -2 2 1
6 3 -2 1.5 0.6
6 3 -2 1.3 1
6 3 -2 0.5 0.6
6 3 -2 1 0.7
-6 -3 2 1.8 0.8
-6 -3 2 1.1 0.9
-6 -3 2 4.7 1.9
-6 -3 2 2 1.7
5 3 -2 355.16 11.3
5 3 -2 355.26 10.8
5 3 -2 355.16 11.8
5 3 -2 356.76 11.2
5 3 -2 348.17 10.8
5 3 -2 363.06 12
5 3 -2 355.86 11.9
-5 -3 2 388.06 14.2
-5 -3 2 357.66 11.4
-5 -3 2 357.16 11.3
-5 -3 2 355.96 13.2
4 3 -2 244.98 8.3
4 3 -2 252.97 8.4
4 3 -2 238.68 8.2
-4 -3 2 246.78 9.5
-4 -3 2 260.27 7.7
-4 -3 2 243.38 10.2
-4 -3 2 251.87 7.8
-4 -3 2 246.58 9.8
3 3 -2 12.7 1
3 3 -2 10.9 0.9
-3 -3 2 12.1 2
-3 -3 2 14.4 1.8
-3 -3 2 12.5 2.1
2 3 -2 4.8 1.1
2 3 -2 4.7 0.7
2 3 -2 4.8 0.7
2 3 -2 3.4 1.2
-2 -3 2 5.3 1.5
-2 -3 2 5.9 1.1
-2 -3 2 2.9 1.4
1 3 -2 2675.23 79.39
1 3 -2 2748.43 79.49
1 3 -2 2697.53 79.39
1 3 -2 2749.02 79.39
1 3 -2 2804.02 80.39
-1 -3 2 2724.53 80.39
-1 -3 2 2650.33 80.69
-1 -3 2 2702.93 79.49
-1 -3 2 2827.62 79.29
-1 -3 2 2746.53 79.29
0 3 -2 4847.71 147.59
0 3 -2 5103.69 147.39
0 3 -2 5136.99 148.79
0 3 -2 5197.48 147.39
0 3 -2 5147.79 148.19
0 3 -2 5153.68 148.39
0 3 -2 4892.21 147.49
0 -3 2 5109.49 148.39
0 -3 2 5164.78 149.59
0 -3 2 5368.36 151.68
0 -3 2 5271.17 148.89
0 -3 2 4438.16 148.19
0 -3 2 5073.19 150.18
0 -3 2 5280.87 148.69
-1 3 -2 2926.31 84.09
-1 3 -2 2940.81 84.19
-1 3 -2 2771.32 83.49
-1 3 -2 2987.8 84.49
-1 3 -2 2779.42 84.49
-1 3 -2 2830.32 84.29
1 -3 2 2979.4 84.39
1 -3 2 2938.91 84.29
1 -3 2 2660.03 84.39
1 -3 2 2850.01 84.99
1 -3 2 2861.51 84.19
1 -3 2 2838.62 83.69
1 -3 2 3010.4 84.39
-2 3 -2 967.1 29.5
-2 3 -2 971.1 29.6
-2 3 -2 939.51 30
-2 3 -2 956.5 29.8
-2 3 -2 958.9 29
-2 3 -2 941.81 30.1
-2 3 -2 1003 30
2 -3 2 964.4 29.9
2 -3 2 991.1 29.7
2 -3 2 987.4 30.1
2 -3 2 996.6 29.9
2 -3 2 903.31 29.7
2 -3 2 996.5 30.1
2 -3 2 1002.1 30.8
2 -3 2 974.4 28.9
-3 3 -2 399.16 13.3
-3 3 -2 404.36 14.1
-3 3 -2 399.36 13.7
-3 3 -2 407.36 14
-3 3 -2 407.76 13.6
-3 3 -2 420.76 14.4
3 -3 2 397.56 14
3 -3 2 413.56 15
3 -3 2 406.06 13.8
3 -3 2 422.66 14.1
3 -3 2 409.66 14
3 -3 2 409.46 14.2
3 -3 2 391.36 14.1
-4 3 -2 0.7 1
-4 3 -2 0.3 1
-4 3 -2 0.4 1.3
-4 3 -2 -1.3 1
-4 3 -2 0.4 1.3
-4 3 -2 2 1.3
-4 3 -2 0.4 1
4 -3 2 1.4 1.2
4 -3 2 0.3 1.2
4 -3 2 0.8 1.3
4 -3 2 -1.1 1
4 -3 2 1 0.8
4 -3 2 1 1.3
4 -3 2 -0.4 1.1
4 -3 2 -0.2 0.9
-5 3 -2 308.37 12.2
-5 3 -2 350.36 12.8
-5 3 -2 306.87 11.6
-5 3 -2 310.57 11.9
-5 3 -2 330.17 12.8
-5 3 -2 305.57 11.7
-5 3 -2 317.57 13.4
5 -3 2 322.57 12.3
5 -3 2 293.97 11.8
5 -3 2 329.37 12.3
5 -3 2 311.07 12.5
5 -3 2 327.77 11.2
5 -3 2 309.77 12.5
5 -3 2 348.17 12.7
5 -3 2 327.67 12.5
-6 3 -2 211.48 11
-6 3 -2 239.78 9.9
-6 3 -2 249.08 10.6
-6 3 -2 241.58 10.3
-6 3 -2 236.38 9.7
-6 3 -2 236.88 10
-6 3 -2 246.58 10.8
6 -3 2 252.97 10.4
6 -3 2 240.08 10.1
6 -3 2 246.68 10.5
6 -3 2 238.08 10.6
6 -3 2 243.48 10.5
6 -3 2 235.08 10.3
6 -3 2 247.48 9.8
6 -3 2 243.38 9.2
6 -3 2 247.18 10.8
-7 3 -2 284.87 12.5
-7 3 -2 294.67 11.4
-7 3 -2 276.37 11.5
-7 3 -2 267.97 11.8
-7 3 -2 301.27 12.4
-7 3 -2 277.87 11.8
7 -3 2 276.57 12.2
7 -3 2 305.37 12.3
7 -3 2 293.87 12.2
7 -3 2 288.57 12.2
7 -3 2 278.87 12.4
7 -3 2 280.57 10.7
7 -3 2 280.47 11.3
7 -3 2 255.87 12.1
7 -3 2 282.07 11.8
-8 3 -2 15.2 3.2
-8 3 -2 11.2 3
-8 3 -2 7.5 2.3
-8 3 -2 8.1 2.7
-8 3 -2 16 2.9
8 -3 2 11.6 3.1
8 -3 2 8.4 2
8 -3 2 10.9 2.9
8 -3 2 9.3 2.5
8 -3 2 9.2 2.5
8 -3 2 7.4 2.6
-9 3 -2 93.89 7
-9 3 -2 102.59 6.3
-9 3 -2 98.09 6.6
-9 3 -2 88.69 7
-9 3 -2 90.99 6.5
9 -3 2 88.99 6.9
9 -3 2 92.69 5.7
9 -3 2 96.99 6.8
9 -3 2 93.89 7.2
9 -3 2 86.99 6.9
9 -3 2 83.89 6.6
-10 3 -2 147.99 8.5
-10 3 -2 128.99 7.9
-10 3 -2 131.59 8.9
-10 3 -2 150.98 8.5
10 -3 2 133.09 9.3
10 -3 2 131.89 7.4
10 -3 2 136.09 8.9
10 -3 2 148.39 8.9
-11 3 -2 21.5 4
-11 3 -2 28.9 4.7
-11 3 -2 29.7 5.2
-11 3 -2 29.4 4.6
11 -3 2 23.6 4.9
11 -3 2 27.7 4.8
11 -3 2 25.5 4
11 -3 2 22 4.6
-12 3 -2 115.29 8.6
-12 3 -2 122.79 8
-12 3 -2 122.99 9.2
-12 3 -2 123.19 8
12 -3 2 132.79 10.1
12 -3 2 124.79 7.8
-13 3 -2 26.5 4.9
-13 3 -2 21 4.3
13 -3 2 25 4.4
13 -3 2 27.9 6.1
-14 3 -2 13.1 4.2
-14 3 -2 8.1 3.5
14 -3 2 9.5 4.8
-15 3 -2 1.2 3.3
15 -3 2 3.2 4.7
15 2 -2 28.4 5.9
15 2 -2 18.5 3.9
-15 -2 2 18.1 3.5
14 2 -2 14 3.2
14 2 -2 3.7 3.1
14 2 -2 7.2 5.1
14 2 -2 10.8 4.1
-14 -2 2 6.9 2.6
13 2 -2 4.1 3.2
13 2 -2 5.9 2.4
13 2 -2 1.2 2.5
13 2 -2 6.1 3
-13 -2 2 2 2.3
12 2 -2 3.7 2
12 2 -2 1.5 2.3
12 2 -2 1.8 2.1
12 2 -2 1.9 2.5
-12 -2 2 0.7 2.1
-12 -2 2 2 3
11 2 -2 -1.6 1.7
11 2 -2 -0.9 1.4
11 2 -2 1.3 2
11 2 -2 0.8 2.1
-11 -2 2 1.7 3
-11 -2 2 2.9 2
10 2 -2 95.29 7.5
10 2 -2 96.69 6.5
10 2 -2 97.99 6.3
10 2 -2 95.89 6.3
10 2 -2 90.69 5.2
10 2 -2 102.79 5.9
-10 -2 2 86.29 5.6
-10 -2 2 78.49 6.8
9 2 -2 55.49 4.7
9 2 -2 50.49 4.3
9 2 -2 56.39 3.7
9 2 -2 52.59 4
9 2 -2 51.09 4.5
9 2 -2 53.49 4.4
-9 -2 2 53.69 2.5
-9 -2 2 53.09 4.1
-9 -2 2 49.4 5.2
8 2 -2 207.98 8.5
8 2 -2 180.18 8.8
8 2 -2 200.48 8.2
8 2 -2 212.78 8.8
8 2 -2 178.08 8.3
8 2 -2 194.58 7.7
8 2 -2 209.18 7.7
8 2 -2 190.88 8.9
-8 -2 2 186.08 8.1
-8 -2 2 198.58 8.3
-8 -2 2 183.18 9.6
-8 -2 2 209.18 6.9
7 2 -2 55.99 3.6
7 2 -2 59.69 4.1
7 2 -2 63.39 4.2
7 2 -2 58.49 3.6
7 2 -2 53.49 3.8
7 2 -2 59.79 3.2
7 2 -2 53.39 3.1
7 2 -2 56.89 3.7
-7 -2 2 63.69 3.7
-7 -2 2 63.69 3.7
-7 -2 2 56.19 2.8
-7 -2 2 56.29 4.8
6 2 -2 154.68 6.7
6 2 -2 149.69 5.7
6 2 -2 168.48 6.9
6 2 -2 155.98 6.6
6 2 -2 159.58 6.3
6 2 -2 150.98 6.1
6 2 -2 151.28 5.8
6 2 -2 151.28 6.3
-6 -2 2 159.28 6.3
-6 -2 2 157.68 5.4
-6 -2 2 160.88 6.3
-6 -2 2 153.88 7.6
5 2 -2 725.73 23.1
5 2 -2 735.23 23.1
5 2 -2 702.43 22.5
5 2 -2 743.63 22.1
5 2 -2 729.03 22.4
5 2 -2 713.83 22
5 2 -2 772.32 23
-5 -2 2 736.83 21.8
-5 -2 2 756.02 22.7
-5 -2 2 709.43 23.9
-5 -2 2 733.53 24.5
-5 -2 2 727.03 22.6
4 2 -2 532.25 17.2
4 2 -2 555.24 16.4
4 2 -2 592.74 16.8
4 2 -2 521.05 16.7
4 2 -2 532.85 17.2
4 2 -2 542.45 16.4
4 2 -2 535.85 17.3
-4 -2 2 532.65 17
-4 -2 2 590.84 17
-4 -2 2 590.44 18.3
-4 -2 2 524.85 18.6
3 2 -2 218.08 7.5
3 2 -2 223.38 7.6
3 2 -2 227.88 7
3 2 -2 229.78 7
-3 -2 2 233.68 8.3
-3 -2 2 239.98 8.9
-3 -2 2 233.58 7.3
-3 -2 2 225.38 7.4
2 2 -2 31 2.3
2 2 -2 28.4 1.6
2 2 -2 30.2 1.6
2 2 -2 31.4 2
-2 -2 2 32.7 1.5
-2 -2 2 29.9 1.3
-2 -2 2 29 2.4
-2 -2 2 31.1 1.4
-2 -2 2 31.7 2.3
-2 -2 2 27.8 2.1
1 2 -2 51.19 2
1 2 -2 48.5 2.1
1 2 -2 45.6 2.4
1 2 -2 46.1 1.6
1 2 -2 46.7 1.6
1 2 -2 44.3 2
-1 -2 2 48.5 1.9
-1 -2 2 48.1 2
-1 -2 2 45.5 2.4
-1 -2 2 48.4 1.9
-1 -2 2 50.09 2.6
-1 -2 2 49 2
0 2 -2 2119.39 61.29
0 2 -2 1997.8 61.39
0 2 -2 2091.19 61.29
0 2 -2 2046.9 60.99
0 -2 2 2122.49 61.49
0 -2 2 2104.19 61.39
0 -2 2 2098.49 61.39
0 -2 2 2186.08 61.49
0 -2 2 2024 61.29
0 -2 2 2214.08 61.89
-1 2 -2 60.59 2.8
-1 2 -2 62.59 3.1
-1 2 -2 61.49 2.4
-1 2 -2 67.19 3.1
-1 2 -2 63.09 2.9
1 -2 2 63.39 3.4
1 -2 2 63.09 3.1
1 -2 2 61.89 3.1
1 -2 2 63.99 2.4
1 -2 2 67.29 3
-2 2 -2 4756.72 139.19
-2 2 -2 4864.31 139.39
-2 2 -2 4680.13 139.49
-2 2 -2 4853.11 139.09
-2 2 -2 4787.12 138.89
2 -2 2 4583.14 139.39
2 -2 2 4913.41 139.29
2 -2 2 4753.32 139.69
2 -2 2 4751.72 139.59
2 -2 2 4801.92 138.89
2 -2 2 4938.91 140.89
2 -2 2 4662.33 139.49
-3 2 -2 1151.28 36.3
-3 2 -2 1164.58 36
-3 2 -2 1221.58 36.7
-3 2 -2 1153.18 36.1
-3 2 -2 1158.88 37.3
-3 2 -2 1172.38 36.7
-3 2 -2 1178.08 36.5
-3 2 -2 1161.68 36
3 -2 2 1186.58 36.7
3 -2 2 1204.98 36.5
3 -2 2 1185.98 36.4
3 -2 2 1225.98 35.7
3 -2 2 1206.88 36.8
3 -2 2 1201.48 36.5
3 -2 2 1231.38 36.4
3 -2 2 1254.37 36.3
-4 2 -2 526.15 18.5
-4 2 -2 550.34 18.3
-4 2 -2 625.74 19.6
-4 2 -2 522.85 17.7
-4 2 -2 546.25 18.5
-4 2 -2 558.04 18.1
-4 2 -2 549.05 17.9
4 -2 2 532.95 18.1
4 -2 2 568.04 18.5
4 -2 2 559.14 18.4
4 -2 2 528.05 18.2
4 -2 2 514.25 17.9
4 -2 2 556.84 18.1
4 -2 2 521.95 17.3
4 -2 2 525.05 18.4
4 -2 2 574.94 18.8
-5 2 -2 907.61 29.4
-5 2 -2 927.31 29.8
-5 2 -2 981.2 30.2
-5 2 -2 876.81 30.7
-5 2 -2 952.8 30.4
-5 2 -2 904.81 29.2
-5 2 -2 913.81 29.8
5 -2 2 940.01 28.7
5 -2 2 920.41 29.6
5 -2 2 909.71 30.1
5 -2 2 933.31 29.3
5 -2 2 941.21 30
5 -2 2 991.9 29.9
5 -2 2 929.41 30.2
5 -2 2 970.7 30.1
5 -2 2 914.51 29.9
-6 2 -2 1781.22 54.39
-6 2 -2 1789.42 55.39
-6 2 -2 1776.72 54.19
-6 2 -2 1691.83 54.79
-6 2 -2 1738.43 54.69
-6 2 -2 1756.62 55.19
6 -2 2 1835.52 54.79
6 -2 2 1797.32 53.59
6 -2 2 1845.72 54.39
6 -2 2 1817.12 54.89
6 -2 2 1781.02 55.09
6 -2 2 1855.31 55.19
6 -2 2 1755.72 55.29
6 -2 2 1809.02 54.99
6 -2 2 1696.93 55.19
-7 2 -2 9.8 2.2
-7 2 -2 19.1 3.3
-7 2 -2 13.2 2.7
-7 2 -2 8.6 2
-7 2 -2 3 1.8
7 -2 2 9.4 2.4
7 -2 2 11.2 2.4
7 -2 2 10.7 2.5
7 -2 2 6.5 2.2
7 -2 2 11.5 2.6
7 -2 2 11.3 2
7 -2 2 10.7 2.5
7 -2 2 7.5 2.2
7 -2 2 7.1 1.7
-8 2 -2 36.3 4
-8 2 -2 38.2 3.7
-8 2 -2 36.2 4.1
-8 2 -2 33.1 3.8
-8 2 -2 37.9 4.4
8 -2 2 29.8 3.8
8 -2 2 32.2 4.3
8 -2 2 32.5 4
8 -2 2 31.3 3.2
8 -2 2 38.7 4.4
8 -2 2 29.7 4
-9 2 -2 -0.1 2.1
-9 2 -2 1 2
-9 2 -2 1 2.1
-9 2 -2 1.3 2.2
-9 2 -2 1.4 2
9 -2 2 1.3 2.4
9 -2 2 4.7 2.6
9 -2 2 3.6 2.3
9 -2 2 1.9 2.3
9 -2 2 3.8 1.9
-10 2 -2 21.1 3.6
-10 2 -2 22.1 3.6
-10 2 -2 11.1 3.1
-10 2 -2 22.7 4.6
10 -2 2 19.1 4
10 -2 2 24.2 4.3
10 -2 2 23 4.2
10 -2 2 19.3 3.7
10 -2 2 20.7 3.2
-11 2 -2 96.69 6.4
-11 2 -2 87.99 6.4
-11 2 -2 86.19 7.5
-11 2 -2 97.49 7.1
11 -2 2 84.29 7.9
11 -2 2 94.19 6.3
11 -2 2 91.09 7.4
11 -2 2 73.29 7.9
-12 2 -2 89.09 8.3
-12 2 -2 94.99 7.4
-12 2 -2 85.79 6.5
12 -2 2 89.79 6.5
12 -2 2 84.79 7.8
12 -2 2 93.69 8.7
-13 2 -2 243.18 14.3
-13 2 -2 234.78 12.6
-13 2 -2 247.48 11.5
13 -2 2 256.57 14.7
13 -2 2 258.87 12.1
-14 2 -2 63.79 6.7
14 -2 2 46.8 5.9
14 -2 2 49.9 8.3
-15 2 -2 1.5 3.3
15 -2 2 1.4 4
15 1 -2 0.3 3.7
15 1 -2 8.4 3.3
-15 -1 2 5 3.1
14 1 -2 123.79 9.9
14 1 -2 104.19 7.3
14 1 -2 100.09 8.4
-14 -1 2 115.89 7.8
13 1 -2 124.19 8.7
13 1 -2 128.19 9.3
13 1 -2 132.79 9.3
13 1 -2 115.69 7.3
-13 -1 2 134.09 8.1
12 1 -2 91.09 7.2
12 1 -2 89.89 7.5
12 1 -2 89.09 7.3
12 1 -2 96.49 6.1
-12 -1 2 96.89 6.8
11 1 -2 7.9 2.7
11 1 -2 9.1 3
11 1 -2 7.2 2.2
11 1 -2 7 2.5
-11 -1 2 6.7 1.9
-11 -1 2 12.2 3.8
-11 -1 2 7.9 2.6
10 1 -2 10.3 2.8
10 1 -2 15.1 3.3
10 1 -2 12.5 2.3
10 1 -2 7.3 2.5
10 1 -2 11.2 2.8
-10 -1 2 11.9 2.2
-10 -1 2 20.5 3.2
-10 -1 2 11.5 3.3
9 1 -2 17.4 3
9 1 -2 15.9 2.3
9 1 -2 17.4 3.2
9 1 -2 12.6 2.7
9 1 -2 13.6 2.9
9 1 -2 18.9 3.3
9 1 -2 16.7 2.7
-9 -1 2 17.5 3.6
-9 -1 2 17.8 2.5
-9 -1 2 17.9 2.9
-9 -1 2 16.9 2.2
8 1 -2 317.77 12.3
8 1 -2 314.57 12.4
8 1 -2 291.87 12.6
8 1 -2 308.27 11.4
8 1 -2 327.17 12.3
8 1 -2 308.57 11.9
8 1 -2 315.37 12.7
8 1 -2 315.37 11.3
-8 -1 2 331.87 12.4
-8 -1 2 315.27 11.3
-8 -1 2 306.37 13.4
-8 -1 2 328.47 13.3
-8 -1 2 331.27 12.2
-8 -1 2 319.57 11
7 1 -2 105.29 5.5
7 1 -2 99.89 5.5
7 1 -2 115.39 6
7 1 -2 95.79 5.8
7 1 -2 115.49 5.9
7 1 -2 106.09 4.9
7 1 -2 106.69 4.9
7 1 -2 105.39 5.3
-7 -1 2 110.49 5.5
-7 -1 2 125.39 8
-7 -1 2 117.49 4.9
-7 -1 2 115.09 5.1
-7 -1 2 110.19 5.6
-7 -1 2 108.09 6.4
6 1 -2 168.58 7.3
6 1 -2 172.38 6.9
6 1 -2 169.18 7.5
6 1 -2 154.58 7
6 1 -2 171.68 7.1
6 1 -2 174.18 6.5
6 1 -2 183.58 6.6
6 1 -2 177.28 7.6
-6 -1 2 180.98 6.7
-6 -1 2 173.88 8.2
-6 -1 2 187.78 7.3
-6 -1 2 164.98 7
-6 -1 2 184.78 6.8
5 1 -2 1491.55 49.99
5 1 -2 1616.24 50.19
5 1 -2 1682.13 49.2
5 1 -2 1688.63 49.99
5 1 -2 1670.13 49.7
5 1 -2 1674.63 49.5
5 1 -2 1664.13 49.1
5 1 -2 1593.74 49.7
-5 -1 2 1667.93 49.4
-5 -1 2 1775.72 49.9
-5 -1 2 1658.53 49.7
-5 -1 2 1703.13 49.3
-5 -1 2 1702.33 50.89
4 1 -2 817.42 24.9
4 1 -2 825.02 24.5
4 1 -2 791.52 24.4
4 1 -2 803.82 25.2
4 1 -2 783.72 25.2
4 1 -2 833.02 25.4
4 1 -2 815.12 24.8
-4 -1 2 814.52 25
-4 -1 2 822.62 24.7
-4 -1 2 827.72 24.7
-4 -1 2 824.72 25.8
-4 -1 2 826.12 25
3 1 -2 1962.5 56.39
3 1 -2 1832.22 56.99
3 1 -2 1959.1 56.69
3 1 -2 1941.91 56.69
3 1 -2 1933.31 57.09
-3 -1 2 1905.51 57.49
-3 -1 2 1992.1 57.79
-3 -1 2 1953.4 56.69
-3 -1 2 1930.81 56.89
-3 -1 2 1917.51 56.59
-3 -1 2 1961.2 56.89
-3 -1 2 1921.61 56.89
2 1 -2 152.28 5.1
2 1 -2 157.98 5.2
2 1 -2 157.38 5.5
2 1 -2 158.08 5.6
2 1 -2 154.08 5.5
2 1 -2 147.09 4.9
-2 -1 2 162.08 5.9
-2 -1 2 156.48 5.3
-2 -1 2 160.48 5.4
-2 -1 2 158.68 5.4
-2 -1 2 157.88 5.2
-2 -1 2 155.78 5.4
1 1 -2 1346.27 43.1
1 1 -2 1353.76 42.9
-1 -1 2 1722.03 43.3
-1 -1 2 1460.65 43.3
0 1 -2 31.4 1.1
0 -1 2 28.7 1.8
-1 1 -2 279.07 9
-1 1 -2 283.47 8.7
-1 1 -2 287.17 8.9
1 -1 2 281.17 8.9
1 -1 2 237.98 8.9
1 -1 2 263.37 9
1 -1 2 281.97 8.7
1 -1 2 276.87 9
-2 1 -2 1586.44 44.6
-2 1 -2 1509.95 44.1
-2 1 -2 1361.76 44.8
-2 1 -2 1472.65 44.2
-2 1 -2 1545.75 44.4
-2 1 -2 1463.05 44
-2 1 -2 1491.05 44.3
2 -1 2 1553.14 44.2
2 -1 2 1455.35 44.1
2 -1 2 1468.95 44.6
2 -1 2 1462.55 44.3
2 -1 2 1481.05 44.4
2 -1 2 1519.35 44.5
2 -1 2 1493.05 44.3
2 -1 2 1446.86 43.7
-3 1 -2 259.57 9.6
-3 1 -2 280.27 9.9
-3 1 -2 281.07 10.3
-3 1 -2 272.87 9.3
-3 1 -2 265.77 9.4
-3 1 -2 279.77 9.7
3 -1 2 267.97 9.8
3 -1 2 266.17 9.3
3 -1 2 272.47 9.6
3 -1 2 269.37 9.8
3 -1 2 286.87 9.6
3 -1 2 288.57 10
3 -1 2 277.17 9
3 -1 2 261.57 9.6
-4 1 -2 1490.65 45.4
-4 1 -2 1528.95 45.9
-4 1 -2 1532.15 46.2
-4 1 -2 1504.55 46.1
-4 1 -2 1504.95 46.3
-4 1 -2 1467.85 45.6
-4 1 -2 1527.15 46.8
4 -1 2 1516.35 46.3
4 -1 2 1522.45 45.1
4 -1 2 1527.55 47
4 -1 2 1521.55 45.9
4 -1 2 1519.95 46.1
4 -1 2 1530.95 45.8
4 -1 2 1483.85 46
4 -1 2 1532.15 46.4
-5 1 -2 1310.57 43.1
-5 1 -2 1354.56 39.8
-5 1 -2 1229.98 38.9
-5 1 -2 1293.37 38.7
-5 1 -2 1286.07 39.2
-5 1 -2 1221.78 39.5
5 -1 2 1277.97 38.8
5 -1 2 1198.88 39.6
5 -1 2 1277.77 38.3
5 -1 2 1236.38 39.6
5 -1 2 1299.77 39.5
5 -1 2 1273.87 39.4
5 -1 2 1281.87 39.5
5 -1 2 1244.68 39.1
5 -1 2 1237.98 39.2
-6 1 -2 893.31 29.8
-6 1 -2 955.2 29.5
-6 1 -2 955.9 30.7
-6 1 -2 882.81 30.5
-6 1 -2 940.91 29.8
6 -1 2 929.01 29.6
6 -1 2 951.3 30.4
6 -1 2 945.41 29
6 -1 2 970.3 30.1
6 -1 2 960.9 30.8
6 -1 2 907.81 30.6
6 -1 2 893.61 30.1
6 -1 2 954.3 30.5
6 -1 2 977.8 30.4
-7 1 -2 674.43 23.2
-7 1 -2 732.13 24.3
-7 1 -2 685.83 24.3
-7 1 -2 706.03 22.9
-7 1 -2 696.93 23.3
7 -1 2 663.03 23.6
7 -1 2 696.43 24.3
7 -1 2 691.43 24.3
7 -1 2 725.13 23.3
7 -1 2 718.03 23.7
7 -1 2 723.23 24.2
7 -1 2 687.53 23.9
7 -1 2 689.03 22.5
-8 1 -2 201.48 10.1
-8 1 -2 185.18 8.6
-8 1 -2 194.68 9.1
-8 1 -2 206.98 9
-8 1 -2 207.88 10
8 -1 2 228.28 10
8 -1 2 201.98 9.6
8 -1 2 218.98 10.4
8 -1 2 201.58 9
8 -1 2 203.78 8.4
8 -1 2 213.78 9.6
8 -1 2 194.58 10
8 -1 2 193.48 9.8
-9 1 -2 356.56 15.5
-9 1 -2 374.66 13.9
-9 1 -2 362.66 14.4
-9 1 -2 385.36 14.1
9 -1 2 345.37 14.7
9 -1 2 344.17 15.4
9 -1 2 369.06 15.2
9 -1 2 385.66 15.4
9 -1 2 370.66 13.6
-10 1 -2 8.9 2.5
-10 1 -2 8.7 2.8
-10 1 -2 13.1 3.6
-10 1 -2 9.4 2.5
10 -1 2 12.6 3.6
10 -1 2 10.9 3
10 -1 2 12.2 3.3
10 -1 2 12.9 2.6
10 -1 2 14.3 3.3
-11 1 -2 0.7 2.7
-11 1 -2 2.1 2.4
-11 1 -2 3.8 2.3
-11 1 -2 4.9 2.8
11 -1 2 2.4 2.4
11 -1 2 7.2 3.3
11 -1 2 2.7 2.6
11 -1 2 5.1 2.3
-12 1 -2 53.29 5.7
-12 1 -2 43.4 6.2
-12 1 -2 63.69 5.1
12 -1 2 51.99 6.3
12 -1 2 53.79 6.8
12 -1 2 67.89 5.6
-13 1 -2 46.2 5.7
-13 1 -2 41.1 6.5
13 -1 2 58.89 7.8
13 -1 2 60.29 5.8
13 -1 2 68.29 7.3
-14 1 -2 123.69 8.9
14 -1 2 134.79 11
14 -1 2 136.99 8.8
-15 1 -2 12.2 3.9
15 -1 2 20.1 4.5
15 -1 2 30.9 6.8
15 0 -2 0.9 4.2
15 0 -2 8.4 3.2
-15 0 2 7.8 3.5
14 0 -2 -1.3 2.5
14 0 -2 -0.8 2.2
14 0 -2 0.2 3.3
-14 0 2 3.1 3
13 0 -2 7.3 3.3
13 0 -2 -0.2 2.9
13 0 -2 2 2.3
-13 0 2 4.7 2.9
12 0 -2 188.88 9.2
12 0 -2 201.18 11.1
12 0 -2 174.68 10.9
12 0 -2 210.78 11
-12 0 2 188.38 8.7
-12 0 2 187.78 10.1
11 0 -2 68.09 6.5
11 0 -2 68.39 6.1
11 0 -2 64.29 6.1
11 0 -2 65.99 4.9
-11 0 2 70.39 4.9
-11 0 2 70.89 5.1
-11 0 2 65.89 5.6
10 0 -2 28.4 4.4
10 0 -2 29.2 3.3
10 0 -2 30.3 4.4
10 0 -2 28.1 4
10 0 -2 26.5 4.1
-10 0 2 29.1 3.3
-10 0 2 23.7 3.7
-10 0 2 25.6 3.4
9 0 -2 418.06 16.9
9 0 -2 444.36 16.3
9 0 -2 418.96 15.7
9 0 -2 418.66 16.4
9 0 -2 434.56 16.5
9 0 -2 417.96 15
9 0 -2 422.56 16.8
-9 0 2 439.66 17.5
-9 0 2 428.06 15.3
-9 0 2 432.96 15.2
-9 0 2 411.36 15.9
8 0 -2 414.56 14.3
8 0 -2 404.26 15.5
8 0 -2 402.76 15.5
8 0 -2 409.96 14.9
8 0 -2 421.86 16.1
8 0 -2 440.56 15.9
8 0 -2 392.96 15.8
8 0 -2 426.06 15.4
-8 0 2 394.26 16.1
-8 0 2 422.26 14.7
-8 0 2 423.06 15.7
-8 0 2 431.56 14.8
-8 0 2 413.26 15.2
7 0 -2 711.13 25.2
7 0 -2 751.92 23.8
7 0 -2 760.92 25
7 0 -2 773.22 25.2
7 0 -2 767.62 25.5
7 0 -2 734.53 25
7 0 -2 829.32 24.7
7 0 -2 754.02 24.7
7 0 -2 761.42 25.1
-7 0 2 803.12 25.3
-7 0 2 717.03 24.6
-7 0 2 722.23 25.5
-7 0 2 723.53 24.2
-7 0 2 738.83 24.3
-7 0 2 762.92 24.8
6 0 -2 386.76 14
6 0 -2 391.46 14.2
6 0 -2 386.26 13.9
6 0 -2 381.46 12.9
6 0 -2 387.66 13.7
6 0 -2 379.16 13.7
6 0 -2 379.66 13.9
6 0 -2 395.46 13.5
6 0 -2 396.86 14.2
-6 0 2 393.66 13.4
-6 0 2 396.16 13.8
-6 0 2 394.76 14.1
-6 0 2 391.16 14.4
-6 0 2 390.16 13.5
-6 0 2 372.46 13.6
5 0 -2 1076.19 33.6
5 0 -2 1031.9 32.6
5 0 -2 1135.59 33.7
5 0 -2 1076.29 33.9
5 0 -2 997.5 33.7
5 0 -2 1085.19 33.1
5 0 -2 1059.49 33.4
5 0 -2 1109.89 33.4
-5 0 2 1061.49 33.3
-5 0 2 1135.09 33.3
-5 0 2 1081.49 34
-5 0 2 1138.89 33.2
-5 0 2 1086.79 34
4 0 -2 407.66 12.9
4 0 -2 405.06 13.6
4 0 -2 421.36 13.9
4 0 -2 385.76 13.7
4 0 -2 418.66 13.4
4 0 -2 391.56 13.4
4 0 -2 402.76 13.2
4 0 -2 410.56 13.7
-4 0 2 400.66 13.4
-4 0 2 420.26 13.7
-4 0 2 413.26 13.3
-4 0 2 399.16 13.4
3 0 -2 310.87 10.3
3 0 -2 316.97 10.5
3 0 -2 294.77 10.5
3 0 -2 308.77 10.1
3 0 -2 301.67 9.8
3 0 -2 297.67 10.6
3 0 -2 317.87 10.3
3 0 -2 307.27 10.5
-3 0 2 315.47 10.2
-3 0 2 308.07 10.3
-3 0 2 309.37 10.3
-3 0 2 327.67 10.5
2 0 -2 1887.91 57.49
2 0 -2 1931.41 57.39
2 0 -2 1961.6 57.29
2 0 -2 1938.11 57.49
-2 0 2 2015 57.39
-2 0 2 1988.6 57.49
-2 0 2 1906.61 57.49
-2 0 2 1981.2 57.39
-1 0 -2 1940.51 56.89
-1 0 -2 1936.71 56.89
-1 0 -2 1935.21 56.79
-1 0 -2 1933.01 56.89
-1 0 -2 1794.92 56.99
-1 0 -2 1927.11 56.49
-1 0 -2 2051.19 57.29
-1 0 -2 1964.3 56.99
1 0 2 2013 57.19
1 0 2 1886.21 56.99
1 0 2 1928.71 56.59
1 0 2 2003.4 56.99
1 0 2 1904.61 56.79
1 0 2 1961.5 56.99
-2 0 -2 3181.38 96.59
-2 0 -2 3307.67 96.39
-2 0 -2 3014.7 95.99
-2 0 -2 3370.06 96.19
-2 0 -2 3387.46 96.49
-2 0 -2 3420.46 95.89
-2 0 -2 3407.26 96.09
2 0 2 3256.77 96.09
2 0 2 3332.37 95.89
2 0 2 3224.58 96.39
2 0 2 3292.37 96.89
2 0 2 3306.87 96.09
2 0 2 3305.87 95.69
2 0 2 3294.77 96.29
-3 0 -2 4.7 1.1
-3 0 -2 3.2 1
-3 0 -2 2.3 1.1
-3 0 -2 1.2 1
-3 0 -2 3.9 0.9
-3 0 -2 3.4 1.1
-3 0 -2 3.5 0.8
3 0 2 5.1 1.1
3 0 2 3.8 1.2
3 0 2 4.9 0.8
3 0 2 2.1 1
3 0 2 3.9 0.9
3 0 2 3.9 1
3 0 2 4.3 1.1
3 0 2 4 0.9
-4 0 -2 3660.73 109.89
-4 0 -2 3725.83 109.49
-4 0 -2 3731.83 110.29
-4 0 -2 3749.32 109.19
-4 0 -2 3681.63 109.49
4 0 2 3862.81 109.69
4 0 2 3625.04 110.09
4 0 2 3765.82 110.09
4 0 2 3780.12 109.39
4 0 2 3644.54 109.79
4 0 2 3799.32 108.89
4 0 2 3805.02 109.79
-5 0 -2 1076.89 32.8
-5 0 -2 1048.7 33.8
-5 0 -2 1051.09 33.3
-5 0 -2 1050.49 32.7
-5 0 -2 1094.39 32.6
-5 0 -2 1124.69 33.6
5 0 2 1068.39 32.7
5 0 2 1035.3 33.1
5 0 2 1041.5 33.5
5 0 2 1088.79 33.1
5 0 2 1065.09 33.3
5 0 2 1036 32.2
5 0 2 1047 33.6
-6 0 -2 769.12 25.6
-6 0 -2 796.32 25
-6 0 -2 798.52 25.8
-6 0 -2 755.22 26.1
-6 0 -2 767.42 24.6
-6 0 -2 768.02 24.8
6 0 2 826.92 25.8
6 0 2 809.12 24.7
6 0 2 771.52 25.4
6 0 2 801.52 25
6 0 2 742.13 25.9
6 0 2 791.22 26
6 0 2 743.63 24.3
6 0 2 776.32 25.3
6 0 2 799.42 25.7
-7 0 -2 10.7 1.9
-7 0 -2 12.4 2.1
-7 0 -2 15.8 3
-7 0 -2 11.1 2.4
-7 0 -2 9.2 1.9
-7 0 -2 14.8 3.1
7 0 2 19 3
7 0 2 8.9 2.2
7 0 2 13.2 2.2
7 0 2 12.9 2.4
7 0 2 13 2.5
7 0 2 13.1 2
7 0 2 13.8 2.7
7 0 2 13 2.6
7 0 2 9.6 1.7
-8 0 -2 145.59 6.7
-8 0 -2 153.78 8.6
-8 0 -2 135.39 7
-8 0 -2 143.49 6.6
8 0 2 138.99 7.4
8 0 2 149.59 8.1
8 0 2 154.78 7.9
8 0 2 142.79 7.1
8 0 2 145.79 8.1
8 0 2 145.89 7.6
8 0 2 133.09 6.4
-9 0 -2 27.9 3.5
-9 0 -2 28.2 3.1
-9 0 -2 18.1 3.8
-9 0 -2 27.6 3.2
9 0 2 25.5 4
9 0 2 27.5 4
9 0 2 21.8 3.7
9 0 2 22.9 3.8
9 0 2 18.5 2.8
-10 0 -2 46 4.6
-10 0 -2 60.79 4.3
-10 0 -2 43.4 5.7
10 0 2 40.5 5.4
10 0 2 43.6 5
10 0 2 46.1 4.1
10 0 2 52.99 5.4
-11 0 -2 10 3
-11 0 -2 7.2 3.4
-11 0 -2 13.9 2.5
11 0 2 15.5 4.1
11 0 2 11.7 2.8
11 0 2 14.2 3.6
11 0 2 14 3.5
-12 0 -2 72.49 7.6
-12 0 -2 88.59 6.8
12 0 2 88.89 7.4
12 0 2 83.09 8.1
12 0 2 101.39 6.5
-13 0 -2 35.5 6.2
-13 0 -2 49.4 5.5
13 0 2 27.6 5.5
13 0 2 43 6.2
13 0 2 29.9 4.7
-14 0 -2 -4.3 2.4
14 0 2 3.9 2.7
14 0 2 -3.1 2.9
14 0 2 1.5 3.9
15 0 2 2 2.9
15 -1 -2 93.59 7.4
15 -1 -2 88.29 9.4
-15 1 2 81.29 7.8
14 -1 -2 48 7.5
14 -1 -2 41.6 5.3
-14 1 2 38.4 5.9
13 -1 -2 46.9 6.2
13 -1 -2 40.5 5
13 -1 -2 42.5 6.4
-13 1 2 44.9 5
-13 1 2 39.3 5.4
12 -1 -2 -0.1 2.4
12 -1 -2 0.8 2.7
12 -1 -2 1.9 2
-12 1 2 -1.6 2.1
-12 1 2 -1.5 1.9
-12 1 2 2.1 2.3
11 -1 -2 7.7 3.3
11 -1 -2 7.9 2.4
11 -1 -2 9.1 3.3
11 -1 -2 12.4 3.6
11 -1 -2 8.5 3.2
-11 1 2 15 3
-11 1 2 4.6 2.5
-11 1 2 9.7 2.8
10 -1 -2 30.7 4.4
10 -1 -2 30.6 4.2
10 -1 -2 24.4 4.2
10 -1 -2 27.8 4.4
10 -1 -2 21.9 3.3
-10 1 2 30.8 3.9
-10 1 2 27.1 3.7
-10 1 2 27.6 4.1
9 -1 -2 346.87 14.5
9 -1 -2 381.26 14.9
9 -1 -2 351.86 14.2
9 -1 -2 338.67 14.8
9 -1 -2 354.86 13.1
9 -1 -2 352.46 14.8
-9 1 2 372.16 13.9
-9 1 2 355.66 14.7
-9 1 2 358.26 14.3
-9 1 2 354.36 13.8
8 -1 -2 264.67 10.4
8 -1 -2 256.37 11
8 -1 -2 250.87 9.7
8 -1 -2 250.27 10.7
8 -1 -2 233.18 11.1
8 -1 -2 243.78 11.3
8 -1 -2 251.37 11.1
8 -1 -2 260.67 11
-8 1 2 251.67 10.3
-8 1 2 252.97 11.2
-8 1 2 243.78 10.4
-8 1 2 254.27 10.7
7 -1 -2 974.5 32.4
7 -1 -2 966.5 31.9
7 -1 -2 976.7 30.5
7 -1 -2 1001.3 31.3
7 -1 -2 960.5 32.2
7 -1 -2 1034.6 32
7 -1 -2 961.6 31.5
7 -1 -2 1013.2 32.1
7 -1 -2 1001.3 32.1
-7 1 2 969.2 31.2
-7 1 2 1016.7 32.3
-7 1 2 965.4 31.6
-7 1 2 934.71 31.3
6 -1 -2 85.19 5.2
6 -1 -2 91.59 5.2
6 -1 -2 84.59 5.1
6 -1 -2 82.99 5.2
6 -1 -2 93.89 5
6 -1 -2 86.79 5
6 -1 -2 92.09 5.2
6 -1 -2 83.89 4.6
6 -1 -2 88.79 4.3
-6 1 2 97.79 5.2
-6 1 2 92.69 5.2
-6 1 2 84.09 4.8
-6 1 2 92.79 5.1
-6 1 2 87.69 5.3
5 -1 -2 2838.12 84.79
5 -1 -2 2908.61 84.89
5 -1 -2 2914.91 84.39
5 -1 -2 2899.51 84.79
5 -1 -2 2761.82 85.09
5 -1 -2 2894.81 84.89
5 -1 -2 2807.32 84.49
5 -1 -2 2783.72 85.09
5 -1 -2 2867.71 83.79
-5 1 2 2907.21 84.89
-5 1 2 2867.01 85.09
-5 1 2 2856.11 84.49
-5 1 2 2729.83 84.59
-5 1 2 2846.02 84.69
4 -1 -2 1208.08 36.3
4 -1 -2 1178.78 36.5
4 -1 -2 1145.69 36.4
4 -1 -2 1193.48 35.8
4 -1 -2 1188.28 35.4
4 -1 -2 1176.58 36.2
4 -1 -2 1206.98 36
4 -1 -2 1192.68 36.3
4 -1 -2 1147.19 36.1
-4 1 2 1190.88 36.1
-4 1 2 1105.69 35.8
-4 1 2 1186.78 36.2
-4 1 2 1164.88 36.3
-4 1 2 1221.68 36.6
3 -1 -2 180.18 7
3 -1 -2 179.38 7.1
3 -1 -2 177.28 6.7
3 -1 -2 177.48 6.8
3 -1 -2 167.98 6.9
3 -1 -2 184.98 7.1
3 -1 -2 183.28 6.3
-3 1 2 186.58 6.8
-3 1 2 185.78 7
-3 1 2 186.48 7
-3 1 2 178.18 7
-3 1 2 170.58 6.8
2 -1 -2 8.4 1.4
2 -1 -2 9.1 1.5
2 -1 -2 11.9 1.5
2 -1 -2 12.3 1.6
-2 1 2 12.3 1.8
-2 1 2 11.5 1.6
-2 1 2 14.2 1.7
1 -1 -2 290.97 9.4
1 -1 -2 285.67 9.2
1 -1 -2 278.77 9.1
1 -1 -2 273.07 9.4
1 -1 -2 294.37 9.2
-1 1 2 285.47 9.4
-1 1 2 287.37 9.3
-1 1 2 281.97 9.4
-1 1 2 286.67 9.5
0 -1 -2 0.9 0.6
0 -1 -2 1.2 0.5
0 -1 -2 0.3 0.5
0 -1 -2 1.4 0.7
0 -1 -2 0.3 0.6
0 -1 -2 1.1 0.6
0 -1 -2 0.9 0.7
0 1 2 0.9 0.5
0 1 2 1.9 0.7
0 1 2 1 0.7
0 1 2 0.7 0.6
0 1 2 1 0.6
-1 -1 -2 614.44 19.2
-1 -1 -2 649.43 18.9
-1 -1 -2 648.14 19
-1 -1 -2 574.04 19
-1 -1 -2 624.84 19.1
-1 -1 -2 625.14 19.3
-1 -1 -2 646.14 19
-1 -1 -2 617.74 19.1
1 1 2 614.34 18.5
1 1 2 648.74 19.3
1 1 2 627.44 19.1
1 1 2 608.64 18.8
1 1 2 618.54 19.2
1 1 2 627.94 19.1
1 1 2 636.24 18.7
-2 -1 -2 2568.84 73.19
-2 -1 -2 2621.34 73.39
-2 -1 -2 2475.05 73.79
-2 -1 -2 2590.34 73.29
-2 -1 -2 2587.54 73.69
-2 -1 -2 2423.86 73.99
-2 -1 -2 2525.65 74.09
2 1 2 2580.24 73.19
2 1 2 2506.55 73.39
2 1 2 2606.44 72.99
2 1 2 2100.79 73.59
2 1 2 2503.25 73.59
2 1 2 2551.54 73.89
-3 -1 -2 433.36 12.9
-3 -1 -2 437.86 13
-3 -1 -2 396.26 13.9
-3 -1 -2 398.46 13.4
-3 -1 -2 411.56 13.1
-3 -1 -2 423.16 14.1
3 1 2 416.96 13.9
3 1 2 415.16 12.7
3 1 2 406.26 13.2
3 1 2 426.26 13.7
3 1 2 415.76 13.6
3 1 2 406.76 12.8
3 1 2 401.36 13
3 1 2 401.96 13.4
-4 -1 -2 630.54 19.6
-4 -1 -2 616.44 20.7
-4 -1 -2 641.94 19.3
-4 -1 -2 629.64 19.9
-4 -1 -2 654.33 20.7
-4 -1 -2 632.04 19.2
4 1 2 648.04 20.3
4 1 2 620.84 20
4 1 2 630.84 19.7
4 1 2 593.34 20.1
4 1 2 615.64 19.1
4 1 2 604.34 19.2
4 1 2 591.94 19.7
4 1 2 636.54 19.5
-5 -1 -2 136.49 7
-5 -1 -2 145.59 5.6
-5 -1 -2 147.79 5.7
-5 -1 -2 139.99 6
-5 -1 -2 160.88 6.6
5 1 2 159.58 5.8
5 1 2 143.29 5.5
5 1 2 138.69 6.2
5 1 2 145.49 6.7
5 1 2 149.49 6.5
5 1 2 155.98 6.8
5 1 2 145.09 5.9
5 1 2 159.78 6.4
-6 -1 -2 1.5 1.6
-6 -1 -2 0.9 1.3
-6 -1 -2 2.3 1.1
-6 -1 -2 0.9 1.1
-6 -1 -2 2.5 1.1
6 1 2 1.9 1.5
6 1 2 3 1.4
6 1 2 3.6 1.1
6 1 2 2.9 1.5
6 1 2 -0.7 1.1
6 1 2 2.3 1
6 1 2 0.4 0.8
6 1 2 1.5 1.2
-7 -1 -2 157.88 7
-7 -1 -2 174.18 6.4
-7 -1 -2 159.28 6.5
-7 -1 -2 162.98 7.8
-7 -1 -2 161.68 7.5
-7 -1 -2 160.38 8.5
7 1 2 161.38 6.6
7 1 2 158.98 8
7 1 2 162.38 6.8
7 1 2 170.98 7.6
7 1 2 163.88 8
7 1 2 161.48 7.6
7 1 2 168.98 7.8
7 1 2 149.69 7
-8 -1 -2 181.18 7
-8 -1 -2 165.48 9.3
-8 -1 -2 176.68 7.8
-8 -1 -2 181.68 6.6
8 1 2 179.18 7.3
8 1 2 174.68 7.9
8 1 2 167.88 8.8
8 1 2 182.18 8.6
8 1 2 172.98 8.3
8 1 2 155.68 8.5
8 1 2 171.98 8.4
-9 -1 -2 7.6 3
-9 -1 -2 10.8 2.4
-9 -1 -2 13.4 2
9 1 2 12.1 2.7
9 1 2 12.7 2.3
9 1 2 10.6 2.3
9 1 2 11.4 2.9
9 1 2 8.9 2.4
-10 -1 -2 95.49 7.9
-10 -1 -2 105.09 4.8
-10 -1 -2 94.19 6.1
10 1 2 101.49 7
10 1 2 90.89 6.7
10 1 2 101.39 5.8
10 1 2 109.89 7.6
-11 -1 -2 101.99 6.6
-11 -1 -2 87.79 7.9
11 1 2 98.79 7.3
11 1 2 110.79 7.7
11 1 2 101.09 6.2
11 1 2 92.99 7.7
-12 -1 -2 36.9 4.7
-12 -1 -2 27.9 5.8
12 1 2 39 4.5
12 1 2 44.1 5.6
12 1 2 24.6 4.9
12 1 2 30 5
-13 -1 -2 62.69 9.4
-13 -1 -2 70.29 6
13 1 2 69.79 7.7
13 1 2 82.09 7.6
13 1 2 75.49 6.2
-14 -1 -2 5.8 2.8
14 1 2 1.4 3.7
14 1 2 6.2 3.1
14 1 2 4.6 3.4
15 -2 -2 4.1 4.3
-15 2 2 1.6 3.3
14 -2 -2 57.79 5.9
14 -2 -2 61.29 8.2
-14 2 2 49.4 6.4
-14 2 2 51.29 5.8
13 -2 -2 22.3 3.9
13 -2 -2 14.8 4.5
-13 2 2 16 3.8
-13 2 2 17.6 4.1
-13 2 2 17.4 5.3
12 -2 -2 256.17 12.8
12 -2 -2 233.08 13
12 -2 -2 217.68 12.3
12 -2 -2 245.78 10.9
-12 2 2 231.28 11
-12 2 2 207.98 11.7
-12 2 2 234.98 11.3
11 -2 -2 215.78 11.3
11 -2 -2 218.58 12
11 -2 -2 218.88 10
11 -2 -2 221.58 11.8
-11 2 2 226.88 10.7
-11 2 2 211.08 11.1
-11 2 2 230.18 10.8
10 -2 -2 156.08 7.7
10 -2 -2 152.48 9.4
10 -2 -2 165.38 9.3
10 -2 -2 149.69 8.7
10 -2 -2 171.18 9.4
-10 2 2 156.88 9.4
-10 2 2 145.19 8.7
-10 2 2 153.78 8.4
-10 2 2 146.89 8.2
9 -2 -2 1.1 1.7
9 -2 -2 0.9 1.5
9 -2 -2 0 1.9
9 -2 -2 2.2 2.1
9 -2 -2 1.1 2
9 -2 -2 -0.2 1.8
-9 2 2 2.5 2
-9 2 2 0.9 1.8
-9 2 2 0.1 1.9
-9 2 2 1.6 2
8 -2 -2 1.9 1.8
8 -2 -2 3.7 1.9
8 -2 -2 0 1.6
8 -2 -2 2.2 2.1
8 -2 -2 1.1 1.9
8 -2 -2 1.6 1.7
8 -2 -2 1.6 1.4
8 -2 -2 0.6 1.6
8 -2 -2 1.9 1.4
-8 2 2 4 1.9
-8 2 2 -1.4 1.5
-8 2 2 1.1 1.7
-8 2 2 2.3 1.8
7 -2 -2 9.1 2.3
7 -2 -2 9.1 2.3
7 -2 -2 9.6 2.3
7 -2 -2 8.9 1.7
7 -2 -2 9.4 1.9
7 -2 -2 9.5 2.4
7 -2 -2 14.3 2.6
7 -2 -2 8.5 2.2
7 -2 -2 11.2 2.4
-7 2 2 16.7 3
-7 2 2 14.7 2.6
-7 2 2 8.9 2.3
-7 2 2 10.9 2.5
-7 2 2 10.9 2.3
6 -2 -2 22.7 3.1
6 -2 -2 30 3
6 -2 -2 28.4 2.7
6 -2 -2 24.4 2.3
6 -2 -2 24.1 3.1
6 -2 -2 21.2 2.8
6 -2 -2 26.6 3
6 -2 -2 23.9 3.1
6 -2 -2 25.8 3.1
-6 2 2 23.5 2.9
-6 2 2 26.1 2.9
-6 2 2 28.3 3.4
-6 2 2 24.2 3.1
-6 2 2 18.9 2.9
5 -2 -2 307.37 11
5 -2 -2 296.97 11.3
5 -2 -2 277.87 11.1
5 -2 -2 299.77 11.6
5 -2 -2 290.57 11.5
5 -2 -2 283.67 11.2
5 -2 -2 293.07 10.2
5 -2 -2 302.77 11.2
-5 2 2 291.27 10.9
-5 2 2 271.17 11
-5 2 2 287.17 11.3
-5 2 2 297.07 11.6
-5 2 2 303.67 11.2
4 -2 -2 549.45 17.8
4 -2 -2 545.85 17.5
4 -2 -2 551.14 17.7
4 -2 -2 563.34 18.2
4 -2 -2 536.05 17.8
4 -2 -2 528.15 18
4 -2 -2 521.55 16.8
4 -2 -2 529.95 17.7
-4 2 2 499.65 17.7
-4 2 2 514.25 17.4
-4 2 2 509.65 18.6
-4 2 2 532.45 17.6
-4 2 2 516.45 18
-4 2 2 510.15 17.7
3 -2 -2 446.26 15.3
3 -2 -2 420.06 14.1
3 -2 -2 407.66 14.1
3 -2 -2 404.56 14.3
3 -2 -2 411.76 14.2
3 -2 -2 419.76 14.4
3 -2 -2 417.56 13.9
-3 2 2 434.46 14.6
-3 2 2 411.76 14.2
-3 2 2 414.26 13.9
-3 2 2 427.16 14.1
2 -2 -2 380.86 12.7
2 -2 -2 404.26 13.2
2 -2 -2 385.76 13
2 -2 -2 393.66 13
-2 2 2 374.36 13.1
-2 2 2 403.76 12.9
-2 2 2 420.76 13.2
-2 2 2 383.06 13.1
-2 2 2 374.86 13.2
-2 2 2 384.16 13.3
1 -2 -2 88.59 4
1 -2 -2 89.29 4.2
1 -2 -2 95.19 4.1
1 -2 -2 97.99 3.9
1 -2 -2 107.29 4.3
1 -2 -2 91.49 3.7
-1 2 2 90.89 4.2
-1 2 2 91.49 4
-1 2 2 96.39 4.2
-1 2 2 96.19 3.8
-1 2 2 88.59 4.2
-1 2 2 87.09 3.7
0 -2 -2 2475.15 76.09
0 -2 -2 2563.64 75.99
0 -2 -2 2652.73 76.29
0 -2 -2 2617.24 76.19
0 -2 -2 2764.62 76.39
0 -2 -2 2745.93 75.79
0 -2 -2 2578.24 76.09
0 -2 -2 2614.34 76.09
0 2 2 2525.45 75.89
0 2 2 2575.14 75.59
0 2 2 2520.45 75.79
0 2 2 2636.94 75.99
0 2 2 2627.04 75.89
0 2 2 2597.04 76.19
0 2 2 2483.65 76.19
-1 -2 -2 5354.56 148.69
-1 -2 -2 5103.49 147.79
-1 -2 -2 5187.78 148.29
-1 -2 -2 5123.99 147.89
-1 -2 -2 5051.09 148.29
-1 -2 -2 5133.59 149.69
1 2 2 4854.11 148.79
1 2 2 4983.6 147.99
1 2 2 5261.97 148.29
1 2 2 4925.71 149.09
1 2 2 5071.89 148.49
1 2 2 5042.9 148.99
-2 -2 -2 15.5 1
-2 -2 -2 16.2 1.4
-2 -2 -2 15.4 2.1
-2 -2 -2 17.1 2
-2 -2 -2 12.2 1.9
-2 -2 -2 14.4 1.3
-2 -2 -2 15.2 0.8
2 2 2 14.7 1.2
2 2 2 16.5 1.5
2 2 2 14.3 0.9
2 2 2 15.6 1.5
2 2 2 18.1 1.6
2 2 2 14.2 1.1
2 2 2 17.1 1.6
2 2 2 10.1 1.7
2 2 2 14.8 1
-3 -2 -2 23.6 2.4
-3 -2 -2 19.4 1.7
-3 -2 -2 20.9 2.3
-3 -2 -2 20.8 2.5
-3 -2 -2 17.7 1.5
-3 -2 -2 21.3 1.2
3 2 2 19.9 1.4
3 2 2 16.6 1.1
3 2 2 21 1.9
3 2 2 20.6 1.8
3 2 2 22.9 2
3 2 2 19.3 1.3
3 2 2 17.3 1.5
-4 -2 -2 797.12 22.8
-4 -2 -2 785.22 23.8
-4 -2 -2 792.92 25.2
-4 -2 -2 743.93 24.7
-4 -2 -2 777.12 25
-4 -2 -2 770.92 23.4
4 2 2 796.12 24.2
4 2 2 770.22 23.4
4 2 2 740.03 23.1
4 2 2 768.52 24
4 2 2 774.42 24.2
4 2 2 740.73 22.9
4 2 2 707.33 23.5
-5 -2 -2 232.88 8.3
-5 -2 -2 230.68 9.9
-5 -2 -2 227.78 9.9
-5 -2 -2 246.78 7.6
-5 -2 -2 240.08 8.7
5 2 2 230.68 7.9
5 2 2 245.88 8.7
5 2 2 230.08 8.6
5 2 2 229.98 8
5 2 2 243.98 9.2
5 2 2 226.08 8.8
5 2 2 219.98 8.2
5 2 2 228.08 9
-6 -2 -2 143.19 7.5
-6 -2 -2 130.89 5.7
-6 -2 -2 142.79 6.2
-6 -2 -2 145.89 7.4
-6 -2 -2 144.19 4.9
6 2 2 135.29 6.1
6 2 2 135.49 6.6
6 2 2 137.09 6.4
6 2 2 131.89 6.6
6 2 2 136.49 6.1
6 2 2 130.39 5.3
6 2 2 133.59 5.6
6 2 2 137.89 5.8
-7 -2 -2 115.29 5.4
-7 -2 -2 114.89 4.2
-7 -2 -2 104.29 6.8
-7 -2 -2 127.79 5.9
7 2 2 112.79 6.3
7 2 2 114.29 5.9
7 2 2 115.99 6.1
7 2 2 112.69 5.3
7 2 2 118.79 5.6
7 2 2 112.49 5.8
7 2 2 112.69 5.1
7 2 2 121.89 6.5
-8 -2 -2 97.39 5.2
-8 -2 -2 107.49 7.2
8 2 2 96.79 6.3
8 2 2 97.79 4.9
8 2 2 112.79 6.2
8 2 2 96.69 5.4
8 2 2 109.69 6.1
8 2 2 92.99 6.2
-9 -2 -2 8.4 2.1
-9 -2 -2 12.3 3.4
9 2 2 10.2 2.2
9 2 2 10.4 2
9 2 2 4.6 2.1
9 2 2 8.5 2.7
9 2 2 13.9 2.9
9 2 2 11.3 2.8
-10 -2 -2 35.2 5.1
-10 -2 -2 27.8 3.6
10 2 2 38.1 4.4
10 2 2 34.3 4.7
10 2 2 34.3 3.6
10 2 2 40.4 4.6
-11 -2 -2 17 4.6
-11 -2 -2 20.7 3.2
11 2 2 20.2 3.8
11 2 2 27 4.6
11 2 2 15.8 3.4
11 2 2 20.6 3.2
-12 -2 -2 1.2 3.2
-12 -2 -2 4.7 2.3
12 2 2 1.6 2
12 2 2 3.3 2.9
12 2 2 0.8 2.4
12 2 2 3 2.7
-13 -2 -2 15.6 3.1
13 2 2 17.9 4.7
13 2 2 13.5 3.1
13 2 2 19.3 4.5
13 2 2 14 3.8
-14 -2 -2 22 3.5
14 2 2 29.9 6
14 2 2 17.7 3.8
15 -3 -2 15.4 5.4
-15 3 2 9.3 3.7
-15 3 2 7.4 3.9
14 -3 -2 22 5.7
-14 3 2 13 3.8
-14 3 2 11 4
13 -3 -2 22.8 4.1
13 -3 -2 19.5 5.4
13 -3 -2 16.2 5
-13 3 2 17.5 4.1
-13 3 2 17.5 3.9
-13 3 2 16.9 4.3
12 -3 -2 0.1 2.8
12 -3 -2 5.3 3.1
12 -3 -2 5.9 2.5
-12 3 2 -1.2 2.4
-12 3 2 1.2 2.7
-12 3 2 3 2.8
11 -3 -2 158.48 9.9
11 -3 -2 153.78 9.6
11 -3 -2 175.48 8.5
11 -3 -2 150.48 10.1
-11 3 2 156.58 9.5
-11 3 2 174.18 9.5
-11 3 2 153.58 9.1
10 -3 -2 382.06 17
10 -3 -2 414.46 15
10 -3 -2 375.56 16
10 -3 -2 410.16 17.2
10 -3 -2 392.46 16.7
-10 3 2 395.46 17.1
-10 3 2 381.46 16
-10 3 2 388.36 16.2
-10 3 2 380.16 15.8
9 -3 -2 14.7 3.4
9 -3 -2 18 3.5
9 -3 -2 20.5 4
9 -3 -2 19.8 3.7
9 -3 -2 19.1 3.8
9 -3 -2 23 3.1
-9 3 2 15.5 3.2
-9 3 2 12.3 3.2
-9 3 2 19.2 3.8
-9 3 2 14.8 3.3
8 -3 -2 1 1.6
8 -3 -2 1.9 1.4
8 -3 -2 1.7 2
8 -3 -2 3.1 2.2
8 -3 -2 5.6 2.2
8 -3 -2 5 2.2
8 -3 -2 3.3 1.8
-8 3 2 2.3 2.1
-8 3 2 2.4 1.8
-8 3 2 3.9 2.1
-8 3 2 3.7 2
7 -3 -2 100.39 6.3
7 -3 -2 102.59 5.1
7 -3 -2 93.89 6.2
7 -3 -2 95.49 5.8
7 -3 -2 85.09 6.1
7 -3 -2 98.99 6.3
7 -3 -2 99.19 6
7 -3 -2 103.89 6.3
-7 3 2 82.29 5.7
-7 3 2 100.39 6.5
-7 3 2 101.59 6.1
-7 3 2 84.89 5.5
-7 3 2 101.49 6.2
6 -3 -2 51.79 4.1
6 -3 -2 56.49 4.4
6 -3 -2 65.59 4.5
6 -3 -2 48.7 4.4
6 -3 -2 57.39 3.5
6 -3 -2 49.2 4.4
6 -3 -2 56.39 4.4
6 -3 -2 64.39 4.7
-6 3 2 60.49 4.3
-6 3 2 50.09 4.1
-6 3 2 54.09 4.4
-6 3 2 50.19 4.4
-6 3 2 54.89 4.6
5 -3 -2 65.99 4.5
5 -3 -2 61.09 4.5
5 -3 -2 59.69 3.6
5 -3 -2 71.99 4.5
5 -3 -2 67.89 4.5
5 -3 -2 73.09 4.8
5 -3 -2 68.99 4.8
5 -3 -2 75.09 4.5
-5 3 2 76.39 5.1
-5 3 2 72.89 4.4
-5 3 2 65.29 4.5
-5 3 2 60.99 4.4
4 -3 -2 148.59 7.1
4 -3 -2 163.28 7.2
4 -3 -2 152.68 6
4 -3 -2 161.68 7.3
4 -3 -2 151.48 6.9
4 -3 -2 146.69 7.7
4 -3 -2 151.68 6.9
4 -3 -2 145.09 6.7
4 -3 -2 154.88 6.6
-4 3 2 163.38 7.1
-4 3 2 159.08 7.2
-4 3 2 152.98 6.6
-4 3 2 150.38 6.9
-4 3 2 125.59 6.7
3 -3 -2 1858.01 55.19
3 -3 -2 1783.72 54.99
3 -3 -2 1801.82 54.99
3 -3 -2 1855.41 55.39
3 -3 -2 1886.31 56.29
3 -3 -2 1856.61 55.29
3 -3 -2 1804.22 54.69
-3 3 2 1852.71 54.89
-3 3 2 1852.81 55.19
-3 3 2 1759.72 55.09
-3 3 2 1811.42 55.49
-3 3 2 1828.32 55.29
-3 3 2 1781.12 54.69
2 -3 -2 357.56 11.5
2 -3 -2 355.06 12
2 -3 -2 349.37 11.6
2 -3 -2 355.56 12.2
2 -3 -2 347.87 12.7
2 -3 -2 340.47 12.1
-2 3 2 332.47 12
-2 3 2 354.36 11.8
-2 3 2 338.27 11.5
-2 3 2 343.67 11.8
-2 3 2 336.67 11.4
-2 3 2 349.27 12.3
-2 3 2 324.27 12
-2 3 2 359.06 12.1
1 -3 -2 72.19 3.7
1 -3 -2 77.39 3.4
1 -3 -2 82.29 4.5
1 -3 -2 84.29 4.2
1 -3 -2 76.69 3.8
1 -3 -2 74.09 3.8
1 -3 -2 77.99 3.5
-1 3 2 81.79 3.8
-1 3 2 84.29 3.8
-1 3 2 78.19 3.5
-1 3 2 89.29 4.2
-1 3 2 76.49 3.5
-1 3 2 78.29 3.9
-1 3 2 67.69 3.8
-1 3 2 83.09 4.2
-1 3 2 79.99 3.5
0 -3 -2 87.49 3.5
0 -3 -2 79.89 3.6
0 -3 -2 82.09 3.5
0 -3 -2 79.79 3.6
0 -3 -2 79.99 3.3
0 -3 -2 87.19 3.6
0 -3 -2 75.19 3.9
0 -3 -2 80.89 4.1
0 -3 -2 78.49 3.6
0 3 2 80.19 3.6
0 3 2 74.89 3.1
0 3 2 73.69 3.8
0 3 2 77.59 3.4
0 3 2 81.29 3.9
0 3 2 80.59 3.7
0 3 2 78.19 3.2
-1 -3 -2 1673.83 51.79
-1 -3 -2 1758.62 49.99
-1 -3 -2 1657.63 51.39
-1 -3 -2 1744.23 50.49
-1 -3 -2 1804.12 49.9
-1 -3 -2 1766.72 51.09
1 3 2 1707.23 50.89
1 3 2 1715.63 50.89
1 3 2 1649.33 51.29
1 3 2 1660.83 50.99
1 3 2 1736.63 50.29
1 3 2 1741.93 49.9
1 3 2 1684.73 50.19
1 3 2 1696.43 49.99
-2 -3 -2 796.52 23.8
-2 -3 -2 809.22 25.4
-2 -3 -2 786.82 25.7
-2 -3 -2 808.12 25
-2 -3 -2 816.32 24
2 3 2 822.62 24.5
2 3 2 789.92 23.3
2 3 2 786.22 23.6
2 3 2 805.42 23.6
2 3 2 767.72 24.3
2 3 2 781.12 24.3
2 3 2 781.22 23.3
-3 -3 -2 3504.35 101.29
-3 -3 -2 3234.18 103.49
-3 -3 -2 3600.04 103.29
-3 -3 -2 3427.16 102.99
-3 -3 -2 3578.14 101.59
3 3 2 3582.04 102.09
3 3 2 3517.75 101.89
3 3 2 3557.44 101.09
3 3 2 3316.87 101.99
3 3 2 3468.45 100.89
3 3 2 3551.54 101.39
3 3 2 3455.75 101.19
-4 -3 -2 230.68 10
-4 -3 -2 238.28 9.7
-4 -3 -2 237.48 7.8
-4 -3 -2 231.58 8.1
-4 -3 -2 243.78 9.7
4 3 2 227.48 7.5
4 3 2 233.88 8.6
4 3 2 232.18 8.6
4 3 2 227.58 7.8
4 3 2 228.48 8
4 3 2 226.28 7.4
4 3 2 243.28 8.5
-5 -3 -2 387.76 13
-5 -3 -2 388.96 12.7
-5 -3 -2 369.86 14.6
-5 -3 -2 392.66 14.7
-5 -3 -2 418.66 15.3
5 3 2 387.26 12.3
5 3 2 394.36 13.7
5 3 2 400.96 13.1
5 3 2 399.26 12.8
5 3 2 392.96 12.5
5 3 2 389.06 13.6
5 3 2 406.76 13.5
-6 -3 -2 16.3 1.8
-6 -3 -2 15.8 3.1
-6 -3 -2 15.9 2
-6 -3 -2 12.3 2.8
6 3 2 15.3 2.3
6 3 2 16.9 2.1
6 3 2 19.9 2.6
6 3 2 14.6 1.8
6 3 2 15 1.6
6 3 2 12.7 1.9
6 3 2 14 1.7
6 3 2 16.1 2.4
-7 -3 -2 146.39 8.2
-7 -3 -2 141.69 6.2
-7 -3 -2 155.08 8.4
-7 -3 -2 142.59 5.9
7 3 2 143.79 6
7 3 2 130.49 6.7
7 3 2 134.09 7
7 3 2 135.39 6.2
7 3 2 140.59 5.7
7 3 2 140.49 6.6
7 3 2 152.88 7.2
-8 -3 -2 538.65 20.7
-8 -3 -2 527.25 17.4
8 3 2 522.45 17.2
8 3 2 547.65 18.1
8 3 2 537.05 19.1
8 3 2 523.25 18.5
8 3 2 539.85 19.2
8 3 2 512.65 18.6
8 3 2 481.55 18.5
-9 -3 -2 125.29 6.1
-9 -3 -2 126.49 8.5
9 3 2 130.69 7.2
9 3 2 135.19 7.6
9 3 2 125.49 7.2
9 3 2 135.19 6.1
9 3 2 132.69 6.7
9 3 2 125.39 7.5
-10 -3 -2 90.19 5.1
-10 -3 -2 87.29 7.4
10 3 2 97.59 6.8
10 3 2 88.99 6.6
10 3 2 87.29 5.2
10 3 2 89.89 6.3
10 3 2 77.49 6.1
-11 -3 -2 114.99 6.1
-11 -3 -2 122.29 9.2
11 3 2 125.09 7.8
11 3 2 128.19 8.1
11 3 2 115.39 6.5
11 3 2 116.39 8.1
-12 -3 -2 58.39 7.5
-12 -3 -2 59.79 4.5
12 3 2 59.29 6.6
12 3 2 50.59 4.8
12 3 2 51.29 5.9
12 3 2 49.9 5.7
-13 -3 -2 91.79 5.2
13 3 2 82.89 7.7
13 3 2 80.19 8.2
13 3 2 89.89 6.4
13 3 2 86.89 7.6
14 3 2 3.7 2.6
15 -4 -2 41 7.7
-15 4 2 37.1 6.5
-15 4 2 37 6
14 -4 -2 3.7 4.1
-14 4 2 -2.7 3
-14 4 2 5.5 3.5
-14 4 2 3.7 3.5
13 -4 -2 87.99 9.2
13 -4 -2 100.99 8.6
-13 4 2 100.79 8.1
-13 4 2 87.49 7.7
-13 4 2 89.79 8.1
12 -4 -2 39.5 6.1
12 -4 -2 38.5 6.4
-12 4 2 31.3 5.1
-12 4 2 40.7 5.7
-12 4 2 30.4 5.2
11 -4 -2 2.7 2.7
11 -4 -2 4.7 3.5
11 -4 -2 4.4 3.3
11 -4 -2 6.2 2.5
-11 4 2 9.8 3.5
-11 4 2 3.4 3
-11 4 2 1.8 2.6
-11 4 2 7 3.5
10 -4 -2 205.08 11.7
10 -4 -2 229.68 11.8
10 -4 -2 207.58 11
10 -4 -2 231.88 12.1
10 -4 -2 217.18 9.8
-10 4 2 218.38 12
-10 4 2 207.38 10.8
-10 4 2 204.38 11
-10 4 2 218.08 11.1
9 -4 -2 837.22 27.1
9 -4 -2 793.52 28.3
9 -4 -2 819.92 29.3
9 -4 -2 830.32 29.6
9 -4 -2 814.82 29
-9 4 2 810.22 28.8
-9 4 2 834.42 28.8
-9 4 2 812.02 29.5
-9 4 2 791.62 28.2
8 -4 -2 620.74 23.2
8 -4 -2 617.84 22.9
8 -4 -2 657.83 23.5
8 -4 -2 638.14 23
8 -4 -2 615.24 23.3
8 -4 -2 611.34 21.2
8 -4 -2 632.54 22.5
-8 4 2 605.04 22.7
-8 4 2 646.84 22.6
-8 4 2 649.14 23.7
-8 4 2 639.64 22.9
7 -4 -2 212.38 9.8
7 -4 -2 199.88 9.6
7 -4 -2 202.28 9.7
7 -4 -2 186.38 9.7
7 -4 -2 205.18 10.1
7 -4 -2 194.38 8.1
7 -4 -2 199.48 9.5
7 -4 -2 193.88 9.1
-7 4 2 178.28 8.9
-7 4 2 188.98 9.9
-7 4 2 186.68 9.5
-7 4 2 192.78 9.5
-7 4 2 192.68 9.4
6 -4 -2 1168.78 38.7
6 -4 -2 1183.18 39.2
6 -4 -2 1221.28 39.1
6 -4 -2 1215.08 39
6 -4 -2 1268.27 39.7
6 -4 -2 1197.78 38.4
6 -4 -2 1236.08 37.4
6 -4 -2 1281.47 41.1
6 -4 -2 1196.68 39
-6 4 2 1180.68 38.7
-6 4 2 1183.08 38.4
-6 4 2 1187.88 39.4
-6 4 2 1215.48 39
5 -4 -2 80.29 5.1
5 -4 -2 79.99 5.3
5 -4 -2 91.09 5.7
5 -4 -2 80.49 5.4
5 -4 -2 87.89 5.2
5 -4 -2 89.19 5.2
5 -4 -2 83.19 6.2
5 -4 -2 76.39 5.2
5 -4 -2 86.69 4.4
-5 4 2 80.99 5.5
-5 4 2 88.29 5.2
-5 4 2 84.09 5.4
-5 4 2 85.29 5.1
-5 4 2 83.39 5.5
4 -4 -2 416.36 14.9
4 -4 -2 407.46 14.9
4 -4 -2 405.16 14.9
4 -4 -2 444.46 15.4
4 -4 -2 404.76 15.1
4 -4 -2 407.86 14.5
4 -4 -2 395.16 16
-4 4 2 414.26 15.1
-4 4 2 427.16 15.1
-4 4 2 414.46 15.3
-4 4 2 400.26 14.5
-4 4 2 436.26 15.3
-4 4 2 390.26 14.6
3 -4 -2 3082.79 94.49
3 -4 -2 3150.58 95.29
3 -4 -2 3264.37 95.29
3 -4 -2 3294.17 96.29
3 -4 -2 3094.69 94.89
-3 4 2 3169.38 95.49
-3 4 2 3202.08 95.19
-3 4 2 3060.49 94.09
-3 4 2 3218.08 94.79
-3 4 2 3326.57 94.59
-3 4 2 3265.87 95.19
-3 4 2 3255.97 94.69
-3 4 2 3199.98 95.19
2 -4 -2 7.2 1.6
2 -4 -2 3.8 1.2
2 -4 -2 4.5 1.3
2 -4 -2 4 1.4
2 -4 -2 4.8 1.1
2 -4 -2 2.6 1.3
2 -4 -2 3.5 1.2
-2 4 2 5.4 1.5
-2 4 2 4.1 1.4
-2 4 2 4.3 1.2
-2 4 2 6.7 1.5
-2 4 2 5.2 1.3
-2 4 2 3.7 0.9
-2 4 2 3.2 1.2
-2 4 2 3.9 1.5
1 -4 -2 7.8 1.4
1 -4 -2 9.3 1.5
1 -4 -2 6.2 1.4
1 -4 -2 6.9 1.4
1 -4 -2 8.6 1.3
1 -4 -2 8.5 1.3
-1 4 2 5.4 1.3
-1 4 2 8.3 1.6
-1 4 2 5 1.3
-1 4 2 9.1 1.3
-1 4 2 9.9 1.6
-1 4 2 6.5 1.4
-1 4 2 6.6 1.5
-1 4 2 7.9 1.3
0 -4 -2 330.47 10.9
0 -4 -2 340.37 11
0 -4 -2 315.37 11
0 -4 -2 339.77 10.7
0 -4 -2 314.67 11.9
0 -4 -2 329.77 10.5
0 -4 -2 325.57 11.7
0 -4 -2 337.17 10.6
0 4 2 322.17 11.3
0 4 2 344.27 11
0 4 2 317.67 10.5
0 4 2 328.97 10.7
0 4 2 340.87 11.5
0 4 2 324.87 11.3
-1 -4 -2 45.5 2.3
-1 -4 -2 43.8 2.8
-1 -4 -2 47.6 2.4
-1 -4 -2 45.1 3.5
-1 -4 -2 45 3.4
1 4 2 46.3 2
1 4 2 46.5 2.8
1 4 2 44.9 2
1 4 2 44.3 2.7
1 4 2 44.7 1.9
1 4 2 46.3 2.3
1 4 2 48.8 2.9
1 4 2 45.4 2.1
-2 -4 -2 2957.4 88.19
-2 -4 -2 3024.1 88.79
-2 -4 -2 3020.3 87.59
-2 -4 -2 2972.3 86.19
2 4 2 2988.3 85.59
2 4 2 3041.7 86.99
2 4 2 2983.2 86.79
2 4 2 2880.01 85.89
2 4 2 2919.51 85.89
2 4 2 2937.11 85.59
2 4 2 2807.22 86.79
-3 -4 -2 100.49 6.1
-3 -4 -2 109.99 3.9
-3 -4 -2 107.29 6
-3 -4 -2 116.89 4.1
-3 -4 -2 112.79 5.6
3 4 2 105.59 3.9
3 4 2 110.69 3.5
3 4 2 109.49 3.5
3 4 2 116.49 4.8
3 4 2 111.99 4.8
3 4 2 109.99 4.8
3 4 2 116.29 4
-4 -4 -2 975.9 28.6
-4 -4 -2 969.8 28.4
-4 -4 -2 947.81 31.7
-4 -4 -2 995.1 31.3
-4 -4 -2 938.31 30.9
4 4 2 958.2 28.7
4 4 2 940.11 28.5
4 4 2 885.11 29.4
4 4 2 969.9 29.4
4 4 2 990.8 29.7
4 4 2 950.2 28.2
4 4 2 956.1 28.1
4 4 2 966.3 29.4
-5 -4 -2 264.47 8.4
-5 -4 -2 255.97 11
-5 -4 -2 265.47 8.6
-5 -4 -2 246.18 10.9
-5 -4 -2 277.07 11.8
5 4 2 232.48 9.4
5 4 2 265.57 9.5
5 4 2 256.77 9.6
5 4 2 251.27 8.9
5 4 2 252.97 8.3
5 4 2 260.27 8.7
5 4 2 260.37 8.4
-6 -4 -2 821.02 28.6
-6 -4 -2 876.21 25.6
-6 -4 -2 845.72 25.4
-6 -4 -2 809.42 29
6 4 2 857.91 27
6 4 2 831.22 26.3
6 4 2 838.62 25.6
6 4 2 809.12 26.8
6 4 2 869.11 26
6 4 2 821.72 26.7
6 4 2 844.32 25.4
-7 -4 -2 9.3 3
-7 -4 -2 8.9 2.7
-7 -4 -2 10.4 1.6
-7 -4 -2 11.6 1.8
7 4 2 9.1 2
7 4 2 10.6 1.5
7 4 2 9.7 1.6
7 4 2 12.6 2.4
7 4 2 8.5 2
7 4 2 10.1 1.9
7 4 2 11 1.8
-8 -4 -2 98.49 4.5
-8 -4 -2 100.39 7.3
-8 -4 -2 93.89 4.3
-8 -4 -2 91.79 7.2
8 4 2 91.89 5.8
8 4 2 102.59 6
8 4 2 97.69 5.1
8 4 2 84.09 4.4
8 4 2 93.29 4.8
8 4 2 98.09 5.7
8 4 2 94.99 5.5
-9 -4 -2 21.8 2.3
-9 -4 -2 21.6 4.7
9 4 2 21.4 3.3
9 4 2 20.1 2.6
9 4 2 25.7 3.9
9 4 2 20.3 3.5
9 4 2 14.4 2.5
9 4 2 26.6 3.5
-10 -4 -2 1.1 3.2
-10 -4 -2 3.8 1.4
10 4 2 -1.3 2
10 4 2 2.4 1.9
10 4 2 0.5 1.5
10 4 2 1.3 1.7
10 4 2 -1.7 1.6
-11 -4 -2 86.29 3.9
-11 -4 -2 77.89 8
11 4 2 75.59 6.8
11 4 2 75.29 6.2
11 4 2 83.89 5.4
11 4 2 93.89 6.7
-12 -4 -2 12.5 4.4
12 4 2 20 3.9
12 4 2 22.7 4.3
12 4 2 20.9 4.5
12 4 2 16.2 3
13 4 2 181.28 11.1
13 4 2 212.88 9.9
14 4 2 193.38 9.9
14 4 2 174.98 11.5
15 -5 -2 -5.6 3.5
-15 5 2 -1.8 3.4
-15 5 2 -2.7 3.5
-15 5 2 1.7 3.6
14 -5 -2 67.49 8.2
14 -5 -2 62.29 8.6
-14 5 2 60.79 7.3
-14 5 2 59.99 7.3
-14 5 2 52.79 7.7
13 -5 -2 30.5 5.8
13 -5 -2 29.1 6
-13 5 2 28.9 5.5
-13 5 2 21.9 4.9
-13 5 2 25.9 5.2
12 -5 -2 114.39 9
12 -5 -2 120.49 9.8
12 -5 -2 122.99 10.2
-12 5 2 118.69 9
-12 5 2 107.79 8.6
-12 5 2 120.39 8.8
-12 5 2 124.59 12
11 -5 -2 9.6 4.1
11 -5 -2 2.9 3.1
11 -5 -2 4.9 3
-11 5 2 -0.5 3
-11 5 2 5.1 3
-11 5 2 5 3.1
-11 5 2 11.5 3.8
10 -5 -2 3.6 2.7
10 -5 -2 0.6 2.6
10 -5 -2 0.9 2
10 -5 -2 0.2 2.7
-10 5 2 1.1 2.8
-10 5 2 9.8 3.4
-10 5 2 2.2 2.5
-10 5 2 1.2 2.6
9 -5 -2 78.39 6.5
9 -5 -2 80.79 5.3
9 -5 -2 77.49 6.8
9 -5 -2 80.59 7
9 -5 -2 80.79 6.7
-9 5 2 71.29 6.4
-9 5 2 71.89 6.9
-9 5 2 67.69 6.1
-9 5 2 81.49 6.6
8 -5 -2 43.5 4.9
8 -5 -2 48.1 5
8 -5 -2 41.7 3.9
8 -5 -2 38.2 4.6
8 -5 -2 45.7 5.3
8 -5 -2 40.1 4.8
-8 5 2 40.3 5
-8 5 2 36.3 4.4
-8 5 2 40.3 4.9
-8 5 2 42.1 5
7 -5 -2 87.19 6.2
7 -5 -2 89.39 5.7
7 -5 -2 87.69 5
7 -5 -2 83.89 6.4
7 -5 -2 87.69 6.4
7 -5 -2 76.59 6.1
-7 5 2 70.59 6
-7 5 2 80.29 6.1
-7 5 2 83.39 5.8
-7 5 2 87.19 6.1
6 -5 -2 61.29 5.3
6 -5 -2 58.99 4.9
6 -5 -2 69.49 4.1
6 -5 -2 64.19 4.6
6 -5 -2 56.39 5.8
6 -5 -2 67.29 5
6 -5 -2 61.69 5.2
6 -5 -2 56.09 4.8
6 -5 -2 62.79 5.1
-6 5 2 54.49 4.9
-6 5 2 64.79 4.9
-6 5 2 60.59 5.4
-6 5 2 58.39 4.7
-6 5 2 60.19 5.2
5 -5 -2 17.1 3.5
5 -5 -2 22.8 3.4
5 -5 -2 26.9 3.5
5 -5 -2 20.2 3.1
5 -5 -2 20.1 3.3
5 -5 -2 24.9 3.1
5 -5 -2 19.6 2.9
-5 5 2 22 3
-5 5 2 18.7 3.2
-5 5 2 20.4 3.4
-5 5 2 22.8 3.2
-5 5 2 20.5 2.9
-5 5 2 22.5 3.1
-5 5 2 19.9 2.5
4 -5 -2 0.6 1.5
4 -5 -2 1 1.3
4 -5 -2 2.1 1.5
4 -5 -2 0 0.5
4 -5 -2 2.6 1.8
4 -5 -2 2.3 1.4
-4 5 2 3.5 1.6
-4 5 2 1.6 1.5
-4 5 2 2.4 1.7
-4 5 2 3.8 1.8
-4 5 2 2.8 1.3
-4 5 2 3.7 1.3
-4 5 2 3.4 1.5
-4 5 2 2.4 1.4
3 -5 -2 9.9 2.1
3 -5 -2 11 2.1
3 -5 -2 11.1 1.8
3 -5 -2 7.3 1.9
3 -5 -2 11.7 2.3
3 -5 -2 6.2 1.9
3 -5 -2 9.2 1.8
-3 5 2 9 1.6
-3 5 2 8.5 1.9
-3 5 2 11.5 2.5
-3 5 2 8.1 1.9
-3 5 2 8.8 2.2
-3 5 2 10.2 2
-3 5 2 4.5 1.8
-3 5 2 7.4 1.5
2 -5 -2 155.48 6.4
2 -5 -2 161.48 6.9
2 -5 -2 151.98 6
2 -5 -2 154.38 6.7
2 -5 -2 169.38 7.1
2 -5 -2 152.28 6.7
2 -5 -2 132.09 7
-2 5 2 152.08 7
-2 5 2 160.08 7.3
-2 5 2 161.38 7.1
-2 5 2 151.98 6.5
-2 5 2 157.68 6.7
-2 5 2 164.08 6.8
-2 5 2 153.78 6.9
-2 5 2 154.58 6.3
1 -5 -2 37.6 2.5
1 -5 -2 36.2 2.4
1 -5 -2 44.3 2.9
1 -5 -2 46.8 3.1
1 -5 -2 39.9 2.8
1 -5 -2 43.7 3.2
1 -5 -2 51.99 3.3
-1 5 2 41.9 2.9
-1 5 2 38.9 3.2
-1 5 2 30.3 2.6
-1 5 2 38.3 3.2
-1 5 2 38.8 2.5
-1 5 2 40.1 2.6
-1 5 2 41 3
-1 5 2 38.1 3.1
0 -5 -2 148.79 5.2
0 -5 -2 168.38 6.3
0 -5 -2 169.78 7.3
0 -5 -2 153.88 5.3
0 -5 -2 165.28 6.1
0 -5 -2 160.58 7.5
0 -5 -2 166.88 6.4
0 -5 -2 158.68 5.7
0 5 2 171.98 6.9
0 5 2 166.18 6.6
0 5 2 161.48 6.2
0 5 2 158.68 6.7
0 5 2 158.18 5.9
0 5 2 164.98 6
0 5 2 158.38 5.6
0 5 2 151.18 6.5
-1 -5 -2 4000.7 120.39
-1 -5 -2 4030.7 118.69
-1 -5 -2 4159.48 117.89
-1 -5 -2 3957.2 119.69
-1 -5 -2 4071.29 118.09
1 5 2 4061.39 117.99
1 5 2 4047.29 117.49
1 5 2 4067.29 118.59
1 5 2 4143.19 118.79
1 5 2 3948.9 117.69
1 5 2 4050.29 117.29
1 5 2 4004.4 118.59
-2 -5 -2 903.51 29.8
-2 -5 -2 900.81 29.2
-2 -5 -2 868.11 28.2
-2 -5 -2 924.11 26.7
2 5 2 953 26.8
2 5 2 871.51 27.6
2 5 2 882.11 26.2
2 5 2 872.21 27.7
2 5 2 916.41 27.7
2 5 2 865.41 26.6
2 5 2 886.51 26.3
-3 -5 -2 35.9 1.5
-3 -5 -2 30.2 3.6
-3 -5 -2 38.4 3.2
-3 -5 -2 33.5 1.6
-3 -5 -2 30.4 3.5
3 5 2 30.2 1.7
3 5 2 31.7 1.7
3 5 2 30.7 2.4
3 5 2 37.4 2.6
3 5 2 35.7 2.6
-4 -5 -2 137.29 7.9
-4 -5 -2 138.09 7
-4 -5 -2 145.99 7.6
4 5 2 134.09 5.8
4 5 2 140.19 5.9
4 5 2 135.09 4.9
4 5 2 135.19 4.4
4 5 2 135.89 4.8
4 5 2 136.19 4.3
4 5 2 135.69 5.7
-5 -5 -2 2.1 2.1
-5 -5 -2 3.5 1.9
-5 -5 -2 4.8 2.2
5 5 2 1.3 1
5 5 2 1.5 1
5 5 2 1.9 1
5 5 2 1.3 0.8
5 5 2 0.4 0.6
5 5 2 1.2 1.1
-6 -5 -2 406.96 17
-6 -5 -2 440.86 16.6
-6 -5 -2 432.86 16.5
6 5 2 403.56 13.8
6 5 2 412.66 14.6
6 5 2 425.96 14.4
6 5 2 412.46 13.5
6 5 2 414.86 14.4
6 5 2 400.16 13
6 5 2 398.46 13.1
-7 -5 -2 160.28 8.9
-7 -5 -2 155.98 9.4
7 5 2 138.69 6.5
7 5 2 155.98 7.3
7 5 2 147.69 5.8
7 5 2 162.48 6.1
7 5 2 152.68 6.3
7 5 2 144.29 7
7 5 2 148.09 7
-8 -5 -2 4.7 2.8
-8 -5 -2 1.9 2.7
8 5 2 5.6 1.8
8 5 2 3.2 1.4
8 5 2 5 1.8
8 5 2 9 2.2
8 5 2 7.2 1.5
8 5 2 3.5 1.9
8 5 2 4.2 1.5
-9 -5 -2 206.58 12
9 5 2 224.38 9.7
9 5 2 210.58 10.2
9 5 2 221.38 9.2
9 5 2 207.28 8.4
9 5 2 222.48 9.8
9 5 2 230.98 10.1
-10 -5 -2 146.39 10.3
10 5 2 151.48 8.1
10 5 2 143.19 7.9
10 5 2 150.98 7.6
10 5 2 163.78 8.8
10 5 2 141.09 6.7
-11 -5 -2 192.58 12.6
11 5 2 205.88 10.3
11 5 2 213.88 9.1
11 5 2 224.88 10.8
12 5 2 0.3 1.9
12 5 2 1.5 2.4
12 5 2 3.7 2.5
13 5 2 -1.4 2.5
13 5 2 1.6 2.1
15 -6 -2 -4 3.9
15 -6 -2 5 4.6
-15 6 2 4.4 3.9
-15 6 2 5 4.2
-15 6 2 4.1 4.2
14 -6 -2 33.5 6.5
14 -6 -2 44.9 7.8
-14 6 2 42.7 7.1
-14 6 2 57.99 7.5
-14 6 2 50.09 7.6
13 -6 -2 39.1 6.5
13 -6 -2 47.6 7.4
-13 6 2 29.2 5.7
-13 6 2 35.4 6.1
-13 6 2 29 5.6
12 -6 -2 104.29 8.4
12 -6 -2 125.59 10.1
12 -6 -2 103.09 9.2
-12 6 2 85.99 9
-12 6 2 97.79 8.6
-12 6 2 118.49 9
-12 6 2 109.59 8.8
11 -6 -2 280.77 14.3
11 -6 -2 281.37 15.1
11 -6 -2 288.37 15.1
-11 6 2 304.67 15.7
-11 6 2 290.27 14.2
-11 6 2 290.97 14.6
-11 6 2 282.17 14.4
10 -6 -2 6.5 2.9
10 -6 -2 -0.4 2.7
10 -6 -2 0.3 2.3
-10 6 2 6.5 3.1
-10 6 2 -0.6 3
-10 6 2 2.6 2.9
-10 6 2 6.7 3.3
9 -6 -2 1.1 2.5
9 -6 -2 -2 2.6
9 -6 -2 -2.4 2.3
9 -6 -2 -1.1 2.3
-9 6 2 -0.6 2.3
-9 6 2 -1.1 2.5
-9 6 2 -1.5 2.4
-9 6 2 -2.3 2.1
8 -6 -2 1526.65 48.2
8 -6 -2 1420.06 46.8
8 -6 -2 1406.36 48
8 -6 -2 1469.25 47.6
8 -6 -2 1462.65 47.8
-8 6 2 1511.65 47.6
-8 6 2 1389.96 46.8
-8 6 2 1474.65 48.5
-8 6 2 1408.46 47.5
7 -6 -2 144.09 8.1
7 -6 -2 124.29 8
7 -6 -2 136.89 6.6
7 -6 -2 139.19 8.3
7 -6 -2 137.99 8.2
7 -6 -2 122.59 7.3
-7 6 2 132.89 8.2
-7 6 2 137.89 8
-7 6 2 129.19 8.3
-7 6 2 107.39 7.2
-7 6 2 142.09 8.4
6 -6 -2 1084.39 35.7
6 -6 -2 1064.39 34.9
6 -6 -2 1093.59 37.6
6 -6 -2 1059.19 35.5
6 -6 -2 1031.7 35.8
6 -6 -2 1109.99 33.8
6 -6 -2 1046.8 35.7
-6 6 2 1060.19 35.7
-6 6 2 1059.99 36
-6 6 2 1108.49 34.2
-6 6 2 1072.79 36.3
-6 6 2 1085.99 35.2
-6 6 2 1069.79 35.4
5 -6 -2 295.27 12.2
5 -6 -2 283.17 12.4
5 -6 -2 304.07 12.4
5 -6 -2 313.47 12.5
5 -6 -2 276.27 11.6
5 -6 -2 272.97 13.3
-5 6 2 301.77 12.2
-5 6 2 291.47 11.9
-5 6 2 286.37 12.4
-5 6 2 289.67 12.8
-5 6 2 305.37 11.3
-5 6 2 307.07 12.6
-5 6 2 278.07 12.4
-5 6 2 291.37 11.7
4 -6 -2 5.4 2
4 -6 -2 2.9 2
4 -6 -2 8.2 2.3
4 -6 -2 3.6 1.6
4 -6 -2 8.1 2.3
4 -6 -2 6.4 2
-4 6 2 3.4 1.7
-4 6 2 5 1.8
-4 6 2 6.8 2
-4 6 2 3.4 1.9
-4 6 2 4.1 1.8
-4 6 2 2.5 1.7
-4 6 2 5.2 1.4
-4 6 2 7.1 1.7
3 -6 -2 14.9 2.3
3 -6 -2 19.5 3
3 -6 -2 18.5 2.6
3 -6 -2 14.5 1.9
3 -6 -2 12.2 2.3
3 -6 -2 17.2 2.7
3 -6 -2 11.6 2.4
-3 6 2 15 2.1
-3 6 2 12.7 2.3
-3 6 2 16.5 2.3
-3 6 2 17 2.7
-3 6 2 13.3 2.4
-3 6 2 19.2 3
-3 6 2 11.4 2.3
-3 6 2 11.6 2.3
-3 6 2 11.4 2.5
2 -6 -2 967.4 32.1
2 -6 -2 1057.09 31.9
2 -6 -2 991.1 30.9
2 -6 -2 1034.2 30.6
2 -6 -2 1007.1 31.5
2 -6 -2 973.4 31.4
2 -6 -2 998.2 31.7
-2 6 2 982.3 31.5
-2 6 2 966.7 31.8
-2 6 2 992.6 30.9
-2 6 2 1021.7 31.9
-2 6 2 951.7 32.1
-2 6 2 977.9 31.1
-2 6 2 976.9 32
-2 6 2 999.1 31.5
-2 6 2 1034 31.3
1 -6 -2 24 2.8
1 -6 -2 22.3 2.4
1 -6 -2 24 2.2
1 -6 -2 20.2 2.6
1 -6 -2 14.7 2
1 -6 -2 24.7 2.6
1 -6 -2 20.7 2.1
1 -6 -2 20.1 2.2
-1 6 2 17.9 2
-1 6 2 19.1 2.7
-1 6 2 21.6 2.7
-1 6 2 21.4 2.1
-1 6 2 20.5 2.7
-1 6 2 21.6 2.7
-1 6 2 19.4 2.3
-1 6 2 22.3 2.6
0 -6 -2 1016.9 34.4
0 -6 -2 1089.39 32.6
0 -6 -2 1062.49 31.6
0 -6 -2 1028.1 33.8
0 -6 -2 1051.29 32.7
0 -6 -2 1097.69 32.3
0 6 2 1053.79 32.2
0 6 2 1051.49 32.1
0 6 2 1038.3 32.5
0 6 2 1074.59 33.2
0 6 2 1076.79 31.7
0 6 2 1073.49 33.1
0 6 2 1061.49 33.4
0 6 2 1049.3 32.9
-1 -6 -2 75.79 4.2
-1 -6 -2 77.29 3.7
-1 -6 -2 78.69 5.1
-1 -6 -2 76.09 3.5
-1 -6 -2 88.99 5.8
1 6 2 75.49 4.2
1 6 2 77.59 4.2
1 6 2 73.39 3.6
1 6 2 70.99 3.4
1 6 2 75.59 3.3
1 6 2 78.09 4.3
1 6 2 79.09 3.1
-2 -6 -2 339.67 13.9
-2 -6 -2 373.66 14.8
-2 -6 -2 356.86 11.2
-2 -6 -2 351.16 12.9
2 6 2 378.46 11.6
2 6 2 357.86 12.5
2 6 2 353.06 11
2 6 2 344.27 11.3
2 6 2 361.26 12.4
2 6 2 357.56 10.9
2 6 2 364.86 12.4
-3 -6 -2 346.47 14.5
-3 -6 -2 346.47 14
-3 -6 -2 358.86 13.1
3 6 2 340.67 10.3
3 6 2 340.97 11.9
3 6 2 346.87 10.9
3 6 2 348.07 10.9
3 6 2 352.26 12
3 6 2 339.47 12
3 6 2 339.87 10.3
-4 -6 -2 664.93 22.4
-4 -6 -2 640.64 23.1
-4 -6 -2 632.14 23.7
4 6 2 669.33 20.9
4 6 2 621.64 19
4 6 2 638.84 19.6
4 6 2 635.84 20.6
4 6 2 637.34 19
4 6 2 670.63 20.8
4 6 2 649.04 19.7
-5 -6 -2 37.9 4
-5 -6 -2 40.2 4.6
-5 -6 -2 36.2 4.6
5 6 2 40.9 2.3
5 6 2 42.8 3
5 6 2 44.6 3.1
5 6 2 43.2 2
5 6 2 47.2 2.6
5 6 2 42.2 1.9
5 6 2 43.6 3.2
-6 -6 -2 127.59 8.2
-6 -6 -2 142.69 8.9
-6 -6 -2 138.79 8
6 6 2 141.89 6.6
6 6 2 156.58 6.5
6 6 2 135.39 5
6 6 2 146.79 5.6
6 6 2 131.59 5.1
6 6 2 144.29 6.6
6 6 2 134.89 5.7
6 6 2 141.69 6.3
-7 -6 -2 38.9 5
-7 -6 -2 37.2 5
-7 -6 -2 38 5
7 6 2 36.2 3.3
7 6 2 36.6 2.7
7 6 2 35 3.6
7 6 2 40.9 3.4
7 6 2 35.1 3.3
7 6 2 35.8 2.5
7 6 2 35.5 3
7 6 2 36.5 2.4
-8 -6 -2 13.1 3.8
-8 -6 -2 14.5 4.1
8 6 2 11.4 2.3
8 6 2 11.3 1.8
8 6 2 15.8 2.6
8 6 2 13.5 2.7
8 6 2 12.8 2.4
8 6 2 16.2 2.3
8 6 2 12.4 2.3
8 6 2 13 2
-9 -6 -2 46.4 5.8
-9 -6 -2 50.79 6.6
9 6 2 50.79 3.4
9 6 2 42.4 4.1
9 6 2 51.79 4.3
9 6 2 45.9 3.8
9 6 2 51.89 4.4
-10 -6 -2 53.29 6.4
10 6 2 51.99 3.8
10 6 2 48.4 4.8
10 6 2 49.6 4.7
10 6 2 52.99 4.3
10 6 2 49.3 4.6
-11 -6 -2 71.39 7.7
11 6 2 87.99 5.2
11 6 2 72.89 6.1
11 6 2 70.19 5.8
12 6 2 91.39 5.9
12 6 2 99.89 7.3
13 6 2 14.7 3.7
13 6 2 21.3 3.5
15 -7 -2 26.3 6.8
15 -7 -2 18.7 6.2
-15 7 2 24.6 6.1
-15 7 2 15.4 5.4
-15 7 2 27.1 6.1
14 -7 -2 -0.8 3.6
14 -7 -2 3.4 4.8
-14 7 2 4.9 4.1
-14 7 2 3.5 4.1
-14 7 2 1.3 3.6
13 -7 -2 10.8 5.3
13 -7 -2 14.2 4.7
13 -7 -2 16.2 5.6
-13 7 2 12.8 4.7
-13 7 2 12.9 6.5
-13 7 2 20.6 5.3
-13 7 2 12.1 4.4
12 -7 -2 117.89 10.3
12 -7 -2 131.19 10
12 -7 -2 155.48 11.5
-12 7 2 143.69 10.3
-12 7 2 127.09 9.6
-12 7 2 126.39 9.9
-12 7 2 142.99 11.2
11 -7 -2 20.4 4.5
11 -7 -2 14.9 4.4
11 -7 -2 21.4 5.4
-11 7 2 15.5 4.5
-11 7 2 17.8 5.4
-11 7 2 22.1 4.8
-11 7 2 18.7 4.5
10 -7 -2 0.9 3
10 -7 -2 6.3 3.4
10 -7 -2 0 2.9
-10 7 2 4 3.1
-10 7 2 3.1 2.9
-10 7 2 6.2 3.6
-10 7 2 5 3.2
9 -7 -2 14.8 4.1
9 -7 -2 10.8 3.9
9 -7 -2 21 4.7
9 -7 -2 22.5 4.2
-9 7 2 15.9 4
-9 7 2 23.1 4.7
-9 7 2 17.1 4.1
-9 7 2 25.2 4.6
8 -7 -2 5.5 3.1
8 -7 -2 10.8 3.1
8 -7 -2 6.1 2.9
8 -7 -2 7.3 3
-8 7 2 8.2 3.3
-8 7 2 6 3
-8 7 2 5.8 2.8
-8 7 2 7.9 3
7 -7 -2 427.26 17.5
7 -7 -2 488.95 19
7 -7 -2 484.05 18.8
7 -7 -2 442.86 18.6
-7 7 2 467.95 18.7
-7 7 2 473.95 18.4
-7 7 2 447.26 17.9
-7 7 2 446.46 19
6 -7 -2 713.43 25.9
6 -7 -2 704.33 27.2
6 -7 -2 723.53 25.5
6 -7 -2 752.82 26
6 -7 -2 682.33 24.7
6 -7 -2 677.13 25.4
-6 7 2 763.22 26.6
-6 7 2 711.03 25.1
-6 7 2 708.23 25.4
-6 7 2 726.53 26.1
-6 7 2 683.93 25.7
-6 7 2 780.32 24.4
5 -7 -2 476.35 19.6
5 -7 -2 482.55 18.4
5 -7 -2 493.55 18.5
5 -7 -2 457.65 17.4
5 -7 -2 443.06 17.9
-5 7 2 488.95 18.5
-5 7 2 484.55 17
-5 7 2 535.75 19
-5 7 2 472.45 18.8
-5 7 2 496.05 18.6
-5 7 2 475.95 18
-5 7 2 472.25 17.7
4 -7 -2 62.79 5
4 -7 -2 59.79 4.2
4 -7 -2 70.59 5.7
4 -7 -2 55.79 3.7
4 -7 -2 67.19 4.8
4 -7 -2 55.79 4.6
4 -7 -2 57.39 4.7
-4 7 2 60.39 5
-4 7 2 56.29 4.1
-4 7 2 53.19 4.8
-4 7 2 65.29 5.2
-4 7 2 54.59 4.5
-4 7 2 64.19 4.6
-4 7 2 53.79 4.7
-4 7 2 58.79 4.2
3 -7 -2 552.54 20.4
3 -7 -2 560.14 18.2
3 -7 -2 539.15 19.7
3 -7 -2 586.04 19.6
3 -7 -2 575.34 19.9
3 -7 -2 561.24 19
3 -7 -2 577.14 19.6
-3 7 2 532.55 19.9
-3 7 2 535.45 19.4
-3 7 2 571.74 19.3
-3 7 2 543.65 20.2
-3 7 2 557.54 19.5
-3 7 2 568.74 20
-3 7 2 570.34 18.8
-3 7 2 560.74 20
-3 7 2 550.84 19.1
2 -7 -2 7 2.1
2 -7 -2 7.1 1.9
2 -7 -2 7 1.7
2 -7 -2 8.4 1.5
2 -7 -2 9.6 2.1
2 -7 -2 8.4 1.9
2 -7 -2 9.5 2.2
-2 7 2 10.3 2.3
-2 7 2 10.2 2.4
-2 7 2 9.3 2.3
-2 7 2 10.6 2.1
-2 7 2 11.3 2.3
-2 7 2 11.5 2.2
-2 7 2 11.8 2.2
-2 7 2 10.1 1.8
-2 7 2 7.5 1.5
1 -7 -2 935.11 30.8
1 -7 -2 966 29.2
1 -7 -2 909.81 28.2
1 -7 -2 928.61 28.5
1 -7 -2 853.71 28.3
1 -7 -2 916.61 30
1 -7 -2 940.11 28.1
1 -7 -2 912.81 29.1
-1 7 2 914.61 29.4
-1 7 2 887.71 28.3
-1 7 2 880.41 29.3
-1 7 2 813.72 28.3
-1 7 2 941.91 29.1
-1 7 2 880.81 27.9
-1 7 2 950.1 29.6
-1 7 2 941.01 29.8
0 -7 -2 69.99 5.5
0 -7 -2 72.59 4.1
0 -7 -2 66.09 3.8
0 -7 -2 68.49 3.6
0 -7 -2 68.79 3
0 -7 -2 63.09 5
0 7 2 62.09 4.2
0 7 2 62.39 3.5
0 7 2 73.69 4
0 7 2 72.19 4.4
0 7 2 62.29 3.5
0 7 2 69.49 4.5
0 7 2 69.59 4.4
0 7 2 75.49 3.3
-1 -7 -2 684.63 24.4
-1 -7 -2 705.63 22.1
-1 -7 -2 674.73 23.6
-1 -7 -2 694.43 21
-1 -7 -2 669.93 21.3
1 7 2 698.03 22.1
1 7 2 676.93 22.1
1 7 2 662.83 20.9
1 7 2 656.53 22.3
1 7 2 674.93 21.5
1 7 2 673.43 20.6
1 7 2 666.93 21.1
1 7 2 679.53 22.2
-2 -7 -2 11.7 1.2
-2 -7 -2 9.9 2
-2 -7 -2 8.4 2.6
-2 -7 -2 9.6 2.8
2 7 2 10.4 1.8
2 7 2 12.8 2.2
2 7 2 12.6 1.1
2 7 2 8.2 1.2
2 7 2 12.5 1.4
2 7 2 12.5 1.6
2 7 2 14.7 2.2
-3 -7 -2 268.77 11.1
-3 -7 -2 292.77 12.5
-3 -7 -2 281.77 13
3 7 2 277.47 9.1
3 7 2 264.17 9.1
3 7 2 282.87 10.3
3 7 2 266.07 8.5
3 7 2 276.07 8.6
3 7 2 280.27 10.1
3 7 2 275.77 10.1
-4 -7 -2 805.72 28
-4 -7 -2 826.52 28.9
-4 -7 -2 763.02 26.7
4 7 2 800.52 24
4 7 2 800.32 24
4 7 2 789.82 25.1
4 7 2 787.62 25.3
4 7 2 788.22 23.4
4 7 2 769.82 23.4
4 7 2 809.62 25.1
-5 -7 -2 1231.58 41.4
-5 -7 -2 1298.07 40.8
-5 -7 -2 1222.58 42.4
5 7 2 1193.28 38.1
5 7 2 1281.97 38.6
5 7 2 1230.68 38.2
5 7 2 1281.07 37.2
5 7 2 1239.08 36.6
5 7 2 1236.48 36.6
5 7 2 1252.27 37.4
-6 -7 -2 242.28 11.6
-6 -7 -2 241.18 12.1
-6 -7 -2 257.37 13.2
6 7 2 243.68 8.2
6 7 2 234.88 8.8
6 7 2 246.98 9.5
6 7 2 278.17 10.1
6 7 2 252.17 8.1
6 7 2 239.98 8.6
6 7 2 252.97 9.6
-7 -7 -2 55.19 6.5
-7 -7 -2 59.59 5.9
-7 -7 -2 67.49 6.3
7 7 2 49.9 3.5
7 7 2 49.2 3.7
7 7 2 56.59 3.1
7 7 2 54.39 3.3
7 7 2 56.59 2.9
7 7 2 51.89 3.8
-8 -7 -2 8 3.7
-8 -7 -2 2.1 3.1
8 7 2 6.3 1.8
8 7 2 2.3 1.3
8 7 2 5.4 1.8
8 7 2 3.8 1.4
8 7 2 2.4 1.4
8 7 2 4.1 1.2
-9 -7 -2 39.8 6.4
-9 -7 -2 39.3 5.7
9 7 2 51.59 4.2
9 7 2 50.79 4.3
9 7 2 49.1 3.3
9 7 2 37.8 3.9
9 7 2 41.1 3.6
-10 -7 -2 11.1 4.1
-10 -7 -2 11.5 4.7
10 7 2 13.3 2.5
10 7 2 6.5 2.4
10 7 2 9.2 2
10 7 2 9 2.6
10 7 2 10.5 2.6
-11 -7 -2 34.4 6.2
11 7 2 38.8 3.7
11 7 2 46.9 4.9
11 7 2 43.1 4.4
11 7 2 45.4 4.6
12 7 2 48.5 5.4
12 7 2 47 4.4
13 7 2 58.09 6.2
13 7 2 54.49 5.1
15 -8 -2 -2.7 4.1
15 -8 -2 0.1 4.3
-15 8 2 0.9 4.2
-15 8 2 4.6 4.7
-15 8 2 0 3.7
14 -8 -2 37.3 7.2
14 -8 -2 35.1 7.1
14 -8 -2 29 7.1
-14 8 2 36.3 6.9
-14 8 2 21.4 5.6
-14 8 2 31.6 6.8
13 -8 -2 95.89 9.5
13 -8 -2 96.59 10.2
13 -8 -2 91.39 10.1
-13 8 2 83.49 9.2
-13 8 2 111.79 10.9
-13 8 2 94.19 9
-13 8 2 101.39 9.5
12 -8 -2 87.39 8.5
12 -8 -2 81.69 9
12 -8 -2 84.49 9
-12 8 2 98.29 9
-12 8 2 78.49 9.2
-12 8 2 74.39 8.1
-12 8 2 76.29 8.4
11 -8 -2 452.25 20.7
11 -8 -2 409.06 20.3
11 -8 -2 457.75 19.7
-11 8 2 426.66 19.3
-11 8 2 448.36 19.9
-11 8 2 394.26 19.3
-11 8 2 471.55 21.3
10 -8 -2 89.29 8.4
10 -8 -2 90.69 7.5
10 -8 -2 94.59 8.6
-10 8 2 97.19 8.3
-10 8 2 113.59 8.8
-10 8 2 80.99 8.5
-10 8 2 90.59 7.8
9 -8 -2 738.83 28.5
9 -8 -2 801.02 29.1
9 -8 -2 753.22 28.8
9 -8 -2 751.02 27.6
-9 8 2 738.23 28.3
-9 8 2 727.13 28
-9 8 2 741.83 29.2
-9 8 2 737.93 27.7
8 -8 -2 7.8 3.1
8 -8 -2 8 3.4
8 -8 -2 6.9 2.9
8 -8 -2 5 3.1
-8 8 2 2.1 3.1
-8 8 2 4.9 3
-8 8 2 8.2 3.2
-8 8 2 5.4 3.3
7 -8 -2 15 3.6
7 -8 -2 20.1 4.1
7 -8 -2 16.2 3.6
-7 8 2 15.4 4
-7 8 2 9.4 3
-7 8 2 15.4 3.9
-7 8 2 14.6 3.4
6 -8 -2 114.59 8.6
6 -8 -2 103.29 6.5
6 -8 -2 100.69 7.3
6 -8 -2 101.19 7.3
6 -8 -2 89.89 6.9
-6 8 2 86.19 5.9
-6 8 2 103.09 7.4
-6 8 2 107.29 7.8
-6 8 2 117.89 7.4
-6 8 2 111.39 7.6
-6 8 2 107.39 7
5 -8 -2 44.3 4.6
5 -8 -2 48.2 5.3
5 -8 -2 47.7 4.3
5 -8 -2 50.09 4.9
5 -8 -2 40.4 3.6
5 -8 -2 42.2 4.7
-5 8 2 46.5 4.2
-5 8 2 47.9 4.1
-5 8 2 40.2 4.4
-5 8 2 47.2 5
-5 8 2 43.6 5
-5 8 2 43.8 4.9
-5 8 2 45.9 4.4
4 -8 -2 378.86 15
4 -8 -2 368.46 14.7
4 -8 -2 341.77 15.5
4 -8 -2 380.66 14.2
4 -8 -2 385.26 13.3
4 -8 -2 408.96 14.9
4 -8 -2 364.86 15
-4 8 2 365.96 14.2
-4 8 2 384.46 15.4
-4 8 2 384.56 14.9
-4 8 2 364.86 15.4
-4 8 2 401.36 14.7
-4 8 2 348.27 14.9
-4 8 2 351.76 15.1
-4 8 2 374.16 13.9
-4 8 2 388.86 14.9
3 -8 -2 109.39 6.5
3 -8 -2 110.69 6.8
3 -8 -2 106.69 5.8
3 -8 -2 101.29 6.2
3 -8 -2 112.99 6.5
3 -8 -2 119.09 5.3
-3 8 2 113.79 6.8
-3 8 2 109.09 6.9
-3 8 2 112.79 6.4
-3 8 2 120.39 6.3
-3 8 2 108.39 6.6
-3 8 2 107.59 5.7
-3 8 2 116.19 6.8
-3 8 2 121.69 6.6
2 -8 -2 1.9 1.5
2 -8 -2 1.2 1.2
2 -8 -2 2.2 1.2
2 -8 -2 2.5 1.3
2 -8 -2 1.1 1.7
2 -8 -2 0.3 1.4
2 -8 -2 2.5 1.6
-2 8 2 1.1 1.5
-2 8 2 0 1.6
-2 8 2 0.8 1.2
-2 8 2 0.5 1.4
-2 8 2 2.1 1.3
-2 8 2 2.1 1.6
-2 8 2 1.8 1.5
-2 8 2 3.9 1.9
-2 8 2 0.5 1
1 -8 -2 87.79 4.3
1 -8 -2 81.89 6.1
1 -8 -2 78.59 4
1 -8 -2 75.39 3.8
1 -8 -2 77.89 4.9
1 -8 -2 83.89 4.9
1 -8 -2 88.19 4.5
1 -8 -2 81.69 5.7
-1 8 2 78.09 4.4
-1 8 2 85.89 5.2
-1 8 2 77.39 5.3
-1 8 2 80.89 4.9
-1 8 2 79.69 5.2
-1 8 2 86.19 4.1
-1 8 2 77.99 5.1
-1 8 2 86.39 4.9
-1 8 2 80.39 4.5
0 -8 -2 1172.28 35.6
0 -8 -2 1165.18 35.9
0 -8 -2 1197.08 34.4
0 -8 -2 1126.09 36
0 -8 -2 1223.98 39.1
0 -8 -2 1117.49 37.9
0 8 2 1186.88 36.9
0 8 2 1202.18 36.8
0 8 2 1163.58 35.1
0 8 2 1147.39 35.8
0 8 2 1097.69 36.9
0 8 2 1161.98 36.3
0 8 2 1173.98 36.8
0 8 2 1132.29 35.5
-1 -8 -2 282.77 13.1
-1 -8 -2 300.17 10.9
-1 -8 -2 279.37 9.6
-1 -8 -2 268.87 12.2
-1 -8 -2 268.97 9.9
1 8 2 284.87 9.9
1 8 2 278.17 11.1
1 8 2 281.57 10.3
1 8 2 283.07 10.8
1 8 2 271.07 10.8
1 8 2 285.37 10.9
1 8 2 280.87 9.8
1 8 2 278.07 9.4
-2 -8 -2 68.49 6
-2 -8 -2 64.99 4.5
-2 -8 -2 66.09 5.5
-2 -8 -2 70.69 2.9
2 8 2 74.29 4.4
2 8 2 79.39 3.9
2 8 2 68.99 3
2 8 2 72.39 4.4
2 8 2 66.29 3.4
2 8 2 72.09 3.3
2 8 2 63.99 3.6
2 8 2 68.29 4.4
-3 -8 -2 0.1 2.2
-3 -8 -2 -2.4 1.7
-3 -8 -2 0.5 1.6
3 8 2 0.1 0.8
3 8 2 0.1 1.1
3 8 2 0 0.6
3 8 2 0.5 1.2
3 8 2 0.1 0.5
3 8 2 1.1 0.8
3 8 2 -0.5 1.1
-4 -8 -2 14.1 3
-4 -8 -2 18.3 4
-4 -8 -2 16.8 3.6
4 8 2 13.9 1.2
4 8 2 18.6 2.4
4 8 2 15.3 2.3
4 8 2 21.8 1.9
4 8 2 14.3 1.7
4 8 2 15.7 2.4
4 8 2 16.4 1.3
-5 -8 -2 288.37 14.4
-5 -8 -2 246.18 13
-5 -8 -2 289.77 12.6
5 8 2 274.57 8.7
5 8 2 288.37 10.4
5 8 2 281.07 10.6
5 8 2 273.07 8.8
5 8 2 276.97 9.4
5 8 2 280.17 9.5
5 8 2 270.37 10.3
-6 -8 -2 6.5 3.4
-6 -8 -2 13.8 3.6
-6 -8 -2 12.2 3.4
6 8 2 10.6 1.5
6 8 2 14 1.4
6 8 2 15.1 1.5
6 8 2 11.2 1.7
6 8 2 10.9 1.9
6 8 2 12.1 2.1
-7 -8 -2 51.89 6.1
-7 -8 -2 48.9 5.4
-7 -8 -2 52.59 6.3
7 8 2 43.7 3.4
7 8 2 42.7 3.1
7 8 2 51.09 2.7
7 8 2 47.8 3.6
7 8 2 47.2 2.8
7 8 2 43.4 3.3
-8 -8 -2 346.27 17.1
-8 -8 -2 352.06 16
8 8 2 345.77 12.2
8 8 2 339.27 11.5
8 8 2 340.47 12.7
8 8 2 326.77 11.7
8 8 2 331.27 12.4
8 8 2 337.97 12.6
-9 -8 -2 1.5 3
-9 -8 -2 7.7 3.9
9 8 2 0.3 1.5
9 8 2 0.1 1.1
9 8 2 1.2 1.4
9 8 2 1.9 1.6
9 8 2 -1.3 1.4
-10 -8 -2 326.77 17
-10 -8 -2 313.57 16.3
10 8 2 342.77 12.6
10 8 2 317.97 11.6
10 8 2 301.97 12.7
10 8 2 302.87 12.5
10 8 2 295.57 12.4
11 8 2 8.3 2.1
11 8 2 7.8 2.4
11 8 2 11.4 2.9
12 8 2 86.89 6.7
12 8 2 88.29 5.6
14 -9 -2 2.6 3.9
14 -9 -2 -1.1 4
14 -9 -2 0.7 4.6
-14 9 2 10 4.9
-14 9 2 -2.5 4
-14 9 2 -3.2 3.6
13 -9 -2 4.3 4.5
13 -9 -2 4.9 4
13 -9 -2 3.8 4.4
-13 9 2 9.7 5.2
-13 9 2 7 4.2
-13 9 2 2.2 4.2
-13 9 2 9.9 4.7
12 -9 -2 18.9 5.6
12 -9 -2 18.5 5.2
12 -9 -2 33.1 6.5
-12 9 2 19.3 5.4
-12 9 2 21.2 5.6
-12 9 2 16.3 5
-12 9 2 12.6 5.1
11 -9 -2 44.9 7.3
11 -9 -2 53.39 7.5
11 -9 -2 65.49 7.1
-11 9 2 58.49 7.5
-11 9 2 48.2 6.7
-11 9 2 42.8 6.9
-11 9 2 52.19 7.8
10 -9 -2 12.6 4.4
10 -9 -2 9.8 3.6
10 -9 -2 9.2 4
-10 9 2 8 4.4
-10 9 2 7.6 3.8
-10 9 2 11.5 4.3
-10 9 2 6.8 3.7
9 -9 -2 0.4 2.9
9 -9 -2 -1.4 3.1
9 -9 -2 -1.1 2.3
9 -9 -2 2.8 3
-9 9 2 -0.2 2.8
-9 9 2 0.6 3
-9 9 2 5.7 3.7
-9 9 2 1.7 3.3
8 -9 -2 7 2.9
8 -9 -2 10.1 3.7
8 -9 -2 8.8 3.4
8 -9 -2 4.9 3.3
-8 9 2 5.6 3.3
-8 9 2 11.7 4.1
-8 9 2 11.6 4
-8 9 2 11 4.1
7 -9 -2 234.18 12.8
7 -9 -2 233.88 12.7
7 -9 -2 252.37 12.1
7 -9 -2 270.57 13.2
-7 9 2 253.97 13.6
-7 9 2 257.77 13.2
-7 9 2 268.47 12.7
-7 9 2 309.97 13.6
6 -9 -2 47.3 5.4
6 -9 -2 42.6 5.8
6 -9 -2 48.1 5.3
6 -9 -2 44.8 5.5
6 -9 -2 45.3 4.6
6 -9 -2 48.5 4.1
-6 9 2 42.7 5.5
-6 9 2 47.8 5.7
-6 9 2 57.99 5.8
-6 9 2 38.3 5.2
-6 9 2 48 5.2
-6 9 2 53.19 4.7
5 -9 -2 708.13 27.2
5 -9 -2 719.73 25.1
5 -9 -2 715.03 26.2
5 -9 -2 749.23 23.9
5 -9 -2 738.13 26.4
5 -9 -2 728.33 26
-5 9 2 723.53 26
-5 9 2 706.73 25.9
-5 9 2 737.83 26.6
-5 9 2 724.33 24.8
-5 9 2 778.22 26.9
-5 9 2 727.43 27
-5 9 2 699.43 25.5
4 -9 -2 31.8 4.2
4 -9 -2 39.4 3.9
4 -9 -2 24.2 3.8
4 -9 -2 46.3 3.4
-4 9 2 40.4 4.3
-4 9 2 30 3.5
-4 9 2 49.8 5
-4 9 2 44.9 5
-4 9 2 36 3.7
-4 9 2 42.4 4.3
-4 9 2 35.5 4.6
3 -9 -2 25.3 3.6
3 -9 -2 32.7 2.8
3 -9 -2 30.6 3.7
3 -9 -2 28.2 4
3 -9 -2 27.3 3.1
3 -9 -2 30.8 3.7
3 -9 -2 27.9 3.7
-3 9 2 29.6 3.6
-3 9 2 27.2 3.8
-3 9 2 29.1 4
-3 9 2 27.4 3.2
-3 9 2 27.8 3.9
-3 9 2 28.8 3.5
-3 9 2 28.3 3.2
-3 9 2 34.2 4.3
2 -9 -2 138.89 6.9
2 -9 -2 135.69 6.3
2 -9 -2 135.69 7.2
2 -9 -2 121.49 6.6
2 -9 -2 147.09 7.5
2 -9 -2 149.69 6.2
2 -9 -2 135.19 7.9
-2 9 2 148.79 7.4
-2 9 2 153.18 7.9
-2 9 2 134.69 7.8
-2 9 2 131.19 6.7
-2 9 2 138.79 7.6
-2 9 2 135.79 7.6
-2 9 2 130.19 6.5
-2 9 2 145.69 7.2
1 -9 -2 4.6 1.3
1 -9 -2 3 1.3
1 -9 -2 -1.5 1.6
1 -9 -2 3.8 1.4
1 -9 -2 5.2 2.6
1 -9 -2 3.3 1.6
1 -9 -2 2.8 1.6
-1 9 2 2.5 1.2
-1 9 2 0.4 1.6
-1 9 2 3.5 1.9
-1 9 2 2.4 1.3
-1 9 2 1.5 1.5
-1 9 2 3.5 1.6
-1 9 2 2.6 1.6
-1 9 2 3 1.7
-1 9 2 2.9 1.4
0 -9 -2 37.9 3.3
0 -9 -2 34.6 4.6
0 -9 -2 40 3.2
0 -9 -2 36.8 4.3
0 -9 -2 39.2 2.9
0 9 2 34.4 3.3
0 9 2 39.7 2.6
0 9 2 39.6 3.8
0 9 2 34.7 3
0 9 2 36.2 3.8
0 9 2 33.4 3.5
0 9 2 36.6 3.7
0 9 2 34.9 3
-1 -9 -2 1025.5 32.2
-1 -9 -2 1002.3 31.2
-1 -9 -2 1050.19 30.9
-1 -9 -2 1012.6 34.5
-1 -9 -2 1056.09 35.7
1 9 2 973.1 32.3
1 9 2 981.3 31.3
1 9 2 991.7 31.1
1 9 2 1006.6 32.4
1 9 2 1008.3 30.7
1 9 2 1019.7 31.9
1 9 2 997.6 32.6
-2 -9 -2 -0.1 2.2
-2 -9 -2 2.9 1.7
-2 -9 -2 3.3 2.5
-2 -9 -2 1.7 0.7
2 9 2 0 1.3
2 9 2 1.1 0.8
2 9 2 -0.3 1.3
2 9 2 1.9 1.2
2 9 2 1.1 1
2 9 2 -0.1 1.2
2 9 2 1 0.9
-3 -9 -2 50.29 4.5
-3 -9 -2 61.99 6
-3 -9 -2 62.69 6.6
3 9 2 58.49 4.1
3 9 2 51.09 2.8
3 9 2 46.3 2.9
3 9 2 54.19 3.3
3 9 2 57.69 4
3 9 2 51.59 3.8
3 9 2 50.19 2.5
-4 -9 -2 1.8 2
-4 -9 -2 -0.1 2.6
-4 -9 -2 -1.2 2
4 9 2 -0.4 1.1
4 9 2 -0.4 0.6
4 9 2 0.3 0.7
4 9 2 -0.1 1.4
4 9 2 -0.5 0.8
4 9 2 0.1 0.9
4 9 2 -0.5 1.2
-5 -9 -2 -0.6 2.9
-5 -9 -2 4.2 2.8
-5 -9 -2 1.1 2
5 9 2 1.5 1
5 9 2 -0.2 0.9
5 9 2 -0.6 1.2
5 9 2 3.2 0.9
5 9 2 2.3 0.8
5 9 2 -0.2 1.2
-6 -9 -2 117.09 9.2
-6 -9 -2 111.89 7.6
-6 -9 -2 125.99 8.7
6 9 2 114.79 5.5
6 9 2 112.59 5.1
6 9 2 110.29 4.4
6 9 2 114.79 4.4
6 9 2 96.79 5.3
6 9 2 111.69 4.9
-7 -9 -2 18.5 4.3
-7 -9 -2 18.5 4.9
-7 -9 -2 13.9 3.5
7 9 2 10.1 2
7 9 2 15.8 2
7 9 2 15.5 1.8
7 9 2 11.1 1.9
7 9 2 10.2 1.8
7 9 2 15.2 2.1
-8 -9 -2 6.4 3.8
-8 -9 -2 7.2 3.6
-8 -9 -2 3.2 3.3
8 9 2 7.7 1.9
8 9 2 5.4 1.7
8 9 2 3.1 1.6
8 9 2 6.6 1.4
8 9 2 5 1.6
8 9 2 7.8 1.6
-9 -9 -2 74.09 8.1
-9 -9 -2 61.39 7
9 9 2 64.09 4.4
9 9 2 60.19 4.6
9 9 2 55.59 4.1
9 9 2 63.29 4.3
9 9 2 59.19 3.7
-10 -9 -2 6.7 3.8
-10 -9 -2 6.1 4.5
10 9 2 5.9 2
10 9 2 4.5 2
10 9 2 6.1 2.3
10 9 2 6.2 1.8
10 9 2 8.8 2.2
-11 -9 -2 25 6.4
11 9 2 24.1 3.7
11 9 2 27.9 3.7
11 9 2 28.7 3.3
11 9 2 24.5 4
12 9 2 3.8 2.5
12 9 2 2.9 1.9
14 -10 -2 50.39 9
14 -10 -2 54.79 9.2
14 -10 -2 39.2 7.4
-14 10 2 63.89 8.9
-14 10 2 42.3 7.9
-14 10 2 52.39 8.2
-14 10 2 46.8 8.7
13 -10 -2 68.19 9.6
13 -10 -2 52.19 8.9
13 -10 -2 64.89 8.5
-13 10 2 68.69 8.8
-13 10 2 78.19 10.1
-13 10 2 52.39 8.4
-13 10 2 62.09 8.8
12 -10 -2 82.89 8.7
12 -10 -2 82.19 9.6
12 -10 -2 76.89 9.4
-12 10 2 79.09 9.8
-12 10 2 83.49 9.2
-12 10 2 75.99 9.1
-12 10 2 75.69 8.5
11 -10 -2 30.5 5.9
11 -10 -2 21.4 5.6
11 -10 -2 12.6 4.9
-11 10 2 24.4 5.7
-11 10 2 33.8 6.2
-11 10 2 20.6 5.6
-11 10 2 30.6 6.4
10 -10 -2 32.1 6.1
10 -10 -2 22.3 4.9
10 -10 -2 26.1 5.9
10 -10 -2 41.4 7.2
-10 10 2 31.9 6.5
-10 10 2 25.8 5.4
-10 10 2 25.5 5.9
-10 10 2 32.8 6
9 -10 -2 45.3 6.6
9 -10 -2 35 6
9 -10 -2 40.3 5.6
9 -10 -2 29.9 5.6
-9 10 2 36.2 5.9
-9 10 2 38.5 5.8
-9 10 2 46.1 6.3
-9 10 2 36.5 6.4
8 -10 -2 3.7 3
8 -10 -2 2.3 3
8 -10 -2 6.1 3.2
8 -10 -2 6.9 3.4
-8 10 2 5 4
-8 10 2 0.2 2.6
-8 10 2 5.5 3.7
-8 10 2 5.6 3.8
7 -10 -2 19 4.5
7 -10 -2 18.6 3.9
7 -10 -2 18.4 3.1
7 -10 -2 25.5 4.9
7 -10 -2 18.6 4.3
-7 10 2 19.4 4.7
-7 10 2 19.6 4.1
-7 10 2 19.4 4.6
6 -10 -2 448.16 20.1
6 -10 -2 475.85 19.3
6 -10 -2 467.95 16.5
6 -10 -2 446.66 18.9
6 -10 -2 436.56 18.6
6 -10 -2 436.76 17.7
-6 10 2 469.05 19.8
-6 10 2 448.96 21.7
-6 10 2 456.75 19.3
-6 10 2 468.35 18.5
-6 10 2 446.36 17.3
5 -10 -2 122.79 6.1
5 -10 -2 123.89 8.6
5 -10 -2 132.49 8.3
5 -10 -2 122.09 7.3
5 -10 -2 106.89 7.8
5 -10 -2 120.19 7.8
-5 10 2 109.59 8.1
-5 10 2 116.29 7.6
-5 10 2 122.59 7
-5 10 2 127.19 8.7
-5 10 2 118.79 8.4
4 -10 -2 669.93 26.9
4 -10 -2 767.72 27
4 -10 -2 769.32 26.3
4 -10 -2 824.42 25.2
4 -10 -2 814.62 27.7
4 -10 -2 785.82 28.3
-4 10 2 757.22 26.7
-4 10 2 772.02 27.1
-4 10 2 794.62 28.5
-4 10 2 784.32 28
-4 10 2 782.12 28
-4 10 2 800.92 26.4
3 -10 -2 383.26 15.2
3 -10 -2 380.96 14.7
3 -10 -2 375.66 15
3 -10 -2 390.76 13.2
3 -10 -2 375.16 15.1
3 -10 -2 379.06 14
3 -10 -2 369.26 15.7
-3 10 2 421.56 16
-3 10 2 363.06 14.8
-3 10 2 339.87 13.9
-3 10 2 338.77 15.5
-3 10 2 347.67 15.3
-3 10 2 366.96 14.5
2 -10 -2 0 1.5
2 -10 -2 2 2.3
2 -10 -2 2.1 1.3
2 -10 -2 1.7 1.3
2 -10 -2 5.2 2.3
2 -10 -2 4.1 1.5
2 -10 -2 1.9 1.9
2 -10 -2 3.8 1.8
-2 10 2 0.4 1.4
-2 10 2 2.1 1.4
-2 10 2 0.7 1.9
-2 10 2 2.2 1.8
-2 10 2 3.8 2.1
-2 10 2 1.9 1.9
-2 10 2 0.8 2
-2 10 2 1.1 1.7
1 -10 -2 247.98 10.7
1 -10 -2 262.37 12.3
1 -10 -2 251.97 9.2
1 -10 -2 272.87 10.1
1 -10 -2 227.88 12.8
-1 10 2 263.27 10.6
-1 10 2 270.67 11.8
-1 10 2 272.47 10.5
-1 10 2 268.17 11.6
-1 10 2 261.37 11.5
-1 10 2 278.87 11.2
-1 10 2 243.48 11.2
0 -10 -2 2.4 2.6
0 -10 -2 3.1 2.6
0 -10 -2 4.4 1.7
0 -10 -2 4.9 1.7
0 10 2 5 2.3
0 10 2 3.9 1.3
0 10 2 3.7 1.5
0 10 2 2.4 1.7
0 10 2 5.7 1.8
0 10 2 4.1 1.5
0 10 2 4.8 1.9
-1 -10 -2 14.1 2.5
-1 -10 -2 19 2
-1 -10 -2 25.6 4.4
-1 -10 -2 19.2 2.3
-1 -10 -2 13.2 3.8
1 10 2 14.8 2.2
1 10 2 17.3 2.4
1 10 2 19.8 3.1
1 10 2 18.6 3
1 10 2 16.4 1.9
1 10 2 17.7 3
1 10 2 17.4 2.7
-2 -10 -2 2.9 2.5
-2 -10 -2 2.5 2.9
-2 -10 -2 5.1 0.9
-2 -10 -2 5.3 2
2 10 2 2.3 1.3
2 10 2 4.7 1.2
2 10 2 3.7 1.7
2 10 2 4.4 1.8
2 10 2 5.5 1.5
2 10 2 4.5 1.3
2 10 2 4.3 1.9
-3 -10 -2 57.09 6.2
-3 -10 -2 48 4.5
-3 -10 -2 44.1 6
3 10 2 48.5 3.8
3 10 2 51.49 3.1
3 10 2 49.6 4
3 10 2 46.8 3.4
3 10 2 49.1 4.1
3 10 2 50.19 2.7
3 10 2 48.6 3.2
-4 -10 -2 225.98 13.1
-4 -10 -2 227.28 10.9
-4 -10 -2 227.88 12.4
4 10 2 221.08 9.2
4 10 2 232.38 8.1
4 10 2 229.78 7.9
4 10 2 222.38 8.7
4 10 2 238.18 9.4
4 10 2 239.78 8.6
-5 -10 -2 35.1 5.3
-5 -10 -2 26.1 5.7
-5 -10 -2 27.2 4.4
5 10 2 30.6 3
5 10 2 29.2 3.1
5 10 2 34 2.7
5 10 2 29 2.1
5 10 2 28.5 2.1
5 10 2 29 2.7
-6 -10 -2 203.08 11.9
-6 -10 -2 189.28 12.5
-6 -10 -2 199.38 10.7
6 10 2 176.08 7.3
6 10 2 196.98 7.9
6 10 2 172.68 7.6
6 10 2 182.78 6.7
6 10 2 180.28 6.6
6 10 2 186.28 7.4
-7 -10 -2 61.19 6.5
-7 -10 -2 46.7 6.5
-7 -10 -2 42.4 7
7 10 2 47.1 3.5
7 10 2 47.1 3.4
7 10 2 53.19 2.9
7 10 2 43 3.4
7 10 2 49.1 3
7 10 2 49.6 3.5
-8 -10 -2 84.79 7.5
-8 -10 -2 66.49 7.1
-8 -10 -2 61.09 7.7
8 10 2 64.79 3.6
8 10 2 66.49 4.2
8 10 2 62.29 3.8
8 10 2 62.79 4.1
8 10 2 64.49 4.3
8 10 2 66.99 4.1
-9 -10 -2 52.69 7.4
-9 -10 -2 46.7 7
9 10 2 54.99 4.1
9 10 2 49.6 3.9
9 10 2 51.49 3.7
9 10 2 54.09 4.3
9 10 2 49.3 3.5
-10 -10 -2 108.19 11
-10 -10 -2 114.39 10.9
10 10 2 110.19 6.5
10 10 2 113.19 5.8
10 10 2 104.89 5.6
10 10 2 117.89 6.4
-11 -10 -2 -3.7 3.9
11 10 2 1 2
11 10 2 3.9 2.2
11 10 2 0.6 1.6
14 -11 -2 42.8 7.8
14 -11 -2 50.99 9.3
-14 11 2 39 8.1
-14 11 2 41.7 8
-14 11 2 47.5 8
13 -11 -2 64.59 8.5
13 -11 -2 62.29 9.5
13 -11 -2 56.59 9.4
-13 11 2 52.49 9.4
-13 11 2 55.89 8.8
-13 11 2 52.29 8.4
12 -11 -2 78.39 8.3
12 -11 -2 85.79 10.2
12 -11 -2 87.59 9.9
-12 11 2 72.49 9.3
-12 11 2 82.09 9.3
-12 11 2 77.49 10.3
11 -11 -2 7.3 4.7
11 -11 -2 14.9 4.8
11 -11 -2 11 4.9
-11 11 2 9.2 4.9
-11 11 2 9.7 4.8
-11 11 2 6.9 4.5
10 -11 -2 69.39 8.4
10 -11 -2 72.29 8.7
10 -11 -2 73.09 7.5
10 -11 -2 76.39 8.2
-10 11 2 85.59 9.6
-10 11 2 85.09 8.5
-10 11 2 97.49 9
9 -11 -2 11.9 4.2
9 -11 -2 6.9 3.9
9 -11 -2 13 4.2
9 -11 -2 12.2 4
-9 11 2 12.3 4.2
-9 11 2 15.8 4.4
-9 11 2 16.7 5.3
8 -11 -2 25.8 5.2
8 -11 -2 27.4 5.6
8 -11 -2 28.6 4.9
8 -11 -2 28.6 5.6
-8 11 2 16.3 4.8
-8 11 2 23.5 5.3
-8 11 2 20 4.4
7 -11 -2 47.8 5.6
7 -11 -2 70.19 7.1
7 -11 -2 64.09 6.8
7 -11 -2 48.6 6.3
-7 11 2 47.6 6.7
-7 11 2 53.99 6.2
-7 11 2 52.69 6.7
6 -11 -2 278.77 13.5
6 -11 -2 262.97 13.7
6 -11 -2 259.27 13.6
6 -11 -2 275.47 12.6
6 -11 -2 280.97 14.9
-6 11 2 282.27 13.5
-6 11 2 261.37 14.3
-6 11 2 285.27 14.3
-6 11 2 289.07 13.6
5 -11 -2 6.5 2.9
5 -11 -2 11.9 3.3
5 -11 -2 14.4 3.8
5 -11 -2 7.9 2.7
5 -11 -2 6.1 2.9
-5 11 2 9.4 2.7
-5 11 2 10.7 3.6
-5 11 2 6.8 3
-5 11 2 8.1 3.2
-5 11 2 11.6 3.8
4 -11 -2 242.08 11.3
4 -11 -2 241.28 10.6
4 -11 -2 255.97 11.9
4 -11 -2 229.68 11.6
4 -11 -2 222.78 11.9
4 -11 -2 229.58 11.7
4 -11 -2 238.98 9.7
-4 11 2 238.58 12.5
-4 11 2 247.98 12.3
-4 11 2 262.77 11.8
-4 11 2 221.38 11.8
-4 11 2 230.48 11
-4 11 2 225.58 10.5
3 -11 -2 4.9 1.6
3 -11 -2 4.1 2.2
3 -11 -2 1 2.2
3 -11 -2 4 2.3
3 -11 -2 5.9 2.1
3 -11 -2 1.3 1.8
3 -11 -2 4.8 2.9
-3 11 2 3.1 2
-3 11 2 3.6 2.7
-3 11 2 7.4 3
-3 11 2 3.4 2.6
-3 11 2 4.8 2
2 -11 -2 208.88 8.4
2 -11 -2 225.18 12.3
2 -11 -2 205.48 7.7
2 -11 -2 198.68 9.8
2 -11 -2 195.98 11
2 -11 -2 208.08 8.5
-2 11 2 187.58 10.2
-2 11 2 211.98 11.3
-2 11 2 211.88 10.7
-2 11 2 193.78 9.1
-2 11 2 201.08 9.4
-2 11 2 204.38 10.7
1 -11 -2 73.29 7
1 -11 -2 71.19 4.4
1 -11 -2 67.79 3.4
1 -11 -2 64.49 6.1
1 -11 -2 63.79 4.9
-1 11 2 62.99 5.5
-1 11 2 60.59 5.1
-1 11 2 69.59 5.6
-1 11 2 62.89 4.7
-1 11 2 65.59 4.7
-1 11 2 67.79 5.8
0 -11 -2 338.67 12.7
0 -11 -2 343.77 16.4
0 -11 -2 328.97 15.4
0 -11 -2 327.67 12.6
0 11 2 332.87 13.7
0 11 2 341.97 13.8
0 11 2 328.07 12.7
0 11 2 345.57 12.7
0 11 2 316.67 13.9
0 11 2 342.47 13.4
-1 -11 -2 172.58 7.1
-1 -11 -2 149.99 9.9
-1 -11 -2 168.68 8.1
-1 -11 -2 174.58 11.1
-1 -11 -2 175.08 7.3
1 11 2 170.98 8.8
1 11 2 177.38 8.6
1 11 2 179.98 8.3
1 11 2 177.28 7.6
1 11 2 169.58 8.6
1 11 2 178.48 7.7
-2 -11 -2 0.1 1.7
-2 -11 -2 2.9 2.6
-2 -11 -2 1.4 2.7
2 11 2 2.1 1.4
2 11 2 -1.7 1.6
2 11 2 0.1 1.6
2 11 2 3.5 1.8
2 11 2 0.8 1.3
2 11 2 0.6 1
2 11 2 0.7 1.4
-3 -11 -2 149.39 8.2
-3 -11 -2 144.19 10
-3 -11 -2 144.49 10.5
3 11 2 147.49 7.5
3 11 2 156.98 7.4
3 11 2 148.89 6.6
3 11 2 148.49 6.4
3 11 2 154.48 7.5
3 11 2 149.09 6
3 11 2 145.59 6.9
-4 -11 -2 569.24 23.3
-4 -11 -2 565.64 24.3
-4 -11 -2 578.54 21
4 11 2 563.44 17.9
4 11 2 561.14 17.6
4 11 2 556.74 18.6
4 11 2 545.95 19
4 11 2 533.85 18.2
4 11 2 532.55 19.1
-5 -11 -2 50.19 7.3
-5 -11 -2 42.3 5.9
-5 -11 -2 45 5.3
5 11 2 50.19 3.6
5 11 2 41.3 3.6
5 11 2 42.9 2.9
5 11 2 43.2 2.7
5 11 2 42.3 3.2
5 11 2 31.2 3.2
-6 -11 -2 39.7 6
-6 -11 -2 33.6 6.6
-6 -11 -2 31.6 5.1
6 11 2 40.9 3.2
6 11 2 28 3
6 11 2 30.1 2.9
6 11 2 32.2 3.1
6 11 2 32 2.5
6 11 2 31.1 2.4
-7 -11 -2 0.2 3.3
-7 -11 -2 1.7 3.7
-7 -11 -2 1.5 3.1
7 11 2 -0.3 1.3
7 11 2 1.1 1.2
7 11 2 0 1.1
7 11 2 0.2 1.1
7 11 2 1.2 1.4
7 11 2 0.5 1.2
-8 -11 -2 2.7 3.5
-8 -11 -2 1.8 3.3
-8 -11 -2 1 3.8
8 11 2 -0.4 1.2
8 11 2 0.2 1.3
8 11 2 -1.1 1.1
8 11 2 0.7 1.4
8 11 2 2.5 1.4
-9 -11 -2 9 4.2
-9 -11 -2 8.7 4.9
9 11 2 5.7 2
9 11 2 8.1 2.1
9 11 2 5.2 1.5
9 11 2 6.7 1.8
-10 -11 -2 87.09 9.6
10 11 2 92.39 5.8
10 11 2 91.19 5.1
10 11 2 98.59 6.1
13 -12 -2 22.9 7.1
13 -12 -2 30.9 7.7
13 -12 -2 26.5 6.5
-13 12 2 17.9 6.5
-13 12 2 23.5 6.3
-13 12 2 26.1 7.3
12 -12 -2 1 4.6
12 -12 -2 5.2 4.2
12 -12 -2 -3.8 3.7
-12 12 2 2.3 4.5
-12 12 2 4.9 4.7
-12 12 2 0.3 4.6
11 -12 -2 1 3.7
11 -12 -2 -1.6 3.9
11 -12 -2 -2.6 3
-11 12 2 4.5 4.3
-11 12 2 -1.7 3.4
-11 12 2 -0.1 3.4
10 -12 -2 4.3 3.9
10 -12 -2 4.2 3.8
10 -12 -2 8.2 4.6
10 -12 -2 0.8 3.7
-10 12 2 7.2 4.3
-10 12 2 7.4 4.5
-10 12 2 6.9 4.5
9 -12 -2 5 3.9
9 -12 -2 5.6 3.8
9 -12 -2 8.2 3.8
9 -12 -2 6.3 4
-9 12 2 10.8 4.5
-9 12 2 -3.8 3.7
-9 12 2 3.1 3.5
8 -12 -2 94.29 7.8
8 -12 -2 99.39 8.7
8 -12 -2 97.89 9
8 -12 -2 102.09 8.8
-8 12 2 104.99 9.4
-8 12 2 105.99 8.8
-8 12 2 117.69 10.1
7 -12 -2 31.1 5.6
7 -12 -2 19.6 4.7
7 -12 -2 31.4 5.5
7 -12 -2 22.4 4.3
7 -12 -2 24.6 4.9
-7 12 2 26.8 5.5
-7 12 2 25.4 5
-7 12 2 14.9 4.8
6 -12 -2 170.98 10.7
6 -12 -2 171.38 9.6
6 -12 -2 178.68 10.9
6 -12 -2 179.58 11.5
6 -12 -2 174.88 10.5
-6 12 2 174.18 11.5
-6 12 2 191.58 10.9
-6 12 2 167.68 11.1
5 -12 -2 41.4 5.5
5 -12 -2 46.7 5.9
5 -12 -2 42.7 4.8
5 -12 -2 43.4 5.5
5 -12 -2 50.09 5.8
5 -12 -2 41 5.4
-5 12 2 55.19 6.5
-5 12 2 41.3 6
-5 12 2 30.9 4.7
-5 12 2 48.3 6.3
-5 12 2 52.29 5.8
4 -12 -2 443.06 18.5
4 -12 -2 471.95 18.1
4 -12 -2 441.36 19.1
4 -12 -2 465.85 21.5
4 -12 -2 445.56 18.3
4 -12 -2 434.86 16.9
-4 12 2 442.86 17.3
-4 12 2 469.45 19.4
-4 12 2 463.35 19.3
-4 12 2 424.16 22.3
-4 12 2 451.95 19.5
3 -12 -2 4 3
3 -12 -2 0.6 2
3 -12 -2 1.7 2.9
3 -12 -2 0.7 1.5
3 -12 -2 2.6 2.4
3 -12 -2 1.7 1.9
-3 12 2 0.7 1.8
-3 12 2 3.7 2.3
-3 12 2 2.4 2.7
-3 12 2 2.1 2.7
-3 12 2 1.1 2.6
2 -12 -2 531.05 17.5
2 -12 -2 526.65 21.3
2 -12 -2 501.45 19.3
2 -12 -2 545.45 22.8
-2 12 2 495.95 20.4
-2 12 2 509.85 19.1
-2 12 2 523.95 18.8
-2 12 2 501.15 20.1
1 -12 -2 79.19 7.7
1 -12 -2 74.39 5.4
1 -12 -2 68.09 6.9
-1 12 2 63.39 5
-1 12 2 71.09 5.2
-1 12 2 74.89 5.8
-1 12 2 75.19 6.4
-1 12 2 58.39 5.7
0 -12 -2 48.1 4.1
0 -12 -2 52.69 4.9
0 -12 -2 51.99 6.3
0 -12 -2 35.9 6.4
0 12 2 59.59 5
0 12 2 45.2 4.2
0 12 2 49 4.2
0 12 2 41.6 4.7
0 12 2 56.89 5.3
0 12 2 45.5 5.1
-1 -12 -2 571.24 23.7
-1 -12 -2 584.14 25.1
-1 -12 -2 601.54 20.7
-1 -12 -2 594.94 19.1
1 12 2 572.34 21.5
1 12 2 578.74 20.2
1 12 2 615.14 21
1 12 2 579.74 20
1 12 2 576.14 21.1
1 12 2 594.34 21.4
-2 -12 -2 291.97 15
-2 -12 -2 305.87 12.5
-2 -12 -2 265.37 15.6
2 12 2 288.87 11.1
2 12 2 296.17 11.4
2 12 2 297.37 12.2
2 12 2 286.77 12.4
2 12 2 296.47 12.6
2 12 2 291.07 11.9
-3 -12 -2 9.9 4.6
-3 -12 -2 15 3.2
-3 -12 -2 21.2 4.7
3 12 2 9.8 2
3 12 2 7.5 1.6
3 12 2 14 2.5
3 12 2 10.2 2.1
3 12 2 9.3 2.5
3 12 2 11.1 2.4
-4 -12 -2 362.76 18.9
-4 -12 -2 409.36 16.1
-4 -12 -2 381.96 18.2
4 12 2 384.56 13.1
4 12 2 375.26 13.8
4 12 2 387.56 14.3
4 12 2 352.76 13.8
4 12 2 360.56 12.6
4 12 2 373.96 13.4
-5 -12 -2 39.4 7.2
-5 -12 -2 39 6.6
-5 -12 -2 27.6 4.8
5 12 2 35.4 3.3
5 12 2 33.1 3.5
5 12 2 32.5 2.7
5 12 2 33.9 3.3
5 12 2 36 3
5 12 2 33.2 3.1
-6 -12 -2 181.88 11.9
-6 -12 -2 179.98 13.2
-6 -12 -2 184.68 10.7
6 12 2 168.48 7.5
6 12 2 182.08 7.8
6 12 2 164.28 7.3
6 12 2 179.48 6.9
6 12 2 177.88 7
6 12 2 155.98 7.3
-7 -12 -2 11.6 4.5
-7 -12 -2 14.5 5
-7 -12 -2 9.3 4.2
7 12 2 12.5 2.3
7 12 2 16.1 2.4
7 12 2 13.3 2.2
7 12 2 14.2 2.1
7 12 2 18 2.7
7 12 2 12.3 2
-8 -12 -2 2.3 3.6
-8 -12 -2 -2.6 3.4
8 12 2 0.2 1.1
8 12 2 0.2 1.5
8 12 2 0 1.3
8 12 2 -0.3 1.5
8 12 2 1.1 1.2
-9 -12 -2 15.7 6.1
-9 -12 -2 23.6 6.7
9 12 2 20.4 3.5
9 12 2 20.4 2.9
9 12 2 23.4 3.4
-10 -12 -2 -0.1 4.3
10 12 2 4.8 2.3
10 12 2 4.4 1.9
10 12 2 5.3 2.3
12 -13 -2 59.09 9.5
12 -13 -2 54.49 9.1
12 -13 -2 57.09 8.2
-12 13 2 45.7 7.8
-12 13 2 55.19 9.5
-12 13 2 41.3 8.3
11 -13 -2 3 3.7
11 -13 -2 0.7 4.1
11 -13 -2 -2.9 3.7
-11 13 2 5.2 4.7
-11 13 2 -0.2 4.1
-11 13 2 2.3 3.9
10 -13 -2 80.39 8.2
10 -13 -2 77.59 9.3
10 -13 -2 84.39 9.4
10 -13 -2 91.09 9.8
-10 13 2 64.19 9.5
-10 13 2 97.59 10.2
-10 13 2 85.39 9.3
9 -13 -2 117.99 10.2
9 -13 -2 103.39 8.8
9 -13 -2 123.59 10.5
9 -13 -2 122.89 10.5
-9 13 2 107.69 10.4
-9 13 2 102.39 10.4
-9 13 2 111.79 9.8
8 -13 -2 71.49 7.3
8 -13 -2 74.79 8.3
8 -13 -2 62.79 7.9
8 -13 -2 71.59 7.8
-8 13 2 69.29 8.5
-8 13 2 66.39 7.5
-8 13 2 69.89 8.7
7 -13 -2 5.7 3.7
7 -13 -2 5.1 3.3
7 -13 -2 0.3 2.4
7 -13 -2 1.6 3.1
7 -13 -2 -3.1 2.6
-7 13 2 0.3 2.9
-7 13 2 7.3 4
-7 13 2 0.6 3.8
6 -13 -2 42.3 6
6 -13 -2 43.2 5.2
6 -13 -2 46.6 6.3
6 -13 -2 46.2 6.3
6 -13 -2 47.5 6.5
6 -13 -2 49.5 6.4
-6 13 2 44.2 6
-6 13 2 48.1 6.9
-6 13 2 47.4 6.9
5 -13 -2 144.59 9.7
5 -13 -2 133.89 9.3
5 -13 -2 137.29 9
5 -13 -2 142.59 8.2
5 -13 -2 128.99 9.1
-5 13 2 153.38 10.5
-5 13 2 146.79 8.6
-5 13 2 135.89 10.1
4 -13 -2 108.49 6.7
4 -13 -2 93.29 8
4 -13 -2 98.19 7.2
4 -13 -2 96.99 7.7
4 -13 -2 110.29 7.2
-4 13 2 100.79 8.5
-4 13 2 103.29 8.2
-4 13 2 111.69 8.6
-4 13 2 97.49 7
3 -13 -2 44.6 4.2
3 -13 -2 37.9 6.7
3 -13 -2 38.1 3.1
3 -13 -2 32.2 4.8
3 -13 -2 42.5 5.8
-3 13 2 30.1 5.3
-3 13 2 41.4 5
-3 13 2 27.6 5.8
-3 13 2 38.5 4.7
-3 13 2 37.5 5.5
2 -13 -2 13.1 4.2
2 -13 -2 8.3 4.2
2 -13 -2 13.2 3.1
-2 13 2 13.5 3
-2 13 2 14.4 3.2
-2 13 2 9.5 3
-2 13 2 14.2 3.8
1 -13 -2 40.5 6.1
1 -13 -2 27.6 4.1
1 -13 -2 42.2 6.4
-1 13 2 41.7 4.4
-1 13 2 43.4 5.3
-1 13 2 41 4.3
-1 13 2 28.3 4.5
0 -13 -2 67.89 7.1
0 -13 -2 92.79 8.8
0 -13 -2 78.69 5.2
0 13 2 84.09 5.7
0 13 2 83.99 5.5
0 13 2 70.09 5.8
0 13 2 78.09 6.4
0 13 2 74.29 6.1
-1 -13 -2 48.5 7
-1 -13 -2 48.3 6.7
1 13 2 51.39 4.5
1 13 2 45.6 4.2
1 13 2 53.19 4.9
1 13 2 47.8 4.8
1 13 2 44.7 5.7
1 13 2 46.6 5.1
-2 -13 -2 4 3.6
-2 -13 -2 0 3.1
2 13 2 2.2 2.2
2 13 2 1.7 1.8
2 13 2 2.5 2
2 13 2 0.6 1.5
2 13 2 4.1 2.3
2 13 2 2.4 1.7
-3 -13 -2 -1.2 3.7
-3 -13 -2 -3.6 2.6
[truncated: 10,958,169 more chars]
