# Supplementary material for: Spin-crossover and high-spin iron(ii) complexes as chemical shift 19F magnetic resonance thermometers
Source: Chem Sci. 2017 Jan 6;8(3):2448–56. doi: 10.1039/c6sc04287b (PMC5477811; doi:10.1039/c6sc04287b)
Supplement: Supplementary file 3 [file SC-008-C6SC04287B-s003.cif]

# Electronic Supplementary Material (ESI) for Chemical Science.
# This journal is © The Royal Society of Chemistry 2017

####################################################################### 
# 
# This file contains crystal structure data downloaded from the 
# Cambridge Structural Database (CSD) hosted by the Cambridge 
# Crystallographic Data Centre (CCDC).
# 
# Full information about CCDC data access policies and citation 
# guidelines are available at http://www.ccdc.cam.ac.uk/access/V1 
# 
# Audit and citation data items may have been added by the CCDC. 
# Please retain this information to preserve the provenance of 
# this file and to allow appropriate attribution of the data. 
# 
#######################################################################

data_aet13_trial_cubic
_database_code_depnum_ccdc_archive 'CCDC 1505863'
_audit_update_record             
;
2016-09-22 deposited with the CCDC.
2017-01-06 downloaded from the CCDC.
;
_audit_creation_date             2016-08-01
_audit_creation_method           
;
Olex2 1.2
(compiled 2016.02.19 svn.r3266 for OlexSys, GUI svn.r5155)
;
_chemical_name_common            ?
_chemical_name_systematic        ?
_chemical_formula_moiety         'C27 H33 F3 Fe1 N6, 2(B1 F4)'
_chemical_formula_sum            'C27 H33 B2 F11 Fe N6'
_chemical_formula_weight         728.06
_chemical_absolute_configuration unk
_chemical_melting_point          ?
loop_
_atom_type_symbol
_atom_type_description
_atom_type_scat_dispersion_real
_atom_type_scat_dispersion_imag
_atom_type_scat_source
C C 0.0033 0.0016 'International Tables Vol C Tables 4.2.6.8 and 6.1.1.4'
H H 0.0000 0.0000 'International Tables Vol C Tables 4.2.6.8 and 6.1.1.4'
B B 0.0013 0.0007 'International Tables Vol C Tables 4.2.6.8 and 6.1.1.4'
N N 0.0061 0.0033 'International Tables Vol C Tables 4.2.6.8 and 6.1.1.4'
F F 0.0171 0.0103 'International Tables Vol C Tables 4.2.6.8 and 6.1.1.4'
Fe Fe 0.3463 0.8444 'International Tables Vol C Tables 4.2.6.8 and 6.1.1.4'

_shelx_space_group_comment       
;
The symmetry employed for this shelxl refinement is uniquely defined
by the following loop, which should always be used as a source of
symmetry information in preference to the above space-group names.
They are only intended as comments.
;
_space_group_crystal_system      cubic
_space_group_IT_number           219
_space_group_name_H-M_alt        'F -4 3 c'
_space_group_name_Hall           'F -4c 2 3'
loop_
_space_group_symop_operation_xyz
'x, y, z'
'y, -x, -z+1/2'
'-x, -y, z'
'-y, x, -z+1/2'
'-x, z, -y+1/2'
'x, -y, -z'
'-x, -z, y+1/2'
'-z, -y, x+1/2'
'-x, y, -z'
'z, -y, -x+1/2'
'z, x, y'
'y, z, x'
'-y, -z, x'
'z, -x, -y'
'-y, z, -x'
'-z, -x, y'
'-z, x, -y'
'y, -z, -x'
'-y, -x, z+1/2'
'y, x, z+1/2'
'x, -z, -y+1/2'
'x, z, y+1/2'
'-z, y, -x+1/2'
'z, y, x+1/2'
'x, y+1/2, z+1/2'
'y, -x+1/2, -z+1'
'-x, -y+1/2, z+1/2'
'-y, x+1/2, -z+1'
'-x, z+1/2, -y+1'
'x, -y+1/2, -z+1/2'
'-x, -z+1/2, y+1'
'-z, -y+1/2, x+1'
'-x, y+1/2, -z+1/2'
'z, -y+1/2, -x+1'
'z, x+1/2, y+1/2'
'y, z+1/2, x+1/2'
'-y, -z+1/2, x+1/2'
'z, -x+1/2, -y+1/2'
'-y, z+1/2, -x+1/2'
'-z, -x+1/2, y+1/2'
'-z, x+1/2, -y+1/2'
'y, -z+1/2, -x+1/2'
'-y, -x+1/2, z+1'
'y, x+1/2, z+1'
'x, -z+1/2, -y+1'
'x, z+1/2, y+1'
'-z, y+1/2, -x+1'
'z, y+1/2, x+1'
'x+1/2, y, z+1/2'
'y+1/2, -x, -z+1'
'-x+1/2, -y, z+1/2'
'-y+1/2, x, -z+1'
'-x+1/2, z, -y+1'
'x+1/2, -y, -z+1/2'
'-x+1/2, -z, y+1'
'-z+1/2, -y, x+1'
'-x+1/2, y, -z+1/2'
'z+1/2, -y, -x+1'
'z+1/2, x, y+1/2'
'y+1/2, z, x+1/2'
'-y+1/2, -z, x+1/2'
'z+1/2, -x, -y+1/2'
'-y+1/2, z, -x+1/2'
'-z+1/2, -x, y+1/2'
'-z+1/2, x, -y+1/2'
'y+1/2, -z, -x+1/2'
'-y+1/2, -x, z+1'
'y+1/2, x, z+1'
'x+1/2, -z, -y+1'
'x+1/2, z, y+1'
'-z+1/2, y, -x+1'
'z+1/2, y, x+1'
'x+1/2, y+1/2, z'
'y+1/2, -x+1/2, -z+1/2'
'-x+1/2, -y+1/2, z'
'-y+1/2, x+1/2, -z+1/2'
'-x+1/2, z+1/2, -y+1/2'
'x+1/2, -y+1/2, -z'
'-x+1/2, -z+1/2, y+1/2'
'-z+1/2, -y+1/2, x+1/2'
'-x+1/2, y+1/2, -z'
'z+1/2, -y+1/2, -x+1/2'
'z+1/2, x+1/2, y'
'y+1/2, z+1/2, x'
'-y+1/2, -z+1/2, x'
'z+1/2, -x+1/2, -y'
'-y+1/2, z+1/2, -x'
'-z+1/2, -x+1/2, y'
'-z+1/2, x+1/2, -y'
'y+1/2, -z+1/2, -x'
'-y+1/2, -x+1/2, z+1/2'
'y+1/2, x+1/2, z+1/2'
'x+1/2, -z+1/2, -y+1/2'
'x+1/2, z+1/2, y+1/2'
'-z+1/2, y+1/2, -x+1/2'
'z+1/2, y+1/2, x+1/2'

_cell_length_a                   29.3374(7)
_cell_length_b                   29.3374(7)
_cell_length_c                   29.3374(7)
_cell_angle_alpha                90
_cell_angle_beta                 90
_cell_angle_gamma                90
_cell_volume                     25250.2(18)
_cell_formula_units_Z            32
_cell_measurement_reflns_used    9591
_cell_measurement_temperature    100
_cell_measurement_theta_max      72.103
_cell_measurement_theta_min      5.551
_shelx_estimated_absorpt_T_max   0.907
_shelx_estimated_absorpt_T_min   0.640
_exptl_absorpt_coefficient_mu    0.573
_exptl_absorpt_correction_T_max  0.7471
_exptl_absorpt_correction_T_min  0.6583
_exptl_absorpt_correction_type   multi-scan
_exptl_absorpt_process_details   
;
SADABS-2014/5 (Bruker,2014/5) was used for absorption correction.
wR2(int) was 0.1702 before and 0.0673 after correction.
The Ratio of minimum to maximum transmission is 0.8811.
The \l/2 correction factor is Not present.
;
_exptl_absorpt_special_details   ?
_exptl_crystal_colour            'light yellow'
_exptl_crystal_colour_modifier   light
_exptl_crystal_colour_primary    yellow
_exptl_crystal_density_diffrn    1.532
_exptl_crystal_density_meas      ?
_exptl_crystal_density_method    ?
_exptl_crystal_description       plate
_exptl_crystal_F_000             11904
_exptl_crystal_preparation       
'Single crystals, light yellow plates, were grown by vapor diffusion of diethyl ether into a concentrated dark orange methanol/acetonitrile (1:1) solution of the complex.'
_exptl_crystal_recrystallization_method 'See preparation details'
_exptl_crystal_size_max          0.857
_exptl_crystal_size_mid          0.477
_exptl_crystal_size_min          0.174
_exptl_transmission_factor_max   ?
_exptl_transmission_factor_min   ?
_diffrn_reflns_av_R_equivalents  0.0574
_diffrn_reflns_av_unetI/netI     0.0124
_diffrn_reflns_Laue_measured_fraction_full 0.997
_diffrn_reflns_Laue_measured_fraction_max 0.999
_diffrn_reflns_limit_h_max       48
_diffrn_reflns_limit_h_min       -48
_diffrn_reflns_limit_k_max       44
_diffrn_reflns_limit_k_min       -48
_diffrn_reflns_limit_l_max       48
_diffrn_reflns_limit_l_min       -48
_diffrn_reflns_number            448528
_diffrn_reflns_point_group_measured_fraction_full 0.998
_diffrn_reflns_point_group_measured_fraction_max 0.999
_diffrn_reflns_theta_full        26.000
_diffrn_reflns_theta_max         36.356
_diffrn_reflns_theta_min         2.777
_diffrn_ambient_temperature      100.05
_diffrn_detector                 'Bruker APEX2 area detector'
_diffrn_detector_area_resol_mean 8
_diffrn_detector_type            'CCD area detector'
_diffrn_measured_fraction_theta_full 0.997
_diffrn_measured_fraction_theta_max 0.999
_diffrn_measurement_device       'three-circle diffractometer'
_diffrn_measurement_device_type  'Bruker Kappa APEX CCD area detector'
_diffrn_measurement_method       '\w and \f scans'
_diffrn_radiation_monochromator  graphite
_diffrn_radiation_probe          x-ray
_diffrn_radiation_type           MoK\a
_diffrn_radiation_wavelength     0.71073
_diffrn_source                   'sealed tube'
_diffrn_source_type              'Incoatec I\ms'
_diffrn_standards_number         .
_reflns_Friedel_coverage         0.906
_reflns_Friedel_fraction_full    0.998
_reflns_Friedel_fraction_max     0.999
_reflns_number_gt                4500
_reflns_number_total             5143
_reflns_special_details          
;
 Reflections were merged by SHELXL according to the crystal
 class for the calculation of statistics and refinement.
 
 _reflns_Friedel_fraction is defined as the number of unique
 Friedel pairs measured divided by the number that would be
 possible theoretically, ignoring centric projections and
 systematic absences.
;
_reflns_threshold_expression     'I > 2\s(I)'
_computing_cell_refinement       'SAINT V8.34A (Bruker, 2013)'
_computing_data_collection       'APEX2 V2014.11-0 (Bruker, 2014)'
_computing_data_reduction        'Bruker SAINT'
_computing_molecular_graphics    'Olex2 (Dolomanov et al., 2009)'
_computing_publication_material  'Olex2 (Dolomanov et al., 2009)'
_computing_structure_refinement  'XL (Sheldrick, 2008)'
_computing_structure_solution    'XS (Sheldrick, 2008)'
_refine_diff_density_max         0.672
_refine_diff_density_min         -0.293
_refine_diff_density_rms         0.081
_refine_ls_abs_structure_details 
;
 Flack x determined using 2050 quotients [(I+)-(I-)]/[(I+)+(I-)]
 (Parsons, Flack and Wagner, Acta Cryst. B69 (2013) 249-259).
;
_refine_ls_abs_structure_Flack   0.005(4)
_refine_ls_extinction_coef       .
_refine_ls_extinction_method     none
_refine_ls_goodness_of_fit_ref   1.049
_refine_ls_hydrogen_treatment    constr
_refine_ls_matrix_type           full
_refine_ls_number_parameters     149
_refine_ls_number_reflns         5143
_refine_ls_number_restraints     0
_refine_ls_R_factor_all          0.0572
_refine_ls_R_factor_gt           0.0486
_refine_ls_restrained_S_all      1.049
_refine_ls_shift/su_max          0.001
_refine_ls_shift/su_mean         0.000
_refine_ls_structure_factor_coef Fsqd
_refine_ls_weighting_details     
'w=1/[\s^2^(Fo^2^)+(0.1044P)^2^+28.6904P] where P=(Fo^2^+2Fc^2^)/3'
_refine_ls_weighting_scheme      calc
_refine_ls_wR_factor_gt          0.1456
_refine_ls_wR_factor_ref         0.1548
_refine_special_details          
'Solvent mask was used to account for residual electron density in the structure, because a mixture of solvents was used during the crystal preparation.'
_olex2_refinement_description    
;
1. Fixed Uiso
 At 1.2 times of:
  All C(H) groups, All C(H,H) groups
 At 1.5 times of:
  All C(H,H,H) groups
2. Others
 Fixed Sof: F3(0.33333)
3.a Secondary CH2 refined with riding coordinates:
 C1(H1A,H1B), C2(H2A,H2B), C3(H3A,H3B)
3.b Aromatic/amide H refined with riding coordinates:
 C6(H6), C7(H7)
3.c Idealised Me refined as rotating group:
 C9(H9A,H9B,H9C)
;
_atom_sites_solution_hydrogens   geom
_atom_sites_solution_primary     direct
_atom_sites_solution_secondary   ?
loop_
_atom_site_label
_atom_site_type_symbol
_atom_site_fract_x
_atom_site_fract_y
_atom_site_fract_z
_atom_site_U_iso_or_equiv
_atom_site_adp_type
_atom_site_occupancy
_atom_site_site_symmetry_order
_atom_site_calc_flag
_atom_site_refinement_flags_posn
_atom_site_refinement_flags_adp
_atom_site_refinement_flags_occupancy
_atom_site_disorder_assembly
_atom_site_disorder_group
Fe1 Fe 0.38008(2) 0.38008(2) 0.61992(2) 0.02235(13) Uani 1 3 d S T P . .
F1 F 0.24992(6) 0.50367(5) 0.63141(9) 0.0380(4) Uani 1 1 d . . . . .
N1 N 0.36876(7) 0.30499(6) 0.62353(6) 0.0245(3) Uani 1 1 d . . . . .
N2 N 0.36092(7) 0.45340(7) 0.62192(8) 0.0274(3) Uani 1 1 d . . . . .
C1 C 0.39127(9) 0.28979(8) 0.66584(8) 0.0281(4) Uani 1 1 d . . . . .
H1A H 0.4247 0.2920 0.6622 0.034 Uiso 1 1 calc R . . . .
H1B H 0.3835 0.2575 0.6717 0.034 Uiso 1 1 calc R . . . .
C2 C 0.37621(9) 0.31887(8) 0.70616(7) 0.0281(4) Uani 1 1 d . . . . .
H2A H 0.3451 0.3097 0.7154 0.034 Uiso 1 1 calc R . . . .
H2B H 0.3969 0.3132 0.7322 0.034 Uiso 1 1 calc R . . . .
C3 C 0.28667(8) 0.41742(8) 0.60918(9) 0.0286(4) Uani 1 1 d . . . . .
H3A H 0.2548 0.4223 0.6191 0.034 Uiso 1 1 calc R . . . .
H3B H 0.2868 0.4133 0.5757 0.034 Uiso 1 1 calc R . . . .
C4 C 0.31511(8) 0.45829(7) 0.62168(8) 0.0255(3) Uani 1 1 d . . . . .
C5 C 0.29562(9) 0.50024(8) 0.63099(10) 0.0308(4) Uani 1 1 d . . . . .
C6 C 0.32222(10) 0.53791(9) 0.64019(11) 0.0361(5) Uani 1 1 d . . . . .
H6 H 0.3088 0.5665 0.6472 0.043 Uiso 1 1 calc R . . . .
C7 C 0.36857(11) 0.53283(8) 0.63886(10) 0.0341(5) Uani 1 1 d . . . . .
H7 H 0.3878 0.5583 0.6443 0.041 Uiso 1 1 calc R . . . .
C8 C 0.38772(9) 0.48998(8) 0.62948(9) 0.0292(4) Uani 1 1 d . . . . .
C9 C 0.43851(10) 0.48532(10) 0.62683(13) 0.0406(6) Uani 1 1 d . . . . .
H9A H 0.4504 0.4757 0.6565 0.061 Uiso 1 1 calc GR . . . .
H9B H 0.4520 0.5147 0.6185 0.061 Uiso 1 1 calc GR . . . .
H9C H 0.4464 0.4625 0.6038 0.061 Uiso 1 1 calc GR . . . .
F2 F 0.35030(8) 0.62773(7) 0.69007(7) 0.0433(4) Uani 1 1 d . . . . .
F3 F 0.3052(4) 0.6948(7) 0.6876(9) 0.083(5) Uani 0.3333 1 d . . . . .
B1 B 0.33467(11) 0.66533(11) 0.66533(11) 0.0308(9) Uani 1 3 d S T P . .
F4 F 0.27750(16) 0.5181(3) 0.53310(12) 0.1020(19) Uani 1 1 d . . . . .
B2 B 0.2500 0.5000 0.5000 0.048(2) Uani 1 4 d S T P . .
F5 F 0.4733(2) 0.5267(2) 0.5267(2) 0.115(3) Uani 1 3 d S T P . .
B3 B 0.5000 0.5000 0.5000 0.051(3) Uani 1 12 d S T P . .

loop_
_atom_site_aniso_label
_atom_site_aniso_U_11
_atom_site_aniso_U_22
_atom_site_aniso_U_33
_atom_site_aniso_U_23
_atom_site_aniso_U_13
_atom_site_aniso_U_12
Fe1 0.02235(13) 0.02235(13) 0.02235(13) -0.00587(10) -0.00587(10) 0.00587(10)
F1 0.0303(7) 0.0289(7) 0.0549(12) -0.0038(7) 0.0033(7) 0.0114(6)
N1 0.0282(7) 0.0224(6) 0.0228(7) -0.0041(5) -0.0052(6) 0.0071(5)
N2 0.0263(8) 0.0241(7) 0.0317(8) -0.0079(7) -0.0064(6) 0.0048(6)
C1 0.0327(10) 0.0267(9) 0.0248(8) -0.0033(7) -0.0067(7) 0.0098(7)
C2 0.0309(10) 0.0289(9) 0.0243(8) -0.0035(7) -0.0040(7) 0.0064(7)
C3 0.0261(9) 0.0238(8) 0.0358(10) -0.0050(7) -0.0123(8) 0.0062(7)
C4 0.0271(8) 0.0214(7) 0.0281(8) -0.0040(7) -0.0049(7) 0.0062(6)
C5 0.0307(9) 0.0255(8) 0.0362(11) -0.0044(8) -0.0001(8) 0.0072(7)
C6 0.0392(12) 0.0230(9) 0.0460(14) -0.0060(8) 0.0062(10) 0.0045(8)
C7 0.0390(11) 0.0236(8) 0.0398(12) -0.0058(8) 0.0008(10) 0.0017(9)
C8 0.0292(9) 0.0252(8) 0.0332(10) -0.0053(7) -0.0046(8) 0.0010(7)
C9 0.0286(10) 0.0349(11) 0.0582(18) -0.0078(12) -0.0061(11) 0.0001(8)
F2 0.0559(11) 0.0404(9) 0.0338(8) 0.0068(7) -0.0073(7) -0.0073(8)
F3 0.036(7) 0.066(11) 0.146(14) -0.062(11) 0.016(9) -0.002(6)
B1 0.0308(9) 0.0308(9) 0.0308(9) -0.0007(9) 0.0007(9) 0.0007(9)
F4 0.081(2) 0.186(6) 0.0387(13) -0.013(2) -0.0011(14) -0.040(3)
B2 0.030(3) 0.057(4) 0.057(4) 0.000 0.000 0.000
F5 0.115(3) 0.115(3) 0.115(3) -0.022(3) 0.022(3) 0.022(3)
B3 0.051(3) 0.051(3) 0.051(3) 0.000 0.000 0.000

_geom_special_details            
;
 All esds (except the esd in the dihedral angle between two l.s. planes)
 are estimated using the full covariance matrix.  The cell esds are taken
 into account individually in the estimation of esds in distances, angles
 and torsion angles; correlations between esds in cell parameters are only
 used when they are defined by crystal symmetry.  An approximate (isotropic)
 treatment of cell esds is used for estimating esds involving l.s. planes.
;
loop_
_geom_bond_atom_site_label_1
_geom_bond_atom_site_label_2
_geom_bond_distance
_geom_bond_site_symmetry_2
_geom_bond_publ_flag
Fe1 N1 2.2302(19) 18_566 ?
Fe1 N1 2.2303(19) . ?
Fe1 N1 2.2302(19) 17_656 ?
Fe1 N2 2.2239(19) . ?
Fe1 N2 2.2239(19) 18_566 ?
Fe1 N2 2.2239(19) 17_656 ?
F1 C5 1.345(3) . ?
N1 C1 1.475(3) . ?
N1 C2 1.500(3) 18_566 ?
N1 C3 1.467(3) 17_656 ?
N2 C4 1.352(3) . ?
N2 C8 1.349(3) . ?
C1 H1A 0.9900 . ?
C1 H1B 0.9900 . ?
C1 C2 1.524(3) . ?
C2 N1 1.500(3) 17_656 ?
C2 H2A 0.9900 . ?
C2 H2B 0.9900 . ?
C3 N1 1.467(3) 18_566 ?
C3 H3A 0.9900 . ?
C3 H3B 0.9900 . ?
C3 C4 1.506(3) . ?
C4 C5 1.384(3) . ?
C5 C6 1.380(4) . ?
C6 H6 0.9500 . ?
C6 C7 1.368(4) . ?
C7 H7 0.9500 . ?
C7 C8 1.404(3) . ?
C8 C9 1.499(4) . ?
C9 H9A 0.9800 . ?
C9 H9B 0.9800 . ?
C9 H9C 0.9800 . ?
F2 B1 1.398(3) . ?
F3 F3 0.30(5) 16_665 ?
F3 F3 0.30(5) 15_656 ?
F3 B1 1.387(8) . ?
B1 F2 1.398(3) 16_665 ?
B1 F2 1.398(3) 15_656 ?
B1 F3 1.387(8) 16_665 ?
B1 F3 1.387(8) 15_656 ?
F4 B2 1.370(4) . ?
B2 F4 1.370(4) 55_564 ?
B2 F4 1.370(4) 53 ?
B2 F4 1.370(4) 6_566 ?
F5 B3 1.355(10) . ?
B3 F5 1.355(10) 3_665 ?
B3 F5 1.355(10) 6_566 ?
B3 F5 1.355(10) 9_656 ?

loop_
_geom_angle_atom_site_label_1
_geom_angle_atom_site_label_2
_geom_angle_atom_site_label_3
_geom_angle
_geom_angle_site_symmetry_1
_geom_angle_site_symmetry_3
_geom_angle_publ_flag
N1 Fe1 N1 78.40(8) 17_656 . ?
N1 Fe1 N1 78.40(8) 18_566 17_656 ?
N1 Fe1 N1 78.40(8) 18_566 . ?
N2 Fe1 N1 96.09(8) 18_566 . ?
N2 Fe1 N1 156.40(8) . . ?
N2 Fe1 N1 78.02(7) . 18_566 ?
N2 Fe1 N1 156.40(8) 18_566 18_566 ?
N2 Fe1 N1 96.09(8) . 17_656 ?
N2 Fe1 N1 156.40(8) 17_656 17_656 ?
N2 Fe1 N1 78.02(7) 17_656 . ?
N2 Fe1 N1 96.09(8) 17_656 18_566 ?
N2 Fe1 N1 78.01(7) 18_566 17_656 ?
N2 Fe1 N2 105.27(7) 17_656 18_566 ?
N2 Fe1 N2 105.26(7) . 18_566 ?
N2 Fe1 N2 105.27(7) . 17_656 ?
C1 N1 Fe1 105.78(14) . . ?
C1 N1 C2 111.5(2) . 18_566 ?
C2 N1 Fe1 111.17(12) 18_566 . ?
C3 N1 Fe1 104.93(15) 17_656 . ?
C3 N1 C1 112.38(17) 17_656 . ?
C3 N1 C2 110.77(18) 17_656 18_566 ?
C4 N2 Fe1 110.73(15) . . ?
C8 N2 Fe1 128.81(16) . . ?
C8 N2 C4 119.72(19) . . ?
N1 C1 H1A 109.5 . . ?
N1 C1 H1B 109.5 . . ?
N1 C1 C2 110.73(17) . . ?
H1A C1 H1B 108.1 . . ?
C2 C1 H1A 109.5 . . ?
C2 C1 H1B 109.5 . . ?
N1 C2 C1 112.05(19) 17_656 . ?
N1 C2 H2A 109.2 17_656 . ?
N1 C2 H2B 109.2 17_656 . ?
C1 C2 H2A 109.2 . . ?
C1 C2 H2B 109.2 . . ?
H2A C2 H2B 107.9 . . ?
N1 C3 H3A 109.7 18_566 . ?
N1 C3 H3B 109.7 18_566 . ?
N1 C3 C4 109.97(17) 18_566 . ?
H3A C3 H3B 108.2 . . ?
C4 C3 H3A 109.7 . . ?
C4 C3 H3B 109.7 . . ?
N2 C4 C3 117.87(18) . . ?
N2 C4 C5 120.3(2) . . ?
C5 C4 C3 121.8(2) . . ?
F1 C5 C4 118.7(2) . . ?
F1 C5 C6 120.1(2) . . ?
C6 C5 C4 121.2(2) . . ?
C5 C6 H6 121.0 . . ?
C7 C6 C5 118.0(2) . . ?
C7 C6 H6 121.0 . . ?
C6 C7 H7 120.0 . . ?
C6 C7 C8 120.0(2) . . ?
C8 C7 H7 120.0 . . ?
N2 C8 C7 120.8(2) . . ?
N2 C8 C9 119.9(2) . . ?
C7 C8 C9 119.3(2) . . ?
C8 C9 H9A 109.5 . . ?
C8 C9 H9B 109.5 . . ?
C8 C9 H9C 109.5 . . ?
H9A C9 H9B 109.5 . . ?
H9A C9 H9C 109.5 . . ?
H9B C9 H9C 109.5 . . ?
F3 F3 F3 60.00(11) 16_665 15_656 ?
F3 F3 B1 83.8(10) 16_665 . ?
F3 F3 B1 83.8(10) 15_656 . ?
F2 B1 F2 108.7(2) 16_665 . ?
F2 B1 F2 108.7(2) 15_656 . ?
F2 B1 F2 108.7(2) 16_665 15_656 ?
F3 B1 F2 104.7(9) . 16_665 ?
F3 B1 F2 108.8(9) . 15_656 ?
F3 B1 F2 104.7(9) 16_665 15_656 ?
F3 B1 F2 116.9(13) 15_656 15_656 ?
F3 B1 F2 116.9(13) 16_665 16_665 ?
F3 B1 F2 108.8(9) 16_665 . ?
F3 B1 F2 104.7(9) 15_656 . ?
F3 B1 F2 108.8(9) 15_656 16_665 ?
F3 B1 F2 116.9(13) . . ?
F3 B1 F3 12(2) . 16_665 ?
F3 B1 F3 12(2) . 15_656 ?
F3 B1 F3 12(2) 16_665 15_656 ?
F4 B2 F4 110.3(2) 53 . ?
F4 B2 F4 107.8(4) 55_564 53 ?
F4 B2 F4 110.3(2) 6_566 53 ?
F4 B2 F4 107.8(4) 6_566 . ?
F4 B2 F4 110.3(2) 55_564 . ?
F4 B2 F4 110.3(2) 55_564 6_566 ?
F5 B3 F5 109.471(1) . 6_566 ?
F5 B3 F5 109.471(5) 9_656 3_665 ?
F5 B3 F5 109.471(4) . 9_656 ?
F5 B3 F5 109.471(1) 6_566 3_665 ?
F5 B3 F5 109.471(2) 6_566 9_656 ?
F5 B3 F5 109.471(1) . 3_665 ?

loop_
_geom_torsion_atom_site_label_1
_geom_torsion_atom_site_label_2
_geom_torsion_atom_site_label_3
_geom_torsion_atom_site_label_4
_geom_torsion
_geom_torsion_site_symmetry_1
_geom_torsion_site_symmetry_2
_geom_torsion_site_symmetry_3
_geom_torsion_site_symmetry_4
_geom_torsion_publ_flag
Fe1 N1 C1 C2 50.8(2) . . . . ?
Fe1 N2 C4 C3 -14.1(3) . . . . ?
Fe1 N2 C4 C5 168.3(2) . . . . ?
Fe1 N2 C8 C7 -166.7(2) . . . . ?
Fe1 N2 C8 C9 14.7(4) . . . . ?
F1 C5 C6 C7 -179.3(3) . . . . ?
N1 C1 C2 N1 -45.3(3) . . . 17_656 ?
N1 C3 C4 N2 42.4(3) 18_566 . . . ?
N1 C3 C4 C5 -140.1(2) 18_566 . . . ?
N2 C4 C5 F1 -178.6(3) . . . . ?
N2 C4 C5 C6 0.7(4) . . . . ?
C2 N1 C1 C2 -70.2(3) 18_566 . . . ?
C3 N1 C1 C2 164.7(2) 17_656 . . . ?
C3 C4 C5 F1 3.9(4) . . . . ?
C3 C4 C5 C6 -176.8(3) . . . . ?
C4 N2 C8 C7 2.5(4) . . . . ?
C4 N2 C8 C9 -176.1(3) . . . . ?
C4 C5 C6 C7 1.4(4) . . . . ?
C5 C6 C7 C8 -1.6(4) . . . . ?
C6 C7 C8 N2 -0.3(4) . . . . ?
C6 C7 C8 C9 178.2(3) . . . . ?
C8 N2 C4 C3 174.9(2) . . . . ?
C8 N2 C4 C5 -2.6(4) . . . . ?
F3 F3 B1 F2 51(6) 16_665 . . . ?
F3 F3 B1 F2 172(6) 16_665 . . 16_665 ?
F3 F3 B1 F2 -133(6) 15_656 . . 15_656 ?
F3 F3 B1 F2 111(6) 15_656 . . 16_665 ?
F3 F3 B1 F2 -72(6) 16_665 . . 15_656 ?
F3 F3 B1 F2 -9(6) 15_656 . . . ?
F3 F3 B1 F3 -60.38(4) 15_656 . . 16_665 ?
F3 F3 B1 F3 60.38(12) 16_665 . . 15_656 ?

_smtbx_masks_special_details     ?
loop_
_smtbx_masks_void_nr
_smtbx_masks_void_average_x
_smtbx_masks_void_average_y
_smtbx_masks_void_average_z
_smtbx_masks_void_volume
_smtbx_masks_void_count_electrons
_smtbx_masks_void_content
1 0.000 0.250 0.250 64.2 22.2 ?
2 0.000 0.250 0.750 64.2 22.2 ?
3 0.000 0.750 0.250 64.2 22.2 ?
4 0.000 0.750 0.750 64.2 22.2 ?
5 0.250 0.000 0.250 64.2 22.2 ?
6 0.250 0.250 1.000 64.2 22.2 ?
7 0.250 0.250 0.500 64.2 22.2 ?
8 0.250 0.500 0.250 64.2 22.2 ?
9 0.250 0.500 0.750 64.2 22.2 ?
10 0.250 0.750 0.500 64.2 22.2 ?
11 0.250 0.750 0.000 64.2 22.2 ?
12 0.250 0.000 0.750 64.2 22.2 ?
13 0.250 0.250 0.250 31.5 7.2 ?
14 0.250 0.250 0.750 31.5 7.2 ?
15 0.250 0.750 0.250 31.5 7.2 ?
16 0.250 0.750 0.750 31.5 7.2 ?
17 0.500 0.250 0.250 64.2 22.2 ?
18 0.500 0.250 0.750 64.2 22.2 ?
19 0.500 0.750 0.250 64.2 22.2 ?
20 0.500 0.750 0.750 64.2 22.2 ?
21 0.750 0.000 0.750 64.2 22.2 ?
22 0.750 0.250 0.500 64.2 22.2 ?
23 0.750 0.250 0.000 64.2 22.2 ?
24 0.750 0.500 0.750 64.2 22.2 ?
25 0.750 0.500 0.250 64.2 22.2 ?
26 0.750 0.750 1.000 64.2 22.2 ?
27 0.750 0.750 0.500 64.2 22.2 ?
28 0.750 0.000 0.250 64.2 22.2 ?
29 0.750 0.250 0.250 31.5 7.2 ?
30 0.750 0.250 0.750 31.5 7.2 ?
31 0.750 0.750 0.250 31.5 7.2 ?
32 0.750 0.750 0.750 31.5 7.2 ?

_shelx_SHELXL_version_number     2014/7
_iucr_refine_instructions_details 
;

    aet13_trial_cubic.res created by SHELXL-2014/7

TITL aet13_trial_cubic in F-43c #219
REM reset to F-43c #219
CELL 0.71073 29.3374 29.3374 29.3374 90 90 90
ZERR 32 0.0007 0.0007 0.0007 0 0 0
LATT -4
SYMM +Y,-X,0.5-Z
SYMM -X,-Y,+Z
SYMM -Y,+X,0.5-Z
SYMM -X,+Z,0.5-Y
SYMM +X,-Y,-Z
SYMM -X,-Z,0.5+Y
SYMM -Z,-Y,0.5+X
SYMM -X,+Y,-Z
SYMM +Z,-Y,0.5-X
SYMM +Z,+X,+Y
SYMM +Y,+Z,+X
SYMM -Y,-Z,+X
SYMM +Z,-X,-Y
SYMM -Y,+Z,-X
SYMM -Z,-X,+Y
SYMM -Z,+X,-Y
SYMM +Y,-Z,-X
SYMM -Y,-X,0.5+Z
SYMM +Y,+X,0.5+Z
SYMM +X,-Z,0.5-Y
SYMM +X,+Z,0.5+Y
SYMM -Z,+Y,0.5-X
SYMM +Z,+Y,0.5+X
SFAC C H B N F Fe
UNIT 864 1056 64 192 352 32
 
L.S. 4 0 0
PLAN  20
SIZE 0.174 0.477 0.857
TEMP -173.1
BOND
MORE -1
BOND $H
CONF
fmap 2 53
acta 52
OMIT 0 0 2
OMIT -2 2 2
OMIT 2 2 2
REM <olex2.extras>
REM <HklSrc "%.\\aet13_trial_cubic-mask.hkl">
REM </olex2.extras>
 
WGHT    0.104400   28.690401
FVAR       0.01161
FE1   6    0.380081    0.380081    0.619919    10.33333    0.02235    0.02235 =
         0.02235   -0.00587   -0.00587    0.00587
F1    5    0.249924    0.503666    0.631409    11.00000    0.03026    0.02893 =
         0.05494   -0.00384    0.00328    0.01137
N1    4    0.368756    0.304995    0.623529    11.00000    0.02824    0.02243 =
         0.02276   -0.00409   -0.00518    0.00707
N2    4    0.360924    0.453398    0.621921    11.00000    0.02632    0.02407 =
         0.03173   -0.00794   -0.00639    0.00481
C1    1    0.391273    0.289793    0.665836    11.00000    0.03269    0.02675 =
         0.02476   -0.00327   -0.00670    0.00981
AFIX  23
H1A   2    0.424748    0.292036    0.662211    11.00000   -1.20000
H1B   2    0.383525    0.257483    0.671736    11.00000   -1.20000
AFIX   0
C2    1    0.376213    0.318874    0.706156    11.00000    0.03088    0.02895 =
         0.02433   -0.00351   -0.00397    0.00635
AFIX  23
H2A   2    0.345076    0.309735    0.715415    11.00000   -1.20000
H2B   2    0.396866    0.313228    0.732240    11.00000   -1.20000
AFIX   0
C3    1    0.286666    0.417417    0.609185    11.00000    0.02613    0.02376 =
         0.03584   -0.00503   -0.01233    0.00617
AFIX  23
H3A   2    0.254773    0.422326    0.619058    11.00000   -1.20000
H3B   2    0.286798    0.413298    0.575692    11.00000   -1.20000
AFIX   0
C4    1    0.315110    0.458294    0.621680    11.00000    0.02708    0.02142 =
         0.02811   -0.00399   -0.00485    0.00617
C5    1    0.295624    0.500237    0.630989    11.00000    0.03068    0.02549 =
         0.03618   -0.00436   -0.00007    0.00722
C6    1    0.322220    0.537910    0.640190    11.00000    0.03915    0.02299 =
         0.04605   -0.00598    0.00620    0.00450
AFIX  43
H6    2    0.308767    0.566511    0.647234    11.00000   -1.20000
AFIX   0
C7    1    0.368567    0.532829    0.638864    11.00000    0.03896    0.02364 =
         0.03979   -0.00578    0.00079    0.00170
AFIX  43
H7    2    0.387800    0.558309    0.644292    11.00000   -1.20000
AFIX   0
C8    1    0.387716    0.489979    0.629483    11.00000    0.02922    0.02520 =
         0.03320   -0.00525   -0.00461    0.00101
C9    1    0.438513    0.485323    0.626834    11.00000    0.02859    0.03487 =
         0.05825   -0.00783   -0.00609    0.00009
AFIX 137
H9A   2    0.450378    0.475706    0.656543    11.00000   -1.50000
H9B   2    0.451969    0.514728    0.618459    11.00000   -1.50000
H9C   2    0.446414    0.462489    0.603768    11.00000   -1.50000
AFIX   0
 
F2    5    0.350304    0.627728    0.690073    11.00000    0.05590    0.04036 =
         0.03378    0.00677   -0.00732   -0.00725
F3    5    0.305214    0.694835    0.687618    10.33333    0.03641    0.06568 =
         0.14607   -0.06242    0.01641   -0.00192
B1    3    0.334671    0.665329    0.665329    10.33333    0.03085    0.03085 =
         0.03085   -0.00071    0.00071    0.00071
F4    5    0.277505    0.518090    0.533101    11.00000    0.08120    0.18612 =
         0.03874   -0.01312   -0.00111   -0.03977
B2    3    0.250000    0.500000    0.500000    10.25000    0.03018    0.05721 =
         0.05721    0.00000    0.00000    0.00000
F5    5    0.473333    0.526667    0.526667    10.33333    0.11515    0.11515 =
         0.11515   -0.02188    0.02188    0.02188
B3    3    0.500000    0.500000    0.500000    10.08333    0.05052    0.05052 =
         0.05052    0.00000    0.00000    0.00000
HKLF 4
 
REM  aet13_trial_cubic in F-43c #219
REM R1 =  0.0486 for    4500 Fo > 4sig(Fo)  and  0.0572 for all    5143 data
REM    149 parameters refined using      0 restraints
 
END  
     
WGHT      0.1044     28.6621 

REM Highest difference peak  0.672,  deepest hole -0.293,  1-sigma level  0.081
Q1    1   0.3995  0.3826  0.5999  11.00000  0.05    0.67
Q2    1   0.3614  0.6386  0.6386  10.33333  0.05    0.65
Q3    1   0.3752  0.3192  0.6196  11.00000  0.05    0.56
Q4    1   0.3174  0.6374  0.6977  11.00000  0.05    0.52
Q5    1   0.4766  0.4989  0.5386  11.00000  0.05    0.46
Q6    1   0.3041  0.4832  0.6212  11.00000  0.05    0.42
Q7    1   0.4604  0.5396  0.5396  10.33333  0.05    0.40
Q8    1   0.3022  0.5188  0.6364  11.00000  0.05    0.37
Q9    1   0.2994  0.4386  0.6188  11.00000  0.05    0.35
Q10   1   0.3785  0.4386  0.6188  11.00000  0.05    0.34
Q11   1   0.3809  0.3018  0.6809  11.00000  0.05    0.33
Q12   1   0.3779  0.4584  0.6361  11.00000  0.05    0.32
Q13   1   0.3800  0.4436  0.6069  11.00000  0.05    0.31
Q14   1   0.3405  0.4602  0.6210  11.00000  0.05    0.31
Q15   1   0.3790  0.5178  0.6247  11.00000  0.05    0.31
Q16   1   0.2725  0.4969  0.5356  11.00000  0.05    0.27
Q17   1   0.3341  0.5352  0.6433  11.00000  0.05    0.24
Q18   1   0.3760  0.6240  0.6240  10.33333  0.05    0.24
Q19   1   0.2653  0.4992  0.6253  11.00000  0.05    0.22
Q20   1   0.3822  0.5628  0.6201  11.00000  0.05    0.22

  REM The information below was added by Olex2.
  REM
  REM R1 = 0.0486 for 4500 Fo > 4sig(Fo) and 0.0572 for all 5145 data
  REM n/a parameters refined using n/a restraints
  REM Highest difference peak 0.67, deepest hole -0.29
  REM Mean Shift 0, Max Shift -0.001.
  
  REM +++ Tabular Listing of Refinement Information +++
  REM R1_all = 0.0572
  REM R1_gt = 0.0486
  REM wR_ref = 0.1548
  REM GOOF = 1.049
  REM Shift_max = -0.001
  REM Shift_mean = 0
  REM Reflections_all = 5145
  REM Reflections_gt = 4500
  REM Parameters = n/a
  REM Hole = -0.29
  REM Peak = 0.67
  REM Flack = 0.005(4)
  
  
;
_olex2_date_sample_completion    2016-06-14
_olex2_date_sample_data_collection 2016-06-13
_olex2_date_sample_submission    2016-06-13
_olex2_exptl_crystal_mounting_method 'Crystals were mounted in Paratone-N oil'
_olex2_submission_original_sample_id '[Fe(L2)][BF4]2'
_olex2_submission_special_instructions 'No special instructions were received'
loop_
_refln_index_h
_refln_index_k
_refln_index_l
_refln_F_squared_meas
_refln_F_squared_sigma
-1 -1 -1 0 0
-1 -1 -1 0 0
-1 -1 -1 0 0
1 1 -1 0 0
1 1 -1 0 0
1 -1 1 0 0
1 -1 1 0 0
1 -1 1 0 0
-1 1 1 0 0
-1 1 1 0 0
-1 1 1 0 0
1 -1 -1 0 0
1 -1 -1 0 0
1 -1 -1 0 0
-1 1 -1 0 0
-1 1 -1 0 0
-1 1 -1 0 0
-1 -1 1 0 0
-1 -1 1 0 0
1 1 1 0 0
1 1 1 0 0
1 1 1 0 0
-2 0 0 0 0
-2 0 0 0 0
0 0 -2 0 0
0 0 -2 0 0
0 0 -2 0 0
0 0 -2 0 0
0 0 2 0 0
0 0 2 0 0
0 0 2 0 0
0 0 2 0 0
2 0 0 0 0
2 0 0 0 0
-2 -2 -2 42.94 2.31
-2 -2 2 53.36 2.36
-3 -1 -1 0 0
-3 -1 -1 0 0
-3 -1 -1 0 0
3 -1 1 0 0.01
3 -1 1 0 0
3 -1 1 0 0
3 1 -1 0 0
3 1 -1 0 0
-3 1 1 0 0
-3 1 1 0 0
-1 -3 -1 -0.01 0
-1 -3 -1 0 0
-1 -3 -1 0 0
1 1 -3 0 0.01
-1 3 1 0 0.01
3 -1 1 0 0
-1 -1 -3 0 0
-1 -1 -3 0 0.01
-1 -1 -3 0 0.01
-1 -1 -3 0 0
1 -1 3 0 0.01
1 -1 3 0 0
1 -1 3 0.01 0.01
1 1 -3 0 0.01
1 3 -1 0 0
-1 1 3 0 0
1 -3 1 0 0
-1 1 3 0 0.01
1 3 -1 0 0
1 -3 1 0 0
-1 3 1 0.01 0
-1 -3 1 0 0
1 -3 -1 0 0
-1 3 -1 0 0
-1 -1 3 0 0
1 -1 -3 0 0.01
-1 3 -1 0 0
1 -1 -3 0 0.01
-1 -1 3 -0.01 0.01
-1 -1 3 0 0
-1 1 -3 0 0
-1 1 -3 -0.01 0.01
-1 -3 1 0 0
1 1 3 0.01 0
1 1 3 0 0.01
1 1 3 0.01 0.01
1 1 3 0 0.01
-1 1 -3 -0.01 0.01
1 3 1 0 0
1 3 1 0 0
1 3 1 0.01 0.01
3 -1 -1 0 0.01
3 -1 -1 0 0
-1 -3 1 0 0
-3 -1 1 0 0
-3 -1 1 0 0
-3 1 -1 0 0
-3 1 -1 0 0
-3 1 -1 0 0
3 1 1 0 0
3 1 1 0 0
3 1 1 0 0
-3 -3 -1 0.01 0.01
-3 -3 -1 0.05 0.01
-3 -3 -1 0 0
1 -3 3 0 0.01
3 -1 3 0.01 0.01
-3 -1 -3 0 0.01
-3 -1 -3 0.01 0.01
-3 -1 -3 0.01 0.01
3 1 -3 0.01 0.01
-1 -3 -3 0.01 0.01
1 -3 3 0.01 0.01
1 -3 3 0 0.01
3 -3 1 0 0.01
3 3 -1 0.01 0.01
-3 1 3 0 0
-3 1 3 -0.01 0.01
1 3 -3 0.02 0.01
-1 3 3 0 0.01
3 -1 3 0 0
3 -1 3 0.01 0.01
-3 3 1 0.01 0.01
-3 3 1 0 0.01
-3 3 1 0 0.01
-1 -3 -3 0.01 0.01
-1 -3 -3 0.01 0.01
1 3 -3 0 0.01
1 3 -3 0 0.01
1 -3 3 -0.01 0.01
3 1 -3 0 0.01
3 -3 1 0.03 0.01
3 3 -1 0 0.01
3 -3 1 0 0
-1 3 3 0 0.01
-1 3 3 0 0.01
-1 -3 3 0 0.01
-3 3 -1 0 0
1 -3 -3 -0.01 0.01
-1 3 -3 -0.01 0.01
-1 3 -3 0.01 0.01
-1 -3 3 0 0.01
-3 -3 1 0 0.01
-3 -1 3 0.01 0.01
-1 -3 3 0 0.01
-3 3 -1 0 0.01
1 3 3 0 0.01
1 3 3 0.01 0.01
1 3 3 -0.01 0.01
1 -3 -3 0 0.01
3 -3 -1 0.01 0.01
3 -3 -1 -0.01 0
-3 1 -3 -0.01 0.01
-3 1 -3 0 0
-1 3 -3 0.01 0.01
3 -1 -3 -0.01 0.01
3 -1 -3 0.01 0.01
-3 -3 1 0 0
-3 3 -1 0.02 0.01
-3 3 -1 0.02 0.01
-1 3 -3 0.02 0.01
-3 -1 3 0 0.01
3 1 3 0 0.01
3 1 3 0.01 0.01
3 1 3 0 0.01
-3 1 -3 0.01 0.01
1 3 3 0.01 0.01
3 3 1 0 0.01
3 3 1 0.01 0.01
3 3 1 0.02 0.01
-3 -3 -3 0.01 0.02
-3 -3 -3 0.02 0.01
-3 -3 -3 0 0
3 -3 3 0.02 0.01
3 -3 3 0.01 0.01
3 3 -3 0 0.01
3 3 -3 0 0.01
3 -3 3 0.01 0.01
-3 3 3 0.01 0.02
-3 3 3 0.02 0.01
3 -3 -3 0.03 0.02
3 -3 -3 0.01 0.01
-3 3 -3 0.01 0.01
-3 3 -3 0 0.01
-3 -3 3 0.01 0.01
-3 -3 3 0 0
-3 3 -3 0.01 0.01
3 3 3 0.01 0.01
3 3 3 0 0.01
3 3 3 0 0.01
3 3 3 0 0.01
-4 0 0 230.39 11.92
0 0 -4 280.85 12.08
0 0 -4 239.42 11.98
0 0 4 241.26 11.99
2 0 4 9.41 0.49
2 0 4 9.14 0.48
2 0 4 9.92 0.49
4 -2 0 9.71 0.48
4 -2 0 9.38 0.47
4 2 0 10.16 0.48
4 2 0 9.47 0.47
0 4 2 9.86 0.47
0 4 2 9.86 0.47
2 0 -4 9.55 0.49
2 0 -4 9.99 0.48
0 4 -2 9.45 0.47
0 4 2 9.57 0.48
-2 0 4 9.29 0.48
-4 2 0 9.87 0.47
-2 0 -4 9.51 0.49
-2 0 -4 9.37 0.48
-4 -2 0 9.97 0.47
-4 -2 0 9.96 0.48
2 4 0 9.52 0.46
4 0 -2 10.2 0.47
4 0 2 9.43 0.48
4 0 2 9.41 0.47
4 0 2 9.89 0.47
4 0 -2 9.34 0.48
2 4 0 8.19 0.47
2 4 0 9.61 0.47
0 2 4 9.86 0.47
0 2 4 9.72 0.49
0 2 4 9.61 0.48
0 2 4 9.74 0.48
0 2 -4 9.47 0.48
0 -2 4 10.26 0.49
0 -2 4 9.89 0.49
0 2 -4 9.34 0.49
0 2 -4 9.95 0.48
-2 4 0 9.28 0.46
0 -2 -4 9.68 0.49
0 -2 -4 9.22 0.48
-4 0 -2 9.84 0.48
-4 0 -2 9.3 0.47
-4 0 2 9.89 0.47
-2 -4 0 9.41 0.47
-2 4 0 9.65 0.47
-4 -2 -2 20.02 0.97
-4 -2 -2 19.69 0.96
4 -2 2 19.5 0.96
4 -2 2 20.79 0.96
4 2 -2 19.71 0.96
4 2 -2 19.67 0.96
-4 2 2 17.12 0.96
-4 2 2 20.02 0.96
-2 -4 -2 19.16 0.96
-2 -4 -2 19.24 0.96
-2 -4 -2 18.97 0.96
2 2 -4 19.52 0.97
-2 -2 -4 19.52 0.98
-2 -2 -4 19.74 0.97
2 4 -2 20.15 0.96
2 4 -2 19.42 0.96
2 -4 2 20.01 0.96
2 -4 2 19.8 0.95
2 -2 4 19.2 0.97
-2 2 4 19.64 0.97
2 -4 2 18.72 0.96
4 -2 2 18.63 0.95
2 -4 2 18.55 0.95
-2 4 2 19.07 0.96
-2 4 2 17.08 0.96
-2 4 2 19.07 0.96
2 -2 4 20.3 0.97
-2 4 -2 20.92 0.96
-2 2 -4 19.78 0.97
-2 -4 2 19.89 0.96
-2 4 -2 18.47 0.95
2 -2 -4 20.66 0.98
2 -2 -4 20.93 0.97
-2 2 -4 21.06 0.97
-2 -2 4 21.61 0.97
2 -4 -2 19.39 0.96
-2 4 -2 20.16 0.96
-2 -4 2 20.5 0.96
2 2 4 20.47 0.95
2 2 4 19.94 0.98
2 2 4 20.04 0.97
2 2 4 20.52 0.97
-2 2 -4 18.55 0.97
2 4 2 19.65 0.97
2 4 2 19.9 0.96
2 4 2 19.71 0.96
4 -2 -2 19.87 0.97
4 -2 -2 19.73 0.96
2 -4 -2 18.96 0.95
-4 -2 2 20.18 0.96
-4 2 -2 21.14 0.95
-4 2 -2 19.55 0.96
-4 2 -2 20.57 0.96
-4 2 -2 20.19 0.96
4 2 2 20.07 0.95
4 2 2 19.97 0.97
4 2 2 20.22 0.96
4 2 2 20.2 0.96
-4 -4 0 130.03 6.26
-4 -4 0 116.53 6.22
-4 0 -4 129.26 6.25
-4 0 -4 130.06 6.28
-4 0 4 127.87 6.27
-4 4 0 132.18 6.24
-4 4 0 131.39 6.25
-4 4 0 129.98 6.23
0 -4 -4 126.16 6.26
0 -4 4 123.05 6.26
0 -4 4 130.05 6.28
0 -4 4 125.74 6.23
0 4 -4 131.67 6.29
0 4 -4 129.04 6.29
0 4 -4 126.82 6.27
0 4 -4 128.15 6.28
0 4 4 127.91 6.25
0 4 4 127.98 6.28
0 4 4 125.69 6.22
0 4 4 131.48 6.25
4 -4 0 134.31 6.26
4 0 -4 126.52 6.33
4 0 -4 129.9 6.23
4 0 4 132.49 6.32
4 0 4 130.11 6.25
4 0 4 133.02 6.28
4 4 0 129.44 6.21
4 4 0 132.5 6.29
4 4 0 130.71 6.24
4 4 0 129.24 6.25
-4 -4 -2 24.09 1.21
-2 4 4 24.51 1.2
-4 -2 -4 25.04 1.22
-4 -2 -4 24.1 1.21
-4 -2 -4 24.16 1.2
2 -4 4 25.08 1.2
2 4 -4 23.43 1.2
4 -2 4 24.68 1.21
4 -2 4 23.07 1.2
-4 2 4 22.15 1.21
-4 2 4 24.77 1.2
4 -4 2 24.69 1.19
4 -4 2 24.19 1.19
2 4 -4 24.89 1.2
-2 4 4 25.51 1.2
4 4 -2 25.12 1.2
-4 4 2 24.4 1.19
-4 4 2 24.37 1.2
-2 4 4 24.61 1.21
-4 4 2 24.23 1.19
-2 -4 -4 24.28 1.21
2 -4 4 25.16 1.21
2 -4 4 25.3 1.2
4 2 -4 23.88 1.2
4 2 -4 24.26 1.21
4 4 -2 24.44 1.19
-2 4 -4 24.3 1.2
-2 4 -4 25.44 1.21
-2 -4 4 24.42 1.2
-4 -4 2 25.16 1.2
2 -4 -4 25.18 1.21
-2 -4 4 24.68 1.21
-2 -4 4 24.62 1.2
-4 -2 4 25.24 1.21
-4 4 -2 24.12 1.19
-4 -4 2 22.21 1.19
2 4 4 24.98 1.2
2 4 4 25.15 1.2
4 -4 -2 24.12 1.2
-4 4 -2 25.93 1.19
-4 4 -2 25.24 1.2
4 -2 -4 23.56 1.21
4 -2 -4 25.07 1.2
-4 2 -4 24.95 1.21
-4 2 -4 24.27 1.2
-4 2 -4 25.57 1.2
2 4 4 25 1.19
2 4 4 24.06 1.21
4 2 4 25.42 1.21
4 2 4 23.89 1.2
4 2 4 24.02 1.2
-4 4 -2 24.55 1.19
-2 4 -4 26.34 1.2
4 4 2 25.83 1.19
4 4 2 25.98 1.21
4 4 2 24.67 1.2
4 4 2 25.96 1.2
-4 -4 -4 40.28 2.11
4 4 -4 41.71 2.1
4 -4 4 41.44 2.1
4 4 -4 41.9 2.11
4 -4 4 42.68 2.1
-4 4 4 41.39 2.1
-4 4 4 42.81 2.11
-4 4 -4 44.46 2.1
-4 4 -4 43.95 2.1
4 -4 -4 43.72 2.11
-4 4 -4 45.27 2.11
-4 -4 4 46.48 2.1
4 4 4 45.08 2.09
4 4 4 45.31 2.12
4 4 4 43.44 2.1
4 4 4 44.64 2.1
-5 -1 -1 -0.01 0.01
-5 -1 -1 0 0.01
-5 -1 -1 0 0.01
5 -1 1 0.03 0.01
5 1 -1 0.02 0.01
5 1 -1 0 0.01
5 1 -1 0.02 0.01
1 5 -1 0 0.01
-5 1 1 0 0
-5 1 1 0 0.01
-1 -5 -1 0.02 0.01
1 1 -5 0.01 0.02
-1 -1 -5 0.01 0.02
-1 -1 -5 0 0.02
-1 -1 -5 0.01 0.02
5 -1 1 0 0.01
1 5 -1 0.02 0.01
1 -1 5 0.03 0.02
1 -1 5 0 0.02
1 1 -5 -0.01 0.02
-1 1 5 0 0
-1 1 5 0.01 0.02
-1 1 5 0 0.02
5 -1 1 0.02 0.01
1 1 -5 0 0
-1 5 1 0 0.01
1 5 -1 0.01 0
1 -1 5 0.01 0.02
1 -1 5 0.02 0.02
5 -1 1 0 0.01
-1 5 -1 0.01 0.01
1 -1 -5 0.01 0.02
1 -1 -5 0.01 0.02
1 -5 -1 0 0.01
-1 1 -5 0 0
-1 1 -5 0 0.02
-1 1 -5 -0.01 0.02
-1 5 -1 0 0.01
-1 -1 5 0 0.02
-1 -5 1 0.01 0.01
1 1 5 -0.01 0.02
1 1 5 0.01 0.02
1 1 5 -0.01 0.02
1 -5 -1 0.01 0.01
-1 -1 5 0.01 0.02
-5 1 -1 0.01 0.01
1 5 1 0 0.01
1 5 1 -0.01 0.01
1 5 1 0.01 0.01
5 -1 -1 0.01 0.01
5 -1 -1 0.01 0.01
5 -1 -1 0.01 0.01
1 -1 -5 0 0.02
-1 -1 5 0 0.02
-5 -1 1 0 0.01
-5 -1 1 -0.01 0.01
-5 1 -1 0 0.01
-5 1 -1 0.01 0.01
5 1 1 0.02 0.01
5 1 1 -0.01 0.01
5 1 1 0 0.01
5 1 1 0 0.01
5 3 -1 22.45 1.11
5 3 -1 22.41 1.12
5 3 -1 21.76 1.12
-1 5 3 23.64 1.12
-1 5 3 23.47 1.12
-5 3 1 23.64 1.12
1 -5 3 23.81 1.11
1 -5 3 23.1 1.11
1 -5 3 23.05 1.12
1 5 -3 22.49 1.12
1 5 -3 23.24 1.12
1 5 -3 22.65 1.12
-5 -3 -1 23.63 1.13
-5 -3 -1 23.59 1.12
5 -3 1 23.22 1.12
-3 1 5 22.87 1.13
3 -1 5 22.56 1.14
3 -1 5 21.55 1.13
3 -1 5 21.62 1.13
3 1 -5 22.42 1.14
3 1 -5 22.66 1.13
-3 -1 -5 23.14 1.11
-3 -1 -5 22.64 1.14
-3 -1 -5 22.95 1.13
-3 -1 -5 23.03 1.13
-1 -5 -3 24.03 1.12
-1 -5 -3 23.61 1.12
-5 3 1 24.1 1.12
-3 1 -5 21.39 1.13
3 -1 -5 23.33 1.13
5 3 1 23 1.12
3 -1 -5 22.37 1.14
-1 -5 3 23.74 1.11
-1 -5 3 23.8 1.12
-1 -5 3 24.23 1.12
-1 5 -3 24.17 1.12
-1 5 -3 22.97 1.12
-1 5 -3 22.47 1.12
-1 5 -3 22.92 1.12
5 3 1 23.02 1.11
5 3 1 23.41 1.12
-3 1 -5 22.01 1.13
5 3 1 24.21 1.12
3 1 5 22.48 1.14
3 1 5 22.37 1.13
3 1 5 22.28 1.13
5 -3 -1 24.07 1.13
-3 -1 5 22.99 1.14
-3 -1 5 22.66 1.13
-5 3 -1 22.92 1.11
-5 3 -1 23.19 1.12
-5 3 -1 23.01 1.12
-5 3 -1 23.1 1.12
1 -5 -3 23.85 1.12
-5 -3 1 23 1.12
1 5 3 22.64 1.12
1 5 3 23.92 1.12
1 5 3 22.43 1.13
-3 5 1 22.5 1.11
-5 -1 -3 23.22 1.14
1 3 -5 23.36 1.13
1 3 -5 22.57 1.14
5 1 -3 23.6 1.12
5 -1 3 22.32 1.13
5 1 -3 23.58 1.13
-5 -1 -3 22.16 1.12
-1 -3 -5 22.6 1.14
5 -1 3 23.13 1.11
5 -1 3 23.21 1.13
5 -1 3 22.54 1.12
3 -5 1 23.52 1.11
3 5 -1 22.68 1.12
3 5 -1 22.78 1.11
-3 -5 -1 22.75 1.12
1 -3 5 24.71 1.14
1 3 -5 22.53 1.14
-1 3 5 22.78 1.14
-5 -1 -3 22.1 1.13
-1 3 5 24.5 1.14
-1 3 5 23.42 1.13
-3 -5 -1 23.12 1.11
-5 1 3 23.45 1.13
1 -3 5 22.41 1.14
-3 5 1 23.49 1.12
-3 5 1 23.74 1.12
-1 -3 -5 23.34 1.13
5 -1 -3 23.28 1.12
5 1 3 23.48 1.13
5 1 3 23.34 1.13
3 5 1 23.32 1.12
3 -5 -1 23.63 1.12
5 1 3 23.24 1.13
1 -3 -5 22.62 1.13
3 5 1 23.95 1.11
-3 -5 1 22.81 1.12
-3 -5 1 21.86 1.11
-3 5 -1 23.25 1.11
-3 5 -1 22.6 1.11
-3 5 -1 23.02 1.11
3 5 1 23.13 1.12
5 1 3 23.11 1.12
1 3 5 23.48 1.12
1 3 5 23.44 1.14
1 3 5 21.74 1.13
1 3 5 23.56 1.14
-1 -3 5 22.7 1.14
-1 -3 5 23.14 1.14
-1 3 -5 23.96 1.14
-1 3 -5 22.03 1.14
-1 3 -5 23.33 1.13
-1 3 -5 21.83 1.13
3 5 1 23.13 1.12
5 -1 -3 23.28 1.12
5 -1 -3 23.88 1.14
-5 -1 3 23.08 1.13
-5 -1 3 22.89 1.13
-5 1 -3 24.05 1.13
-5 1 -3 22.9 1.12
-5 -3 -3 0.01 0.02
-5 -3 -3 0 0.02
-5 -3 -3 0 0.01
5 -3 3 0 0.01
5 -3 3 0 0
5 3 -3 0.02 0.02
5 3 -3 0 0.01
3 5 -3 0 0.01
3 5 -3 -0.01 0.01
-5 3 3 0 0.02
-5 3 3 0.01 0.02
-3 -5 -3 0 0.02
-3 -5 -3 0.03 0.02
3 -5 3 0.01 0.02
-3 5 3 0 0.02
-3 -3 -5 0.01 0.03
-3 -3 -5 0.02 0.02
-3 -3 -5 0 0.01
3 -3 5 0.01 0.01
3 3 -5 0.01 0.02
3 3 -5 0 0.02
3 -5 3 0 0.01
3 -3 5 0 0.02
-3 3 5 0.03 0.03
-3 3 5 -0.01 0.02
-3 5 3 0.04 0.02
3 -5 3 0.01 0.01
3 -5 3 0.02 0.01
-3 5 3 0.01 0.02
-3 5 -3 0.01 0.01
-3 -5 3 0 0.02
3 -5 -3 0.01 0.02
-3 5 -3 -0.01 0.01
-3 5 -3 -0.01 0.01
-3 -5 3 0 0.01
3 -3 -5 0.02 0.03
-3 3 -5 0.06 0.02
-3 3 -5 0.01 0.02
-3 -3 5 0 0.02
-3 -3 5 0 0
-3 3 -5 0.01 0.02
3 3 5 0.02 0.01
3 3 5 0.05 0.03
3 3 5 0.02 0.02
3 3 5 -0.01 0.02
-5 3 -3 0 0.01
-5 3 -3 0 0.02
3 5 3 0.01 0.01
3 5 3 -0.01 0.02
3 5 3 0.03 0.02
3 5 3 0.01 0.02
5 -3 -3 0 0.01
5 -3 -3 0.01 0.02
-5 -3 3 0 0.02
-5 -3 3 0 0
-5 3 -3 0.01 0.01
-5 3 -3 0 0.02
5 3 3 -0.01 0.01
5 3 3 0.02 0.02
5 3 3 0.01 0.02
5 3 3 0 0.02
-5 -5 -1 0.02 0.02
-5 -5 -1 0.07 0.02
5 1 -5 0 0.02
5 1 -5 -0.03 0.01
-5 -1 -5 -0.01 0.02
-5 -1 -5 0.01 0.02
-5 -1 -5 -0.01 0.02
1 -5 5 0.01 0.02
5 5 -1 -0.01 0.01
5 5 -1 -0.01 0.01
5 5 -1 0.01 0.01
5 -1 5 0 0.02
-5 1 5 0 0.01
-5 1 5 0.01 0.02
-1 5 5 0 0.01
1 -5 5 -0.02 0.02
1 5 -5 -0.02 0.01
1 5 -5 -0.01 0.02
5 -5 1 0.01 0.01
-5 5 1 0.03 0.02
-5 5 1 0.06 0.02
-5 5 1 0 0.01
-1 -5 -5 0.01 0.02
-1 -5 -5 0 0.02
1 5 -5 0 0.02
-1 5 5 0 0.02
1 -5 5 0.01 0.02
-1 5 5 -0.02 0.02
1 5 -5 0.01 0.02
5 -1 5 0 0.02
5 -1 5 0 0.02
-1 5 -5 0 0.02
-1 -5 5 0 0.02
-5 5 -1 -0.01 0.01
-1 5 -5 0 0.01
1 -5 -5 -0.01 0.02
-1 -5 5 0.01 0.02
-5 -1 5 0 0.02
-5 5 -1 0.01 0.01
-5 5 -1 0.02 0.01
-1 5 -5 -0.01 0.02
-1 -5 5 0 0.02
1 5 5 0.01 0.02
1 5 5 0.02 0.02
1 5 5 0.03 0.02
1 5 5 0 0.02
5 -5 -1 0.01 0.02
-5 5 -1 0 0.01
5 -1 -5 0 0.03
5 -1 -5 0.01 0.02
-5 1 -5 0 0.02
-5 1 -5 -0.01 0.02
-1 5 -5 0.01 0.02
-1 5 -5 0.02 0.02
-5 -5 1 0.01 0.01
-5 -5 1 0.12 0.02
5 1 5 0 0.01
5 1 5 0 0.02
5 1 5 0.01 0.02
5 1 5 0.01 0.02
-5 -1 5 0.01 0.02
-5 1 -5 0 0
5 5 1 0.01 0.01
5 5 1 0.01 0.02
5 5 1 0.01 0.01
5 5 1 0 0.01
-5 -5 -3 -0.01 0.02
-5 -5 -3 -0.01 0.01
5 5 -3 0.01 0.02
-5 -3 -5 0 0.02
-5 -3 -5 0 0.02
5 -5 3 0 0.01
3 -5 5 0.01 0.01
5 -3 5 -0.01 0.01
5 -3 5 0 0
5 3 -5 0 0.02
-5 3 5 0.03 0.03
-5 3 5 0.01 0.02
3 -5 5 0 0.02
-3 5 5 0 0.02
5 -5 3 0.01 0.01
3 5 -5 0 0.02
5 5 -3 0.02 0.01
-5 5 3 0.01 0.02
-5 5 3 0.01 0.02
-5 5 3 0.01 0.02
-3 -5 -5 -0.01 0.02
-3 -5 -5 0 0.02
-3 5 5 0.01 0.02
3 5 -5 0.01 0.02
3 -5 5 0 0.02
5 3 -5 0.01 0.02
-3 5 5 0.01 0.02
-3 -5 5 0.02 0.02
-3 5 -5 0 0.01
-3 5 -5 0.01 0.02
-5 5 -3 0.01 0.01
-5 -5 3 0 0.01
-3 -5 5 0 0.01
3 -5 -5 0 0.02
-5 5 -3 0 0.01
-5 -3 5 0.02 0.02
-3 -5 5 -0.02 0.02
-5 5 -3 0 0.01
-3 5 -5 0 0.02
3 5 5 0.02 0.01
3 5 5 0 0.02
3 5 5 0.01 0.02
3 5 5 0 0.02
5 -5 -3 0.01 0.02
-5 -3 5 -0.01 0.02
5 -3 -5 0.04 0.03
-5 3 -5 0.03 0.02
-5 3 -5 -0.02 0.02
-5 3 -5 0.03 0.02
-3 5 -5 0.02 0.02
5 3 5 -0.01 0.02
5 3 5 0.01 0.02
5 3 5 0.02 0.02
-5 -5 3 0.02 0.02
-5 5 -3 0 0.01
5 5 3 0.01 0.01
5 5 3 0 0.02
5 5 3 0.02 0.02
5 5 3 0 0.02
-5 -5 -5 0.14 0.04
5 -5 5 0.2 0.03
5 5 -5 0.19 0.04
-5 5 5 0.14 0.04
5 -5 -5 0.25 0.05
-5 -5 5 0.11 0.03
-5 5 -5 0.2 0.04
5 5 5 0.22 0.05
5 5 5 0.16 0.03
5 5 5 0.23 0.04
-6 0 0 381.78 18
-6 0 0 372.66 18
0 0 -6 380.79 18.18
0 0 -6 363.95 18.05
0 0 -6 377.5 18.1
0 0 6 365.04 18.11
0 0 6 386.62 18.14
0 0 6 381.15 18.1
0 0 6 380.05 18.1
6 0 0 349.37 17.95
-2 0 6 22.59 1.13
-2 0 6 22.1 1.13
-2 0 6 22.32 1.12
0 -6 -2 22.56 1.1
0 -6 2 21.85 1.1
0 6 -2 21.78 1.1
0 6 2 23.44 1.1
0 6 2 23.07 1.1
2 0 -6 22.49 1.13
2 0 -6 23.32 1.12
2 0 6 23.79 1.13
2 0 6 23.23 1.12
2 0 6 23.62 1.12
6 -2 0 22.69 1.1
6 -2 0 22.56 1.11
6 -2 0 22.42 1.1
6 2 0 22.03 1.1
6 2 0 22.5 1.11
6 2 0 22.27 1.1
-2 0 -6 24.34 1.12
-6 -2 0 22.36 1.11
-6 -2 0 23.16 1.11
-6 -2 0 23.26 1.1
-6 2 0 22.34 1.11
-6 2 0 21.72 1.1
-2 0 -6 23.59 1.12
-4 0 6 22.41 1.08
-4 0 -6 22.24 1.07
0 6 4 21.05 1.06
0 6 4 21.97 1.07
0 6 4 21.26 1.06
0 6 4 21.21 1.06
4 0 -6 21.22 1.09
4 0 -6 22.71 1.07
4 0 6 21.18 1.08
4 0 6 21.25 1.07
4 0 6 21.32 1.07
6 -4 0 21.75 1.06
6 4 0 21.87 1.06
6 4 0 21.98 1.06
-6 4 0 22.5 1.05
-6 4 0 21.71 1.06
-6 4 0 21.72 1.05
-4 0 -6 20.96 1.07
0 -6 4 22.54 1.07
0 6 -4 21.33 1.06
-6 -4 0 22.17 1.07
0 -6 4 21.65 1.06
0 -6 4 22.12 1.05
0 -6 4 21.59 1.05
0 6 -4 21.64 1.06
0 6 -4 21.07 1.06
0 -6 -4 21.14 1.06
-4 0 6 21.77 1.07
0 2 -6 20.34 1.11
0 2 -6 20.71 1.11
6 0 2 23.61 1.1
6 0 2 23.06 1.09
2 6 0 23.12 1.08
6 0 -2 22.21 1.08
2 6 0 22.99 1.08
0 2 6 22.35 1.11
6 0 -2 22.14 1.1
6 0 -2 23.57 1.09
-6 0 -2 23.32 1.09
-6 0 -2 21.89 1.09
-6 0 2 22.45 1.09
-2 -6 0 22.08 1.08
-2 6 0 22.44 1.08
0 -2 -6 23.04 1.12
0 -2 -6 22.72 1.11
0 -2 -6 23.46 1.11
0 -2 6 21.15 1.11
0 -2 6 21.48 1.11
0 2 6 23.08 1.11
2 6 0 23.37 1.08
6 0 2 22.77 1.09
6 0 2 21.85 1.09
0 2 6 23.66 1.12
0 2 -6 20.76 1.1
0 2 -6 20.79 1.1
2 6 -2 35.6 1.77
-6 -2 -2 35.21 1.77
-6 -2 -2 36.66 1.77
-6 -2 -2 37.13 1.76
2 2 -6 36.08 1.77
-2 -2 -6 35.04 1.78
-2 -2 -6 34.61 1.77
6 2 -2 34.8 1.75
-2 -6 -2 37.19 1.76
-6 2 2 35.82 1.77
2 6 -2 35.72 1.75
-2 2 6 34.91 1.78
2 -2 6 34.93 1.78
-2 -2 -6 35.38 1.79
-2 -6 -2 35.06 1.75
-2 6 2 35.42 1.76
6 -2 2 34.72 1.76
6 -2 2 34.74 1.76
6 -2 2 34.08 1.76
-2 6 2 34.42 1.76
6 2 -2 35.51 1.77
6 2 -2 35.62 1.76
2 -2 6 36.19 1.79
2 -6 2 34.88 1.75
-2 6 2 36.24 1.76
2 -2 6 37.12 1.78
-6 2 2 36.62 1.76
2 -6 2 35.08 1.77
2 2 -6 35.41 1.79
-2 6 -2 37.92 1.75
-2 6 -2 36.37 1.76
-6 2 -2 36.61 1.76
6 -2 -2 36.3 1.75
2 2 6 37.05 1.78
6 -2 -2 37.95 1.77
2 -2 -6 38.15 1.79
-2 6 -2 36.88 1.75
6 2 2 39.58 1.76
2 6 2 38.66 1.77
2 6 2 38.17 1.76
-2 6 -2 35.96 1.75
-6 -2 2 36.31 1.77
-6 -2 2 37.26 1.76
-6 2 -2 36.5 1.77
-2 -2 6 36.67 1.78
-2 -2 6 37.43 1.79
-2 2 -6 34.75 1.79
-2 2 -6 38.42 1.78
-2 2 -6 37.96 1.78
2 2 6 37.32 1.79
-2 -6 2 37.02 1.76
6 2 2 37.26 1.77
-2 -6 2 36.58 1.77
-2 -6 2 38.18 1.76
2 6 2 36.63 1.76
6 2 2 37.64 1.76
2 -2 -6 37.55 1.78
-6 2 -2 37.31 1.76
6 -2 -2 36.85 1.76
6 2 2 37.99 1.76
-4 -2 -6 10.47 0.55
6 4 -2 10.88 0.52
-6 4 2 11.14 0.52
-2 6 4 10.47 0.54
-2 6 4 10.69 0.53
6 -4 2 11.08 0.52
2 -6 4 10.52 0.52
2 -6 4 10.87 0.52
2 -6 4 10.89 0.52
2 -6 4 11.58 0.53
2 6 -4 10.73 0.53
2 6 -4 10.5 0.53
6 -4 2 10.81 0.52
-4 -2 -6 10.5 0.54
-4 -2 -6 10.84 0.54
-6 4 2 10.99 0.53
4 -2 6 10.7 0.54
4 2 -6 10.46 0.55
4 2 -6 11.02 0.54
-2 -6 -4 11.16 0.54
-2 -6 -4 11.3 0.53
6 4 -2 10.34 0.52
6 4 -2 10.73 0.53
-4 2 6 11.26 0.54
-2 6 4 10.63 0.53
4 2 6 10.53 0.55
4 2 6 10.13 0.54
4 2 6 9.74 0.54
-2 6 -4 10.06 0.53
-4 -2 6 10.41 0.54
-4 2 -6 10.3 0.55
2 -6 -4 10.75 0.53
-2 -6 4 10.44 0.52
-2 -6 4 10.22 0.53
-2 6 -4 10.28 0.53
6 4 2 10.48 0.52
6 4 2 10.5 0.53
-6 -4 2 10.51 0.53
-2 -6 4 10.2 0.53
6 4 2 10.43 0.53
-6 4 -2 10.47 0.52
-6 4 -2 10.27 0.53
-6 4 -2 9.87 0.52
-6 4 -2 10.55 0.52
-2 6 -4 10.52 0.53
4 2 6 10.36 0.51
4 -2 -6 9.76 0.54
-2 6 -4 10.18 0.53
6 -4 -2 10.2 0.51
6 -4 -2 10.13 0.53
6 4 2 10.36 0.52
2 6 4 10.76 0.53
4 -2 -6 10.28 0.55
2 6 4 10.37 0.53
2 6 4 10.14 0.54
-4 -2 6 10.3 0.54
-4 2 -6 9.92 0.54
-4 2 -6 10.89 0.54
4 -6 0 21.64 1.05
0 4 6 21.48 1.07
0 4 6 21.67 1.07
0 4 6 21.54 1.05
0 4 6 22.64 1.09
4 6 0 21.85 1.06
4 6 0 21.95 1.05
6 0 4 21.68 1.06
6 0 4 22.18 1.07
0 4 -6 20.84 1.07
-6 0 -4 21.23 1.07
-6 0 -4 21.14 1.06
-6 0 4 22.07 1.06
-4 -6 0 22.06 1.06
-4 -6 0 21.94 1.05
0 4 -6 21.27 1.07
-4 6 0 21.79 1.06
-4 6 0 22.02 1.05
-4 6 0 21.82 1.05
0 -4 6 22.39 1.08
0 -4 6 22.5 1.08
0 -4 6 19.03 1.06
0 4 -6 21.95 1.08
0 4 -6 21.75 1.08
4 6 0 21.37 1.05
6 0 -4 20.7 1.07
6 0 -4 21.4 1.06
6 0 4 21.81 1.07
4 6 0 21.76 1.04
4 -6 0 22.31 1.06
2 4 -6 10.12 0.54
6 2 -4 10.52 0.54
6 2 -4 10.8 0.53
-2 4 6 11.01 0.54
-4 -6 -2 10.29 0.53
4 -6 2 11.22 0.51
6 -2 4 11.17 0.53
2 -4 6 10.36 0.53
-6 -2 -4 11.18 0.54
-6 -2 -4 11.53 0.53
-4 6 2 11 0.53
-4 6 2 11.18 0.53
2 4 -6 11.16 0.54
-4 -6 -2 11.06 0.52
-6 2 4 8.69 0.53
-6 2 4 10.65 0.53
2 -4 6 10.49 0.54
-6 -2 -4 10.85 0.55
2 -4 6 11.47 0.55
4 -6 2 11.1 0.51
4 -6 2 11.22 0.53
4 6 -2 11.01 0.52
4 6 -2 10.54 0.52
-2 -4 -6 10.86 0.55
-4 6 2 10.9 0.52
-2 4 6 11.17 0.55
4 6 2 10.08 0.53
-6 -2 4 9.94 0.53
-6 -2 4 10.51 0.53
2 4 6 11.12 0.54
4 -6 -2 10.01 0.52
-6 2 -4 10.44 0.53
2 4 6 9.85 0.54
6 2 4 10.28 0.53
2 4 6 10.39 0.52
-6 2 -4 10.39 0.54
-4 -6 2 10.09 0.52
-4 6 -2 10.68 0.52
-4 6 -2 10.28 0.52
-4 6 -2 10.18 0.52
6 -2 -4 10.31 0.51
6 -2 -4 9.99 0.54
4 6 2 10.27 0.52
4 6 2 10.21 0.52
2 4 6 10.47 0.55
4 6 2 9.88 0.51
-2 -4 6 10.41 0.54
-2 -4 6 10.48 0.55
-2 4 -6 9.2 0.53
-2 4 -6 10.24 0.54
-2 4 -6 10.24 0.54
-2 4 -6 10.27 0.54
-4 -6 2 10.25 0.52
6 2 4 9.97 0.52
6 2 4 10.1 0.54
2 -4 -6 10.39 0.55
6 2 4 10.22 0.53
-6 2 -4 10.18 0.53
-6 -4 -4 16.32 0.83
-6 -4 -4 17.16 0.8
4 4 -6 15.97 0.83
4 4 -6 17.12 0.82
4 -6 4 17.24 0.8
6 -4 4 17 0.81
6 -4 4 14.7 0.8
6 4 -4 16.93 0.82
-6 4 4 16.93 0.82
-6 4 4 16.32 0.81
-4 -6 -4 16.41 0.82
-4 -6 -4 17.54 0.81
4 -6 4 17.07 0.8
4 -6 4 17.65 0.81
-4 -4 -6 17.37 0.84
-4 -4 -6 16.84 0.8
4 -6 4 16.14 0.81
4 -4 6 16.93 0.82
4 6 -4 16.44 0.81
4 6 -4 16.22 0.8
6 4 -4 15.95 0.81
-4 6 4 16.96 0.82
-4 4 6 17.15 0.83
-4 6 4 17.02 0.81
-4 4 6 16.23 0.82
-4 6 4 17.27 0.81
-4 6 -4 15.24 0.8
-4 6 -4 15.81 0.81
-4 4 -6 15.33 0.81
-4 -4 6 16.24 0.81
-4 6 -4 15.57 0.81
4 -6 -4 15.64 0.82
-4 -4 6 16.13 0.82
-6 4 -4 16.84 0.8
-4 -6 4 15.98 0.8
-4 -6 4 15.87 0.81
4 -4 -6 16.81 0.83
4 -4 -6 16.24 0.81
-6 -4 4 16.71 0.81
-6 -4 4 16.2 0.8
-6 4 -4 16.47 0.8
4 4 6 16.42 0.8
4 4 6 16.59 0.83
4 4 6 16.04 0.82
4 4 6 16.09 0.82
-4 4 -6 16.6 0.8
-4 4 -6 15.53 0.82
4 6 4 16.1 0.8
4 6 4 15.83 0.82
4 6 4 16.39 0.81
4 6 4 16.29 0.81
6 -4 -4 16.03 0.79
6 -4 -4 16.03 0.82
6 -4 -4 15.65 0.81
-6 4 -4 16.54 0.82
-6 4 -4 16.04 0.81
-6 4 -4 16.12 0.81
-4 4 -6 16.42 0.82
6 4 4 15.79 0.8
6 4 4 16.08 0.82
6 4 4 15.51 0.81
6 4 4 15.79 0.81
-6 -6 0 6 0.33
-6 -6 0 5.87 0.32
-6 0 -6 5.71 0.34
-6 0 -6 6.43 0.34
-6 0 -6 5.98 0.33
-6 0 6 6.55 0.35
-6 0 6 6.04 0.34
-6 0 6 6.31 0.32
-6 6 0 6.11 0.32
-6 6 0 6.46 0.32
-6 6 0 5.95 0.31
0 -6 -6 6.17 0.33
0 -6 6 6.73 0.33
0 -6 6 7.17 0.34
0 -6 6 6.49 0.33
0 -6 6 6.93 0.33
0 6 -6 6.83 0.32
0 6 -6 6.87 0.34
0 6 -6 6.39 0.34
0 6 -6 6.51 0.33
0 6 -6 6.59 0.33
0 6 6 6.23 0.32
0 6 6 6.11 0.34
0 6 6 6.19 0.33
0 6 6 6.4 0.34
6 -6 0 5.96 0.32
6 -6 0 6.13 0.33
6 0 -6 5.89 0.35
6 0 -6 5.94 0.33
6 0 -6 6.21 0.33
6 0 6 5.93 0.34
6 0 6 5.99 0.33
6 0 6 6.23 0.34
6 0 6 5.87 0.32
6 6 0 6.29 0.31
6 6 0 6.17 0.32
6 6 0 5.94 0.32
-2 6 -6 7.04 0.32
-2 6 -6 6.42 0.35
-2 6 -6 6.56 0.34
-2 6 -6 6.37 0.34
-2 6 -6 6.38 0.34
-2 -6 6 6.26 0.34
-6 -2 6 6.32 0.33
-6 -2 6 6.4 0.34
-6 -2 6 5.94 0.34
2 -6 -6 6.87 0.34
-6 2 -6 6.3 0.31
-6 -6 2 6.06 0.33
-2 -6 6 6.41 0.34
-2 -6 6 6.66 0.33
-2 -6 6 6.08 0.32
-2 -6 6 6.03 0.33
-6 6 -2 6.09 0.32
2 6 6 6.85 0.33
2 6 6 6.28 0.35
2 6 6 6.61 0.34
2 6 6 6.68 0.34
6 -6 -2 6.02 0.33
6 -6 -2 6.5 0.33
-6 2 -6 6 0.34
6 -2 -6 6.28 0.36
-6 -6 2 5.9 0.32
-6 -6 2 6.15 0.32
-6 6 -2 6.47 0.33
-6 6 -2 6.13 0.32
-6 6 -2 6.11 0.32
6 2 6 6.31 0.31
6 2 6 6.46 0.35
6 2 6 6.44 0.34
6 2 6 6.48 0.34
-6 2 -6 6.02 0.35
-6 2 -6 6.18 0.34
6 6 2 6.4 0.32
6 6 2 6.82 0.34
6 6 2 6.52 0.33
6 6 2 6.29 0.33
-6 -6 -4 1.93 0.12
-6 -6 -4 1.76 0.14
-6 -6 -4 1.82 0.12
-6 -6 -4 2.09 0.11
6 6 -4 1.84 0.13
6 6 -4 1.91 0.12
6 -6 4 1.97 0.12
6 -6 4 1.94 0.12
-6 -4 -6 1.81 0.15
-6 -4 -6 1.78 0.13
-6 -4 -6 1.82 0.12
4 6 -6 2 0.14
6 -4 6 1.81 0.13
6 -4 6 1.85 0.12
6 4 -6 2.01 0.14
6 4 -6 1.84 0.13
4 -6 6 1.9 0.14
-6 4 6 1.88 0.14
-6 4 6 1.94 0.13
4 -6 6 1.79 0.11
6 -6 4 2.03 0.11
4 6 -6 2.13 0.13
-4 -6 -6 2.03 0.13
-4 6 6 2.01 0.12
-6 6 4 1.98 0.12
-6 6 4 2.05 0.14
-6 6 4 2.08 0.13
-4 -6 -6 2.02 0.11
-4 -6 -6 1.96 0.15
4 -6 6 1.99 0.13
-4 -6 -6 2.04 0.12
4 -6 6 2.02 0.13
-4 6 6 1.91 0.13
-4 6 6 2.1 0.15
-6 6 -4 2.05 0.13
-4 6 -6 2.33 0.12
-4 6 -6 2.25 0.14
-4 6 -6 2.26 0.14
-4 6 -6 2.27 0.13
-6 6 -4 2.28 0.13
-4 -6 6 2.2 0.14
-4 -6 6 2.15 0.13
-4 -6 6 2.31 0.15
4 -6 -6 2.21 0.15
4 -6 -6 2.27 0.13
-6 4 -6 2.2 0.14
-4 -6 6 2.38 0.13
-4 -6 6 2.27 0.12
-6 6 -4 2.08 0.12
-6 -4 6 2.21 0.12
4 6 6 2.33 0.13
4 6 6 2.4 0.15
4 6 6 2.23 0.14
4 6 6 2.29 0.14
6 -6 -4 2.18 0.11
6 -6 -4 2.16 0.14
6 -6 -4 2.21 0.12
-6 -6 4 2.15 0.13
-6 -6 4 2.2 0.12
-6 6 -4 2.11 0.13
6 -4 -6 2.15 0.15
6 -4 -6 2.12 0.13
-6 -4 6 2.1 0.13
-6 -4 6 2.13 0.13
-6 4 -6 2.16 0.12
-6 4 -6 2.21 0.15
-6 4 -6 2.06 0.14
6 4 6 2.42 0.15
6 4 6 2.39 0.14
6 4 6 2.15 0.14
-6 -6 4 2.04 0.12
-6 -6 4 2.11 0.12
6 6 4 2.07 0.12
6 6 4 2.2 0.14
6 6 4 2.23 0.13
6 6 4 2.11 0.13
-6 -6 -6 184.21 8.94
-6 -6 -6 177.12 8.99
-6 -6 -6 189.01 8.94
6 6 -6 183.85 9.07
6 6 -6 181.05 9
6 -6 6 181.63 9.01
6 -6 6 178.31 8.95
6 -6 6 195.27 8.94
-6 6 6 187.8 8.97
-6 6 6 194.09 9.08
-6 6 -6 185.68 9.02
-6 6 -6 180.31 8.99
-6 6 -6 178.67 8.97
6 -6 -6 186.8 8.94
6 -6 -6 184.79 8.99
6 -6 -6 196.61 8.89
-6 -6 6 186.99 8.99
-6 -6 6 192.56 8.9
-6 6 -6 178.58 8.95
-6 -6 6 182.32 8.95
-6 -6 6 183.61 8.99
6 6 6 190.55 9.08
6 6 6 180.58 8.99
6 6 6 185.25 9.01
-7 -1 -1 -0.01 0.02
-7 -1 -1 0.02 0.02
-7 -1 -1 0.01 0.01
1 7 -1 0.01 0.01
1 1 -7 0.02 0.03
1 1 -7 0 0
1 1 -7 0 0.02
-7 1 1 0 0
-7 1 1 0.01 0.01
-1 -1 -7 -0.01 0.03
-1 -1 -7 -0.02 0.03
-1 -1 -7 0.03 0.03
7 1 -1 -0.01 0.02
7 1 -1 0.07 0.02
1 1 -7 0.01 0.03
1 -1 7 -0.02 0.02
1 -1 7 -0.02 0.03
1 -1 7 0 0.03
-1 1 7 -0.01 0.01
-1 1 7 0.03 0.03
-1 1 7 0 0.02
-1 7 1 0.01 0.01
7 -1 1 0 0.02
1 -7 1 -0.02 0.02
7 1 -1 0.01 0.01
7 -1 1 0 0.01
1 -1 7 0 0.02
7 -1 1 -0.01 0.02
1 -7 -1 0.03 0.02
-1 1 -7 0 0.03
-1 1 -7 0.01 0.03
1 -1 -7 0.01 0.03
-1 1 -7 0 0
-7 -1 1 0.02 0.02
-7 1 -1 0 0.02
-7 1 -1 0.01 0.01
-1 -1 7 0 0.03
1 1 7 0 0.02
1 1 7 -0.05 0.02
1 1 7 -0.01 0.03
1 1 7 -0.02 0.02
-7 -1 1 0 0.02
1 7 1 0.01 0.01
1 7 1 0 0.01
1 7 1 -0.01 0.01
7 -1 -1 0 0.01
7 -1 -1 0 0.02
1 -1 -7 0 0.02
1 -1 -7 -0.02 0.02
-7 1 -1 0 0
-1 -1 7 0.01 0.03
-1 -1 7 0 0.03
7 1 1 0.02 0.01
7 1 1 0 0.02
7 1 1 0 0.01
-3 1 7 48.5 2.38
-1 -7 -3 48.87 2.36
7 3 -1 50.36 2.37
7 3 -1 47.62 2.36
-3 -1 -7 47.34 2.4
-3 -1 -7 48.95 2.38
-3 -1 -7 48.77 2.39
-1 7 3 48.2 2.37
-1 7 3 47.2 2.36
1 -7 3 51.29 2.37
1 7 -3 50.07 2.37
1 7 -3 48.5 2.36
1 7 -3 49.63 2.36
7 -3 1 47.82 2.37
7 3 -1 48.09 2.36
-7 3 1 47.09 2.36
-7 -3 -1 49.89 2.38
-7 -3 -1 46.5 2.36
3 -1 7 49.42 2.39
3 -1 7 51.67 2.39
3 -1 7 49.34 2.39
3 1 -7 49.42 2.4
3 1 -7 50.58 2.38
-7 3 1 48.73 2.37
3 1 7 47.2 2.4
3 -1 -7 48.58 2.4
-1 7 -3 49.78 2.37
1 7 3 48.92 2.36
-1 7 -3 50.16 2.36
1 7 3 48.37 2.36
1 7 3 50.44 2.37
1 7 3 48.71 2.36
-1 -7 3 49.26 2.37
-1 7 -3 48.27 2.36
7 3 1 47.36 2.36
7 3 1 49.74 2.37
7 3 1 48.18 2.37
7 3 1 48.94 2.37
-3 1 -7 48.74 2.39
-3 1 -7 50.74 2.39
-3 -1 7 49.36 2.39
-3 -1 7 48.71 2.38
7 -3 -1 46.31 2.36
7 -3 -1 48.27 2.37
-1 7 -3 50.73 2.36
3 -1 -7 48.87 2.38
-7 -3 1 51.22 2.37
-7 -3 1 49.39 2.37
-7 3 -1 50.95 2.37
-7 3 -1 50.64 2.37
-7 3 -1 49.98 2.36
3 1 7 47.39 2.39
3 1 7 48.01 2.38
5 -1 7 24.49 1.23
-5 -1 -7 24.53 1.22
-5 -1 -7 24.98 1.22
-7 5 1 23.93 1.2
-5 -1 -7 24.48 1.24
1 7 -5 25.56 1.21
1 -7 5 24.18 1.2
-7 5 1 24.93 1.2
-7 5 1 24.14 1.21
7 5 -1 23.92 1.21
7 5 -1 24.97 1.2
-1 7 5 24.64 1.21
5 1 -7 24.69 1.21
1 -7 5 23.86 1.2
-5 1 7 25.77 1.22
1 -7 5 24.04 1.2
1 -7 5 25 1.21
1 7 -5 24.99 1.19
1 7 -5 25.21 1.21
-7 -5 -1 23.66 1.21
-7 -5 -1 25.17 1.19
-1 -7 -5 24.34 1.19
-1 -7 -5 23.83 1.2
-5 1 7 23 1.22
1 7 -5 24.05 1.21
5 -1 7 25.2 1.2
5 1 -7 24.18 1.22
7 -5 1 24.94 1.19
7 -5 1 24.32 1.2
7 5 -1 24.37 1.19
5 -1 7 23.62 1.22
-1 7 5 24.43 1.21
5 1 -7 24.82 1.24
-5 -1 -7 24.89 1.2
-5 1 -7 24.21 1.22
-7 5 -1 25.55 1.2
1 7 5 23.86 1.21
-1 7 -5 24.59 1.21
7 5 1 23.79 1.21
7 5 1 25.51 1.19
1 -7 -5 24.44 1.21
7 5 1 24.01 1.2
5 1 7 24.59 1.23
-5 -1 7 24.62 1.21
-1 -7 5 24.52 1.2
-7 5 -1 23.96 1.2
-7 5 -1 25.48 1.2
-7 5 -1 24.8 1.2
1 7 5 23.96 1.22
1 7 5 24.33 1.21
1 7 5 25.37 1.21
5 -1 -7 23.84 1.24
5 -1 -7 24.62 1.22
5 -1 -7 24.61 1.21
7 5 1 23.82 1.2
-5 -1 7 26.2 1.23
-1 -7 5 25.83 1.2
-7 -5 1 23.95 1.21
-7 -5 1 24.47 1.19
5 1 7 24.93 1.21
7 -5 -1 24.71 1.19
7 -5 -1 26.23 1.21
5 1 7 24.3 1.22
5 1 7 24.87 1.22
-1 -7 5 25.65 1.21
-1 7 -5 24.89 1.19
-1 7 -5 26.47 1.21
-1 7 -5 25.61 1.21
-1 7 -5 24.41 1.21
-5 -1 7 23.54 1.22
-1 -7 5 25.22 1.2
-1 -7 5 25.01 1.21
7 -1 3 50.98 2.35
7 -1 3 49.75 2.34
7 -1 3 48.16 2.34
7 1 -3 47.58 2.33
7 1 -3 49.65 2.35
7 1 -3 50.74 2.34
1 3 -7 48.29 2.37
-1 3 7 45.66 2.37
-1 3 7 48.26 2.37
7 -1 3 49.08 2.34
-7 1 3 47.44 2.34
1 3 -7 46.83 2.37
-1 -3 -7 41.54 2.35
1 3 -7 49.24 2.36
-3 7 1 47.91 2.33
-3 7 1 48.41 2.34
-1 -3 -7 50.52 2.37
3 -7 1 48.24 2.35
3 7 -1 49.31 2.35
3 7 -1 47.52 2.35
-7 -1 -3 49.51 2.36
-3 7 1 49.39 2.34
-7 -1 -3 47.45 2.34
1 -3 7 47.95 2.37
1 -3 7 48.06 2.36
-7 -1 -3 48.2 2.35
-3 -7 -1 47 2.34
-3 -7 -1 49.36 2.34
-1 3 7 46.61 2.36
3 -7 -1 49.94 2.35
7 -1 -3 49.85 2.34
-1 3 -7 49.77 2.36
-1 3 -7 47.46 2.36
3 7 1 49.48 2.34
3 7 1 47.96 2.34
7 1 3 48.27 2.33
-1 -3 7 48.95 2.36
-1 -3 7 49.56 2.37
-1 3 -7 46.22 2.37
7 -1 -3 47.11 2.35
-7 -1 3 50.4 2.35
-7 -1 3 47.84 2.34
-7 1 -3 48.79 2.34
-7 1 -3 47.24 2.34
3 7 1 46.61 2.33
3 7 1 46.79 2.34
-3 -7 1 46.92 2.34
-3 -7 1 48.24 2.34
-3 7 -1 52.26 2.34
-3 7 -1 50 2.34
-3 7 -1 49.99 2.34
7 -1 -3 48.82 2.33
1 3 7 51.45 2.38
1 3 7 47.59 2.36
1 3 7 48.82 2.36
7 1 3 48.79 2.35
7 1 3 47 2.34
7 1 3 47.41 2.34
-1 3 -7 49.24 2.37
3 -7 3 0.01 0.01
-7 -3 -3 -0.02 0.02
-7 -3 -3 -0.01 0.01
-7 -3 -3 0 0.01
3 -3 7 0 0
3 -3 7 0 0.02
3 3 -7 -0.02 0.02
-3 7 3 0.03 0.02
-3 7 3 -0.01 0.01
-3 3 7 -0.01 0.02
7 -3 3 0 0
-7 3 3 0.01 0.02
-7 3 3 -0.01 0.02
-3 -7 -3 0.02 0.02
-3 -7 -3 0.02 0.01
3 -7 3 0 0.01
3 -7 3 -0.02 0.02
7 3 -3 0.03 0.02
-3 -3 -7 0.03 0.03
-3 -3 -7 0 0.02
3 -3 7 -0.02 0.02
7 -3 3 -0.01 0.01
3 7 -3 0.01 0.01
7 -3 3 0 0.01
7 3 -3 0.01 0.01
7 3 -3 -0.01 0.02
-3 3 7 0.02 0.03
3 -3 7 0.01 0.02
3 3 -7 0 0.02
3 7 -3 0.04 0.01
-3 7 3 0.02 0.02
-3 7 -3 -0.01 0.01
-3 -7 3 -0.02 0.01
-3 3 -7 0 0.02
-3 3 -7 0 0.02
-3 -7 3 0 0.01
-3 -7 3 0.01 0.02
3 -3 -7 0.01 0.03
3 -3 -7 0 0.02
3 -7 -3 0.01 0.02
-3 -3 7 0 0.02
-3 3 -7 -0.01 0.02
-7 -3 3 -0.01 0.02
-7 -3 3 -0.01 0.01
-7 -3 3 -0.01 0.01
-3 7 -3 0 0.01
3 3 7 0.01 0.01
3 3 7 0.05 0.03
3 3 7 -0.01 0.02
3 3 7 -0.01 0.02
-3 -3 7 -0.01 0.02
-3 7 -3 0.01 0.01
3 7 3 0.03 0.01
3 7 3 0.02 0.02
3 7 3 0.01 0.02
3 7 3 0 0.01
7 -3 -3 0.01 0.01
7 -3 -3 0 0.02
7 -3 -3 -0.02 0.01
-3 -3 7 0.05 0.03
-3 -3 7 0.01 0.02
-7 3 -3 0 0.01
-7 3 -3 0 0.02
-7 3 -3 0 0.01
7 3 3 0 0.02
7 3 3 0.04 0.02
7 3 3 -0.02 0.01
7 3 3 0.01 0.02
5 -3 7 1.25 0.1
-5 3 7 1.24 0.11
-7 -5 -3 1.35 0.1
-7 -5 -3 1.16 0.07
-3 -7 -5 1.1 0.08
-3 7 5 1.16 0.1
-3 7 5 1.07 0.09
3 -7 5 1.25 0.08
3 -7 5 1.28 0.07
3 -7 5 1.19 0.08
-7 5 3 1.26 0.09
-7 5 3 1.19 0.08
-3 7 5 1.14 0.08
7 -5 3 1.36 0.08
7 -5 3 1.23 0.08
7 -5 3 1.41 0.07
7 5 -3 1.31 0.09
7 5 -3 1.19 0.08
5 -3 7 1.24 0.08
5 3 -7 1.29 0.11
5 3 -7 1.2 0.09
-5 -3 -7 1.11 0.11
-5 -3 -7 1.29 0.1
-5 3 7 1.17 0.1
-3 -7 -5 1.19 0.07
-3 -7 -5 1.16 0.1
3 7 -5 1.27 0.09
3 7 -5 1.13 0.08
3 -7 5 1.25 0.09
-5 -3 -7 1.01 0.08
3 7 5 0.98 0.09
3 7 5 1.12 0.1
5 -3 -7 1.11 0.09
-3 -7 5 1.28 0.08
-3 7 -5 1.37 0.09
7 -5 -3 1.23 0.08
5 3 7 1.07 0.1
5 3 7 1.03 0.09
5 3 7 1.08 0.09
5 3 7 1.23 0.09
7 -5 -3 1.2 0.07
-3 -7 5 1.28 0.08
-3 7 -5 1.2 0.09
-3 7 -5 1.24 0.09
7 5 3 1.17 0.09
7 5 3 1.35 0.09
7 5 3 1.24 0.09
-5 -3 7 1.19 0.09
-5 3 -7 1.15 0.08
-5 3 -7 1.13 0.1
-5 3 -7 1.06 0.09
-5 3 -7 1.15 0.09
-7 -5 3 1.19 0.08
3 7 5 1.14 0.09
5 -3 -7 1.16 0.11
5 3 7 1.13 0.07
-7 5 -3 1.23 0.08
7 -5 -3 1.27 0.1
7 5 3 1.13 0.07
-3 -7 5 1.31 0.09
-3 7 -5 1.29 0.07
-5 -3 7 1.15 0.1
-5 -3 7 1.33 0.1
-7 5 -3 1.25 0.09
-3 -7 5 1.31 0.09
-7 5 -3 1.2 0.08
-7 5 -3 1.28 0.08
-7 -5 3 1.24 0.08
-5 7 1 23.54 1.21
-5 7 1 23.57 1.2
1 5 -7 25.41 1.22
-5 7 1 25.82 1.21
1 -5 7 25.78 1.21
-5 -7 -1 25.5 1.2
-1 -5 -7 24.79 1.23
7 -1 5 23.92 1.2
5 -7 1 26.03 1.22
5 7 -1 25.36 1.21
5 7 -1 24.85 1.2
-7 1 5 24.46 1.22
-7 -1 -5 23.84 1.21
-5 -7 -1 23.75 1.21
-7 -1 -5 23.9 1.2
-1 5 7 25.31 1.2
-1 5 7 24.61 1.24
-1 5 7 24 1.24
-7 -1 -5 24.23 1.23
-7 -1 -5 23.51 1.22
7 1 -5 22.95 1.23
7 -1 5 25.18 1.19
7 -1 5 24.64 1.22
7 -1 5 24.38 1.21
1 -5 7 25.11 1.23
1 -5 7 24.55 1.22
7 1 -5 25.26 1.21
1 -5 7 26.25 1.22
1 5 -7 24.04 1.23
1 5 -7 24.33 1.23
5 -7 1 24.27 1.2
7 1 -5 24.05 1.21
-1 5 7 24.34 1.22
1 -5 7 24.55 1.23
-5 7 -1 24.85 1.2
1 5 7 25.71 1.24
5 -7 -1 24.52 1.2
5 -7 -1 24.24 1.21
5 7 1 24.92 1.19
-7 1 -5 24.51 1.22
-7 1 -5 25.93 1.22
5 7 1 25.16 1.21
-5 -7 1 24.33 1.21
1 5 7 24.16 1.2
-1 -5 7 25.82 1.21
1 -5 -7 24.44 1.21
-1 5 -7 24.47 1.23
5 7 1 24.6 1.2
7 -1 -5 23.69 1.23
7 -1 -5 25.71 1.21
7 -1 -5 24.41 1.21
-1 5 -7 25.39 1.24
-1 5 -7 25.11 1.22
-7 -1 5 24.46 1.22
-7 -1 5 25.54 1.21
1 5 7 24.69 1.22
1 5 7 24.43 1.23
7 1 5 24.01 1.23
7 1 5 23.18 1.21
7 1 5 23.35 1.22
7 1 5 25.04 1.2
-5 -7 1 24.68 1.2
-5 7 -1 25.16 1.21
-5 7 -1 25.51 1.2
-5 7 -1 24.42 1.2
-1 5 -7 24.98 1.22
-1 -5 7 26.47 1.23
-1 -5 7 24.51 1.23
-1 -5 7 25.38 1.22
-1 -5 7 24.81 1.21
-1 5 -7 25.77 1.21
-7 -1 5 26.21 1.22
5 7 1 25.37 1.2
5 7 -3 1.3 0.08
5 -7 3 1.32 0.09
-7 3 5 1.35 0.1
-7 3 5 1.06 0.09
-5 -7 -3 1.23 0.07
-5 -7 -3 1.15 0.09
-5 -7 -3 1.21 0.08
-5 -7 -3 1.1 0.07
-3 -5 -7 1.1 0.08
7 -3 5 1.25 0.09
7 -3 5 1.24 0.08
7 3 -5 1.21 0.1
7 3 -5 1.3 0.09
3 -5 7 1.3 0.08
3 5 -7 1.17 0.1
-5 7 3 1.14 0.08
-3 5 7 1.2 0.11
5 7 -3 1.18 0.08
-7 -3 -5 1.24 0.1
-7 -3 -5 1.31 0.09
-7 -3 -5 1.06 0.07
3 -5 7 1.2 0.09
3 -5 7 1.19 0.09
-3 -5 -7 1.25 0.11
-3 5 7 1.14 0.1
5 -7 3 1.29 0.07
5 -7 3 1.18 0.08
3 -5 7 1.16 0.1
-5 7 3 1.04 0.08
-5 7 3 1.19 0.09
-5 7 -3 1.27 0.08
7 3 5 1.23 0.09
5 -7 -3 1.25 0.09
-5 7 -3 1.16 0.08
7 -3 -5 1.2 0.08
-3 -5 7 1.25 0.07
-3 -5 7 1.24 0.09
-3 -5 7 1.45 0.11
-3 -5 7 0.96 0.09
-3 -5 7 1.15 0.08
-3 5 -7 1.33 0.08
-3 5 -7 1.25 0.1
-3 5 -7 1.34 0.1
-3 5 -7 1.12 0.09
7 3 5 1.23 0.09
7 3 5 1.05 0.09
5 -7 -3 1.09 0.08
3 -5 -7 1.1 0.1
3 -5 -7 1.21 0.09
-5 7 -3 1.19 0.08
3 5 7 1.09 0.09
3 5 7 1.07 0.09
7 3 5 1.15 0.08
7 3 5 1.32 0.1
3 5 7 1.19 0.08
3 5 7 1.08 0.1
-7 -3 5 1.36 0.09
-7 -3 5 1.08 0.09
-7 -3 5 1.19 0.08
-7 3 -5 1.24 0.07
-7 3 -5 1.29 0.08
-7 3 -5 1.28 0.1
-7 3 -5 1.28 0.09
-7 3 -5 1.21 0.09
5 7 3 1.14 0.07
5 7 3 1.09 0.09
5 7 3 1.3 0.08
5 7 3 1.15 0.08
7 -3 -5 1.12 0.07
7 -3 -5 1.36 0.11
-5 -7 3 1.19 0.07
-5 -7 3 1.23 0.08
-5 -7 3 1.22 0.08
-7 -5 -5 0.02 0.02
-7 -5 -5 -0.01 0.02
-7 -5 -5 0 0.01
-7 -5 -5 0.03 0.02
7 -5 5 0 0.02
7 -5 5 0.01 0.01
7 5 -5 0.01 0.02
7 5 -5 0.01 0.02
5 -7 5 0 0.01
5 -7 5 0.01 0.02
5 7 -5 0 0.02
5 7 -5 -0.01 0.01
-5 7 5 -0.01 0.02
-5 7 5 0.01 0.02
-7 5 5 -0.01 0.02
-7 5 5 -0.02 0.02
-5 -7 -5 0.02 0.01
-5 -7 -5 -0.01 0.02
-5 -7 -5 0.02 0.02
-5 -7 -5 0.01 0.01
7 -5 5 0.01 0.01
-5 7 5 -0.01 0.02
-5 -5 -7 0.02 0.02
-5 -5 -7 0.01 0.03
-5 -5 -7 0 0.01
-5 -5 -7 0 0.02
5 5 -7 0.01 0.02
5 5 -7 0.01 0.02
-5 5 7 -0.01 0.02
5 -7 5 0.01 0.01
5 -5 7 0 0.02
5 -5 7 -0.01 0.02
5 -5 7 -0.02 0.01
-5 5 7 -0.02 0.02
-5 5 -7 -0.01 0.02
-5 -5 7 -0.01 0.01
-5 -5 7 0 0.02
-5 5 -7 0.02 0.02
-5 7 -5 0 0.02
-5 7 -5 -0.01 0.02
-5 7 -5 -0.01 0.02
-7 5 -5 0.07 0.03
-7 5 -5 -0.01 0.02
-5 -7 5 0 0.02
-5 -7 5 0.02 0.02
5 -7 -5 0.01 0.02
5 -7 -5 -0.01 0.02
5 -7 -5 0.01 0.02
-7 5 -5 -0.01 0.01
-7 5 -5 0 0.01
-5 7 -5 0.02 0.01
5 -5 -7 0.01 0.02
5 -5 -7 -0.02 0.02
-5 5 -7 0.02 0.02
-5 5 -7 0 0.02
-5 -5 7 0 0.01
-5 -5 7 0.02 0.02
5 5 7 -0.01 0.01
5 5 7 0 0.03
5 5 7 -0.01 0.02
5 5 7 -0.05 0.02
-7 5 -5 -0.01 0.02
5 7 5 0 0.01
5 7 5 0.02 0.02
5 7 5 0.02 0.02
5 7 5 0 0.02
7 -5 -5 0 0.01
7 -5 -5 0.01 0.02
7 -5 -5 -0.02 0.02
-5 -7 5 0 0.01
-5 -7 5 0.05 0.02
-7 -5 5 -0.01 0.01
-7 -5 5 0.01 0.02
-7 -5 5 0 0.01
-7 -5 5 0 0.02
7 5 5 0.02 0.02
7 5 5 -0.01 0.02
7 5 5 0 0.02
7 5 5 0.01 0.02
-7 -7 -1 -0.01 0.01
-7 -7 -1 0.04 0.02
-7 -7 -1 -0.01 0.01
-7 -7 -1 0.01 0.01
7 -1 7 0 0.02
7 -1 7 0.02 0.02
7 -1 7 0.01 0.02
-7 -1 -7 -0.03 0.02
-7 -1 -7 -0.01 0.02
-7 -1 -7 0.04 0.02
-7 -1 -7 -0.01 0.02
1 -7 7 0 0.01
1 -7 7 -0.01 0.02
1 -7 7 -0.01 0.02
1 -7 7 -0.01 0.02
7 -7 1 0 0.01
7 7 -1 0 0.01
7 7 -1 0 0.01
1 7 -7 0.01 0.02
-7 1 7 -0.01 0.02
-7 1 7 0 0.01
-7 1 7 0.01 0.02
-7 1 7 -0.02 0.02
7 1 -7 -0.01 0.01
7 1 -7 0.01 0.03
7 1 -7 0.01 0.02
7 1 -7 0.04 0.02
1 7 -7 0.01 0.01
1 7 -7 -0.01 0.02
-7 7 1 -0.01 0.02
-7 7 1 0.02 0.01
-7 7 1 0.01 0.02
-7 7 1 0.01 0.01
-1 -7 -7 -0.01 0.01
-1 -7 -7 0 0.02
-1 7 7 0.01 0.02
1 7 -7 0 0.02
1 -7 7 0 0.02
7 -7 1 -0.01 0.02
7 -7 1 0.01 0.01
-1 7 7 -0.02 0.02
-1 7 7 -0.01 0.02
-1 7 7 0.01 0.02
1 -7 7 0.01 0.02
-1 7 -7 0.02 0.02
-1 7 -7 -0.01 0.02
-1 7 -7 -0.01 0.01
-1 7 -7 0.01 0.02
-1 -7 7 0 0.01
-1 -7 7 0 0.02
1 -7 -7 0.01 0.02
1 -7 -7 0.01 0.02
-7 -1 7 0.02 0.03
-7 -1 7 -0.02 0.02
-7 -1 7 -0.02 0.02
-7 1 -7 0 0.02
-1 -7 7 0.01 0.02
-1 7 -7 -0.02 0.02
-7 7 -1 0.01 0.01
-7 7 -1 0.02 0.01
-7 1 -7 -0.01 0.02
-1 -7 7 -0.02 0.02
1 7 7 -0.01 0.02
1 7 7 0.01 0.02
1 7 7 0.04 0.03
1 7 7 0.03 0.03
7 -7 -1 0.01 0.02
7 -7 -1 0.03 0.03
7 -7 -1 0.01 0.01
-7 1 -7 0 0.01
-1 -7 7 0.01 0.02
-1 -7 7 0.03 0.02
7 -1 -7 -0.01 0.02
7 -1 -7 0.02 0.02
-7 -7 1 0 0.01
-7 -7 1 -0.01 0.01
-7 -7 1 0 0.01
-7 -7 1 0.03 0.01
-7 7 -1 0 0.02
-7 7 -1 0.01 0.01
-7 7 -1 0.01 0.01
7 1 7 0 0
7 1 7 0.02 0.03
7 1 7 -0.02 0.02
7 1 7 0.01 0.02
7 1 7 -0.01 0.02
-7 1 -7 0.01 0.02
-7 1 -7 0 0.02
7 7 1 0.04 0.01
7 7 1 0.02 0.02
7 7 1 0 0.01
7 7 1 0.02 0.02
-7 -7 -3 -0.01 0.01
-7 -7 -3 0 0.02
-7 -7 -3 0 0.02
-7 -7 -3 0.02 0.01
7 -3 7 0.01 0.01
7 -3 7 -0.01 0.01
7 3 -7 0.01 0.02
-7 -3 -7 0.01 0.03
-7 -3 -7 -0.01 0.02
-7 -3 -7 -0.01 0.01
-3 -7 -7 0 0.01
3 -7 7 0.01 0.01
3 -7 7 0.03 0.02
3 -7 7 -0.01 0.02
7 -7 3 0 0.01
7 -7 3 -0.01 0.01
7 -7 3 0.02 0.01
7 7 -3 0 0.02
7 7 -3 0.02 0.02
-3 7 7 -0.03 0.02
7 -3 7 0 0.02
3 -7 7 -0.01 0.01
-7 3 7 -0.03 0.02
-7 3 7 0 0.03
-7 3 7 0 0.02
-7 3 7 0.01 0.02
7 3 -7 -0.01 0.02
7 3 -7 -0.02 0.02
3 7 -7 -0.01 0.02
3 7 -7 -0.02 0.02
-3 7 7 0 0.02
-3 7 7 0.02 0.03
-7 7 3 0 0.02
-7 7 3 0.03 0.02
-7 7 3 -0.01 0.01
7 3 -7 0.03 0.03
-3 -7 -7 -0.02 0.02
-3 -7 -7 0.02 0.02
-3 -7 -7 -0.01 0.01
3 -7 7 0 0.02
3 -7 7 0.01 0.02
-3 -7 7 0.01 0.02
-7 3 -7 -0.01 0.02
-3 -7 7 0 0.02
-3 7 -7 0 0.01
-3 7 -7 0 0.02
-3 7 -7 -0.01 0.02
-3 7 -7 0 0.02
-7 7 -3 0.01 0.01
-3 -7 7 0.02 0.02
-7 3 -7 0.02 0.03
3 -7 -7 0.04 0.03
3 -7 -7 0 0.02
-7 -3 7 -0.01 0.02
-7 -3 7 0.01 0.02
-7 -3 7 0.01 0.02
-3 -7 7 -0.03 0.01
-3 -7 7 0.01 0.02
-7 -3 7 0 0.01
-7 7 -3 -0.01 0.01
3 7 7 0.01 0.02
3 7 7 0.02 0.03
3 7 7 0 0.02
3 7 7 0.02 0.02
7 -7 -3 0.01 0.01
7 -7 -3 -0.01 0.02
7 -7 -3 0.01 0.02
7 -7 -3 -0.01 0.01
-7 3 -7 0 0.01
-7 3 -7 0.01 0.02
-7 3 -7 -0.01 0.02
7 -3 -7 0.02 0.03
7 -3 -7 -0.01 0.02
-7 3 -7 0.02 0.02
-7 -7 3 -0.01 0.01
-7 -7 3 0 0.01
-7 -7 3 0.01 0.02
-7 -7 3 -0.01 0.01
-3 -7 7 0 0.01
-7 7 -3 0 0.01
-7 7 -3 0 0.01
7 3 7 0 0.01
7 3 7 -0.01 0.02
7 3 7 0 0.02
7 3 7 0.01 0.02
7 3 7 0.03 0.03
7 3 7 -0.01 0.02
-7 3 -7 0 0.03
7 7 3 0.01 0.01
7 7 3 0.01 0.02
7 7 3 0.01 0.02
-7 -7 -5 0.03 0.02
-7 -7 -5 0.01 0.03
-7 -7 -5 0.03 0.02
-7 -7 -5 0.01 0.01
7 5 -7 -0.01 0.02
7 5 -7 0 0.02
7 5 -7 -0.01 0.02
-5 7 7 0.04 0.03
-7 -5 -7 0 0.02
-7 -5 -7 0.01 0.03
-7 -5 -7 -0.01 0.02
-7 -5 -7 0 0.02
7 -7 5 0.02 0.02
7 7 -5 -0.01 0.02
7 7 -5 -0.01 0.02
5 7 -7 -0.01 0.02
5 7 -7 -0.01 0.02
7 -5 7 0 0.02
7 -5 7 0.01 0.02
7 -5 7 0.01 0.02
7 5 -7 0.01 0.02
-7 5 7 0.01 0.02
-7 5 7 0.03 0.03
-7 5 7 -0.02 0.03
-7 5 7 0.01 0.02
-5 -7 -7 -0.01 0.01
7 -7 5 0.01 0.01
5 -7 7 -0.01 0.01
-5 7 7 -0.01 0.02
5 -7 7 -0.01 0.02
-7 7 5 -0.02 0.02
-7 7 5 0 0.02
-5 -7 -7 0.01 0.02
-5 -7 -7 -0.02 0.03
-5 -7 -7 0 0.02
-5 7 7 0 0.03
5 -7 7 0 0.02
7 -7 5 0.01 0.01
5 -7 7 0 0.02
-7 7 -5 0.01 0.02
-5 7 -7 -0.01 0.02
-5 -7 7 0.02 0.03
-5 7 -7 -0.01 0.02
-5 7 -7 0.03 0.03
-7 7 -5 0.13 0.03
-5 -7 7 -0.01 0.02
-7 -7 5 -0.03 0.02
5 -7 -7 -0.01 0.02
5 -7 -7 0.02 0.02
-7 7 -5 0.01 0.02
-5 -7 7 0 0.02
-5 -7 7 0.02 0.02
-5 -7 7 0 0.02
-7 -5 7 0 0.02
-7 5 -7 -0.02 0.02
5 7 7 -0.01 0.02
5 7 7 0.02 0.03
5 7 7 0 0.03
5 7 7 -0.03 0.02
7 -7 -5 -0.01 0.01
7 -7 -5 0 0.02
7 -7 -5 0.03 0.02
7 -7 -5 -0.01 0.02
-5 7 -7 -0.02 0.02
-7 -5 7 0.02 0.02
-7 7 -5 0.01 0.02
7 -5 -7 0 0.03
7 -5 -7 -0.01 0.02
-7 5 -7 0 0.02
-7 5 -7 0 0.03
-7 5 -7 -0.01 0.02
-7 5 -7 0 0.02
-7 -7 5 0.01 0.01
-7 -7 5 -0.02 0.01
-7 -7 5 0 0.02
7 5 7 0 0.02
7 5 7 0.01 0.03
7 5 7 -0.02 0.03
7 5 7 -0.01 0.02
7 5 7 -0.01 0.02
-7 -5 7 0.01 0.02
-7 -5 7 0 0.01
7 7 5 0.02 0.02
7 7 5 0.01 0.03
7 7 5 0.03 0.02
7 7 5 0.01 0.02
-7 -7 -7 0.11 0.03
-7 -7 -7 0.5 0.08
7 7 -7 0.15 0.04
7 7 -7 0.35 0.06
7 -7 7 0.27 0.04
-7 7 -7 0.31 0.05
-7 -7 7 0.24 0.05
0 0 -8 960.47 45.21
0 0 -8 914.15 45.2
0 0 -8 894.51 45.05
0 0 -8 989.51 45.12
0 0 8 899.09 45.14
0 0 8 1000 45.23
0 0 8 964.32 45.11
0 0 8 915.67 45.06
8 0 0 888.01 44.93
-8 -2 0 16.75 0.82
-8 2 0 16.69 0.83
-8 2 0 17.33 0.83
-8 2 0 17.46 0.83
-2 0 -8 13.99 0.86
-2 0 -8 17.38 0.85
-2 0 -8 17.22 0.85
-2 0 8 17.6 0.86
-2 0 8 15.52 0.86
-2 0 8 16.68 0.85
-2 0 8 17.01 0.84
0 -8 2 16.36 0.83
0 8 -2 16.85 0.81
0 8 2 16.26 0.82
0 8 2 16.46 0.82
2 0 -8 15.26 0.86
2 0 -8 17.77 0.85
2 0 -8 17.56 0.85
2 0 8 17.24 0.86
2 0 8 16.67 0.85
2 0 8 17.91 0.85
2 0 8 17.04 0.83
8 -2 0 18.03 0.82
8 -2 0 16.63 0.83
8 -2 0 17.86 0.82
8 2 0 15.88 0.82
8 2 0 17.37 0.84
8 2 0 16.29 0.83
-8 -2 0 16.78 0.83
-8 -2 0 16.91 0.83
-8 -2 0 16.19 0.84
-8 4 0 21.83 1.06
-8 4 0 22.56 1.07
-4 0 -8 21.47 1.08
-4 0 -8 22.1 1.08
-4 0 8 22.09 1.1
-4 0 8 21.23 1.08
-4 0 8 21.08 1.07
0 -8 -4 21.36 1.05
0 -8 4 21.82 1.07
0 8 -4 21.52 1.06
0 8 -4 22.28 1.06
0 8 -4 21.69 1.06
0 8 4 21.11 1.07
0 8 4 21.64 1.07
0 8 4 21.36 1.06
0 8 4 21.62 1.06
4 0 -8 20.4 1.1
-8 4 0 22.64 1.06
4 0 8 21.02 1.08
4 0 8 21.77 1.09
4 0 8 20.94 1.06
8 -4 0 21.85 1.05
8 -4 0 22.13 1.07
8 -4 0 22.9 1.05
8 4 0 21.47 1.05
8 4 0 22.01 1.07
8 4 0 21.49 1.06
-8 -4 0 22.06 1.05
4 0 8 20.9 1.09
-8 -4 0 21.98 1.07
4 0 -8 21.94 1.08
4 0 -8 20.99 1.07
-8 6 0 1.8 0.11
-8 6 0 1.77 0.11
-6 0 -8 2.12 0.14
-6 0 -8 2 0.12
-6 0 8 2.01 0.13
-6 0 8 1.87 0.14
-6 0 8 1.7 0.13
-6 0 8 2 0.12
0 -8 -6 1.91 0.1
0 -8 -6 1.94 0.12
0 -8 6 1.84 0.11
-8 6 0 1.85 0.11
-6 0 -8 1.9 0.14
-8 6 0 1.87 0.11
0 8 -6 1.72 0.1
0 8 -6 1.81 0.12
0 8 -6 1.6 0.12
0 8 -6 1.68 0.12
0 8 -6 1.66 0.12
0 8 6 1.81 0.12
0 8 6 1.99 0.13
0 8 6 1.88 0.12
0 8 6 1.96 0.13
6 0 -8 1.82 0.15
6 0 -8 2.07 0.13
6 0 8 1.92 0.14
6 0 8 2.06 0.13
6 0 8 1.8 0.12
8 -6 0 1.83 0.1
8 -6 0 1.82 0.12
8 -6 0 1.85 0.1
8 6 0 1.71 0.1
8 6 0 1.87 0.12
8 6 0 1.81 0.11
-8 -6 0 1.85 0.1
-6 0 -8 1.95 0.13
-6 0 -8 1.5 0.14
0 -8 6 1.77 0.11
-8 -6 0 1.9 0.12
0 -8 6 1.76 0.12
0 -8 6 1.89 0.11
2 8 0 17.35 0.82
2 8 0 17.48 0.81
0 2 8 16.92 0.86
8 0 2 16.52 0.83
8 0 2 17.3 0.83
2 8 0 17.16 0.81
8 0 2 17.08 0.82
0 2 -8 16.21 0.85
8 0 -2 17.16 0.82
8 0 -2 16.27 0.84
0 2 8 15.59 0.85
0 2 8 17.09 0.85
2 -8 0 17.67 0.84
-8 0 -2 17.28 0.83
-8 0 -2 17.04 0.83
-8 0 2 16.62 0.83
8 0 2 17.05 0.83
0 -2 -8 16.43 0.86
0 -2 -8 16.83 0.86
0 -2 -8 16.1 0.85
0 -2 -8 15.42 0.83
0 -2 8 15.92 0.86
0 -2 8 16.59 0.85
0 -2 8 16.79 0.83
0 2 -8 16.47 0.86
0 2 -8 16.07 0.84
8 0 -2 17.47 0.82
8 0 2 17.45 0.82
8 0 -2 15.95 0.82
-2 8 0 17.39 0.81
-2 -2 -8 119.77 5.74
-8 -2 -2 120.8 5.72
2 8 -2 119.29 5.75
2 8 -2 119.98 5.74
-2 2 8 115.12 5.74
-8 2 2 109.41 5.8
8 2 -2 104.48 5.82
8 2 -2 123.94 5.8
-2 -2 -8 123.89 5.73
-8 -2 -2 120.64 5.81
-8 -2 -2 116.25 5.76
-8 -2 -2 119.49 5.76
8 -2 2 112.94 5.77
-2 -2 -8 116.95 5.76
2 -2 8 118.38 5.76
2 -2 8 116.94 5.75
2 -2 8 120.53 5.74
2 -2 8 120.53 5.72
2 2 -8 120.83 5.76
-2 2 8 122.06 5.76
8 -2 2 114.84 5.72
8 2 -2 118.5 5.76
-2 -2 -8 119.4 5.74
8 -2 2 119.59 5.81
-2 8 2 117.21 5.72
-2 8 2 118.32 5.75
2 2 -8 120.17 5.74
-8 2 2 115.07 5.73
2 -8 2 124.06 5.73
8 -2 2 122.05 5.76
-2 -2 8 123.26 5.73
-2 -2 8 124.36 5.81
-8 -2 2 120.06 5.78
-2 8 -2 121.95 5.74
-2 8 -2 120.48 5.74
2 2 8 117.41 5.74
-2 -2 8 123.9 5.79
2 -8 -2 121.31 5.73
-2 2 -8 100.96 5.75
2 -2 -8 113.35 5.74
2 -2 -8 124.95 5.73
-8 -2 2 124.68 5.8
-8 -2 2 119.94 5.74
-8 2 -2 110.94 5.78
-8 2 -2 113.07 5.75
-8 2 -2 123.15 5.79
2 8 2 123.74 5.78
-2 -2 8 121.92 5.74
2 -2 -8 119.64 5.76
2 8 2 123.37 5.73
8 2 2 124.66 5.78
8 2 2 103.01 5.74
8 -2 -2 120.38 5.74
8 -2 -2 116.29 5.82
8 -2 -2 122.98 5.75
2 2 8 123.57 5.75
2 8 2 122.27 5.76
2 8 2 118.67 5.76
-2 2 -8 125.21 5.74
-2 2 -8 127.08 5.74
2 2 8 110.45 5.75
8 2 2 120.04 5.74
8 2 2 122.73 5.78
4 -2 8 11.72 0.61
-2 8 4 11.97 0.59
4 2 -8 11.16 0.6
2 -8 4 11.6 0.59
2 8 -4 12 0.56
4 2 -8 11.34 0.59
-2 8 4 11.96 0.58
-4 -2 -8 11.32 0.62
-4 -2 -8 11.34 0.6
4 -2 8 11.06 0.6
4 -2 8 10.75 0.58
4 2 -8 10.77 0.61
-8 4 2 11.8 0.59
-8 4 2 12.06 0.58
-8 -4 -2 10.33 0.58
-8 -4 -2 11.12 0.57
8 4 -2 12.42 0.59
-4 2 8 11.05 0.6
-4 2 8 11.64 0.59
-2 -8 -4 11.92 0.57
-2 -8 -4 11.99 0.58
8 -4 2 11.64 0.57
2 8 -4 11.95 0.58
8 -4 2 11.56 0.57
8 -4 2 11.45 0.58
-8 -4 -2 11.48 0.6
-2 8 4 11.18 0.59
8 4 -2 11.78 0.57
2 8 -4 11.32 0.58
8 4 -2 12.13 0.58
8 -4 -2 12.13 0.6
4 -2 -8 11.17 0.62
-2 -8 4 12.32 0.57
-2 -8 4 11.78 0.57
-2 -8 4 11.51 0.57
-4 -2 8 11.44 0.6
8 -4 -2 11.37 0.57
4 2 8 11.62 0.62
-2 8 -4 12.44 0.58
-2 8 -4 12.01 0.58
-2 8 -4 11.61 0.58
-2 8 -4 11.96 0.58
-4 2 -8 11.52 0.6
-4 2 -8 11.21 0.6
-8 -4 2 12.06 0.59
-8 -4 2 11.86 0.57
-8 4 -2 12.48 0.59
-8 4 -2 11.46 0.58
-8 4 -2 12.18 0.58
2 8 4 12.32 0.57
2 8 4 11.85 0.59
4 -2 -8 11.28 0.59
2 8 4 12.35 0.58
2 8 4 12.13 0.58
-4 -2 8 11.68 0.61
4 2 8 11.04 0.6
4 2 8 11.08 0.58
8 -4 -2 11.64 0.57
8 4 2 11.44 0.57
8 4 2 10.48 0.59
8 4 2 12.02 0.58
8 4 2 11.53 0.58
-4 2 -8 9.99 0.61
4 2 8 11.8 0.6
-4 -2 8 11.55 0.59
2 -8 6 10.65 0.53
-2 8 6 11.09 0.55
-2 8 6 11.14 0.54
8 6 -2 10.86 0.53
-2 -8 -6 10.94 0.52
-8 -6 -2 11.06 0.53
-8 -6 -2 10.95 0.52
-2 -8 -6 11.06 0.53
2 -8 6 11.05 0.52
6 -2 8 10.98 0.56
6 -2 8 10.67 0.55
8 -6 2 10.83 0.53
8 -6 2 11.01 0.52
-2 8 6 11.16 0.54
2 8 -6 11.02 0.53
-6 -2 -8 10.88 0.55
-6 -2 -8 10.86 0.53
2 -8 6 11.07 0.52
2 -8 6 11.1 0.53
2 8 -6 10.7 0.52
-6 2 8 10.83 0.53
-2 -8 -6 10.96 0.52
-8 6 2 11.26 0.54
-8 6 2 10.78 0.53
6 -2 8 11.1 0.53
6 2 -8 11.2 0.53
6 2 -8 10.32 0.57
6 2 -8 11.74 0.55
6 2 -8 12.07 0.54
2 8 -6 11.3 0.55
8 6 -2 11.15 0.52
8 6 -2 11.24 0.54
2 -8 6 11.43 0.54
-6 2 8 10.61 0.55
-6 2 8 11.58 0.54
2 8 -6 10.9 0.54
-2 -8 -6 11.19 0.55
-6 -2 -8 11.4 0.58
2 -8 -6 10.41 0.54
-8 -6 2 10.23 0.52
8 -6 -2 10.58 0.52
-8 6 -2 10.43 0.52
8 -6 -2 10.22 0.53
-2 8 -6 10.03 0.53
2 8 6 9.85 0.54
2 -8 -6 9.94 0.52
8 6 2 10.11 0.52
8 6 2 10.03 0.54
8 6 2 10.4 0.53
8 6 2 9.86 0.53
6 -2 -8 10.45 0.57
-8 -6 2 10.15 0.53
-2 8 -6 10.03 0.53
2 8 6 10.15 0.55
2 8 6 9.9 0.54
-6 2 -8 9.21 0.55
-6 2 -8 9.49 0.54
-6 2 -8 9.72 0.53
2 -8 -6 10.44 0.52
6 2 8 10.51 0.51
6 2 8 9.69 0.53
-8 6 -2 9.88 0.53
-8 6 -2 9.8 0.52
-8 -6 2 10.49 0.52
-8 6 -2 10.2 0.53
-6 -2 8 10.09 0.55
-6 -2 8 10.07 0.55
-6 -2 8 10.16 0.53
-6 2 -8 9.8 0.54
6 2 8 10.13 0.55
6 2 8 9.97 0.55
6 2 8 10.27 0.53
8 -6 -2 10.09 0.51
8 -6 -2 10.06 0.54
-2 -8 6 9.78 0.52
-2 -8 6 10.08 0.52
-2 -8 6 10.22 0.54
-2 -8 6 11.27 0.58
-2 -8 6 10.06 0.53
-2 8 -6 10 0.51
2 8 6 10.08 0.53
6 2 8 10.38 0.56
6 -2 -8 10.05 0.54
-2 8 -6 9.83 0.54
-2 8 -6 9.79 0.54
-6 2 -8 8.53 0.56
8 0 -4 21.63 1.05
8 0 -4 21.63 1.08
0 -4 8 20.98 1.06
0 4 -8 21.68 1.09
4 8 0 21.21 1.05
0 4 -8 22.38 1.08
0 4 -8 21.84 1.08
0 4 8 21.48 1.08
4 -8 0 21.63 1.07
8 0 4 21.8 1.07
8 0 4 22.19 1.05
0 4 8 21.32 1.08
8 0 -4 22.57 1.06
8 0 4 21.47 1.06
8 0 4 22.69 1.08
8 0 4 21.91 1.07
8 0 -4 22.73 1.06
-8 0 -4 22.02 1.07
-8 0 -4 21.56 1.07
-8 0 -4 21.92 1.05
-8 0 4 22.19 1.07
-8 0 4 22.26 1.07
-8 0 4 22.26 1.06
-4 -8 0 21.09 1.05
-4 -8 0 20.36 1.05
-4 8 0 21.58 1.07
-4 8 0 21.29 1.05
-4 8 0 20.78 1.05
0 -4 -8 21.29 1.07
0 -4 8 21.54 1.09
0 -4 8 20.65 1.09
4 8 0 21.63 1.06
0 4 8 22.31 1.1
0 4 -8 21.14 1.09
4 8 0 21.73 1.04
0 4 8 21.3 1.1
8 2 -4 11.86 0.6
8 -2 4 11.44 0.58
-2 4 8 11.84 0.6
-2 -4 -8 11.91 0.62
-8 2 4 11.53 0.59
8 -2 4 11.73 0.57
-4 8 2 10.77 0.58
4 8 -2 11.6 0.57
4 8 -2 11.19 0.57
8 2 -4 11.35 0.57
2 4 -8 11.92 0.6
2 -4 8 11.27 0.61
2 -4 8 11.33 0.58
2 4 -8 11.38 0.61
2 4 -8 11.87 0.62
-8 -2 -4 11.16 0.6
-8 -2 -4 11.58 0.59
-8 -2 -4 11.1 0.58
-8 -2 -4 11.02 0.57
-4 8 2 11.07 0.57
8 2 -4 11.97 0.58
-2 4 8 11.87 0.62
-2 4 8 12 0.62
2 -4 8 11.33 0.61
4 -8 2 11.15 0.59
8 -2 4 11.62 0.59
-4 -8 -2 10.98 0.57
-4 -8 -2 11.4 0.58
-4 -8 -2 11.43 0.57
-4 8 2 11.43 0.56
-4 8 2 11.27 0.59
8 2 -4 12.31 0.58
2 -4 -8 12.07 0.62
-8 -2 4 11.96 0.59
-4 -8 2 11.77 0.57
-4 -8 2 11.37 0.57
-8 -2 4 11.48 0.59
-2 4 -8 11.82 0.59
-2 4 -8 11.21 0.6
4 8 2 11.66 0.56
-8 -2 4 12.08 0.58
-8 2 -4 12.02 0.6
4 8 2 11.53 0.58
-8 2 -4 11.91 0.59
-8 2 -4 12.35 0.59
8 -2 -4 11.62 0.58
2 -4 -8 12.16 0.59
2 4 8 12.47 0.57
2 4 8 12.86 0.62
2 4 8 12.3 0.6
2 4 8 12.28 0.61
4 -8 -2 11.55 0.59
-4 8 -2 11.33 0.57
8 2 4 11.27 0.58
8 2 4 11.34 0.6
8 2 4 11.45 0.59
8 2 4 11.06 0.59
8 2 4 11.6 0.57
-2 -4 8 11.71 0.59
-4 8 -2 11.86 0.57
-2 4 -8 12.16 0.62
8 -2 -4 11.4 0.57
8 -2 -4 11.47 0.6
-2 4 -8 11.7 0.6
4 8 2 11.57 0.59
4 8 2 11.81 0.57
-4 8 -2 11.35 0.57
-2 -4 8 11.64 0.61
-2 -4 8 11.43 0.6
4 -8 4 8.78 0.42
-4 4 8 8.8 0.45
-8 -4 -4 8.81 0.43
-8 -4 -4 9 0.42
8 -4 4 9.17 0.42
4 -4 8 8.85 0.46
4 -4 8 9.01 0.45
4 -4 8 8.7 0.43
-4 -8 -4 8.84 0.42
-4 -4 -8 8.27 0.46
4 -8 4 9.32 0.44
4 -8 4 9.36 0.42
-4 -4 -8 8.89 0.45
-8 4 4 8.74 0.44
4 8 -4 8.61 0.43
4 4 -8 8.93 0.46
4 -8 4 8.53 0.41
-8 -4 -4 8.51 0.45
8 4 -4 8.75 0.43
-4 8 4 8.92 0.43
-4 -4 -8 8.38 0.43
-4 8 4 8.83 0.43
4 4 -8 9.01 0.44
4 8 -4 8.6 0.42
-4 8 4 8.97 0.41
-4 4 8 9.2 0.47
-4 -8 -4 9.68 0.42
8 4 -4 8.92 0.44
-4 -8 -4 8.59 0.44
8 -4 4 9.03 0.43
-4 -8 -4 8.97 0.42
-4 8 4 8.69 0.44
-8 4 4 8.63 0.43
-4 8 -4 8.04 0.42
-4 8 -4 7.77 0.42
4 4 8 7.77 0.46
-4 8 -4 7.93 0.42
-8 4 -4 8.11 0.43
4 4 8 8.48 0.43
4 4 8 8.03 0.44
4 4 8 7.99 0.45
8 4 4 8.29 0.43
8 4 4 7.81 0.43
8 4 4 8.58 0.42
-4 4 -8 7.92 0.44
4 -8 -4 8.06 0.43
-4 -4 8 7.94 0.43
4 8 4 7.69 0.43
8 -4 -4 7.82 0.41
8 -4 -4 8.02 0.45
8 -4 -4 7.83 0.42
-4 -8 4 7.64 0.43
-4 -8 4 8.1 0.43
-8 4 -4 8.22 0.43
-8 -4 4 8.57 0.43
-4 4 -8 7.78 0.43
-4 4 -8 7.9 0.46
8 4 4 7.83 0.42
8 4 4 7.72 0.44
-4 -4 8 7.84 0.45
-4 -4 8 7.94 0.46
4 -4 -8 7.62 0.46
4 -4 -8 7.72 0.43
-8 -4 4 7.07 0.43
-8 -4 4 8.04 0.42
-4 4 -8 7.94 0.44
-8 4 -4 8.38 0.42
-8 4 -4 8.08 0.44
-4 -8 4 7.52 0.42
4 8 4 7.87 0.43
-4 -8 4 7.84 0.42
4 8 4 8.19 0.44
4 8 4 8.28 0.41
-8 4 -4 7.98 0.41
4 4 8 7.9 0.41
6 4 -8 19.14 0.94
6 -4 8 18.91 0.96
8 6 -4 18.83 0.94
8 -6 4 18.94 0.94
8 -6 4 18.97 0.94
-6 4 8 18.4 0.94
-6 4 8 19.07 0.98
-6 4 8 19.51 0.96
-6 4 8 18.47 0.94
-4 -8 -6 19.02 0.93
-4 -8 -6 19.45 0.96
-4 -8 -6 18.87 0.94
-4 -8 -6 18.93 0.93
4 8 -6 18.48 0.94
4 -8 6 19.1 0.92
8 -6 4 19.28 0.93
8 6 -4 19.51 0.95
-8 6 4 18.16 0.95
-8 6 4 18.59 0.94
-6 -4 -8 19.74 0.99
6 -4 8 18.94 0.94
-6 -4 -8 18.37 0.94
6 4 -8 19.8 0.95
-8 -6 -4 18.1 0.93
-8 -6 -4 17.83 0.96
-8 -6 -4 17.95 0.93
4 -8 6 19.11 0.95
-4 8 6 18.98 0.95
4 -8 6 19.57 0.94
4 8 -6 18.91 0.95
-6 -4 -8 19.66 0.96
4 -8 6 18.57 0.93
-4 8 6 18.54 0.96
6 4 -8 19.19 0.97
-4 8 6 18.37 0.94
4 -8 6 18.61 0.95
6 4 -8 19.19 0.95
6 4 -8 18.79 0.94
-6 4 -8 20.61 0.96
-4 -8 6 19.85 0.94
-4 -8 6 19.22 0.95
4 -8 -6 19.45 0.99
-6 4 -8 19.61 0.98
-4 -8 6 18.5 0.93
-6 -4 8 19.8 0.96
4 8 6 19.91 0.95
4 8 6 19.13 0.95
6 -4 -8 18.67 0.98
6 -4 -8 18.58 0.95
-6 4 -8 19.33 0.96
-6 -4 8 19.37 0.95
-6 4 -8 19.34 0.95
-4 -8 6 18.58 0.96
-8 6 -4 20.07 0.95
-6 -4 8 18.81 0.96
-8 6 -4 19.67 0.94
-4 8 -6 19.6 0.95
6 4 8 19.59 0.93
6 4 8 18.96 0.94
6 4 8 19.22 0.98
8 6 4 18.72 0.94
4 8 6 18.95 0.97
6 4 8 18.18 0.96
6 4 8 20.08 0.94
8 -6 -4 18.84 0.92
8 6 4 18.55 0.93
8 6 4 18.27 0.93
8 6 4 18.53 0.96
-8 6 -4 19.22 0.94
4 -8 -6 19.77 0.93
-6 -4 8 19.24 0.93
-4 -8 6 19.39 0.94
-4 8 -6 19.74 0.93
-4 8 -6 18.64 0.95
6 4 8 19.59 0.96
8 -6 -4 19.55 0.94
-8 -6 4 19.7 0.94
-8 -6 4 19.66 0.95
8 -6 -4 18.38 0.96
4 -8 -6 18.17 0.93
8 -6 -4 19.27 0.94
-8 6 -4 19.89 0.93
-4 8 -6 19.05 0.95
-8 -6 4 19.47 0.93
-6 4 -8 16.93 0.97
8 6 4 18.46 0.95
6 -8 0 1.92 0.12
0 -6 8 1.85 0.12
0 -6 8 1.77 0.11
0 -6 8 1.63 0.13
0 -6 8 1.67 0.1
6 -8 0 2.02 0.12
0 -6 -8 2.06 0.12
0 -6 8 1.9 0.13
8 0 6 1.82 0.12
8 0 6 1.76 0.11
-6 8 0 1.95 0.11
8 0 -6 1.9 0.12
8 0 6 1.92 0.13
6 8 0 2.04 0.1
6 8 0 1.96 0.12
6 8 0 1.91 0.11
-8 0 -6 1.94 0.13
0 -6 -8 1.79 0.13
0 6 8 1.96 0.14
0 6 -8 1.7 0.12
0 6 -8 1.69 0.14
0 6 -8 1.83 0.14
0 6 -8 1.58 0.13
-8 0 6 1.8 0.13
-8 0 6 1.88 0.12
-6 -8 0 2.05 0.11
8 0 -6 1.75 0.14
8 0 -6 1.89 0.12
-6 -8 0 1.99 0.1
0 -6 8 1.73 0.13
0 6 8 2.03 0.15
-6 8 0 1.79 0.12
-6 8 0 1.91 0.1
-6 8 0 1.99 0.11
-8 0 -6 1.85 0.13
-8 0 -6 1.97 0.13
-8 0 -6 1.65 0.11
-8 0 6 1.89 0.12
-8 0 6 1.99 0.13
6 -8 0 1.91 0.11
0 6 -8 1.64 0.13
0 6 8 1.93 0.14
-6 -8 0 1.81 0.12
-6 -8 0 1.97 0.11
0 6 8 1.86 0.11
-6 8 2 11.2 0.54
-8 -2 -6 11.16 0.54
-8 -2 -6 11.05 0.53
-2 6 8 11.06 0.53
6 -8 2 11.05 0.52
6 -8 2 11.07 0.54
8 2 -6 11.72 0.54
-6 8 2 10.95 0.54
-6 8 2 11.02 0.52
6 -8 2 11.47 0.52
6 8 -2 11.32 0.53
2 -6 8 10.65 0.52
2 -6 8 10.79 0.56
2 -6 8 11.09 0.55
2 -6 8 10.68 0.54
2 -6 8 11.18 0.54
2 -6 8 11.18 0.53
2 6 -8 11.04 0.56
2 6 -8 11.16 0.57
2 6 -8 10.44 0.55
8 -2 6 10.95 0.54
8 -2 6 10.92 0.53
8 2 -6 10.61 0.53
8 2 -6 10.71 0.56
-8 -2 -6 11.07 0.57
-6 8 2 11.75 0.52
-6 -8 -2 11.19 0.52
-6 -8 -2 11.2 0.52
-2 -6 -8 11.14 0.57
-2 6 8 11.24 0.57
-2 6 8 11.47 0.56
-6 -8 -2 10.66 0.54
8 -2 6 11.46 0.55
6 8 -2 10.68 0.52
-8 2 6 11.01 0.55
-8 2 6 11.91 0.53
-6 -8 -2 11.25 0.52
-8 2 6 10.72 0.53
2 -6 -8 10.59 0.55
2 -6 -8 9.93 0.53
2 6 8 10.35 0.53
2 6 8 9.84 0.56
2 6 8 9.94 0.55
2 6 8 10.07 0.55
6 -8 -2 10.11 0.54
8 2 6 9.73 0.55
-2 -6 8 10.17 0.53
-2 6 -8 9.94 0.55
6 -8 -2 10.35 0.53
-2 6 -8 10.35 0.56
-2 6 -8 10.31 0.56
-2 6 -8 9.48 0.54
-8 -2 6 10.44 0.55
-8 -2 6 9.84 0.54
-8 -2 6 10.59 0.53
-8 2 -6 10.41 0.53
-8 2 -6 10.38 0.53
-8 2 -6 9.71 0.56
-8 2 -6 10.1 0.55
-8 2 -6 10.1 0.54
-8 2 -6 10.11 0.53
8 2 6 9.74 0.53
6 8 2 10.52 0.52
6 8 2 9.8 0.54
6 8 2 10.07 0.53
6 8 2 9.7 0.53
8 -2 -6 9.73 0.56
8 -2 -6 10.1 0.53
-6 -8 2 9.99 0.53
-6 -8 2 9.62 0.53
-6 -8 2 10.25 0.52
-6 8 -2 10.19 0.53
-6 8 -2 10.64 0.52
-6 8 -2 10.2 0.52
-6 8 -2 10.38 0.52
6 -8 -2 10.85 0.54
8 2 6 9.69 0.54
8 2 6 10.21 0.55
8 2 6 10.26 0.53
-2 -6 8 9.89 0.53
-2 6 -8 10.17 0.53
-2 -6 8 10.1 0.52
-2 -6 8 9.56 0.54
-2 -6 8 9.74 0.56
-2 -6 8 9.98 0.55
-8 -4 -6 18.04 0.93
-8 -4 -6 18.84 0.98
-8 -4 -6 18.58 0.95
6 -8 4 18.24 0.93
6 -8 4 19.23 0.95
6 -8 4 20 0.92
6 -8 4 19.56 0.93
6 8 -4 18.89 0.95
6 8 -4 19.07 0.94
-6 8 4 19.59 0.96
-6 8 4 18.92 0.94
-4 -6 -8 18.45 0.98
-4 -6 -8 18.92 0.94
-6 -8 -4 19.23 0.96
-8 4 6 17.55 0.94
-8 4 6 19.26 0.97
8 -4 6 20.28 0.95
8 -4 6 19.44 0.93
8 4 -6 18.64 0.93
8 4 -6 20.01 0.97
8 4 -6 19.73 0.95
8 4 -6 19.96 0.94
-8 4 6 18.67 0.95
-6 8 4 19.4 0.93
-6 -8 -4 18.85 0.93
4 -6 8 18.83 0.94
-6 -8 -4 18.61 0.94
-6 -8 -4 19.35 0.93
-6 8 4 19.3 0.94
4 6 -8 16.02 0.96
-4 6 8 18.33 0.98
-4 6 8 17.7 0.96
-8 -4 -6 18.52 0.93
-8 4 6 18.86 0.94
4 6 -8 18.72 0.95
4 -6 8 18.95 0.97
4 -6 8 19.24 0.96
4 -6 8 19.35 0.95
-4 6 -8 19.91 0.96
4 -6 -8 18.5 0.94
4 6 8 19.11 0.94
4 6 8 19.03 0.96
4 6 8 18.94 0.98
4 6 8 18.22 0.96
4 6 8 19.42 0.97
6 -8 -4 18.16 0.95
6 -8 -4 19.18 0.95
6 -8 -4 18.76 0.93
6 -8 -4 19.63 0.95
4 -6 -8 18.96 0.97
-8 -4 6 19.76 0.93
-8 -4 6 19.72 0.96
-8 -4 6 18.62 0.95
-8 -4 6 20.75 0.94
-8 4 -6 19.57 0.92
-8 4 -6 19.01 0.94
-8 4 -6 19.71 0.94
-8 4 -6 20 0.97
-8 4 -6 20.18 0.96
-8 4 -6 19.87 0.95
8 -4 -6 19.95 0.95
8 4 6 18.91 0.94
8 4 6 19.6 0.97
8 -4 -6 19.4 0.98
8 4 6 18.93 0.95
8 4 6 18.86 0.96
-6 -8 4 19.77 0.93
-6 -8 4 19.11 0.94
-6 -8 4 19.06 0.94
-6 -8 4 20.34 0.94
-6 8 -4 20.12 0.94
-6 8 -4 19.9 0.94
-6 8 -4 19.06 0.94
8 4 6 18.96 0.94
8 4 6 17.4 0.94
6 8 4 18.61 0.93
6 8 4 19.02 0.96
6 8 4 18.94 0.94
6 8 4 19.3 0.95
8 -4 -6 18.43 0.93
-4 -6 8 18.67 0.93
-4 -6 8 19.84 0.96
-4 -6 8 18.56 0.97
-4 -6 8 18 0.96
-4 -6 8 19.39 0.95
-4 6 -8 19.43 0.94
-4 6 -8 18.92 0.97
-4 6 -8 19.12 0.96
-8 -6 -6 18.52 0.91
-8 -6 -6 18.23 0.96
-8 -6 -6 18.44 0.91
8 6 -6 18.3 0.93
8 6 -6 19.39 0.92
6 -8 6 18.54 0.92
8 -6 6 17.89 0.92
6 8 -6 17.16 0.94
6 8 -6 18.06 0.92
6 -6 8 17.95 0.93
6 -6 8 17.82 0.92
6 6 -8 17.06 0.92
6 6 -8 16.84 0.92
6 6 -8 17.43 0.92
-8 6 6 17.82 0.92
-8 6 6 18.06 0.92
-8 6 6 18.82 0.95
-8 6 6 18.31 0.94
-6 -8 -6 17.79 0.91
-6 -8 -6 17.55 0.95
-6 -8 -6 17.87 0.93
-6 -8 -6 17.96 0.91
8 -6 6 17.98 0.91
8 6 -6 18.74 0.92
8 6 -6 18.16 0.92
8 6 -6 17.48 0.94
-6 -6 -8 17.97 0.91
-6 -6 -8 16.75 0.96
-6 -6 -8 17.57 0.92
6 6 -8 19.3 0.93
-6 6 8 18.05 0.94
-6 8 6 17.71 0.92
6 -6 8 17.52 0.93
6 -8 6 17.71 0.92
6 -8 6 17.67 0.91
8 -6 6 18.14 0.93
-6 8 6 17.89 0.95
6 6 -8 18.07 0.95
6 6 -8 18.72 0.94
-6 6 8 17.53 0.93
-6 6 8 17.8 0.92
-6 6 8 17.37 0.96
-6 8 6 18.46 0.93
-6 -6 8 19.04 0.94
-6 8 -6 18.81 0.94
-6 8 -6 18.49 0.93
-6 8 -6 18.09 0.93
-8 -6 6 19.9 0.93
-6 6 -8 19.04 0.94
-6 8 -6 19.26 0.91
6 -8 -6 20.06 0.91
6 -8 -6 18.88 0.95
6 -8 -6 18.55 0.92
6 -8 -6 18.82 0.92
6 -8 -6 18.81 0.94
-6 6 -8 18.78 0.92
-6 6 -8 18.8 0.92
6 -6 -8 18.39 0.96
6 -6 -8 19.2 0.93
-6 -6 8 19 0.93
-8 6 -6 18.88 0.92
-8 6 -6 19.35 0.95
-8 6 -6 18.57 0.94
-8 6 -6 19.7 0.93
-8 6 -6 19.44 0.91
-6 6 -8 19.28 0.94
-6 -6 8 18.97 0.91
6 6 8 19.09 0.92
6 6 8 19.09 0.93
6 6 8 19.21 0.93
6 6 8 18.42 0.96
6 6 8 19.06 0.94
6 6 8 18.46 0.95
6 6 8 18.89 0.93
-8 6 -6 19.94 0.93
-8 6 -6 18.87 0.92
6 8 6 19.27 0.93
6 8 6 18.22 0.92
6 8 6 20.06 0.96
6 8 6 19.76 0.94
6 8 6 18.87 0.94
8 -6 -6 20.08 0.91
8 -6 -6 19.85 0.96
8 -6 -6 20.15 0.93
8 -6 -6 20.67 0.93
-6 6 -8 19.32 0.96
-6 6 -8 19.29 0.95
-6 -8 6 18.32 0.91
-6 -8 6 18.96 0.92
-6 -8 6 19.56 0.94
-6 -8 6 18.75 0.92
-8 -6 6 19.69 0.91
-8 -6 6 19.01 0.93
8 6 6 19.56 0.92
8 6 6 20.38 0.92
8 6 6 19.53 0.92
8 6 6 20.52 0.96
8 6 6 19.63 0.94
8 6 6 20.44 0.94
8 6 6 20.05 0.92
-8 -8 0 101.14 4.78
-8 -8 0 98.81 4.8
-8 -8 0 99.66 4.8
-8 -8 0 99.77 4.81
-8 0 -8 95.53 4.83
-8 0 -8 97.59 4.81
-8 0 -8 101.17 4.8
-8 0 -8 99.72 4.78
-8 0 8 101.64 4.78
-8 0 8 100.48 4.82
-8 0 8 100.21 4.81
-8 0 8 99.09 4.79
-8 8 0 101.04 4.78
-8 8 0 99.01 4.81
-8 8 0 97.75 4.86
-8 8 0 93.93 4.78
-8 8 0 98.97 4.81
0 -8 -8 99.88 4.77
0 -8 -8 101.4 4.8
0 -8 8 97.58 4.77
0 -8 8 97.35 4.8
0 -8 8 98.27 4.8
0 -8 8 94.67 4.79
0 -8 8 102.21 4.79
0 -8 8 98.4 4.78
0 -8 8 97.7 4.8
0 8 -8 99.02 4.78
0 8 -8 104.37 4.82
0 8 -8 97.92 4.81
0 8 -8 97.71 4.8
0 8 -8 96.36 4.8
0 8 8 98.14 4.79
0 8 8 99.4 4.82
0 8 8 99.59 4.8
0 8 8 105 4.81
8 -8 0 100.63 4.81
8 -8 0 99.86 4.79
8 -8 0 98.95 4.79
8 -8 0 105.03 4.85
8 0 -8 96.8 4.78
8 0 -8 99.14 4.83
8 0 -8 100.99 4.79
8 0 8 102.27 4.79
8 0 8 97.57 4.81
8 0 8 101.41 4.8
8 0 8 101.94 4.79
8 8 0 99.21 4.8
8 8 0 98.61 4.84
8 8 0 98.21 4.78
-8 -8 -2 1.81 0.12
-8 -8 -2 1.88 0.14
-8 -8 -2 1.88 0.12
-8 -8 -2 1.78 0.11
2 -8 8 2.22 0.12
2 -8 8 2.48 0.15
2 8 -8 2.17 0.15
-8 -2 -8 1.87 0.16
-8 -2 -8 1.99 0.14
-8 -2 -8 1.75 0.13
8 -2 8 2.04 0.14
8 -2 8 2.02 0.13
8 2 -8 1.81 0.12
8 2 -8 2.02 0.16
8 2 -8 2.11 0.14
8 2 -8 1.97 0.13
2 -8 8 2.26 0.14
2 -8 8 2.14 0.14
8 -8 2 2.01 0.13
8 -8 2 2.15 0.14
8 -8 2 1.96 0.11
8 -8 2 2.29 0.13
-8 2 8 1.69 0.12
-8 2 8 1.68 0.14
-8 2 8 1.62 0.13
8 -2 8 2.21 0.15
-2 8 8 2.3 0.16
-2 8 8 2.06 0.15
8 -2 8 1.9 0.13
-8 8 2 1.93 0.13
-8 8 2 1.95 0.12
-8 8 2 2 0.13
-8 8 2 1.65 0.12
-2 -8 -8 2.05 0.12
-2 -8 -8 2.24 0.16
-2 -8 -8 2.3 0.15
-2 -8 -8 2.29 0.13
2 8 -8 2.28 0.16
8 8 -2 1.9 0.12
8 8 -2 2.14 0.13
8 8 -2 1.88 0.12
2 -8 8 2.19 0.12
2 -8 8 2.11 0.14
-2 8 8 2.14 0.13
2 8 -8 2.19 0.14
-2 8 -8 2.38 0.16
-2 8 -8 2.54 0.16
-8 8 -2 2.3 0.13
-2 8 -8 2.27 0.15
-2 -8 8 2.57 0.16
-8 8 -2 2.45 0.13
-8 8 -2 2.3 0.13
2 -8 -8 2.56 0.15
2 -8 -8 2.32 0.13
-2 -8 8 2.44 0.14
-2 -8 8 2.28 0.13
-8 2 -8 2.47 0.14
-8 2 -8 1.64 0.15
-8 -8 2 2.47 0.14
-8 -8 2 2.11 0.13
-8 -8 2 2.17 0.12
-2 -8 8 2.4 0.12
-2 8 -8 2.33 0.13
2 8 8 2.39 0.14
2 8 8 2.48 0.17
2 8 8 2.4 0.15
2 8 8 2.42 0.15
8 -8 -2 1.89 0.14
8 -8 -2 2.27 0.14
8 -8 -2 2.03 0.12
8 -8 -2 2.1 0.13
-8 2 -8 2.18 0.15
-8 2 -8 2.22 0.15
-8 2 -8 2.17 0.13
8 -2 -8 1.64 0.12
8 -2 -8 2.04 0.17
8 -2 -8 1.83 0.13
-2 8 -8 2.36 0.15
-8 8 -2 2.18 0.13
-8 8 -2 2.41 0.12
-8 -2 8 1.9 0.12
-8 -2 8 2.37 0.16
-8 -2 8 2.12 0.15
-8 -2 8 2.1 0.14
-8 2 -8 2.09 0.15
-8 2 -8 1.99 0.13
8 2 8 2.06 0.11
8 2 8 1.99 0.13
8 2 8 2.14 0.16
8 2 8 2.05 0.15
8 2 8 2.01 0.15
8 2 8 1.97 0.13
-2 -8 8 2.29 0.14
-2 -8 8 2.37 0.15
-2 -8 8 2.29 0.15
8 8 2 1.93 0.12
8 8 2 2.32 0.14
8 8 2 2.22 0.13
8 8 2 1.97 0.13
-8 -8 -4 12.34 0.68
-8 -8 -4 12 0.69
-8 -8 -4 12.1 0.68
-8 8 4 11.88 0.69
4 -8 8 11.62 0.68
-8 -4 -8 12.15 0.7
-8 -4 -8 11.73 0.7
-8 -4 -8 11.73 0.69
4 8 -8 11.57 0.7
8 -4 8 11.33 0.69
8 4 -8 11.36 0.69
8 4 -8 11.33 0.69
8 4 -8 12.09 0.7
4 -8 8 11.3 0.7
-8 4 8 12.03 0.7
-8 4 8 12.48 0.69
-8 4 8 12.12 0.72
-8 4 8 12.04 0.71
-8 4 8 12.37 0.7
-4 8 8 11.52 0.69
-4 8 8 11.46 0.71
8 8 -4 11.76 0.68
4 -8 8 11.52 0.7
4 8 -8 11.9 0.71
-8 8 4 12.21 0.69
-4 -8 -8 12.17 0.68
-4 -8 -8 11.72 0.7
-4 -8 -8 12.43 0.69
8 -8 4 11.97 0.68
-4 8 8 11.9 0.71
-4 8 8 11.87 0.72
4 -8 8 11.97 0.68
-4 8 -8 15.09 0.69
-8 -8 4 14.13 0.7
-4 -8 8 15.33 0.69
-4 -8 8 14.25 0.72
-4 8 -8 15.93 0.72
-8 8 -4 15.12 0.7
-8 8 -4 14.69 0.69
-8 8 -4 14.86 0.69
-8 -4 8 15.21 0.72
-4 -8 8 14.26 0.7
4 -8 -8 14.77 0.72
4 -8 -8 16.08 0.7
4 -8 -8 14.9 0.73
-8 -8 4 15.28 0.7
-8 -8 4 15.48 0.69
-4 -8 8 15.01 0.73
-4 -8 8 15.85 0.72
-4 -8 8 15.68 0.7
-8 4 -8 14.97 0.7
-8 -8 4 14.97 0.69
-8 -4 8 15.09 0.69
-8 -4 8 14.49 0.72
4 8 8 15.47 0.7
4 8 8 15.64 0.7
4 8 8 15.39 0.7
4 8 8 15.5 0.74
4 8 8 15.96 0.72
4 8 8 15.91 0.73
8 -8 -4 15.03 0.72
8 -8 -4 15.52 0.7
8 -8 -4 15.65 0.7
8 -8 -4 14.24 0.71
-4 8 -8 14.34 0.72
-4 8 -8 15.53 0.72
8 -4 -8 15.31 0.75
8 -4 -8 15.74 0.71
-8 -4 8 15.3 0.71
-8 4 -8 15.03 0.68
-8 4 -8 15.62 0.71
-8 4 -8 14.5 0.7
-8 4 -8 14.65 0.74
-8 4 -8 14.55 0.72
-8 4 -8 15.02 0.72
8 4 8 15.82 0.68
8 4 8 16.06 0.71
8 4 8 14.67 0.74
8 4 8 15.61 0.72
8 4 8 16.16 0.73
-8 8 -4 15.05 0.71
-8 8 -4 14.33 0.7
-8 -4 8 15.53 0.69
8 8 4 15.91 0.69
8 8 4 15.35 0.72
8 8 4 15.09 0.7
8 8 4 15.51 0.71
-8 -8 -6 13.14 0.66
-8 -8 -6 13.05 0.71
-8 -8 -6 13.97 0.68
-8 -8 -6 13.27 0.66
8 -6 8 13.48 0.68
8 -6 8 12.65 0.66
8 6 -8 13.58 0.68
8 6 -8 13.01 0.67
8 6 -8 13.25 0.67
-8 -6 -8 13.39 0.68
-8 -6 -8 13.23 0.66
-8 -6 -8 13.64 0.72
-8 -6 -8 12.74 0.67
6 -8 8 13.14 0.67
6 -8 8 13.06 0.68
6 -8 8 12.51 0.66
6 -8 8 13.31 0.68
6 8 -8 12.57 0.67
8 8 -6 12.06 0.66
8 8 -6 12.34 0.66
8 8 -6 14.29 0.69
8 8 -6 13.02 0.67
8 8 -6 13.09 0.68
-8 8 6 13.87 0.7
-8 8 6 13.59 0.68
8 -6 8 13.37 0.68
-8 6 8 12.7 0.68
-8 6 8 12.24 0.67
-8 6 8 12.79 0.67
-8 6 8 14.65 0.71
-8 6 8 13.3 0.69
-8 6 8 14.08 0.68
8 6 -8 12.73 0.7
8 6 -8 12.96 0.68
8 6 -8 13.18 0.68
6 8 -8 13.68 0.68
8 -8 6 13.49 0.67
8 -8 6 13.45 0.67
8 -8 6 13.39 0.66
8 -8 6 14.13 0.67
-8 8 6 13.44 0.67
-8 8 6 13.15 0.67
-6 8 8 13.06 0.68
-6 8 8 12.03 0.67
-6 -8 -8 12.89 0.66
-6 -8 -8 13.39 0.71
-6 -8 -8 13.93 0.68
-6 -8 -8 13.2 0.66
6 -8 8 12.97 0.66
-6 8 8 13.27 0.71
6 8 -8 12.85 0.67
6 8 -8 12.66 0.67
6 8 -8 13.45 0.7
-6 8 8 13.71 0.69
-6 -8 8 13.21 0.66
-6 8 -8 12.65 0.7
-6 8 -8 12.69 0.67
-6 8 -8 12.86 0.69
-6 8 -8 13.11 0.68
-8 6 -8 13.3 0.69
-8 6 -8 13.44 0.69
-6 -8 8 13.26 0.68
-6 -8 8 12.62 0.7
-6 8 -8 12.86 0.67
6 -8 -8 14.68 0.71
6 -8 -8 13.49 0.68
6 -8 -8 14.11 0.7
-6 8 -8 13.37 0.67
-8 -6 8 13.84 0.66
-8 -6 8 13.76 0.66
-8 -6 8 14.69 0.69
-8 -6 8 13.86 0.68
-6 -8 8 13.63 0.69
-6 -8 8 13.06 0.67
-6 -8 8 13.66 0.7
-8 8 -6 13.52 0.66
6 8 8 13.56 0.67
6 8 8 13.24 0.69
6 8 8 13.49 0.68
6 8 8 12.97 0.67
6 8 8 13.74 0.71
6 8 8 13.68 0.69
6 8 8 13.19 0.69
6 8 8 13.03 0.67
8 -8 -6 13.85 0.65
8 -8 -6 13.68 0.7
8 -8 -6 13.63 0.67
8 -8 -6 14.32 0.67
8 -8 -6 14.04 0.7
-8 8 -6 13.16 0.69
-8 8 -6 13.07 0.68
-8 8 -6 14.01 0.68
8 -6 -8 12.76 0.71
8 -6 -8 12.81 0.68
-8 6 -8 13.21 0.67
-8 -8 6 13.41 0.66
-8 -8 6 14.18 0.68
-8 -8 6 13.61 0.69
-8 -8 6 13.1 0.67
-8 -8 6 14.41 0.7
-8 8 -6 13.57 0.67
-8 8 -6 13.07 0.66
-8 8 -6 13.16 0.66
8 6 8 13.51 0.68
8 6 8 13.94 0.68
8 6 8 14.27 0.71
8 6 8 14.07 0.69
8 6 8 14.07 0.7
8 6 8 13.66 0.67
-8 6 -8 13.18 0.67
-8 6 -8 13.3 0.67
-8 6 -8 13.89 0.67
-8 6 -8 13.81 0.71
8 8 6 13.45 0.68
8 8 6 13.12 0.67
8 8 6 13.61 0.67
8 8 6 13.02 0.67
8 8 6 14.03 0.7
8 8 6 14.1 0.68
8 8 6 13.75 0.69
8 8 6 13.45 0.67
-8 -8 -8 24.35 1.2
-8 -8 -8 23.95 1.19
-8 -8 -8 23.77 1.25
-8 -8 -8 24.42 1.19
8 8 -8 23.95 1.23
8 8 -8 22.94 1.21
8 8 -8 25.46 1.2
8 -8 8 23.63 1.19
8 -8 8 24.7 1.21
8 8 -8 22.71 1.19
8 8 -8 23.3 1.2
8 8 -8 23.34 1.2
8 -8 8 24.24 1.2
-8 8 8 23.6 1.22
-8 8 8 25.99 1.2
8 -8 8 24.03 1.18
-8 8 8 23.44 1.2
-8 8 8 23.46 1.2
-8 8 8 23.82 1.2
-8 8 8 25.77 1.24
8 -8 8 24.76 1.2
8 -8 -8 24.18 1.18
8 -8 -8 24.56 1.24
8 -8 -8 25.4 1.2
8 -8 -8 24.9 1.21
8 -8 -8 26.06 1.24
-8 8 -8 23.07 1.21
-8 8 -8 25.93 1.22
-8 8 -8 25.34 1.23
-8 -8 8 24.79 1.21
-8 -8 8 25.29 1.24
-8 8 -8 23.7 1.2
-8 8 -8 23.84 1.2
-8 8 -8 25.52 1.2
-8 -8 8 25.25 1.19
-8 -8 8 25.23 1.22
8 8 8 23.88 1.2
8 8 8 23.72 1.2
8 8 8 24.7 1.2
8 8 8 25.11 1.24
8 8 8 24.85 1.22
8 8 8 23.44 1.22
8 8 8 24.82 1.2
-9 -1 -1 0.01 0.02
-9 -1 -1 0.04 0.02
-9 -1 -1 0.01 0.02
-9 -1 -1 0 0.01
1 1 -9 -0.01 0.03
1 1 -9 0 0.01
1 1 -9 0.03 0.03
1 1 -9 -0.01 0.03
9 -1 1 0.01 0.02
9 -1 1 -0.01 0.02
-9 1 1 0 0
-9 1 1 0.01 0.02
-9 1 1 0.02 0.01
-1 -9 -1 0.01 0.01
9 1 -1 0 0.01
-1 -1 -9 0.02 0.03
-1 -1 -9 0.03 0.03
-1 -1 -9 0.03 0.03
-1 -1 -9 0 0.02
1 -1 9 0 0.03
1 -1 9 0.02 0.02
-1 1 9 0 0.02
1 -1 9 -0.02 0.03
9 -1 1 0 0.01
9 1 -1 -0.01 0.01
9 1 -1 0 0.02
9 1 -1 0 0.02
-1 9 1 0.01 0.01
-1 1 9 -0.01 0.03
-1 1 9 0.02 0.03
-1 1 9 0 0.03
1 9 -1 0.01 0.01
1 -9 1 0.03 0.03
1 1 -9 -0.02 0.02
1 -1 9 0.01 0.03
1 -1 -9 0.01 0.03
1 -1 -9 -0.02 0.02
-1 1 -9 -0.02 0.02
1 -1 -9 -0.01 0.02
-1 -1 9 0 0.02
1 -1 -9 0.02 0.03
-1 -1 9 -0.02 0.03
-1 -1 9 0.02 0.03
-1 -1 9 0.03 0.03
-9 -1 1 0.02 0.02
-9 -1 1 0.01 0.02
-9 -1 1 0.01 0.01
-9 1 -1 0 0
-9 1 -1 -0.01 0.02
1 1 9 -0.01 0.03
1 1 9 0 0.03
1 1 9 0 0.03
1 1 9 -0.01 0.03
1 1 9 0.02 0.02
1 -1 -9 0.03 0.03
1 9 1 0 0.01
1 9 1 0 0.01
1 9 1 0.01 0.01
9 -1 -1 0.02 0.01
9 -1 -1 0.02 0.02
9 -1 -1 0 0.01
-9 1 -1 -0.01 0.02
-9 1 -1 0.01 0.01
-1 1 -9 0 0.01
-1 1 -9 -0.01 0.02
-1 1 -9 0.01 0.03
-1 -9 1 0.03 0.02
9 1 1 0.01 0.01
9 1 1 0.02 0.02
9 1 1 -0.01 0.02
9 1 1 -0.01 0.01
-9 -3 -1 19.24 0.93
-9 -3 -1 19.1 0.92
3 1 -9 19.74 0.95
3 1 -9 18.33 0.94
-1 9 3 18.83 0.92
-3 1 9 18.73 0.97
1 -9 3 18.76 0.92
-9 3 1 19.81 0.94
-9 3 1 18.38 0.93
-3 -1 -9 18.48 0.97
-3 -1 -9 18.89 0.95
-3 -1 -9 18.19 0.95
-3 -1 -9 19.52 0.94
9 -3 1 18.13 0.92
9 3 -1 19.03 0.92
9 3 -1 19.12 0.94
9 3 -1 20.36 0.92
1 9 -3 19.23 0.92
3 -1 9 17.92 0.96
-9 -3 -1 18.82 0.94
3 -1 9 18.2 0.95
1 9 -3 19.14 0.92
-1 9 3 18.95 0.94
-3 1 9 18.46 0.95
-3 1 9 18.66 0.94
-1 -9 -3 18.9 0.92
-1 -9 -3 19.31 0.92
1 9 -3 18.44 0.91
3 -1 9 19.32 0.93
3 1 -9 18.75 0.97
1 -9 3 18.56 0.94
9 -3 1 18.02 0.93
9 -3 1 18.97 0.92
-9 3 -1 19.16 0.93
-9 3 -1 20.02 0.93
-1 9 -3 19.41 0.92
-1 -9 3 19.01 0.94
-9 3 -1 18.58 0.94
1 9 3 18.64 0.9
1 9 3 19.15 0.91
1 9 3 18.36 0.93
1 9 3 19.21 0.92
1 9 3 19.38 0.92
3 -1 -9 18.52 0.97
3 -1 -9 18.93 0.95
3 -1 -9 18.69 0.94
-3 1 -9 18.33 0.95
-1 -9 3 18.53 0.92
-3 1 -9 17.98 0.93
-1 -9 3 19.44 0.91
-1 9 -3 19.19 0.91
-1 9 -3 19.22 0.92
-9 -3 1 19.27 0.94
-9 -3 1 19.46 0.93
3 1 9 17.56 0.96
3 1 9 18.27 0.95
3 1 9 18.55 0.95
-3 1 -9 18.95 0.95
9 -3 -1 18.91 0.92
9 -3 -1 18.97 0.94
9 -3 -1 19.53 0.92
-9 -3 1 18.5 0.92
1 -9 -3 19.03 0.92
1 -9 -3 19.72 0.91
-3 -1 9 18.38 0.96
-3 -1 9 19.23 0.97
-3 -1 9 18.08 0.95
-3 -1 9 17.77 0.94
9 3 1 18.63 0.92
9 3 1 18.53 0.94
9 3 1 19.19 0.93
9 3 1 18.96 0.92
3 1 9 17.84 0.93
1 9 -5 0.68 0.04
1 9 -5 0.61 0.06
1 9 -5 0.71 0.06
1 -9 5 0.8 0.05
-5 1 9 0.53 0.06
-1 -9 -5 0.58 0.05
1 -9 5 0.65 0.05
1 -9 5 0.67 0.07
9 -5 1 0.61 0.05
-5 -1 -9 0.5 0.07
-5 -1 -9 0.46 0.07
-5 -1 -9 0.45 0.05
-5 1 9 0.38 0.05
-9 -5 -1 0.56 0.06
5 -1 9 0.7 0.08
5 -1 9 0.65 0.07
5 -1 9 0.6 0.06
5 1 -9 0.53 0.05
5 1 -9 0.55 0.06
5 1 -9 0.58 0.09
5 1 -9 0.64 0.07
5 1 -9 0.66 0.07
9 5 -1 0.55 0.04
9 -5 1 0.61 0.05
-1 -9 -5 0.65 0.05
-1 9 5 0.58 0.06
-1 9 5 0.65 0.04
-9 5 1 0.66 0.06
-9 5 1 0.57 0.05
-5 -1 -9 0.44 0.06
-5 -1 -9 0.63 0.09
-5 1 9 0.58 0.08
9 -5 1 0.72 0.06
1 9 -5 0.64 0.06
-9 -5 -1 0.53 0.04
9 5 -1 0.72 0.06
9 5 -1 0.62 0.05
9 5 -1 0.6 0.05
-1 9 5 0.7 0.06
-5 1 9 0.42 0.07
9 5 1 0.63 0.06
9 5 1 0.53 0.05
5 1 9 0.56 0.08
1 9 5 0.76 0.06
5 1 9 0.53 0.06
1 9 5 0.75 0.04
-1 -9 5 0.63 0.05
-1 -9 5 0.6 0.04
-1 -9 5 0.76 0.06
-1 9 -5 0.67 0.06
-1 9 -5 0.63 0.06
-1 9 -5 0.68 0.06
-1 9 -5 0.66 0.06
5 1 9 0.44 0.07
5 1 9 0.58 0.07
9 5 1 0.48 0.06
1 -9 -5 0.55 0.05
1 -9 -5 0.65 0.06
1 9 5 0.73 0.07
1 9 5 0.74 0.06
-5 -1 9 0.6 0.06
-5 1 -9 0.65 0.06
-5 1 -9 0.74 0.08
5 -1 -9 0.38 0.06
-1 -9 5 0.66 0.06
1 9 5 0.6 0.06
-9 -5 1 0.63 0.06
9 5 1 0.58 0.06
-9 5 -1 0.61 0.06
-9 5 -1 0.59 0.05
-9 5 -1 0.58 0.05
5 1 9 0.4 0.05
9 -5 -1 0.52 0.04
9 -5 -1 0.51 0.06
9 -5 -1 0.61 0.05
5 -1 -9 0.52 0.05
5 -1 -9 0.51 0.05
5 -1 -9 0.49 0.08
-5 -1 9 0.64 0.06
-5 -1 9 0.8 0.09
-5 -1 9 0.78 0.08
9 5 1 0.59 0.05
-5 1 -9 0.76 0.08
-9 -5 1 0.6 0.05
-7 -1 -9 4.85 0.26
-7 -1 -9 4.79 0.3
-9 7 1 4.47 0.26
-9 7 1 4.8 0.25
9 7 -1 4.63 0.24
9 7 -1 4.71 0.24
-7 -1 -9 4.52 0.3
-7 -1 -9 4.85 0.28
-7 -1 -9 4.49 0.26
7 1 -9 4.91 0.27
-9 7 1 4.69 0.25
1 -9 7 4.77 0.27
-9 7 1 4.6 0.25
1 -9 7 4.93 0.26
1 9 -7 4.94 0.25
7 -1 9 4.9 0.26
7 -1 9 4.36 0.28
-7 1 9 4.61 0.26
-7 1 9 4.7 0.28
-7 1 9 4.82 0.26
-1 -9 -7 4.92 0.25
-1 -9 -7 4.96 0.28
-1 -9 -7 4.85 0.25
-1 -9 -7 5.03 0.27
1 -9 7 4.87 0.24
-9 -7 -1 4.76 0.25
-9 -7 -1 4.55 0.27
-9 -7 -1 5.05 0.26
-9 -7 -1 4.63 0.24
7 1 -9 4.65 0.26
9 -7 1 4.18 0.26
9 -7 1 4.74 0.24
9 -7 1 4.76 0.27
1 9 -7 4.97 0.28
-1 9 7 5.05 0.26
-1 9 7 4.68 0.28
-1 9 7 4.9 0.27
7 1 -9 4.55 0.3
7 1 -9 4.69 0.27
1 -9 7 4.79 0.25
1 -9 7 4.5 0.26
7 -1 9 4.7 0.26
9 7 -1 4.7 0.26
9 7 -1 4.86 0.26
7 -1 9 4.79 0.28
1 9 -7 4.91 0.27
1 9 -7 5.02 0.27
-1 9 -7 4.94 0.27
1 9 7 4.81 0.26
1 9 7 4.74 0.28
1 9 7 5 0.27
1 9 7 5.06 0.27
-1 -9 7 4.9 0.25
7 -1 -9 4.37 0.26
-7 1 -9 4.44 0.28
-7 1 -9 4.55 0.28
-7 1 -9 4.75 0.26
1 9 7 4.76 0.26
-7 -1 9 4.66 0.28
-1 9 -7 4.65 0.25
1 -9 -7 5.01 0.25
1 -9 -7 4.75 0.27
-7 -1 9 4.53 0.25
7 1 9 4.89 0.26
7 1 9 4.74 0.29
7 1 9 4.58 0.28
7 1 9 4.55 0.26
9 -7 -1 4.51 0.24
9 -7 -1 4.38 0.26
9 -7 -1 4.78 0.25
-1 9 -7 4.93 0.28
-1 9 -7 5.1 0.28
-1 9 -7 5.07 0.27
-9 -7 1 4.67 0.25
-9 7 -1 4.68 0.25
7 -1 -9 4.41 0.25
7 -1 -9 4.95 0.3
9 7 1 4.71 0.24
9 7 1 4.81 0.24
9 7 1 4.35 0.26
9 7 1 4.63 0.26
9 7 1 4.63 0.26
-9 -7 1 4.51 0.26
-9 -7 1 5.06 0.26
-1 -9 7 4.76 0.25
-1 -9 7 5.13 0.27
-9 7 -1 4.98 0.25
-9 7 -1 4.64 0.26
-9 7 -1 4.77 0.25
-9 7 -1 4.94 0.25
-7 -1 9 4.95 0.29
-9 -7 1 4.78 0.25
-1 -9 7 4.68 0.26
-1 -9 7 4.67 0.26
-7 -1 9 5.03 0.27
-1 -3 -9 17.86 0.93
-1 -3 -9 18.7 0.95
1 -3 9 18.8 0.93
9 -1 3 18.91 0.93
9 -1 3 18.96 0.93
9 -1 3 19.05 0.92
9 1 -3 18.4 0.92
-9 1 3 19.11 0.92
-9 -1 -3 18.4 0.94
-9 -1 -3 19.04 0.93
-9 -1 -3 18.67 0.93
-9 -1 -3 19.33 0.92
1 3 -9 19.07 0.95
-1 3 9 18.71 0.93
9 1 -3 19.24 0.93
9 1 -3 18.66 0.92
1 3 -9 19.52 0.95
1 -3 9 18.63 0.96
-1 3 9 18.07 0.95
-9 1 3 18.86 0.93
-3 9 1 19.06 0.91
3 -9 1 17.59 0.93
3 9 -1 19.27 0.91
3 9 -1 18.87 0.91
9 -1 3 18.62 0.92
-3 -9 -1 18.87 0.91
1 -3 9 18.58 0.96
-1 3 9 19.19 0.97
-3 -9 -1 18.55 0.92
1 3 -9 18.5 0.96
-3 9 1 18.22 0.93
-3 9 1 18.5 0.91
-1 -3 -9 18.36 0.96
9 1 -3 19.71 0.94
-9 1 -3 18.6 0.92
-1 -3 9 18.76 0.96
-9 1 -3 18.78 0.93
-9 -1 3 18.81 0.94
3 9 1 18.59 0.9
3 9 1 18.32 0.92
1 3 9 18.66 0.95
1 3 9 19.88 0.96
1 3 9 18.91 0.93
3 -9 -1 18.63 0.93
-1 -3 9 19.68 0.97
-9 -1 3 18.59 0.92
-1 -3 9 17.54 0.93
9 1 3 19.21 0.92
9 1 3 19.88 0.94
9 1 3 18.97 0.93
9 1 3 19.25 0.93
-1 3 -9 17.17 0.95
3 9 1 18.66 0.91
1 -3 -9 18.71 0.95
1 -3 -9 18.68 0.93
9 -1 -3 19.12 0.92
-3 -9 1 18.96 0.92
-3 -9 1 18.51 0.92
-3 9 -1 19.17 0.91
-1 3 -9 18.69 0.95
-1 3 -9 17.77 0.96
1 3 9 18.71 0.97
-1 -3 9 16.81 0.94
9 1 3 19.79 0.92
-9 -1 3 18.65 0.93
3 9 1 18.25 0.91
9 -1 -3 19.58 0.92
9 -1 -3 18.96 0.94
-9 1 -3 19.97 0.93
-1 3 -9 17.86 0.93
-1 3 -9 19 0.97
-3 9 -1 19.57 0.91
-3 9 -1 19.08 0.91
-3 -3 -9 0 0.03
3 -3 9 0 0.02
3 -3 9 0.01 0.03
9 3 -3 0 0.02
9 3 -3 0.01 0.02
9 3 -3 0 0.01
3 9 -3 0.01 0.01
-9 -3 -3 0 0.02
9 -3 3 0 0.01
9 3 -3 0 0.01
-3 -9 -3 0.01 0.01
-3 -9 -3 0.01 0.01
3 9 -3 0.01 0.01
3 9 -3 0.01 0.01
-3 9 3 0.01 0.02
-9 3 3 -0.01 0.02
-9 3 3 0.02 0.02
-9 3 3 -0.02 0.01
-3 -9 -3 0.01 0.01
-3 -3 -9 0.03 0.03
3 -9 3 0.01 0.01
3 -9 3 0.01 0.01
9 -3 3 0.01 0.01
9 -3 3 -0.01 0.01
3 -3 9 0.01 0.03
-9 -3 -3 0.03 0.02
-9 -3 -3 0 0.01
3 -3 9 -0.02 0.02
3 9 -3 0.01 0.01
3 3 -9 0.01 0.03
3 3 -9 0.04 0.03
-3 3 9 0.02 0.03
9 -3 3 -0.01 0.01
-3 9 3 0.02 0
-3 3 9 -0.01 0.03
3 3 -9 0.03 0.04
-3 9 3 0.02 0.02
-3 9 3 -0.02 0.02
3 -9 3 0.03 0.03
-3 3 9 0 0.03
3 9 3 0.02 0.01
-3 -3 9 0.03 0.03
-9 -3 3 0.01 0.02
9 -3 -3 0 0.02
-3 3 -9 -0.01 0.02
-9 3 -3 -0.01 0.02
-9 -3 3 0 0.02
3 -9 -3 0.02 0.02
3 -9 -3 0.02 0.01
3 9 3 0.02 0.01
9 3 3 -0.01 0.02
9 3 3 -0.01 0.01
3 -3 -9 0 0.03
3 -3 -9 -0.01 0.02
-3 3 -9 -0.01 0.02
-9 -3 3 0.01 0.02
-3 3 -9 -0.02 0.03
-3 -3 9 -0.02 0.03
-3 -3 9 0 0.02
3 9 3 0 0.02
9 -3 -3 0 0.01
3 3 9 0.04 0.04
3 3 9 -0.02 0.03
3 3 9 0.03 0.03
3 3 9 0.03 0.02
-9 3 -3 0.01 0.02
9 -3 -3 0.02 0.02
9 3 3 0.01 0.02
-3 -3 9 -0.02 0.02
-3 9 -3 0.01 0.01
-3 9 -3 0.03 0.01
-3 9 -3 -0.01 0.01
-3 -9 3 0.02 0.02
-3 -9 3 0.01 0.01
-3 -9 3 0.01 0.01
-3 -9 3 0 0.01
9 3 3 0 0.02
9 3 3 0 0.02
9 3 3 -0.02 0.02
3 9 3 0.01 0.02
3 9 3 0.01 0.02
-9 3 -3 0.02 0.02
-3 3 -9 0.02 0.04
-3 3 -9 -0.01 0.02
5 3 -9 8.62 0.49
5 -3 9 9.23 0.48
-5 -3 -9 8.52 0.46
5 3 -9 9.03 0.46
5 -3 9 9.11 0.46
-3 9 5 8.66 0.46
-3 9 5 9.08 0.47
-3 9 5 8.72 0.46
5 3 -9 9.23 0.46
-5 -3 -9 8.17 0.45
3 -9 5 8.85 0.44
-3 -9 -5 9.3 0.45
3 -9 5 9.19 0.46
3 -9 5 9.76 0.44
3 9 -5 8.91 0.46
5 3 -9 8.86 0.47
-5 3 9 7.73 0.48
-5 3 9 9 0.48
-9 -5 -3 9.37 0.48
9 -5 3 8.7 0.46
9 -5 3 8.94 0.45
9 -5 3 8.91 0.44
9 5 -3 8.76 0.44
9 5 -3 8.53 0.44
9 5 -3 8.78 0.47
9 5 -3 9 0.45
5 -3 9 8.29 0.47
-9 5 3 9.37 0.47
-9 5 3 9.25 0.46
-3 -9 -5 8.73 0.46
-5 -3 -9 8.79 0.5
-5 3 9 8.61 0.46
9 5 -3 8.79 0.45
3 -9 5 9.17 0.47
-5 3 9 9.23 0.46
-3 -9 -5 8.96 0.44
-9 -5 -3 8.62 0.44
-3 -9 -5 8.62 0.44
-5 -3 -9 9.26 0.48
3 9 -5 9.44 0.45
-3 -9 5 9.1 0.45
5 3 9 7.97 0.46
9 -5 -3 8.7 0.44
5 3 9 8.9 0.48
3 9 5 9.08 0.44
3 9 5 8.89 0.47
9 -5 -3 9.16 0.45
9 -5 -3 8.82 0.47
3 -9 -5 8.91 0.46
-9 -5 3 8.25 0.46
-9 -5 3 8.98 0.45
-9 5 -3 8.84 0.44
-3 -9 5 9.06 0.45
-3 -9 5 9.17 0.46
5 3 9 8.36 0.46
-9 5 -3 9.09 0.45
-5 3 -9 8.93 0.46
-5 3 -9 8.79 0.49
-5 3 -9 9.07 0.48
-5 3 -9 8.92 0.48
3 -9 -5 8.63 0.44
5 3 9 8.95 0.44
-5 -3 9 9.45 0.49
-5 -3 9 8.7 0.48
-5 -3 9 8.18 0.46
-5 3 -9 9.07 0.46
-9 5 -3 8.99 0.46
-9 5 -3 8.76 0.46
-3 9 -5 8.76 0.45
-3 9 -5 9.23 0.45
-3 9 -5 9.15 0.45
5 3 9 8.41 0.49
5 3 9 8.39 0.47
9 5 3 9.27 0.45
9 5 3 9.19 0.45
9 5 3 9.28 0.47
9 5 3 8.95 0.46
9 5 3 9.05 0.46
9 5 3 8.81 0.44
5 -3 -9 8.76 0.46
-3 9 -5 8.92 0.46
3 9 5 8.59 0.46
3 9 5 9.17 0.46
5 -3 -9 8.34 0.49
7 -3 9 3.17 0.19
3 9 -7 3 0.18
9 7 -3 2.81 0.16
9 7 -3 2.9 0.16
3 -9 7 3 0.2
3 -9 7 2.82 0.17
3 9 -7 2.85 0.19
9 -7 3 3.05 0.16
-9 7 3 2.88 0.17
9 7 -3 2.88 0.17
9 7 -3 2.82 0.18
-9 -7 -3 3.04 0.16
-9 -7 -3 3.16 0.2
-9 -7 -3 3.09 0.16
-7 3 9 3.12 0.2
-7 -3 -9 3.13 0.2
-7 -3 -9 2.83 0.17
-7 3 9 3.03 0.18
-7 3 9 3.02 0.18
-7 3 9 2.65 0.2
9 7 -3 2.74 0.17
-7 3 9 3.11 0.18
-3 -9 -7 3.09 0.17
-3 -9 -7 3.15 0.18
-3 -9 -7 3.22 0.17
-3 -9 -7 3.09 0.18
7 3 -9 3.12 0.18
7 3 -9 3.26 0.18
7 3 -9 3 0.21
7 3 -9 3.36 0.19
7 -3 9 3.18 0.18
7 -3 9 3.36 0.21
-9 7 3 2.91 0.18
-7 -3 -9 3.04 0.18
-7 -3 -9 3.22 0.22
-3 9 7 3.1 0.18
-3 9 7 3.14 0.2
-3 9 7 2.99 0.19
9 -7 3 3.08 0.17
7 3 -9 3.37 0.19
-9 7 3 3.19 0.19
3 -9 7 2.77 0.16
3 -9 7 3.05 0.19
3 -9 7 2.99 0.16
9 -7 3 2.97 0.17
7 -3 9 3.29 0.18
-9 7 -3 3.05 0.18
-9 7 -3 3.26 0.17
-9 7 -3 3.13 0.17
3 -9 -7 3.11 0.16
-7 -3 9 3.32 0.2
-7 -3 9 3.07 0.2
3 9 7 3.15 0.18
3 -9 -7 3.08 0.17
3 -9 -7 2.88 0.19
3 9 7 3.18 0.19
7 -3 -9 3.09 0.17
7 -3 -9 3.01 0.22
-7 3 -9 3.12 0.2
-7 3 -9 3.07 0.18
-3 -9 7 2.91 0.19
-3 9 -7 2.9 0.16
9 7 3 2.91 0.17
9 7 3 3.08 0.16
9 7 3 3.2 0.17
9 7 3 3.24 0.19
9 7 3 3.04 0.18
9 7 3 3.16 0.17
9 -7 -3 3.2 0.18
-7 3 -9 2.78 0.2
-9 7 -3 3.02 0.18
-9 7 -3 3.18 0.17
-7 -3 9 3.04 0.17
7 3 9 2.97 0.2
7 3 9 3.31 0.21
7 3 9 3.06 0.18
9 -7 -3 3.18 0.16
-9 -7 3 3.22 0.17
-9 -7 3 2.93 0.18
-9 -7 3 3.15 0.18
-9 -7 3 3.01 0.17
-7 3 -9 3.1 0.21
9 -7 -3 3.26 0.2
-3 9 -7 2.83 0.19
-3 9 -7 2.88 0.18
9 -7 -3 3.04 0.17
7 -3 -9 3.16 0.19
7 3 9 3.16 0.2
7 3 9 3.04 0.16
7 3 9 2.98 0.21
-7 -3 9 3.14 0.18
-7 3 -9 3.12 0.19
-7 3 -9 3.25 0.19
-3 -9 7 3.03 0.17
9 7 3 3.13 0.18
-3 9 -7 2.85 0.18
-3 -9 7 2.88 0.19
-3 -9 7 3.02 0.18
-3 -9 7 2.93 0.17
7 3 9 2.97 0.18
3 9 7 3.17 0.19
3 9 7 2.96 0.2
-1 5 9 0.72 0.09
-1 5 9 0.76 0.09
-5 9 1 0.58 0.04
1 -5 9 0.58 0.06
-9 1 5 0.58 0.06
-9 1 5 0.52 0.05
-5 -9 -1 0.51 0.05
-5 -9 -1 0.49 0.05
-5 -9 -1 0.59 0.05
-9 -1 -5 0.53 0.07
5 -9 1 0.64 0.07
5 -9 1 0.63 0.05
5 -9 1 0.64 0.04
5 9 -1 0.7 0.05
9 1 -5 0.71 0.08
9 1 -5 0.61 0.06
-9 -1 -5 0.5 0.06
9 1 -5 0.63 0.05
-1 -5 -9 0.7 0.08
-1 5 9 0.61 0.08
9 -1 5 0.56 0.05
1 5 -9 0.57 0.08
1 5 -9 0.66 0.08
-9 -1 -5 0.56 0.05
1 5 -9 0.61 0.08
5 9 -1 0.65 0.05
9 1 -5 0.72 0.06
-1 -5 -9 0.6 0.06
-9 -1 -5 0.5 0.05
-9 -1 -5 0.61 0.08
-5 9 1 0.54 0.05
-5 9 1 0.52 0.04
1 -5 9 0.75 0.08
1 -5 9 0.4 0.06
-9 1 5 0.48 0.05
9 1 -5 0.7 0.05
1 5 -9 0.55 0.07
9 -1 5 0.54 0.06
9 -1 5 0.68 0.07
-5 9 1 0.49 0.06
1 -5 9 0.66 0.08
5 9 1 0.55 0.04
5 -9 -1 0.58 0.06
5 -9 -1 0.66 0.05
5 9 1 0.58 0.04
9 -1 -5 0.51 0.05
9 1 5 0.47 0.05
9 1 5 0.6 0.06
9 1 5 0.44 0.06
-9 1 -5 0.6 0.05
9 1 5 0.53 0.05
1 5 9 0.64 0.05
-5 -9 1 0.73 0.05
1 5 9 0.83 0.09
-1 5 -9 0.54 0.07
-1 5 -9 0.66 0.08
1 5 9 0.75 0.08
1 5 9 0.7 0.08
5 9 1 0.59 0.05
-9 -1 5 0.6 0.05
-9 -1 5 0.71 0.07
-9 -1 5 0.67 0.07
-9 -1 5 0.53 0.05
-1 -5 9 0.68 0.08
-1 -5 9 0.61 0.08
-1 5 -9 0.51 0.08
-1 -5 9 0.65 0.06
-1 5 -9 0.65 0.06
9 1 5 0.5 0.06
-1 5 -9 0.75 0.09
1 -5 -9 0.68 0.06
5 9 1 0.62 0.05
5 -9 -1 0.63 0.05
-5 9 -1 0.66 0.06
-5 9 -1 0.66 0.05
-5 9 -1 0.74 0.05
-5 9 -1 0.68 0.04
-1 -5 9 0.62 0.06
9 -1 -5 0.57 0.07
5 9 1 0.61 0.05
-5 -9 1 0.65 0.05
-5 -9 1 0.61 0.05
-9 1 -5 0.68 0.05
-9 1 -5 0.52 0.06
9 -1 -5 0.52 0.05
-9 1 -5 0.57 0.07
9 1 5 0.53 0.05
-3 5 9 8.66 0.47
5 -9 3 9.14 0.45
5 -9 3 8.98 0.46
-5 -9 -3 8.99 0.44
3 -5 9 9.48 0.49
3 -5 9 9.12 0.48
3 -5 9 8.98 0.45
-9 -3 -5 9.02 0.45
-9 3 5 8.58 0.46
-9 3 5 8.78 0.45
9 3 -5 8.85 0.45
3 5 -9 8.54 0.46
3 5 -9 9.18 0.49
3 5 -9 8.51 0.47
9 -3 5 8.88 0.46
-9 -3 -5 8.73 0.48
-9 -3 -5 8.58 0.46
-9 -3 -5 8.93 0.44
-5 -9 -3 8.51 0.46
5 -9 3 9.04 0.44
-5 9 3 8.34 0.45
-5 9 3 8.99 0.43
-5 9 3 8.94 0.46
-9 3 5 8.39 0.44
-9 3 5 9.13 0.47
9 -3 5 8.87 0.44
9 3 -5 8.81 0.44
9 3 -5 8.72 0.47
9 3 -5 8.5 0.45
-5 -9 -3 8.5 0.43
-3 5 9 8.48 0.47
5 9 -3 9.11 0.45
5 9 -3 9.01 0.44
-5 -9 -3 8.61 0.44
-3 5 9 7.93 0.45
-3 5 9 9.34 0.5
-3 -5 -9 8.64 0.49
-5 9 3 8.76 0.44
5 -9 -3 8.96 0.45
9 3 5 8.89 0.46
3 5 9 8.89 0.49
-9 3 -5 8.77 0.46
3 5 9 8.9 0.48
3 5 9 8.4 0.46
5 -9 -3 8.58 0.46
-5 -9 3 9.31 0.45
-5 9 -3 8.95 0.44
-5 9 -3 9.08 0.44
-5 9 -3 9.11 0.44
9 -3 -5 8.91 0.44
9 -3 -5 8.63 0.48
9 -3 -5 8.87 0.45
3 5 9 8.62 0.47
-9 3 -5 8.74 0.45
-9 3 -5 8.94 0.47
-3 -5 9 8.92 0.44
-3 -5 9 9.4 0.48
-3 -5 9 8.55 0.49
-3 -5 9 8.86 0.46
-3 5 -9 9.19 0.46
-3 5 -9 9.24 0.49
-3 5 -9 9.34 0.48
-3 5 -9 8.9 0.47
5 9 3 8.81 0.45
5 9 3 8.1 0.45
9 3 5 8.83 0.45
9 3 5 8.43 0.45
9 3 5 9.23 0.47
3 -5 -9 8.91 0.46
9 3 5 8.92 0.46
9 3 5 9.34 0.45
-5 -9 3 8.94 0.44
-5 -9 3 9.01 0.45
-5 -9 3 8.66 0.44
3 5 9 8.7 0.44
3 5 9 9.14 0.46
5 9 3 8.55 0.44
-9 -3 5 8.63 0.45
-9 -3 5 8.87 0.46
-9 -3 5 8.29 0.46
-9 -3 5 9.04 0.45
-9 3 -5 8.28 0.44
5 9 3 8.69 0.43
5 9 3 8.64 0.46
-9 3 -5 8.85 0.44
-9 3 -5 8.69 0.46
-5 5 9 0.02 0.03
-5 9 5 -0.02 0.02
9 5 -5 0.03 0.03
-5 -5 -9 0 0.03
9 -5 5 0.03 0.02
9 5 -5 0 0.02
9 5 -5 0 0.02
-9 -5 -5 -0.02 0.01
-9 -5 -5 0 0.03
-9 -5 -5 0.02 0.02
-5 9 5 -0.02 0.02
9 5 -5 0.04 0.02
9 5 -5 0.01 0.02
-9 5 5 0.01 0.02
-9 5 5 -0.03 0.02
-9 5 5 0.01 0.02
-5 9 5 -0.01 0.02
5 -5 9 0.01 0.03
-5 5 9 0.01 0.02
-5 5 9 0 0.02
-5 5 9 0.01 0.03
-5 -5 -9 0.02 0.02
5 5 -9 0.02 0.02
5 5 -9 0 0.02
5 5 -9 0.02 0.03
5 5 -9 -0.02 0.02
5 5 -9 0.02 0.03
-5 -9 -5 0.03 0.02
9 -5 5 -0.01 0.02
5 -9 5 0.02 0.03
5 -9 5 0.01 0.02
5 -9 5 0.02 0.01
5 -5 9 -0.02 0.02
-5 -5 -9 0.02 0.03
-9 -5 -5 0.03 0.02
-5 -9 -5 0.03 0.02
-5 9 5 0 0.01
9 -5 5 0.01 0.02
-5 -9 -5 0 0.01
-5 -9 -5 0.03 0.03
5 9 -5 0.03 0.02
5 9 -5 0.01 0.02
-9 5 5 0.01 0.02
-9 5 5 0.01 0.02
5 -5 9 0 0.02
5 -5 9 0.04 0.02
-5 5 9 -0.01 0.03
-5 -9 -5 0.03 0.02
-9 5 -5 -0.01 0.01
-5 5 -9 -0.01 0.02
-9 5 -5 0.02 0.02
-9 -5 5 0.01 0.02
-9 5 -5 0.02 0.02
5 -9 -5 0 0.01
-5 9 -5 0 0.02
-5 9 -5 0.02 0.02
9 5 5 -0.03 0.01
9 5 5 -0.02 0.02
-9 -5 5 -0.01 0.02
-9 5 -5 0 0.01
-9 5 -5 -0.01 0.02
-5 -9 5 0.02 0.02
-5 -9 5 0.01 0.02
5 -9 -5 0.02 0.03
5 -9 -5 0.02 0.02
5 -9 -5 -0.01 0.02
-5 5 -9 0.02 0.02
-5 5 -9 0.01 0.03
9 5 5 0.01 0.02
5 -5 -9 0.02 0.03
9 5 5 0 0.02
-5 5 -9 0 0.03
-9 5 -5 0.04 0.02
-5 9 -5 0.02 0.02
9 5 5 0.01 0.02
-5 -5 9 0.01 0.02
-5 -5 9 0.03 0.03
-5 -5 9 0.01 0.03
-5 -5 9 0 0.01
-5 -5 9 0.02 0.03
5 5 9 -0.01 0.01
5 5 9 0.03 0.03
5 5 9 0 0.02
5 5 9 -0.01 0.03
5 5 9 0.03 0.03
5 5 9 -0.01 0.03
5 5 9 -0.01 0.02
-9 5 -5 0 0.02
5 9 5 0.03 0.02
5 9 5 0.01 0.02
5 9 5 0 0.02
5 9 5 0 0.02
9 -5 -5 0 0.01
9 -5 -5 0 0.03
9 -5 -5 -0.01 0.02
9 -5 -5 0.01 0.02
-5 5 -9 0 0.02
5 -5 -9 -0.02 0.03
-5 5 -9 -0.01 0.03
-5 -9 5 -0.03 0.01
-9 -5 5 -0.01 0.01
9 5 5 0.02 0.02
-5 -9 5 0.01 0.03
-9 -5 5 0 0.02
9 5 5 0.04 0.02
-9 -7 -5 0.54 0.08
9 -7 5 0.58 0.06
-9 -7 -5 0.49 0.05
5 9 -7 0.39 0.06
9 7 -5 0.52 0.05
-7 5 9 0.46 0.06
-7 5 9 0.49 0.09
-5 9 7 0.52 0.07
7 -5 9 0.56 0.05
7 5 -9 0.53 0.06
7 5 -9 0.63 0.09
7 5 -9 0.59 0.07
7 5 -9 0.59 0.07
-5 9 7 0.4 0.06
-5 9 7 0.53 0.08
-9 7 5 0.49 0.07
-9 7 5 0.54 0.06
-7 -5 -9 0.48 0.06
-7 5 9 0.4 0.06
7 5 -9 0.52 0.05
7 5 -9 0.56 0.06
-9 -7 -5 0.48 0.05
9 -7 5 0.54 0.05
9 -7 5 0.5 0.04
9 -7 5 0.55 0.05
9 7 -5 0.45 0.05
5 -9 7 0.46 0.04
5 -9 7 0.36 0.06
5 -9 7 0.42 0.05
5 9 -7 0.31 0.05
5 9 -7 0.44 0.07
-5 -9 -7 0.47 0.05
-5 -9 -7 0.49 0.06
9 7 -5 0.51 0.07
9 7 -5 0.56 0.06
9 7 -5 0.46 0.05
-7 -5 -9 0.39 0.08
-7 -5 -9 0.53 0.07
-7 -5 -9 0.42 0.05
-9 7 5 0.56 0.05
-7 5 9 0.4 0.06
-5 -9 -7 0.41 0.05
-5 -9 -7 0.51 0.06
-5 9 7 0.52 0.06
5 -9 7 0.34 0.04
5 -9 7 0.45 0.07
7 -5 9 0.57 0.07
-7 5 9 0.45 0.08
-9 7 5 0.51 0.05
-7 5 -9 0.71 0.08
5 -9 -7 0.5 0.04
7 -5 -9 0.4 0.06
-7 5 -9 0.59 0.09
9 -7 -5 0.51 0.04
-9 -7 5 0.49 0.05
-9 -7 5 0.47 0.06
-7 5 -9 0.63 0.08
-5 -9 7 0.42 0.07
-5 -9 7 0.42 0.07
-5 -9 7 0.41 0.05
-5 -9 7 0.38 0.07
-5 9 -7 0.43 0.04
-9 7 -5 0.53 0.05
-9 7 -5 0.53 0.05
-9 7 -5 0.5 0.05
-9 7 -5 0.65 0.06
-9 7 -5 0.51 0.06
-7 5 -9 0.54 0.06
-7 5 -9 0.85 0.07
-5 -9 7 0.42 0.05
7 5 9 0.36 0.05
7 5 9 0.39 0.08
9 -7 -5 0.46 0.06
9 -7 -5 0.54 0.06
9 -7 -5 0.55 0.08
5 -9 -7 0.41 0.05
9 -7 -5 0.5 0.07
5 -9 -7 0.51 0.07
-9 7 -5 0.53 0.06
-7 5 -9 0.6 0.06
7 5 9 0.46 0.07
7 5 9 0.4 0.07
7 5 9 0.39 0.05
5 9 7 0.54 0.07
9 7 5 0.56 0.05
9 7 5 0.4 0.05
9 7 5 0.5 0.05
9 7 5 0.46 0.07
9 7 5 0.59 0.06
9 7 5 0.45 0.06
9 7 5 0.57 0.05
-5 9 -7 0.37 0.06
-5 9 -7 0.39 0.06
-5 9 -7 0.38 0.06
-7 -5 9 0.63 0.06
7 5 9 0.37 0.04
7 5 9 0.38 0.06
-9 7 -5 0.57 0.06
5 9 7 0.52 0.06
5 9 7 0.52 0.05
5 9 7 0.48 0.08
5 9 7 0.47 0.07
7 -5 -9 0.41 0.04
7 -5 -9 0.33 0.08
-7 -5 9 0.55 0.05
-7 -5 9 0.74 0.05
-7 -5 9 0.72 0.08
-7 -5 9 0.23 0.05
-9 -7 5 0.48 0.06
-9 -7 5 0.52 0.06
-9 -1 -7 4.58 0.27
-9 1 7 4.39 0.25
1 -7 9 4.95 0.25
-9 1 7 4.42 0.27
-9 1 7 4.65 0.26
-7 -9 -1 5 0.25
-7 9 1 4.69 0.26
7 -9 1 4.52 0.27
7 -9 1 4.75 0.25
7 9 -1 4.66 0.26
7 9 -1 4.71 0.25
1 7 -9 5.21 0.28
9 -1 7 4.68 0.27
9 -1 7 4.9 0.25
-1 7 9 5.15 0.28
-1 7 9 4.65 0.29
-1 7 9 5 0.3
-1 7 9 5.38 0.29
-7 -9 -1 4.82 0.25
9 -1 7 4.62 0.26
9 -1 7 4.4 0.28
1 -7 9 4.77 0.28
1 -7 9 4.93 0.28
1 -7 9 4.83 0.27
1 -7 9 4.58 0.26
1 -7 9 4.75 0.26
1 7 -9 4.9 0.29
1 7 -9 5.05 0.29
-9 -1 -7 4.76 0.26
-9 -1 -7 4.66 0.29
-9 -1 -7 4.86 0.28
-7 9 1 4.7 0.26
-9 -1 -7 4.57 0.25
9 1 -7 4.85 0.26
-7 -9 -1 4.4 0.27
-7 -9 -1 5.14 0.25
9 1 -7 4.69 0.25
9 1 -7 4.54 0.29
7 -9 1 4.73 0.25
7 9 -1 4.57 0.24
-7 9 1 4.5 0.25
1 7 -9 4.45 0.28
-7 -9 -1 4.98 0.24
-7 9 1 4.81 0.24
-1 7 9 4.78 0.26
9 1 -7 4.91 0.27
-1 -7 -9 5.18 0.28
-9 -1 7 4.39 0.28
-9 1 -7 4.38 0.26
-9 1 -7 4.65 0.25
-7 -9 1 4.53 0.25
-7 -9 1 4.16 0.27
-7 -9 1 4.65 0.25
1 7 9 4.42 0.28
-7 -9 1 4.69 0.26
-7 9 -1 4.71 0.26
-7 9 -1 4.99 0.24
-7 9 -1 4.68 0.25
-7 9 -1 4.56 0.25
-7 9 -1 4.79 0.25
7 -9 -1 4.78 0.26
-9 -1 7 4.79 0.28
9 1 7 4.77 0.26
7 -9 -1 4.82 0.25
-1 -7 9 4.72 0.25
-1 -7 9 4.79 0.27
-1 -7 9 5.16 0.29
-1 -7 9 5.03 0.28
-1 -7 9 4.61 0.26
-1 -7 9 5.08 0.26
-1 7 -9 5.01 0.26
-9 -1 7 4.77 0.26
-1 7 -9 4.99 0.29
1 7 9 5 0.28
7 9 1 4.66 0.26
7 9 1 4.86 0.25
7 9 1 4.66 0.25
9 -1 -7 4.55 0.25
9 -1 -7 3.94 0.28
9 -1 -7 4.96 0.26
1 -7 -9 5.12 0.28
1 -7 -9 5.12 0.26
1 7 9 5.07 0.3
1 7 9 4.76 0.26
1 7 9 5.02 0.26
-7 -9 1 4.86 0.24
7 -9 -1 4.53 0.27
7 -9 -1 5.1 0.25
-9 -1 7 4.67 0.25
9 1 7 5 0.26
9 1 7 4.61 0.28
9 1 7 4.51 0.27
-9 1 -7 4.65 0.28
-9 1 -7 4.62 0.27
7 9 1 4.86 0.24
-1 7 -9 5.15 0.29
-1 7 -9 5.09 0.28
-1 7 -9 4.88 0.28
-9 3 7 2.82 0.18
-9 3 7 2.89 0.19
-9 3 7 3.2 0.2
-9 3 7 3.12 0.17
-7 9 3 3.3 0.17
-3 -7 -9 2.9 0.21
7 -9 3 3.31 0.18
7 -9 3 3.21 0.17
-3 -7 -9 3.13 0.19
-3 -7 -9 3.02 0.17
9 -3 7 2.9 0.18
9 -3 7 3.03 0.19
9 -3 7 3.12 0.19
9 -3 7 3.08 0.17
9 3 -7 3.05 0.18
9 3 -7 2.9 0.17
9 3 -7 2.93 0.21
9 3 -7 3.06 0.18
9 3 -7 3.13 0.18
-3 7 9 3.27 0.18
-3 7 9 3.12 0.21
-3 7 9 3.11 0.2
-7 -9 -3 3.16 0.17
-7 -9 -3 3.1 0.16
-9 3 7 2.95 0.18
3 -7 9 2.94 0.16
3 -7 9 2.78 0.2
3 -7 9 2.95 0.19
3 -7 9 2.76 0.19
3 -7 9 3.11 0.18
3 -7 9 3.03 0.17
7 9 -3 3.14 0.18
7 9 -3 3.03 0.17
-9 -3 -7 3.01 0.21
-9 -3 -7 3.26 0.19
-9 -3 -7 3.05 0.17
7 -9 3 3.25 0.16
7 -9 3 3.16 0.19
3 7 -9 2.62 0.18
3 7 -9 3.01 0.18
3 7 -9 2.88 0.2
3 7 -9 2.93 0.19
-7 -9 -3 3.22 0.17
-7 9 3 3 0.18
-7 9 3 3.19 0.16
-7 9 3 3.24 0.19
-3 7 9 3.1 0.18
-7 -9 -3 3 0.17
-7 -9 -3 3 0.2
-3 -7 9 2.66 0.19
-3 -7 9 2.99 0.18
-3 -7 9 2.99 0.18
-3 7 -9 3.01 0.18
-3 -7 9 2.87 0.19
7 9 3 3.03 0.18
9 3 7 3.08 0.19
9 3 7 3.14 0.2
-3 -7 9 2.69 0.17
9 3 7 3.03 0.2
9 3 7 3.14 0.18
9 3 7 2.98 0.2
-3 -7 9 2.89 0.2
3 -7 -9 2.92 0.2
3 -7 -9 3.05 0.18
-9 3 -7 3.04 0.18
-9 3 -7 3.24 0.18
-9 3 -7 3.12 0.21
-9 3 -7 2.95 0.19
-9 3 -7 3.11 0.19
9 -3 -7 3.12 0.17
9 -3 -7 3.11 0.21
9 -3 -7 2.88 0.18
7 9 3 3.08 0.16
7 9 3 2.91 0.19
3 7 9 3.02 0.18
3 7 9 3.35 0.18
3 7 9 2.91 0.21
3 7 9 3.25 0.2
3 7 9 3.11 0.2
3 7 9 2.9 0.19
7 -9 -3 3.05 0.21
7 -9 -3 3.14 0.18
7 -9 -3 2.96 0.17
7 -9 -3 3.21 0.18
-3 7 -9 3.06 0.19
3 7 9 3.25 0.18
-7 -9 3 3.36 0.17
-7 -9 3 3.21 0.18
-7 -9 3 3.22 0.17
-7 -9 3 3.17 0.18
-7 9 -3 3.3 0.18
-7 9 -3 3.15 0.17
-7 9 -3 3.15 0.17
-7 9 -3 3.17 0.17
7 9 3 2.95 0.17
-9 -3 7 3.14 0.17
-9 -3 7 3.12 0.16
-9 -3 7 3.14 0.18
-9 3 -7 3.05 0.18
-3 7 -9 3.01 0.21
-3 7 -9 2.74 0.19
-9 -3 7 3.09 0.19
-9 -3 7 3.17 0.19
-9 3 -7 2.87 0.17
9 3 7 3.11 0.18
9 5 -7 0.53 0.05
9 5 -7 0.54 0.08
9 5 -7 0.61 0.06
9 5 -7 0.51 0.06
-5 7 9 0.6 0.06
-7 9 5 0.43 0.07
-7 9 5 0.52 0.06
5 -7 9 0.43 0.04
5 -7 9 0.44 0.07
5 -7 9 0.48 0.06
9 -5 7 0.5 0.05
9 5 -7 0.45 0.05
9 -5 7 0.5 0.06
-7 -9 -5 0.4 0.04
-7 -9 -5 0.35 0.09
-7 -9 -5 0.43 0.05
-7 -9 -5 0.41 0.04
-9 5 7 0.5 0.06
-9 -5 -7 0.54 0.04
-9 -5 -7 0.55 0.09
7 -9 5 0.48 0.07
7 -9 5 0.61 0.04
7 -9 5 0.63 0.07
7 -9 5 0.64 0.05
7 9 -5 0.56 0.05
7 9 -5 0.58 0.06
7 9 -5 0.52 0.05
5 7 -9 0.33 0.07
5 7 -9 0.44 0.07
5 7 -9 0.41 0.06
-9 5 7 0.65 0.08
-9 5 7 0.53 0.06
-5 7 9 0.58 0.08
5 -7 9 0.43 0.06
5 -7 9 0.34 0.05
5 -7 9 0.35 0.06
5 7 -9 0.43 0.06
5 7 -9 0.35 0.05
-5 -7 -9 0.82 0.1
-5 7 9 0.61 0.07
-5 7 9 0.59 0.06
-5 7 9 0.54 0.09
-9 -5 -7 0.52 0.06
-9 -5 -7 0.64 0.05
-7 9 5 0.47 0.04
-9 5 7 0.51 0.06
-9 5 7 0.55 0.08
-7 9 5 0.41 0.06
-7 -9 -5 0.46 0.05
-5 -7 -9 0.46 0.05
-9 -5 7 0.53 0.07
-9 5 -7 0.54 0.06
-9 5 -7 0.51 0.08
-9 5 -7 0.51 0.07
5 7 9 0.4 0.06
-9 5 -7 0.45 0.05
9 -5 -7 0.46 0.06
-9 -5 7 0.51 0.05
-9 -5 7 0.53 0.07
7 9 5 0.41 0.07
7 9 5 0.52 0.06
7 9 5 0.53 0.06
9 -5 -7 0.58 0.05
9 -5 -7 0.48 0.08
-9 -5 7 0.59 0.06
-7 -9 5 0.62 0.05
-7 -9 5 0.62 0.06
-7 -9 5 0.58 0.05
-7 -9 5 0.67 0.07
-7 9 -5 0.59 0.06
-7 9 -5 0.58 0.06
-7 9 -5 0.62 0.06
-9 5 -7 0.49 0.05
-9 -5 7 0.61 0.05
9 5 7 0.53 0.06
9 5 7 0.48 0.08
7 -9 -5 0.47 0.05
-9 5 -7 0.54 0.04
-9 5 -7 0.52 0.06
-5 -7 9 0.41 0.04
-5 -7 9 0.44 0.06
-5 -7 9 0.51 0.08
-5 -7 9 0.47 0.07
-5 -7 9 0.49 0.06
-5 7 -9 0.37 0.05
-5 7 -9 0.45 0.06
-5 7 -9 0.4 0.05
-5 7 -9 0.4 0.07
-5 7 -9 0.38 0.07
-5 7 -9 0.42 0.07
7 -9 -5 0.39 0.06
7 -9 -5 0.46 0.06
7 -9 -5 0.31 0.05
7 -9 -5 0.4 0.06
-9 5 -7 0.54 0.07
9 5 7 0.5 0.06
5 -7 -9 0.49 0.08
5 -7 -9 0.5 0.06
9 5 7 0.55 0.07
9 5 7 0.52 0.07
9 5 7 0.47 0.05
5 7 9 0.44 0.08
5 7 9 0.46 0.07
5 7 9 0.57 0.08
5 7 9 0.45 0.06
7 9 5 0.48 0.05
7 9 5 0.35 0.04
7 9 5 0.49 0.05
5 7 9 0.53 0.05
5 7 9 0.48 0.06
-9 -7 -7 0.02 0.03
-9 -7 -7 -0.01 0.02
-9 -7 -7 0 0.03
-9 -7 -7 0 0.01
-9 -7 -7 0.03 0.02
7 9 -7 0.02 0.02
7 9 -7 0.01 0.02
7 9 -7 0.03 0.02
7 9 -7 0.01 0.03
7 9 -7 0.01 0.02
7 -7 9 0 0.03
7 -7 9 -0.01 0.02
7 -7 9 0 0.03
7 7 -9 0.03 0.03
7 7 -9 -0.02 0.02
7 7 -9 0.02 0.02
7 7 -9 0 0.02
7 7 -9 0 0.03
7 7 -9 -0.01 0.03
7 7 -9 0.02 0.03
-9 7 7 0.01 0.02
-9 7 7 0.02 0.03
-9 7 7 0.01 0.02
-9 7 7 0 0.03
-9 7 7 0.01 0.03
-9 7 7 -0.01 0.02
-7 -9 -7 -0.01 0.02
-7 -9 -7 0.01 0.02
-7 -9 -7 0.02 0.02
-7 -9 -7 0.02 0.02
9 7 -7 0.02 0.02
9 7 -7 0.01 0.03
9 7 -7 -0.02 0.02
9 7 -7 -0.01 0.02
-7 -7 -9 -0.01 0.03
-7 -7 -9 0.01 0.02
-7 -7 -9 0 0.04
-7 -7 -9 0.01 0.01
-7 -7 -9 -0.01 0.02
9 -7 7 0 0.02
7 -7 9 0.07 0.02
7 -7 9 0 0.02
-7 9 7 0 0.02
-7 9 7 -0.02 0.02
7 -9 7 0.01 0.02
7 -9 7 0 0.01
7 -9 7 -0.01 0.03
9 -7 7 0.01 0.02
9 -7 7 -0.01 0.02
9 -7 7 0.01 0.02
-7 7 9 0 0.02
-7 7 9 0.01 0.03
-7 7 9 -0.02 0.02
-7 7 9 0.03 0.04
-7 7 9 -0.01 0.03
-7 7 9 0.02 0.03
-7 9 7 0.03 0.03
9 7 -7 0.01 0.02
9 7 -7 -0.01 0.02
7 -9 7 0.02 0.02
-7 9 7 0.01 0.03
-7 9 7 -0.01 0.02
-7 9 7 0 0.03
-7 9 -7 0.02 0.03
-7 -7 9 -0.01 0.03
-7 7 -9 -0.02 0.02
-7 -7 9 -0.02 0.02
-7 9 -7 0 0.03
7 -9 -7 -0.01 0.01
7 -9 -7 0 0.03
7 -9 -7 -0.03 0.02
7 -9 -7 0.03 0.03
7 -9 -7 0.03 0.03
-7 7 -9 -0.01 0.02
-7 7 -9 0.02 0.02
-7 7 -9 -0.03 0.03
-7 9 -7 -0.02 0.02
7 -7 -9 -0.01 0.03
-7 9 -7 0 0.02
-7 9 -7 0.01 0.02
-7 9 -7 0.01 0.02
-9 7 -7 -0.01 0.02
-9 7 -7 0.01 0.02
-9 7 -7 0 0.02
-9 7 -7 -0.02 0.02
-9 7 -7 -0.03 0.02
-9 7 -7 0 0.03
-9 7 -7 -0.03 0.03
-9 7 -7 0.06 0.03
-9 7 -7 -0.01 0.02
7 7 9 0.02 0.02
7 7 9 0.01 0.03
7 7 9 0.01 0.03
7 7 9 -0.01 0.02
7 7 9 -0.01 0.03
7 7 9 0.01 0.03
7 7 9 -0.06 0.02
7 7 9 -0.01 0.02
-9 -7 7 -0.01 0.02
-9 -7 7 -0.01 0.02
-9 -7 7 -0.01 0.02
-9 -7 7 -0.01 0.02
-9 -7 7 0 0.03
7 9 7 0.04 0.03
7 9 7 0.01 0.02
7 9 7 -0.02 0.02
7 9 7 0 0.03
7 9 7 0.02 0.03
7 9 7 0 0.03
7 9 7 0.03 0.02
9 -7 -7 0 0.01
9 -7 -7 0.04 0.04
9 -7 -7 0 0.02
9 -7 -7 0.01 0.02
9 -7 -7 0.01 0.03
-7 7 -9 0.05 0.04
-7 7 -9 0.02 0.03
-7 7 -9 0.03 0.03
7 -7 -9 0.01 0.03
-7 -7 9 -0.02 0.02
-7 -7 9 0 0.03
-7 -9 7 0.02 0.02
-7 -9 7 0.01 0.03
-7 -9 7 0.01 0.03
-7 -9 7 -0.01 0.03
9 7 7 0.03 0.02
9 7 7 0.01 0.02
9 7 7 0.01 0.02
9 7 7 -0.04 0.02
9 7 7 0.01 0.03
9 7 7 0.01 0.03
9 7 7 0 0.03
9 7 7 -0.01 0.02
-9 -9 -1 -0.01 0.02
-9 -9 -1 0 0.02
-9 -9 -1 0.01 0.02
-9 -9 -1 -0.02 0.02
9 1 -9 -0.02 0.02
9 1 -9 0.02 0.04
9 1 -9 0.01 0.03
-9 9 1 0 0.01
-9 -1 -9 -0.01 0.02
-9 -1 -9 0.03 0.03
-9 -1 -9 -0.01 0.03
-9 -1 -9 0.02 0.03
-9 -1 -9 0.03 0.02
9 9 -1 -0.01 0.01
9 9 -1 0.01 0.01
9 9 -1 0.02 0.02
9 9 -1 0.01 0.02
9 -9 1 0.01 0.02
1 9 -9 -0.03 0.03
1 9 -9 -0.01 0.02
1 9 -9 -0.01 0.03
9 -1 9 0.04 0.03
9 -1 9 -0.01 0.03
9 -1 9 -0.02 0.03
-9 1 9 -0.01 0.02
-9 1 9 0.01 0.02
-9 1 9 0 0.03
-9 1 9 0.04 0.04
-9 1 9 0 0.02
1 9 -9 0.04 0.02
1 9 -9 -0.02 0.03
9 -9 1 0.05 0.03
9 -9 1 0.04 0.02
9 -9 1 -0.01 0.02
1 -9 9 0.01 0.04
9 9 -1 0.02 0.02
-9 9 1 0.02 0.02
-9 9 1 0 0.02
1 9 -9 0.03 0.02
-9 9 1 -0.02 0.02
-9 9 1 -0.01 0.02
-1 -9 -9 -0.02 0.02
-1 -9 -9 -0.03 0.02
-1 -9 -9 -0.01 0.03
1 -9 9 -0.02 0.03
-1 9 9 0.02 0.03
1 9 -9 0.01 0.02
9 -1 9 0.01 0.02
1 -9 9 0 0.03
1 -9 9 0.02 0.02
-1 9 9 0.02 0.03
1 -9 9 -0.01 0.02
-1 9 9 -0.02 0.02
-1 9 9 -0.01 0.03
-1 9 9 0.03 0.02
-1 9 9 0.02 0.02
9 1 -9 0.01 0.02
-1 9 -9 0.04 0.03
-1 -9 9 -0.02 0.02
-1 9 -9 -0.01 0.03
-1 9 -9 -0.01 0.02
1 -9 -9 0 0.03
1 -9 -9 -0.01 0.02
-1 9 -9 0.01 0.03
-1 9 -9 0.01 0.03
-1 -9 9 0.02 0.02
-1 -9 9 0 0.03
-1 9 -9 0.02 0.02
-1 -9 9 -0.01 0.02
-9 -9 1 0.01 0.02
-1 -9 9 0.03 0.03
-9 9 -1 0 0.02
-9 9 -1 -0.01 0.01
-9 1 -9 0.01 0.03
1 -9 -9 0.01 0.03
-9 1 -9 0.01 0.01
1 9 9 -0.01 0.02
1 9 9 -0.02 0.02
1 9 9 0.02 0.03
1 9 9 0 0.03
1 9 9 -0.01 0.03
1 9 9 0 0.03
9 -9 -1 -0.01 0.03
9 -9 -1 -0.02 0.02
9 -9 -1 -0.01 0.02
9 -9 -1 0 0.02
-9 9 -1 0.01 0.01
-9 9 -1 0.01 0.02
-9 1 -9 -0.02 0.02
9 -1 -9 0 0.02
9 -1 -9 -0.04 0.03
9 -1 -9 -0.02 0.03
-9 1 -9 0 0.03
-9 1 -9 -0.03 0.03
-9 1 -9 0.01 0.03
-9 9 -1 0.01 0.02
-9 1 -9 0.01 0.03
-9 -9 1 0.02 0.02
-9 -9 1 0.01 0.02
-9 -9 1 0.01 0.02
9 1 9 0.03 0.03
9 1 9 0.02 0.03
9 1 9 0.02 0.04
9 1 9 -0.02 0.03
9 1 9 0 0.02
-9 9 -1 0.01 0.02
-9 -1 9 0.01 0.02
-9 -1 9 0 0.03
-9 -1 9 -0.01 0.03
-9 -1 9 -0.05 0.02
9 9 1 0.02 0.02
9 9 1 0.03 0.02
9 9 1 0.01 0.01
9 9 1 0 0.02
9 9 1 0.02 0.02
-9 -9 -3 0.01 0.02
-9 -9 -3 0.02 0.02
-9 -9 -3 0.03 0.02
-9 -9 -3 0.01 0.02
9 3 -9 0 0.02
9 3 -9 -0.03 0.02
-9 9 3 0.05 0.02
-9 9 3 0.01 0.02
-9 -3 -9 0.03 0.03
-9 -3 -9 0.02 0.04
-9 -3 -9 0.02 0.03
-9 -3 -9 -0.01 0.02
9 -9 3 0.05 0.04
9 -9 3 0.01 0.01
9 9 -3 0 0.02
9 9 -3 0.02 0.02
9 9 -3 0.01 0.02
9 9 -3 0.02 0.02
9 9 -3 0.02 0.02
9 9 -3 0 0.02
9 -3 9 0.04 0.03
9 -3 9 -0.01 0.03
9 -3 9 0.04 0.03
9 -3 9 -0.01 0.02
-9 3 9 0 0.03
-9 3 9 -0.03 0.02
-9 3 9 0.01 0.03
-9 3 9 -0.05 0.03
-9 3 9 0.01 0.03
3 9 -9 0.03 0.04
3 9 -9 0.04 0.03
9 -9 3 0.04 0.03
9 -9 3 0.02 0.02
3 -9 9 0.02 0.02
3 -9 9 -0.01 0.03
3 -9 9 -0.02 0.02
-9 9 3 0.02 0.02
-9 9 3 -0.01 0.02
3 9 -9 0.02 0.03
3 9 -9 -0.01 0.02
-9 9 3 0 0.02
-3 -9 -9 0.01 0.02
-3 -9 -9 0 0.03
-3 -9 -9 -0.02 0.02
-3 -9 -9 0.03 0.03
3 -9 9 0.05 0.03
-3 9 9 0.01 0.04
9 3 -9 0 0.02
9 3 -9 0.03 0.03
3 -9 9 -0.01 0.04
-3 9 9 0.07 0.04
9 3 -9 -0.02 0.03
-3 9 9 -0.02 0.02
-3 9 9 0.02 0.03
-3 9 9 -0.01 0.03
-3 9 9 0.01 0.02
-3 9 -9 -0.02 0.03
-3 9 -9 -0.02 0.03
-3 9 -9 0.02 0.03
-3 -9 9 0.05 0.03
-3 -9 9 0 0.03
-3 9 -9 0.03 0.03
-3 9 -9 0.01 0.02
3 -9 -9 0.01 0.03
3 -9 -9 0.02 0.04
-3 -9 9 0.03 0.03
-3 -9 9 -0.02 0.02
-3 -9 9 0.03 0.04
-3 -9 9 0 0.02
-9 -9 3 0.05 0.02
-9 -9 3 0.01 0.02
-9 9 -3 0 0.02
-9 9 -3 0.02 0.02
3 9 9 -0.02 0.02
3 9 9 0.05 0.03
3 -9 -9 0.01 0.03
3 9 9 -0.03 0.02
3 9 9 0 0.04
3 9 9 0.03 0.03
3 9 9 0.01 0.03
9 -9 -3 -0.01 0.01
9 -9 -3 0 0.03
9 -9 -3 -0.03 0.02
9 -9 -3 -0.02 0.02
-9 -3 9 -0.01 0.02
-9 -3 9 0.02 0.02
-9 9 -3 0.02 0.02
-9 9 -3 0.03 0.02
9 -3 -9 -0.01 0.02
9 -3 -9 -0.04 0.03
9 -3 -9 -0.03 0.03
-9 3 -9 -0.03 0.03
-9 3 -9 0.06 0.04
-9 3 -9 -0.03 0.03
-9 3 -9 -0.02 0.03
-9 9 -3 0.02 0.02
-9 9 -3 0.02 0.02
3 9 9 0.04 0.03
-9 -9 3 0.01 0.02
-9 -9 3 0.03 0.03
9 3 9 0 0.01
9 3 9 0.02 0.03
9 3 9 -0.04 0.03
9 3 9 -0.03 0.03
9 3 9 -0.01 0.03
9 3 9 -0.03 0.03
9 3 9 0 0.03
-9 -3 9 0.03 0.04
-9 -3 9 0.02 0.04
-9 -3 9 0.03 0.03
-9 3 -9 -0.01 0.03
-9 3 -9 -0.01 0.02
-9 3 -9 0.02 0.03
9 9 3 0.05 0.02
9 9 3 -0.01 0.01
9 9 3 0.02 0.02
9 9 3 0.03 0.02
9 9 3 0.01 0.03
9 9 3 0.01 0.02
9 9 3 0.04 0.03
-9 -9 -5 -0.02 0.02
-9 -9 -5 -0.01 0.02
-9 -9 -5 0.01 0.02
-9 -9 -5 -0.01 0.02
9 -5 9 -0.04 0.02
9 -5 9 0.01 0.01
9 -5 9 0.01 0.02
-9 -5 -9 -0.02 0.03
-9 -5 -9 -0.01 0.03
-9 -5 -9 -0.01 0.03
-9 -5 -9 0 0.02
9 5 -9 -0.03 0.02
9 5 -9 0.01 0.03
-5 -9 -9 -0.02 0.02
5 -9 9 -0.02 0.01
5 -9 9 0.01 0.03
5 -9 9 0.01 0.02
5 -9 9 -0.01 0.03
5 -9 9 0.02 0.03
9 -9 5 -0.01 0.01
9 -9 5 0.03 0.03
9 -9 5 0 0.02
9 9 -5 0.02 0.02
9 9 -5 0.01 0.02
9 9 -5 0.03 0.02
-9 5 9 0.02 0.03
-9 5 9 0 0.03
-9 5 9 0 0.02
-9 5 9 0 0.04
-9 5 9 -0.02 0.03
-9 5 9 -0.02 0.02
9 5 -9 0.03 0.02
9 5 -9 0.01 0.03
9 5 -9 -0.01 0.02
9 5 -9 0.02 0.04
5 9 -9 0 0.02
5 9 -9 0 0.03
5 9 -9 -0.02 0.02
-5 9 9 -0.01 0.03
-9 9 5 0 0.02
-9 9 5 -0.01 0.02
-9 9 5 0.03 0.02
-9 9 5 -0.03 0.02
-9 9 5 0.04 0.02
-9 9 5 0 0.03
-9 9 5 0.03 0.03
-5 9 9 0 0.03
-5 -9 -9 -0.01 0.02
-5 -9 -9 0.01 0.02
-5 -9 -9 0 0.03
9 9 -5 0 0.02
9 9 -5 0.01 0.02
5 9 -9 -0.01 0.02
5 9 -9 0.03 0.03
-5 9 9 -0.01 0.03
-5 9 9 0 0.04
9 9 -5 0.02 0.03
-5 9 9 -0.03 0.02
9 -5 9 -0.01 0.03
-5 9 9 0.02 0.03
-5 9 -9 0.06 0.04
-5 9 -9 0.02 0.02
-9 9 -5 0 0.02
-5 9 -9 0.02 0.03
-9 -5 9 -0.04 0.03
-5 9 -9 0.02 0.02
-5 -9 9 0.03 0.04
5 -9 -9 -0.04 0.03
5 -9 -9 -0.01 0.03
5 -9 -9 -0.01 0.03
-9 -5 9 0 0.04
-9 -5 9 -0.03 0.03
-9 5 -9 0.01 0.01
-9 5 -9 0 0.03
-9 5 -9 0.01 0.02
-5 -9 9 0 0.03
-5 -9 9 0.01 0.03
-9 9 -5 0.01 0.02
-5 9 -9 0.02 0.02
5 9 9 -0.02 0.02
5 9 9 0.01 0.02
5 9 9 0 0.03
5 9 9 0 0.03
5 9 9 -0.03 0.03
5 9 9 0.01 0.03
5 9 9 0 0.03
5 9 9 0.02 0.03
9 -9 -5 0.01 0.01
9 -9 -5 -0.02 0.03
9 -9 -5 0.03 0.03
9 -9 -5 -0.01 0.03
-9 5 -9 0.02 0.03
-9 5 -9 -0.01 0.03
9 -5 -9 -0.01 0.02
9 -5 -9 -0.01 0.04
9 -5 -9 0.04 0.03
-5 9 -9 0.01 0.03
-9 -9 5 -0.02 0.02
-9 -9 5 -0.01 0.02
-9 -9 5 -0.02 0.02
-9 -9 5 0 0.03
-9 9 -5 -0.01 0.02
-9 9 -5 -0.01 0.02
-9 9 -5 0.05 0.02
-9 9 -5 0.01 0.02
-9 -5 9 -0.01 0.02
-9 -5 9 -0.02 0.02
9 5 9 0.01 0.02
9 5 9 -0.01 0.03
9 5 9 0 0.03
9 5 9 -0.01 0.03
9 5 9 -0.06 0.03
9 5 9 0.02 0.04
9 5 9 -0.02 0.03
9 5 9 -0.01 0.02
-9 5 -9 -0.01 0.03
-9 5 -9 0.01 0.03
-9 5 -9 -0.02 0.02
-9 9 -5 0.01 0.02
-5 -9 9 0 0.02
-5 -9 9 0.02 0.03
9 9 5 0.03 0.02
9 9 5 0.02 0.02
9 9 5 0.03 0.02
9 9 5 -0.01 0.02
9 9 5 0.01 0.03
9 9 5 0.02 0.03
9 9 5 0.02 0.03
9 9 5 0.01 0.02
-9 -9 -7 0.01 0.03
-9 -9 -7 0.01 0.02
-9 -9 -7 -0.02 0.02
-9 -9 -7 -0.02 0.02
-9 -9 -7 -0.01 0.02
7 9 -9 0.02 0.03
7 9 -9 0.03 0.04
7 9 -9 -0.01 0.03
7 9 -9 -0.01 0.03
-9 -7 -9 -0.02 0.03
-9 -7 -9 -0.01 0.02
-9 -7 -9 -0.01 0.04
-9 -7 -9 0.02 0.02
-9 -7 -9 -0.02 0.02
9 -7 9 0.03 0.03
9 7 -9 -0.01 0.02
9 7 -9 -0.01 0.02
9 7 -9 0 0.02
9 7 -9 -0.01 0.03
9 7 -9 -0.01 0.02
9 7 -9 0.02 0.03
7 9 -9 0 0.02
9 -9 7 -0.03 0.03
9 -9 7 -0.01 0.01
9 -9 7 0 0.03
9 -9 7 0 0.02
-7 9 9 0 0.02
-9 7 9 0.02 0.03
-9 7 9 0.02 0.03
-9 7 9 -0.04 0.02
-9 7 9 0 0.04
-9 7 9 -0.01 0.03
-9 7 9 0.01 0.03
9 9 -7 0.02 0.02
9 9 -7 -0.02 0.02
9 -7 9 -0.02 0.03
9 -7 9 -0.01 0.02
9 -7 9 0.02 0.03
-7 9 9 0.02 0.03
-7 9 9 -0.02 0.02
-9 9 7 0 0.02
-9 9 7 0 0.02
-9 9 7 -0.02 0.02
-9 9 7 0 0.03
-9 9 7 0.01 0.03
-9 9 7 0.03 0.02
-7 -9 -9 0.02 0.03
-7 -9 -9 0.02 0.02
-7 -9 -9 0.02 0.03
-7 -9 -9 0.01 0.02
-7 -9 -9 -0.02 0.02
-7 9 9 0.01 0.03
9 9 -7 -0.02 0.02
9 9 -7 0 0.02
9 9 -7 0.02 0.02
9 9 -7 -0.02 0.03
7 -9 9 0 0.03
7 -9 9 -0.01 0.02
7 9 -9 0.03 0.02
7 -9 9 -0.02 0.02
7 9 -9 0 0.03
-7 9 9 0.03 0.04
7 -9 9 -0.01 0.02
9 -7 9 0 0.02
-7 9 9 0 0.04
-7 9 -9 0 0.03
-7 9 -9 0 0.03
-9 7 -9 0.02 0.02
7 -9 -9 0.04 0.04
7 -9 -9 -0.02 0.03
7 -9 -9 0.01 0.04
-7 9 -9 0 0.03
-9 9 -7 0.01 0.03
-7 9 -9 -0.02 0.02
-7 9 -9 -0.01 0.02
-7 9 -9 0.01 0.02
-9 7 -9 0.01 0.02
-9 -9 7 -0.01 0.02
-9 -9 7 -0.03 0.03
-9 -9 7 -0.03 0.02
-9 9 -7 0.04 0.03
7 9 9 0.02 0.02
7 9 9 0.01 0.03
7 9 9 -0.01 0.03
7 9 9 0 0.02
7 9 9 -0.06 0.03
7 9 9 -0.05 0.03
7 9 9 -0.01 0.03
7 9 9 0.02 0.03
9 -9 -7 0.01 0.02
9 -9 -7 -0.01 0.02
9 -9 -7 -0.02 0.03
9 -9 -7 0 0.04
-9 7 -9 0.02 0.04
-9 7 -9 0.03 0.03
-9 7 -9 0.01 0.03
9 -7 -9 -0.02 0.02
9 -7 -9 0 0.02
9 -7 -9 0.02 0.04
9 -7 -9 0 0.02
9 -7 -9 0.01 0.03
9 -7 -9 -0.04 0.03
-9 -9 7 0.02 0.04
-7 -9 9 -0.02 0.02
-9 9 -7 0.01 0.02
-9 9 -7 0.02 0.02
-9 9 -7 -0.01 0.03
-9 -7 9 0.01 0.02
-9 -7 9 0 0.02
-9 -7 9 0 0.03
-9 -7 9 0 0.01
-9 -7 9 -0.01 0.03
-9 7 -9 0.03 0.03
-9 7 -9 -0.03 0.02
9 7 9 0.01 0.03
9 7 9 -0.01 0.03
9 7 9 -0.02 0.03
9 7 9 0.01 0.04
9 7 9 -0.02 0.03
9 7 9 -0.03 0.03
9 7 9 0.01 0.03
-7 -9 9 0.02 0.04
-7 -9 9 0.01 0.03
-7 -9 9 0.01 0.03
-7 -9 9 0.01 0.04
-9 9 -7 0.01 0.02
-9 9 -7 0 0.02
9 9 7 0.03 0.03
9 9 7 -0.01 0.02
9 9 7 0.02 0.03
9 9 7 -0.03 0.02
9 9 7 0.01 0.04
9 9 7 0.06 0.04
9 9 7 -0.01 0.03
9 9 7 0.02 0.03
-9 -9 -9 0.05 0.03
-9 -9 -9 -0.05 0.02
-9 -9 -9 0.01 0.03
-9 -9 -9 0.01 0.02
-9 -9 -9 0 0.03
9 9 -9 0.01 0.03
9 9 -9 -0.01 0.03
9 -9 9 0.02 0.04
9 -9 9 0.02 0.03
9 9 -9 -0.02 0.02
9 9 -9 0.02 0.03
9 9 -9 -0.02 0.02
9 9 -9 0.06 0.04
-9 9 9 0.03 0.04
-9 9 9 -0.02 0.03
9 -9 9 0 0.04
9 -9 9 0.01 0.02
9 -9 9 -0.01 0.02
-9 9 9 0 0.02
-9 9 9 -0.01 0.03
-9 9 9 0.03 0.03
-9 9 9 0.03 0.03
-9 9 -9 -0.01 0.03
9 -9 -9 -0.01 0.02
9 -9 -9 0.01 0.03
9 -9 -9 0 0.03
9 -9 -9 0.01 0.04
-9 9 -9 -0.02 0.03
-9 9 -9 0.01 0.03
-9 9 -9 0.04 0.03
-9 -9 9 -0.05 0.03
-9 -9 9 0.01 0.03
-9 -9 9 0 0.04
-9 9 -9 0.03 0.03
-9 9 -9 0.01 0.03
-9 9 -9 0 0.02
-9 -9 9 0.03 0.02
-9 -9 9 -0.01 0.02
9 9 9 -0.05 0.03
9 9 9 0.01 0.03
9 9 9 0.01 0.03
9 9 9 -0.01 0.04
9 9 9 0.02 0.04
9 9 9 0.01 0.03
9 9 9 -0.03 0.02
-10 0 0 23.02 1.08
-10 0 0 20.52 1.09
-10 0 0 23 1.08
-10 0 0 22.2 1.08
-10 0 0 23.38 1.07
0 -10 0 21.78 1.07
0 0 -10 20.3 1.1
0 0 -10 21.26 1.12
0 0 -10 21.86 1.11
0 0 -10 21.44 1.11
0 0 -10 22.35 1.09
0 0 10 22.17 1.13
0 0 10 21.34 1.12
0 0 10 20.88 1.1
0 0 10 21.65 1.09
10 0 0 21.95 1.07
10 0 0 22.62 1.09
10 0 0 23.2 1.07
-2 0 10 15.36 0.82
-2 0 10 15.58 0.83
-2 0 10 15.48 0.79
0 -10 -2 15.91 0.77
0 -10 2 15.96 0.77
0 -10 2 16.49 0.79
0 10 -2 16.76 0.76
0 10 2 15.89 0.77
0 10 2 16.04 0.77
2 0 -10 14.38 0.78
2 0 -10 14.92 0.83
2 0 -10 16.27 0.81
2 0 -10 15.62 0.81
2 0 -10 15.35 0.79
2 0 10 14.82 0.8
2 0 10 16.28 0.83
2 0 10 15.82 0.83
2 0 10 15.27 0.81
2 0 10 14.85 0.79
10 -2 0 15.75 0.77
10 -2 0 16.27 0.79
10 -2 0 15.8 0.77
10 2 0 15.27 0.77
10 2 0 15.45 0.77
10 2 0 16.22 0.79
10 2 0 15.77 0.78
10 2 0 16.71 0.77
-2 0 -10 15.51 0.81
-2 0 -10 15.73 0.81
-2 0 -10 16.35 0.79
-2 0 10 16.46 0.79
-2 0 -10 15.13 0.79
-2 0 -10 15.35 0.83
-10 2 0 15.72 0.77
-10 -2 0 16.05 0.8
-10 -2 0 16.39 0.78
-10 -2 0 16.02 0.77
-10 2 0 15.2 0.77
-10 2 0 15.97 0.78
-10 2 0 15.66 0.78
10 4 0 46.3 2.29
10 -4 0 46.72 2.29
10 -4 0 47.18 2.31
4 0 10 47.17 2.33
4 0 10 47.76 2.31
10 -4 0 47.83 2.29
-10 4 0 49.38 2.3
-10 4 0 47.37 2.3
-10 4 0 48.55 2.3
-4 0 -10 46.39 2.31
-4 0 -10 47.61 2.35
-4 0 -10 47.17 2.33
-4 0 -10 48.31 2.33
-4 0 10 43.66 2.3
-4 0 10 47.72 2.34
-4 0 10 45.01 2.35
-4 0 10 47.09 2.33
-4 0 10 46.76 2.31
0 -10 -4 47.05 2.29
0 -10 -4 50.23 2.29
0 -10 -4 49.55 2.29
0 -10 4 46.47 2.29
0 -10 4 47.57 2.31
0 -10 4 48.97 2.28
0 -10 4 49.72 2.28
0 10 -4 48.25 2.29
0 10 -4 48.72 2.29
0 10 -4 47.95 2.29
0 10 4 45.46 2.31
0 10 4 46.69 2.28
0 10 4 46.41 2.3
0 10 4 46.92 2.3
0 10 4 49.54 2.3
4 0 -10 46.26 2.3
4 0 -10 46.16 2.35
4 0 -10 48.02 2.33
4 0 -10 46.26 2.31
4 0 10 45.82 2.31
4 0 10 45.83 2.34
-10 -4 0 48.09 2.29
-10 4 0 48.62 2.29
-10 4 0 50.03 2.31
10 4 0 48.6 2.29
10 4 0 47.52 2.3
10 4 0 47.73 2.31
-10 -4 0 47.26 2.31
-10 -4 0 48.32 2.3
10 4 0 46.1 2.29
10 -6 0 20.86 1
6 0 10 19.86 1.02
6 0 10 19.97 1.04
6 0 -10 20.98 1.07
6 0 -10 20.77 1.02
0 10 -6 21.24 1.02
0 10 -6 21.25 1.02
0 10 -6 21.45 1.01
0 10 -6 19.05 1.01
0 10 6 20.02 1.02
0 10 6 20.69 1
0 10 6 21.66 1.03
0 10 6 21.09 1.02
10 -6 0 20.63 1
10 6 0 20.29 1
10 6 0 19.45 1
10 6 0 19.85 1
10 6 0 19.86 1.02
10 6 0 20.64 1.01
10 6 0 20.48 1
-10 -6 0 20.38 1.03
10 -6 0 20.91 1.02
6 0 10 20.83 1.02
6 0 10 20.34 1.05
-10 6 0 19.51 1
-10 6 0 20.62 1.02
-10 6 0 20.88 1.01
-10 6 0 20.82 1.01
-6 0 -10 19.48 1.02
-6 0 -10 20.83 1.07
-6 0 -10 20.31 1.04
-6 0 -10 20.64 1.04
-6 0 -10 20.1 1.02
-6 0 10 19.64 1.01
-6 0 10 20.51 1.05
-6 0 10 21.06 1.04
-6 0 10 19.72 1.02
0 -10 -6 21.17 1
0 -10 -6 20.58 1
0 -10 -6 21.48 1.01
0 -10 -6 20.51 1.02
0 -10 6 20.45 1
0 -10 6 21.19 1.03
0 -10 6 20.15 1
0 -10 6 21.08 1.01
0 10 -6 20.59 0.99
-10 -6 0 20.7 1
6 0 -10 19.9 1.01
-10 -6 0 20.23 1
-10 6 0 19.64 1.01
0 10 6 21.9 1.02
6 0 -10 20.73 1.01
0 10 8 1.2 0.1
0 10 -8 0.98 0.09
0 10 8 1.09 0.1
0 10 -8 1.01 0.08
0 10 -8 1.05 0.1
0 10 -8 1.03 0.1
0 10 -8 1.04 0.09
8 0 10 1.05 0.1
0 10 8 1.09 0.09
0 10 8 1.06 0.09
0 10 8 1.1 0.11
10 8 0 1.3 0.07
10 8 0 1.07 0.09
10 8 0 1.1 0.08
8 0 -10 1.05 0.09
8 0 -10 0.94 0.08
8 0 -10 1.1 0.13
8 0 -10 1.11 0.1
8 0 10 0.96 0.09
8 0 10 1.07 0.11
10 -8 0 1.1 0.09
10 8 0 1.11 0.08
10 8 0 1.04 0.07
10 8 0 1.24 0.07
0 -10 -8 1.19 0.08
0 -10 -8 1.21 0.1
0 -10 8 0.93 0.07
-10 -8 0 1.14 0.08
-10 -8 0 1.27 0.1
-10 -8 0 1.23 0.09
-10 -8 0 1.1 0.07
-10 8 0 1.13 0.08
-10 8 0 1.08 0.07
-10 8 0 1.1 0.07
-10 8 0 1.17 0.07
-10 8 0 1.1 0.09
-10 8 0 1.18 0.08
-10 8 0 1.21 0.08
-8 0 -10 0.9 0.09
-8 0 -10 1.1 0.09
-8 0 -10 1.08 0.12
-8 0 -10 0.98 0.11
-8 0 -10 0.97 0.1
-8 0 -10 1.02 0.09
-8 0 10 1.07 0.09
-8 0 10 0.99 0.09
-8 0 10 1.16 0.12
-8 0 10 0.93 0.11
-8 0 10 1.2 0.1
0 -10 -8 1.11 0.07
10 -8 0 1.09 0.07
0 -10 8 1.09 0.09
10 8 0 1.15 0.07
0 -10 8 1.1 0.09
0 -10 8 1.05 0.09
10 -8 0 1.26 0.09
10 -8 0 1.18 0.07
0 -10 8 1.02 0.07
8 0 10 0.93 0.08
-2 -10 0 15.79 0.78
-10 0 2 15.8 0.78
0 -2 -10 15.13 0.82
10 0 2 15.97 0.79
10 0 2 15.23 0.8
-10 0 2 15.85 0.8
-10 0 2 15.58 0.79
0 2 -10 15.84 0.84
2 -10 0 15.74 0.8
2 10 0 16.01 0.78
10 0 2 16.63 0.78
10 0 -2 15.52 0.78
10 0 2 15.61 0.78
0 -2 -10 15.4 0.8
0 -2 10 16.94 0.84
0 -2 10 16.49 0.84
0 -2 10 16.49 0.82
0 -2 10 15.52 0.8
0 2 -10 15.07 0.8
-10 0 -2 16.49 0.79
-10 0 -2 16.13 0.78
0 2 -10 16.86 0.82
0 2 -10 16.99 0.82
0 2 -10 16.95 0.8
0 2 10 14.92 0.8
0 2 10 16.04 0.84
0 2 10 15.93 0.82
0 2 10 15.99 0.82
0 2 10 16.46 0.8
2 -10 0 15.8 0.78
-10 0 -2 15.92 0.78
10 0 -2 15.87 0.81
10 0 -2 15.99 0.79
10 0 -2 15.88 0.78
-10 0 -2 15.9 0.8
2 10 0 15.76 0.77
2 10 0 16.19 0.77
-10 0 2 15.45 0.78
2 2 -10 160.12 7.65
-10 -2 -2 154.41 7.55
2 -2 10 156.83 7.57
2 -2 10 160.3 7.59
10 2 -2 148.64 7.6
10 2 -2 150.75 7.59
-10 2 2 147.74 7.58
-10 2 2 149.28 7.63
-10 2 2 150.68 7.58
-2 -10 -2 153.9 7.59
-2 -10 -2 158.6 7.56
-2 -10 -2 161.27 7.55
-2 10 2 153.07 7.61
-2 -2 -10 159.11 7.57
-2 -2 -10 157.84 7.59
-2 -2 -10 156.54 7.57
-2 -2 -10 159.01 7.55
2 10 -2 155.43 7.57
-10 -2 -2 165.26 7.65
2 -2 10 151.45 7.55
2 2 -10 150.19 7.55
-10 -2 -2 148.86 7.58
-10 -2 -2 156.39 7.68
10 -2 2 159.7 7.64
10 -2 2 151.07 7.59
10 -2 2 154.2 7.61
-2 2 10 150.85 7.55
-2 2 10 160.61 7.59
-2 2 10 159.58 7.57
-2 2 10 156 7.55
2 2 -10 165.31 7.58
2 2 -10 157.07 7.55
10 2 -2 146.42 7.58
-2 10 2 156.17 7.57
10 2 -2 150.12 7.59
2 -10 2 154.48 7.55
2 -10 2 163.02 7.56
2 2 -10 163.88 7.57
2 10 -2 153.73 7.57
10 2 -2 151.33 7.61
10 -2 2 149.18 7.57
-2 -10 2 155.39 7.6
-2 2 -10 167.83 7.7
-2 2 -10 165.63 7.57
-10 -2 2 152.41 7.59
10 2 2 161.37 7.6
2 -2 -10 159.38 7.66
-2 10 -2 162.32 7.56
-2 10 -2 161.96 7.55
2 2 10 158.02 7.55
2 2 10 158.06 7.59
2 2 10 153.2 7.57
2 2 10 168.2 7.58
2 2 10 162.36 7.55
-2 -2 10 166.91 7.59
2 10 2 158.26 7.54
2 10 2 169.18 7.61
2 10 2 160.31 7.59
2 10 2 160.22 7.59
10 -2 -2 158.06 7.6
10 -2 -2 157.4 7.65
10 -2 -2 153.72 7.58
-2 2 -10 164.33 7.57
-2 2 -10 162.59 7.55
-10 -2 2 156.93 7.62
-10 -2 2 155.13 7.57
-2 -2 10 163.03 7.65
-2 -2 10 168.67 7.58
2 -2 -10 158.59 7.57
2 -2 -10 161.06 7.55
-10 2 -2 152.62 7.59
-10 2 -2 158.25 7.59
10 2 2 148.18 7.55
10 2 2 151.71 7.59
10 2 2 158.76 7.63
10 2 2 165.93 7.65
10 2 2 159.5 7.61
-10 2 -2 153.52 7.58
-10 2 -2 138.35 7.64
-2 -2 10 152.39 7.55
-2 2 -10 150.54 7.55
-10 -2 2 159.26 7.67
-10 2 -2 159.12 7.63
2 -10 -2 157.27 7.56
-2 -10 -4 7.02 0.34
10 -4 2 6.33 0.35
10 -4 2 6.64 0.36
-4 2 10 6.81 0.38
-4 -2 -10 6.72 0.4
4 2 -10 6.29 0.4
4 2 -10 6.67 0.38
-10 -4 -2 6.52 0.35
-10 -4 -2 6.44 0.34
-2 -10 -4 6.71 0.34
2 -10 4 6.91 0.33
2 10 -4 6.86 0.35
2 10 -4 6.39 0.34
10 4 -2 6.37 0.34
10 4 -2 6.21 0.34
2 -10 4 6.46 0.34
2 -10 4 6.68 0.37
2 -10 4 7.01 0.33
-10 4 2 6.78 0.36
-10 4 2 7.13 0.36
4 -2 10 6.8 0.36
4 2 -10 6.17 0.36
4 -2 10 6.23 0.37
4 -2 10 6.74 0.39
4 -2 10 6.42 0.38
4 2 -10 6.66 0.36
10 4 -2 6.98 0.37
-4 2 10 6.34 0.36
-4 -2 -10 6.38 0.38
-10 4 2 6.19 0.34
-2 10 4 6.74 0.33
-2 10 4 6.75 0.33
-10 4 2 6.78 0.34
-4 -2 -10 6.34 0.36
-10 -4 -2 6.56 0.37
10 -4 2 6.4 0.34
10 4 -2 6.57 0.35
-2 10 4 6.53 0.36
-2 -10 -4 6.87 0.35
10 4 -2 6.36 0.34
-2 10 4 6.28 0.35
-10 4 -2 6.96 0.37
-4 2 -10 7.33 0.37
4 -2 -10 7.11 0.36
4 -2 -10 6.55 0.36
4 2 10 6.94 0.36
10 -4 -2 7.07 0.34
10 -4 -2 7 0.37
10 -4 -2 6.49 0.35
-10 4 -2 6.62 0.35
-10 4 -2 6.75 0.36
4 2 10 7.09 0.4
10 4 2 6.96 0.36
10 4 2 6.87 0.36
-4 -2 10 6.48 0.35
-10 4 -2 6.78 0.34
4 2 10 7.3 0.38
10 4 2 6.96 0.35
10 4 2 6.73 0.35
10 4 2 7.3 0.37
2 10 4 7.2 0.33
2 10 4 6.78 0.34
2 10 4 7.18 0.37
2 -10 -4 7.08 0.35
2 -10 -4 7.32 0.34
10 4 2 6.76 0.35
2 10 4 7.21 0.35
2 10 4 6.97 0.36
4 2 10 7.26 0.39
-2 -10 4 6.72 0.35
-2 -10 4 7.47 0.34
-2 -10 4 7.39 0.35
-2 10 -4 7.01 0.35
4 -2 -10 7.38 0.41
-2 10 -4 7.03 0.35
-10 -4 2 6.8 0.37
-10 -4 2 6.99 0.36
4 2 10 6.78 0.36
-10 4 -2 6.55 0.34
2 -10 -4 6.68 0.34
-4 2 -10 6.88 0.36
-4 2 -10 7.29 0.37
-4 2 -10 6.91 0.38
-4 2 -10 6.95 0.38
-2 10 -4 7.13 0.34
-2 10 -4 7.25 0.35
-4 -2 10 7.12 0.4
-4 -2 10 7.04 0.37
-4 -2 10 7.23 0.4
-10 -4 2 6.44 0.35
-4 -2 10 6.76 0.38
6 2 -10 67.69 3.26
-10 6 2 64.92 3.24
-10 6 2 67.66 3.23
6 -2 10 66 3.24
-6 -2 -10 68.99 3.29
-6 -2 -10 66.68 3.26
-6 2 10 65.28 3.24
-6 2 10 68.94 3.24
-6 2 10 66.33 3.26
-6 2 10 69.89 3.24
-2 -10 -6 68 3.22
-2 -10 -6 68.84 3.22
-2 -10 -6 69.32 3.23
6 2 -10 66.23 3.24
6 2 -10 64.06 3.23
-6 -2 -10 66.71 3.24
-10 6 2 67.55 3.22
-10 6 2 67.63 3.22
-10 -6 -2 64.58 3.22
2 10 -6 66.06 3.25
2 10 -6 69.06 3.23
10 -6 2 67.33 3.22
10 6 -2 65.17 3.22
-2 10 6 68.19 3.24
2 10 -6 68.59 3.22
6 -2 10 66.13 3.24
2 -10 6 67.27 3.22
10 -6 2 65.83 3.22
10 -6 2 65.14 3.24
10 6 -2 65.75 3.22
10 6 -2 66.91 3.22
10 6 -2 69.71 3.25
10 6 -2 65.44 3.23
10 6 -2 68.63 3.22
-2 10 6 64.21 3.25
-6 -2 -10 67.88 3.24
6 -2 10 65.52 3.27
6 -2 10 68.11 3.26
2 -10 6 68.09 3.25
6 2 -10 66.99 3.28
-10 -6 -2 70.53 3.22
-10 -6 -2 65.67 3.26
2 10 -6 65.88 3.24
6 2 -10 70.46 3.26
6 2 -10 65.47 3.24
2 -10 6 67.31 3.23
2 -10 6 65.86 3.22
-2 10 6 70.04 3.24
10 6 2 66.24 3.23
10 6 2 67.68 3.24
-10 6 -2 65.44 3.23
10 6 2 67.12 3.25
-10 -6 2 62.37 3.24
6 2 10 68.08 3.24
6 2 10 67.22 3.28
6 2 10 66.44 3.26
6 2 10 66.8 3.27
6 2 10 68.37 3.24
10 -6 -2 68.48 3.22
2 10 6 69.58 3.24
-10 -6 2 63.96 3.22
-6 2 -10 69.54 3.26
10 -6 -2 64.85 3.23
-10 -6 2 66.89 3.22
-10 6 -2 66.4 3.24
-6 2 -10 66.48 3.25
-6 2 -10 68.19 3.24
-6 2 -10 65.06 3.25
-6 2 -10 67.65 3.26
10 6 2 67.3 3.22
10 6 2 68.77 3.22
10 6 2 65.29 3.22
-2 -10 6 66.27 3.22
-2 -10 6 68.68 3.24
-2 -10 6 68.91 3.23
-2 -10 6 67.21 3.22
-2 -10 6 67.06 3.24
-2 10 -6 65.87 3.22
-2 10 -6 64.94 3.24
-2 10 -6 67.06 3.24
-2 10 -6 66.09 3.23
-2 10 -6 65.75 3.23
-10 6 -2 66.42 3.22
-10 6 -2 65.23 3.22
-10 6 -2 65.23 3.22
2 -10 -6 68.1 3.22
2 -10 -6 66.23 3.24
2 -10 -6 66.9 3.23
-10 6 -2 67.2 3.23
10 6 2 69.55 3.22
6 -2 -10 67.81 3.23
6 -2 -10 64.19 3.28
10 -6 -2 66.49 3.25
-6 -2 10 65.73 3.23
-6 -2 10 67.79 3.27
-6 -2 10 66.25 3.26
2 10 6 66.13 3.24
2 10 6 65.35 3.22
2 10 6 68.58 3.26
2 10 6 66.27 3.24
-6 -2 10 69.01 3.24
6 -2 -10 64.5 3.24
-2 10 8 3.01 0.19
8 2 -10 3.27 0.19
2 -10 8 2.88 0.18
8 2 -10 3.1 0.19
-10 -8 -2 2.92 0.16
-10 -8 -2 2.76 0.19
-10 -8 -2 3.04 0.17
-10 -8 -2 3.17 0.16
10 8 -2 3.02 0.19
10 8 -2 2.83 0.17
10 8 -2 3.01 0.17
-8 2 10 2.98 0.2
8 2 -10 3.05 0.18
8 2 -10 3.27 0.23
-2 10 8 3.07 0.21
10 -8 2 3.09 0.16
8 -2 10 2.92 0.18
8 -2 10 2.99 0.21
-10 8 2 3.15 0.18
-10 8 2 2.74 0.16
-10 8 2 2.83 0.16
-10 8 2 3.09 0.16
-10 8 2 3.12 0.18
-10 8 2 2.96 0.17
-8 -2 -10 2.95 0.18
-8 -2 -10 3.21 0.23
-8 -2 -10 3.16 0.2
-8 -2 -10 3.12 0.18
-8 2 10 3.41 0.19
-2 -10 -8 3.34 0.19
-2 -10 -8 2.98 0.17
-8 2 10 2.89 0.18
2 -10 8 3.33 0.18
2 10 -8 3.19 0.19
2 10 -8 2.93 0.2
2 10 -8 2.89 0.2
2 10 -8 2.74 0.18
2 -10 8 2.83 0.16
10 -8 2 2.87 0.18
-2 -10 -8 2.98 0.17
10 -8 2 3.32 0.18
10 8 -2 3.18 0.16
10 8 -2 3.06 0.17
10 8 -2 2.95 0.16
10 8 -2 2.95 0.16
8 2 -10 3.03 0.18
2 -10 8 2.97 0.19
2 -10 8 2.89 0.16
-2 10 8 3.09 0.18
-2 10 8 2.94 0.18
8 -2 10 3.11 0.2
8 -2 10 3.09 0.18
-8 2 10 3.08 0.18
8 2 10 3.05 0.22
-10 8 -2 2.83 0.16
-8 2 -10 2.98 0.19
-8 2 -10 3.3 0.19
-2 10 -8 3.1 0.2
-2 10 -8 2.9 0.2
-10 8 -2 3.12 0.17
-10 8 -2 2.81 0.17
-8 2 -10 3.07 0.18
-10 8 -2 2.92 0.16
-10 -8 2 2.88 0.17
-10 8 -2 3.03 0.17
-8 -2 10 3.2 0.18
-8 -2 10 3.07 0.21
10 -8 -2 2.97 0.18
-10 -8 2 3.06 0.18
10 8 2 3.06 0.17
10 8 2 3 0.16
10 8 2 2.97 0.16
10 8 2 2.96 0.19
10 8 2 3.01 0.18
10 8 2 3.06 0.18
10 8 2 3.1 0.17
2 10 8 2.82 0.18
2 10 8 2.91 0.17
-10 8 -2 2.91 0.17
-2 10 -8 2.73 0.16
8 2 10 3.2 0.19
-2 -10 8 2.85 0.17
-2 -10 8 2.89 0.18
-2 -10 8 2.97 0.17
-2 -10 8 2.96 0.18
-2 -10 8 3.04 0.19
10 -8 -2 2.91 0.18
10 -8 -2 3.14 0.17
-8 2 -10 2.99 0.21
2 10 8 2.9 0.18
2 -10 -8 3.13 0.19
-8 -2 10 2.71 0.2
2 10 8 2.87 0.21
2 10 8 3.16 0.19
2 10 8 3.1 0.2
8 -2 -10 3.21 0.17
8 -2 -10 3.19 0.23
-10 -8 2 2.91 0.18
8 2 10 2.74 0.22
8 2 10 2.89 0.18
10 -8 -2 2.93 0.16
10 -8 -2 2.84 0.19
-2 10 -8 2.75 0.18
10 8 2 3.27 0.17
-8 -2 10 2.98 0.19
2 -10 -8 2.81 0.16
2 -10 -8 2.95 0.17
8 -2 -10 2.86 0.19
-8 2 -10 3.15 0.2
8 2 10 3.15 0.19
-2 10 -8 2.82 0.19
2 -10 -8 3 0.19
-10 -8 2 3.07 0.17
0 4 -10 46.62 2.32
0 -4 -10 47.41 2.3
0 4 -10 43.85 2.32
0 4 -10 46.96 2.34
0 4 -10 46.59 2.34
-4 10 0 47.54 2.28
-10 0 -4 48.2 2.28
-10 0 4 46.49 2.28
0 -4 10 46.78 2.3
0 4 -10 45.84 2.3
10 0 4 46.93 2.29
0 4 -10 48.4 2.3
0 -4 10 48.13 2.33
0 -4 10 48.83 2.33
-10 0 -4 48.4 2.3
-10 0 -4 47.95 2.3
10 0 4 47.61 2.3
10 0 4 47.87 2.28
-10 0 4 50.5 2.31
-10 0 4 47.69 2.3
-10 0 4 47.39 2.29
-4 -10 0 46.13 2.28
-4 -10 0 48.25 2.28
-4 -10 0 48.29 2.28
-4 10 0 47.08 2.3
0 4 10 50.57 2.35
0 4 10 47.15 2.32
0 4 10 48.23 2.32
0 4 10 46.26 2.3
4 -10 0 47.42 2.3
10 0 4 47.77 2.29
10 0 4 49.84 2.31
10 0 -4 49.15 2.29
4 10 0 46.65 2.28
0 4 10 45.57 2.3
0 4 10 48.74 2.34
10 0 -4 46.49 2.31
10 0 -4 47.11 2.28
-4 10 0 46.64 2.27
0 -4 -10 46.3 2.33
0 -4 -10 47.66 2.32
-10 0 -4 45.88 2.29
-10 0 -4 41.72 2.31
4 10 0 46.9 2.27
4 10 0 45.32 2.27
4 10 0 48.06 2.29
10 0 -4 47.3 2.28
4 10 -2 7.06 0.33
-4 10 2 6.72 0.34
4 -10 2 6.48 0.37
-10 -2 -4 6.46 0.35
-4 10 2 6.76 0.35
-2 4 10 6.71 0.36
-10 -2 -4 6.51 0.38
-10 -2 -4 6.75 0.36
-10 -2 -4 6.23 0.34
2 -4 10 6.83 0.39
2 4 -10 6.75 0.38
-10 2 4 6.71 0.35
-4 -10 -2 6.5 0.34
-4 -10 -2 6.99 0.34
-4 10 2 6.51 0.36
-4 -10 -2 6.8 0.34
-2 -4 -10 6.62 0.36
-10 2 4 6.25 0.34
-10 2 4 6.88 0.36
10 -2 4 6.08 0.35
10 -2 4 6.57 0.36
10 -2 4 6.48 0.36
10 -2 4 6.17 0.34
10 2 -4 6.42 0.34
10 2 -4 6.1 0.34
10 2 -4 6.9 0.38
10 2 -4 6.8 0.36
10 2 -4 6.44 0.35
2 4 -10 6.6 0.36
4 10 -2 6.74 0.34
-2 4 10 6.12 0.36
-2 4 10 6.38 0.4
-2 4 10 6.73 0.4
-2 4 10 6.53 0.38
2 -4 10 6.49 0.39
-4 -10 -2 7.27 0.36
2 -4 10 6.42 0.36
2 4 -10 6.29 0.36
2 4 -10 6.57 0.4
4 10 -2 6.96 0.34
-2 -4 -10 6.4 0.39
-2 -4 -10 6.6 0.38
2 4 10 6.16 0.36
-10 -2 4 6.95 0.37
4 -10 -2 7.41 0.35
-10 -2 4 6.63 0.34
-4 -10 2 7.58 0.35
-4 10 -2 7.32 0.34
-4 10 -2 7.23 0.34
-4 10 -2 7.23 0.34
4 10 2 7.08 0.35
10 -2 -4 6.63 0.34
10 -2 -4 6.66 0.34
4 -10 -2 7.02 0.36
4 -10 -2 7.64 0.33
4 -10 -2 7.17 0.34
-4 -10 2 7.19 0.34
-2 -4 10 6.8 0.39
-2 -4 10 7.16 0.4
10 2 4 6.72 0.35
-2 4 -10 6.46 0.36
-2 4 -10 7.18 0.37
-2 4 -10 6.66 0.4
-2 4 -10 6.34 0.38
-2 4 -10 6.88 0.38
-2 4 -10 6.93 0.36
10 2 4 7.08 0.37
10 2 4 6.93 0.36
10 2 4 7.31 0.37
10 2 4 7.07 0.35
-10 2 -4 6.91 0.36
-10 2 -4 7.03 0.35
2 4 10 7.3 0.41
2 4 10 7.06 0.38
4 10 2 7.09 0.34
-2 -4 10 6.71 0.36
2 -4 -10 6.48 0.36
2 4 10 6.58 0.38
2 4 10 6.93 0.36
4 10 2 7.16 0.33
10 2 4 6.27 0.35
-10 2 -4 6.62 0.35
2 -4 -10 6.92 0.38
10 -2 -4 6.94 0.38
10 -2 -4 6.91 0.35
4 10 2 6.98 0.33
4 10 2 7.23 0.36
-10 2 -4 7.21 0.37
-10 2 -4 6.87 0.35
-10 2 -4 6.12 0.37
-10 -2 4 6.76 0.35
-10 -2 4 6.81 0.36
-10 4 4 5.85 0.29
-10 4 4 6.03 0.3
-10 4 4 6.2 0.28
10 4 -4 5.82 0.29
4 10 -4 5.64 0.27
-10 4 4 6.16 0.28
4 10 -4 5.49 0.28
10 -4 4 5.56 0.27
10 4 -4 6.06 0.29
4 -4 10 5.21 0.32
4 -4 10 5.72 0.32
-10 -4 -4 5.77 0.28
10 4 -4 5.74 0.28
4 4 -10 5.69 0.29
4 -10 4 5.42 0.26
-10 4 4 5.98 0.28
-4 -10 -4 5.26 0.27
-4 -10 -4 5.57 0.26
-4 -10 -4 5.46 0.27
-4 4 10 5.61 0.3
-4 4 10 5.77 0.29
-4 4 10 6.04 0.34
-4 -4 -10 5.49 0.29
-4 -4 -10 5.31 0.33
10 4 -4 5.98 0.27
10 -4 4 5.71 0.29
-4 -4 -10 5.59 0.31
10 4 -4 5.65 0.27
10 4 -4 5.75 0.3
4 -10 4 5.29 0.3
4 -10 4 5.54 0.27
-4 10 4 5.67 0.29
-10 -4 -4 5.77 0.31
-10 -4 -4 6 0.29
-10 -4 -4 5.66 0.27
4 4 -10 5.35 0.33
-4 10 4 5.57 0.29
-4 10 4 5.75 0.28
-4 10 4 5.53 0.26
-4 4 10 5.69 0.32
-4 4 10 5.47 0.29
4 4 -10 5.38 0.29
4 -10 4 5.33 0.27
4 -4 10 5.54 0.29
4 4 10 4.68 0.32
-4 -10 4 5.33 0.28
-4 -10 4 4.84 0.27
-4 -10 4 5.32 0.27
4 -10 -4 4.88 0.27
4 -10 -4 4.7 0.29
4 -10 -4 4.96 0.28
-4 10 -4 4.8 0.27
-4 4 -10 4.89 0.32
-4 4 -10 5.19 0.29
-4 4 -10 4.94 0.29
-4 10 -4 4.94 0.28
4 -4 -10 5.09 0.29
4 -4 -10 5.12 0.29
4 -4 -10 4.86 0.32
4 -4 -10 4.9 0.29
4 4 10 4.95 0.31
4 4 10 4.8 0.31
4 4 10 5.05 0.29
4 -10 -4 5.04 0.27
4 4 10 4.77 0.29
-4 4 -10 4.67 0.29
-4 10 -4 4.77 0.27
4 4 10 4.62 0.31
10 4 4 5.12 0.29
10 4 4 4.55 0.29
-10 4 -4 5.35 0.28
-10 4 -4 5.23 0.3
10 4 4 4.82 0.27
10 4 4 5.22 0.28
-10 4 -4 5.12 0.28
-10 4 -4 5.09 0.27
4 10 4 4.9 0.26
4 10 4 4.99 0.27
4 10 4 4.89 0.29
4 10 4 4.73 0.28
-10 4 -4 5.16 0.27
-4 4 -10 4.63 0.3
-4 4 -10 4.87 0.3
-10 4 -4 5.18 0.29
-10 -4 4 4.71 0.29
-10 -4 4 5.38 0.28
-10 4 -4 4.96 0.28
10 4 4 4.57 0.27
-10 -4 4 5.26 0.27
-10 -4 4 5.2 0.29
10 -4 -4 5.14 0.28
-4 -4 10 4.82 0.29
4 10 4 5.04 0.28
10 -4 -4 5.12 0.27
10 -4 -4 4.95 0.3
10 4 4 4.76 0.3
-4 -4 10 4.92 0.31
-4 -4 10 4.86 0.32
-4 -4 10 4.93 0.31
-4 4 -10 4.98 0.29
-10 6 4 44.76 2.17
-6 4 10 42.27 2.18
-6 -4 -10 43.99 2.2
10 6 -4 44.72 2.18
10 6 -4 45.45 2.17
-6 -4 -10 45.9 2.19
-6 -4 -10 45.21 2.23
-10 6 4 43.22 2.17
-10 6 4 44.67 2.19
-10 6 4 42.79 2.18
-6 -4 -10 44.11 2.18
-10 -6 -4 42.52 2.2
6 4 -10 45.94 2.18
-10 6 4 41.9 2.17
6 4 -10 44.7 2.22
6 4 -10 46.63 2.2
-4 10 6 45.34 2.18
-4 10 6 44.69 2.2
-4 10 6 45.69 2.18
10 -6 4 45.48 2.17
10 -6 4 46.12 2.16
10 6 -4 45.24 2.16
10 6 -4 45.63 2.17
4 -10 6 46.1 2.16
4 -10 6 45.31 2.19
4 -10 6 48.63 2.16
4 -10 6 48.38 2.18
4 -10 6 45.19 2.16
4 10 -6 44.61 2.18
4 10 -6 46.17 2.17
-6 4 10 42.15 2.18
-6 4 10 44.52 2.22
-6 4 10 45.24 2.21
-6 4 10 44.84 2.18
-4 -10 -6 45.04 2.17
-4 -10 -6 45.09 2.16
-4 -10 -6 44.97 2.17
10 6 -4 43.9 2.19
6 -4 10 43.98 2.18
6 -4 10 44.12 2.21
6 -4 10 43.75 2.18
6 4 -10 43.39 2.18
6 4 -10 46.11 2.18
-10 -6 -4 42.99 2.17
-10 -6 -4 45.35 2.16
6 4 -10 45.31 2.19
10 6 -4 43.46 2.17
-10 -6 -4 44.94 2.16
10 -6 4 44.27 2.18
6 -4 -10 44 2.19
6 4 10 41.9 2.19
6 4 10 44.96 2.21
6 4 10 42.32 2.18
10 -6 -4 45.22 2.16
10 -6 -4 44.93 2.17
10 -6 -4 45.87 2.17
6 4 10 45.69 2.18
10 6 4 43.85 2.17
-10 6 -4 43.83 2.18
-10 -6 4 44.33 2.18
4 -10 -6 43.64 2.18
4 -10 -6 45.04 2.17
-10 6 -4 43.61 2.18
-10 -6 4 46.87 2.16
-10 -6 4 46.15 2.17
10 6 4 43.55 2.18
10 6 4 42.6 2.18
10 6 4 44.6 2.17
6 4 10 44.25 2.22
-6 -4 10 45.53 2.17
-10 6 -4 45.51 2.19
10 -6 -4 44.17 2.2
4 -10 -6 44.63 2.16
4 -10 -6 46.74 2.17
-6 -4 10 44.8 2.19
-6 4 -10 44.56 2.19
-6 4 -10 45.43 2.18
-6 4 -10 45.69 2.19
-6 4 -10 43.43 2.22
-6 4 -10 45.65 2.21
-6 4 -10 45.05 2.2
10 6 4 43.43 2.19
4 10 6 44.93 2.16
4 10 6 47.11 2.2
4 10 6 45.34 2.18
4 10 6 44.78 2.19
6 -4 -10 44.62 2.17
6 -4 -10 43.64 2.23
-4 -10 6 45.11 2.17
-4 -10 6 46.43 2.17
-4 -10 6 48.08 2.17
-4 -10 6 46.59 2.19
-4 10 -6 45.09 2.18
-4 10 -6 44.6 2.18
-4 10 -6 45.82 2.18
6 4 10 44.57 2.16
-10 6 -4 46.19 2.16
-10 6 -4 43.98 2.17
-10 6 -4 44.65 2.17
-6 -4 10 46.09 2.21
6 4 10 44.93 2.2
10 6 4 42.87 2.17
10 6 4 43.97 2.17
-6 -4 10 44.55 2.21
8 -4 10 32.27 1.59
8 -4 10 31.2 1.61
-4 -10 -8 32.63 1.59
4 10 -8 31.74 1.59
4 10 -8 30.93 1.58
10 -8 4 30.94 1.58
-4 10 8 31.02 1.59
-8 -4 -10 31.58 1.64
-4 10 8 30.55 1.59
-4 -10 -8 32.31 1.57
10 8 -4 31.84 1.57
10 8 -4 32.37 1.57
10 8 -4 29.62 1.57
10 8 -4 32.05 1.6
10 8 -4 33.06 1.58
10 8 -4 33.48 1.58
-10 -8 -4 32.04 1.57
-8 4 10 31.46 1.59
-10 8 4 31.98 1.58
-10 8 4 31.49 1.57
-4 10 8 32.46 1.59
8 -4 10 31.49 1.58
8 4 -10 30.02 1.58
8 4 -10 31.21 1.59
8 4 -10 32.82 1.59
8 4 -10 31.76 1.63
8 4 -10 31.95 1.6
8 4 -10 31.27 1.59
4 -10 8 32.3 1.57
4 -10 8 33.03 1.6
4 -10 8 33.16 1.57
4 -10 8 32.78 1.6
4 -10 8 34.09 1.59
-10 -8 -4 33.23 1.57
-10 -8 -4 31.38 1.62
4 10 -8 32.45 1.59
4 10 -8 31.59 1.61
4 10 -8 32.82 1.59
10 -8 4 32.82 1.57
-8 4 10 31.46 1.59
10 8 -4 32.03 1.57
-8 4 10 30.45 1.59
-8 4 10 31.61 1.63
-8 4 10 32.67 1.62
-8 4 10 31.8 1.59
-4 -10 -8 32.08 1.57
-4 -10 -8 32.72 1.6
-4 10 8 32.61 1.59
10 -8 4 31.51 1.58
-4 10 8 31.76 1.62
-10 8 4 31.81 1.57
-10 8 4 32.71 1.57
-10 8 4 33.38 1.6
-10 8 4 33.06 1.59
-8 -4 -10 31.46 1.59
-8 -4 -10 31.62 1.61
-8 -4 -10 31.24 1.58
10 -8 4 33.78 1.58
-4 10 8 32.92 1.6
-10 -8 -4 32.79 1.59
10 8 4 34.79 1.58
10 8 4 32.34 1.58
10 -8 -4 34.75 1.59
10 8 4 32.24 1.58
10 8 4 33.59 1.58
-4 -10 8 33.4 1.58
-4 -10 8 31.88 1.58
4 10 8 33.81 1.6
8 -4 -10 32.78 1.6
-4 -10 8 34.4 1.59
8 -4 -10 31.02 1.64
10 8 4 33.88 1.58
8 4 10 31.4 1.62
-10 8 -4 32.18 1.58
10 -8 -4 33.81 1.57
10 -8 -4 33.12 1.61
4 10 8 32.87 1.59
4 10 8 32.66 1.59
4 10 8 31.76 1.58
-4 10 -8 32.23 1.6
-8 -4 10 31.7 1.58
-8 -4 10 32.65 1.57
-8 -4 10 32.88 1.61
-8 -4 10 31.22 1.61
-8 -4 10 31.1 1.59
-8 4 -10 33.02 1.6
-8 4 -10 31.09 1.6
-8 4 -10 32.4 1.64
-8 4 -10 32.18 1.62
-8 4 -10 31.31 1.61
-4 -10 8 31.98 1.61
4 10 8 33.56 1.61
8 -4 -10 33.3 1.58
4 -10 -8 33.84 1.58
4 -10 -8 33.6 1.61
4 -10 -8 33.9 1.59
8 4 10 32.71 1.57
8 4 10 32.56 1.62
8 4 10 31.19 1.6
8 4 10 33.11 1.59
8 4 10 32.82 1.63
-10 -8 4 32.26 1.58
-10 -8 4 33.71 1.62
-10 8 -4 31.84 1.58
-10 8 -4 32.02 1.57
-4 10 -8 32.15 1.58
-4 10 -8 34.07 1.57
10 8 4 32.49 1.59
10 8 4 33.37 1.6
10 -8 -4 36.78 1.61
4 10 8 33.72 1.58
4 10 8 34.39 1.58
4 10 8 33.55 1.63
-10 8 -4 31.75 1.57
-10 8 -4 32.12 1.58
-10 8 -4 30.55 1.59
-10 8 -4 31.92 1.59
-4 10 -8 32.9 1.61
-4 10 -8 33.86 1.6
-10 -8 4 32.69 1.57
-8 4 -10 32.09 1.59
10 -8 -4 34.66 1.58
8 4 10 31.78 1.59
-10 -8 4 32.06 1.59
-10 -8 4 32.34 1.59
10 8 4 32.94 1.61
-10 0 -6 20.1 1.01
-10 0 -6 18.65 1.04
10 0 -6 19.59 1
-6 10 0 20.55 1
6 10 0 20.5 1.01
10 0 -6 19.39 1.04
-6 10 0 21.56 0.99
10 0 -6 19.87 1.01
10 0 6 20.29 1.01
10 0 6 20.01 1.03
0 6 -10 19.73 1.01
0 6 10 19.68 1.04
0 6 10 21.7 1.04
0 6 10 21.25 1.02
6 -10 0 20.61 1.02
6 -10 0 21.42 1
-10 0 -6 20.22 1.02
-10 0 -6 20.37 1
-10 0 6 19.92 1
-10 0 6 20.91 1.03
-10 0 6 19.78 1.02
-10 0 6 21.58 1.01
0 6 -10 21.5 1.06
0 6 -10 20.41 1.05
6 -10 0 21.63 1
6 10 0 20.61 0.99
0 -6 10 20.5 1.04
0 -6 10 20.54 1.03
-6 -10 0 20.86 0.99
-6 -10 0 21.24 1
0 6 -10 21.15 1.04
0 6 -10 21.04 1.04
0 6 10 19.48 1.02
0 6 10 20.16 1.02
0 6 10 21.61 1.06
0 6 10 21.33 1.06
6 10 0 21.18 1
10 0 -6 19.54 1
-6 10 0 20.23 0.99
0 -6 -10 20.53 1.02
0 -6 10 20.36 1.04
0 -6 10 18.84 1.01
-10 0 -6 20.04 1.03
10 0 6 20.34 1.02
10 0 6 20.22 1
0 6 -10 18.86 1.02
0 -6 10 20.96 1.01
-6 10 0 21.35 1.02
2 6 -10 66.46 3.23
2 -6 10 67.38 3.23
2 -6 10 64.7 3.2
-10 2 6 64.76 3.22
-10 2 6 63.97 3.2
-10 2 6 68.65 3.2
-10 -2 -6 66.07 3.24
-6 -10 -2 68.12 3.19
-10 -2 -6 66.89 3.2
2 6 -10 66.16 3.25
-10 -2 -6 68.55 3.21
2 6 -10 65.97 3.25
10 -2 6 67.5 3.21
10 -2 6 64.12 3.22
6 -10 2 64.81 3.22
6 -10 2 64.75 3.2
6 -10 2 65.33 3.19
6 10 -2 68.93 3.24
6 10 -2 66.78 3.19
10 2 -6 65.48 3.2
-2 -6 -10 66.59 3.25
-2 6 10 68.71 3.21
-2 6 10 66.75 3.25
-2 6 10 68.15 3.26
-2 6 10 68.78 3.24
-2 6 10 68.7 3.21
-6 -10 -2 69.26 3.2
-10 -2 -6 67.26 3.21
-2 6 10 63.73 3.21
2 -6 10 66.69 3.24
2 -6 10 67.44 3.24
10 2 -6 66.6 3.2
-6 10 2 66.65 3.21
-6 10 2 67.47 3.19
-6 10 2 70.59 3.21
-6 10 2 68.02 3.19
10 -2 6 65.05 3.21
10 -2 6 66.29 3.2
2 6 -10 64.44 3.21
10 2 -6 66.35 3.21
-6 -10 -2 67.03 3.19
-6 -10 -2 66.64 3.18
2 6 -10 66.83 3.21
10 -2 -6 65.15 3.19
-10 2 -6 65.28 3.21
2 6 10 68.41 3.26
2 -6 -10 67.44 3.21
2 6 10 67.68 3.23
2 6 10 67.49 3.24
2 6 10 65.23 3.21
6 -10 -2 65.87 3.21
-10 -2 6 64.96 3.19
6 10 2 67 3.2
2 6 10 67.24 3.2
2 6 10 67.49 3.22
2 6 10 67.24 3.21
-2 6 -10 66.07 3.21
-2 6 -10 67.49 3.21
-2 6 -10 65.23 3.21
-2 6 -10 66.94 3.25
-2 6 -10 69.86 3.23
-10 -2 6 64.26 3.22
-10 -2 6 62.54 3.2
-10 2 -6 63.96 3.21
10 -2 -6 64.71 3.19
-10 2 -6 66.66 3.21
-10 2 -6 62.98 3.22
-2 -6 10 66.08 3.23
-2 -6 10 65.07 3.24
-2 -6 10 63.29 3.23
-2 6 -10 67.62 3.23
-2 -6 10 60.93 3.21
10 2 6 64.04 3.21
-10 -2 6 64.5 3.22
6 10 2 65.41 3.2
-6 -10 2 67.33 3.2
-6 -10 2 71.06 3.19
-6 -10 2 63.66 3.21
-6 -10 2 65.04 3.2
-6 10 -2 67.33 3.21
-6 10 -2 64 3.21
-6 10 -2 64.38 3.19
-6 10 -2 68.21 3.19
10 -2 -6 68.35 3.24
10 -2 -6 65.75 3.21
6 -10 -2 67.55 3.19
6 -10 -2 67.97 3.2
10 2 6 66.19 3.2
10 2 6 62.3 3.2
10 2 6 67.76 3.23
-2 -6 10 66.45 3.19
6 10 2 64.79 3.19
6 10 2 68.04 3.21
10 2 6 64.22 3.22
-2 -6 10 66.79 3.2
-10 2 -6 65.68 3.2
6 10 2 67.82 3.2
10 2 6 68.41 3.2
-10 2 -6 63.96 3.2
6 -10 4 44.65 2.16
4 6 -10 46.72 2.2
6 10 -4 45.32 2.17
-4 6 10 44.2 2.21
4 6 -10 47.29 2.19
-4 6 10 41.16 2.18
-4 6 10 44.06 2.18
-10 -4 -6 43.74 2.17
-4 -6 -10 45.56 2.19
-4 -6 -10 43.22 2.22
-4 -6 -10 43.4 2.18
-10 -4 -6 44.38 2.18
10 -4 6 51.81 2.2
10 -4 6 46.63 2.19
10 -4 6 45.77 2.17
10 4 -6 45.39 2.17
10 4 -6 44.72 2.17
-4 6 10 46.31 2.23
6 10 -4 45.02 2.18
10 4 -6 45.92 2.18
-10 4 6 41.81 2.17
-10 4 6 42.64 2.17
-10 4 6 42.71 2.2
-10 4 6 43.52 2.19
-10 4 6 45.35 2.17
-6 -10 -4 43.91 2.17
-6 -10 -4 45.12 2.16
-6 10 4 43.83 2.16
-6 10 4 44.5 2.19
-6 10 4 43.48 2.17
4 -6 10 44.88 2.17
4 6 -10 43.46 2.18
4 6 -10 44.95 2.18
-4 6 10 44.31 2.18
4 -6 10 44.9 2.2
-10 -4 -6 43.29 2.16
-10 -4 -6 43.67 2.21
-10 -4 -6 44.98 2.18
-6 -10 -4 46.46 2.17
4 6 -10 43.98 2.22
10 4 -6 45.3 2.21
10 4 -6 45.3 2.18
4 -6 10 43.29 2.19
-6 10 4 44.95 2.18
6 -10 4 47.33 2.18
6 -10 4 43.83 2.19
4 -6 10 46.41 2.22
10 4 6 44.47 2.2
-10 -4 6 43.87 2.19
-10 4 -6 46.77 2.17
10 4 6 41.48 2.18
-10 4 -6 44.4 2.2
-10 4 -6 44.78 2.18
-4 6 -10 44.96 2.18
-6 -10 4 46.77 2.19
-6 10 -4 44.64 2.17
6 10 4 45.11 2.16
4 -6 -10 45.74 2.22
4 -6 -10 45.2 2.18
10 4 6 43.35 2.17
-10 4 -6 46.17 2.18
6 -10 -4 43.26 2.18
6 -10 -4 45.57 2.16
-6 10 -4 44.72 2.17
-10 4 -6 42.5 2.19
-6 -10 4 43.81 2.17
-6 -10 4 46.8 2.17
4 6 10 45.6 2.17
4 6 10 45.41 2.19
4 6 10 45.64 2.18
4 6 10 46.04 2.23
4 6 10 42.57 2.2
4 6 10 45.59 2.21
4 6 10 46.61 2.19
6 -10 -4 45.29 2.16
6 -10 -4 42.56 2.18
10 -4 -6 43.73 2.16
10 -4 -6 44.87 2.16
10 -4 -6 44.06 2.21
10 -4 -6 44.56 2.18
-10 -4 6 44.79 2.18
-10 4 -6 45.19 2.18
-6 -10 4 47.95 2.18
-4 6 -10 45.27 2.2
-4 -6 10 45.96 2.17
6 10 4 44.43 2.16
6 10 4 44.69 2.19
6 10 4 41.94 2.17
6 10 4 44.35 2.18
-4 6 -10 46.35 2.22
10 4 6 43.06 2.17
-4 6 -10 47.13 2.18
-4 6 -10 45.85 2.19
10 4 6 42.6 2.18
10 4 6 41.13 2.19
-4 -6 10 46.67 2.2
-6 10 -4 45.5 2.17
-10 4 -6 45.28 2.17
-4 6 -10 45.68 2.2
-4 6 -10 45.63 2.19
6 -10 -4 43.52 2.16
6 -10 -4 45.57 2.16
-10 -4 6 45.31 2.16
-10 -4 6 45.16 2.16
-10 -4 6 44.91 2.19
-4 -6 10 44.15 2.16
-4 -6 10 45.96 2.18
-4 -6 10 46.38 2.22
10 4 6 45.49 2.17
6 -6 10 9.74 0.55
6 -6 10 10.75 0.6
6 -6 10 11.52 0.58
6 -6 10 11.71 0.58
6 10 -6 11.31 0.55
6 -10 6 11.06 0.54
-10 6 6 10.61 0.55
-10 6 6 11.42 0.58
-10 6 6 10.84 0.57
-10 6 6 11.18 0.55
-6 -10 -6 10.78 0.54
-6 -10 -6 12.12 0.56
6 -10 6 11.32 0.57
10 -6 6 12.21 0.56
-6 6 10 11.1 0.6
-6 10 6 11.36 0.56
-6 -6 -10 11.58 0.61
-10 6 6 10.12 0.54
6 -10 6 10.62 0.53
6 -10 6 12.14 0.57
6 -10 6 11.84 0.55
6 10 -6 11.59 0.57
6 6 -10 11.14 0.56
-10 -6 -6 11.55 0.6
-10 -6 -6 10.85 0.56
-10 -6 -6 10.99 0.54
10 6 -6 9.88 0.54
10 6 -6 10.04 0.55
10 6 -6 10.39 0.54
10 6 -6 12.12 0.59
-6 6 10 11.1 0.59
-6 6 10 11.08 0.56
-6 6 10 10.08 0.56
-6 10 6 11.44 0.56
6 10 -6 10.3 0.55
6 6 -10 11.52 0.6
6 6 -10 9.91 0.55
10 -6 6 11.42 0.56
-6 -6 -10 10 0.56
-10 6 6 10.12 0.55
-6 -6 -10 10.88 0.55
-10 -6 -6 10.09 0.54
-6 10 6 11.52 0.58
6 6 -10 10.85 0.57
-6 10 6 9.83 0.55
10 6 -6 11.02 0.56
10 -6 6 10.16 0.54
6 6 -10 10.22 0.55
-6 6 10 10.78 0.56
-6 -10 -6 11.19 0.54
10 6 -6 11.2 0.55
6 6 -10 9.64 0.56
-6 6 10 9.97 0.56
6 6 -10 10.15 0.55
-6 -6 10 11.68 0.61
-6 6 -10 11.18 0.56
6 -6 -10 10.44 0.54
6 6 10 10.78 0.59
-6 -6 10 9.79 0.54
-6 6 -10 9.55 0.56
-6 6 -10 11.69 0.6
-6 10 -6 11 0.55
6 6 10 11.27 0.56
-6 -6 10 10.44 0.56
-10 -6 6 12.46 0.57
6 10 6 10.16 0.54
6 10 6 11.89 0.55
6 -10 -6 11.02 0.54
6 -10 -6 11.16 0.56
6 10 6 10.14 0.54
6 10 6 10.81 0.57
10 -6 -6 11.46 0.59
10 -6 -6 11.76 0.55
10 -6 -6 11.14 0.56
6 -6 -10 10.99 0.6
-6 -10 6 13.02 0.58
-6 6 -10 9.71 0.55
6 10 6 10.32 0.55
6 -10 -6 11.37 0.55
6 -10 -6 12.01 0.57
-6 10 -6 11.3 0.56
-6 10 -6 11.18 0.56
10 6 6 10.59 0.56
10 6 6 10.45 0.55
10 6 6 10.33 0.55
10 6 6 10.15 0.55
10 6 6 11.42 0.58
10 6 6 11.58 0.57
10 6 6 10.88 0.57
10 6 6 10.73 0.55
-10 6 -6 11.77 0.58
-6 6 -10 10.41 0.57
10 -6 -6 10.44 0.54
-10 6 -6 10.74 0.56
-10 6 -6 10.25 0.55
6 10 6 11.71 0.59
6 10 6 11.07 0.56
6 6 10 11.37 0.55
6 6 10 10.45 0.56
6 6 10 9.68 0.56
-10 -6 6 10.23 0.54
-10 -6 6 10.97 0.54
-10 6 -6 11.48 0.55
-6 6 -10 10.48 0.58
-6 -10 6 10.65 0.55
-6 -10 6 10.71 0.55
-6 -10 6 12 0.56
6 6 10 11.58 0.61
6 6 10 11.49 0.58
-10 6 -6 10.46 0.57
-6 -6 10 10.53 0.54
-6 -6 10 11.66 0.58
-10 6 -6 10.14 0.55
6 -6 -10 10.5 0.56
-10 -6 6 10.1 0.55
-10 6 -6 11.03 0.54
-10 6 -6 9.89 0.55
6 6 10 10.69 0.56
6 -10 8 7.69 0.39
8 -6 10 7.71 0.37
8 -6 10 7.37 0.39
-10 8 6 7.26 0.39
10 8 -6 7.13 0.39
8 -6 10 7.86 0.39
8 6 -10 7.37 0.37
8 6 -10 7.63 0.37
-10 8 6 7.76 0.36
-8 -6 -10 7.77 0.38
8 6 -10 7.74 0.39
8 6 -10 7.63 0.38
10 8 -6 7.42 0.36
10 -8 6 7.32 0.37
6 10 -8 7.26 0.36
6 10 -8 7.57 0.37
6 10 -8 6.95 0.36
6 10 -8 7.4 0.36
-8 6 10 6.88 0.37
10 8 -6 7.4 0.36
-8 -6 -10 7.64 0.37
-10 8 6 7.25 0.38
-8 6 10 7.43 0.38
-6 -10 -8 7.4 0.36
-10 8 6 7.35 0.36
-6 10 8 7.18 0.37
-6 10 8 7.2 0.36
8 -6 10 7.11 0.38
8 -6 10 7.32 0.36
6 10 -8 7.12 0.39
6 10 -8 7.38 0.37
-10 8 6 6.88 0.36
-8 6 10 7.2 0.41
-8 6 10 7.28 0.4
6 -10 8 7.26 0.35
6 -10 8 6.96 0.38
6 -10 8 7.54 0.35
8 6 -10 7.51 0.42
-6 10 8 6.97 0.37
-10 -8 -6 6.85 0.35
10 -8 6 7.32 0.36
-10 8 6 7.23 0.36
8 6 -10 7.22 0.37
-6 10 8 7.1 0.36
-6 10 8 6.94 0.4
10 -8 6 6.78 0.36
-6 10 8 7.3 0.39
-8 6 10 7.4 0.38
-8 6 10 7.06 0.37
-10 -8 -6 7.18 0.37
-10 -8 -6 7.04 0.35
-10 -8 -6 6.66 0.4
10 -8 6 7.35 0.35
10 8 -6 7.18 0.37
-6 -10 -8 7.19 0.37
6 -10 8 7.14 0.36
-8 -6 -10 7.2 0.42
-8 -6 -10 7.38 0.39
-6 -10 -8 7.09 0.37
10 8 -6 7.81 0.37
10 8 -6 7.5 0.36
-10 8 6 7.13 0.36
-6 -10 -8 6.98 0.35
-10 8 -6 6.58 0.36
-10 8 -6 6.37 0.37
-8 6 -10 6.87 0.37
10 -8 -6 6.32 0.36
-8 6 -10 6.14 0.4
-8 6 -10 7.21 0.4
-8 6 -10 6.61 0.38
-8 6 -10 6.95 0.37
-10 8 -6 6.93 0.37
6 -10 -8 6.61 0.34
6 -10 -8 6.47 0.36
6 -10 -8 6.08 0.38
6 -10 -8 6.16 0.36
-10 8 -6 6.45 0.37
-10 8 -6 7.14 0.37
-10 8 -6 6.07 0.38
-8 6 -10 6.69 0.37
8 6 10 6.47 0.41
-6 -10 8 6.29 0.35
-6 -10 8 6.44 0.36
8 -6 -10 6.64 0.41
-6 -10 8 6.42 0.39
-6 10 -8 6.69 0.36
-6 10 -8 6.94 0.36
-6 10 -8 6.37 0.35
-6 10 -8 6.59 0.39
-6 10 -8 6.64 0.38
-6 10 -8 6.58 0.37
6 10 8 6.38 0.38
6 10 8 6.32 0.38
6 10 8 6.31 0.36
8 6 10 6.64 0.39
-8 -6 10 6.76 0.37
8 6 10 6.89 0.38
8 6 10 6.76 0.37
10 -8 -6 6.47 0.39
10 -8 -6 6.03 0.36
-10 -8 6 6.61 0.35
10 -8 -6 6.34 0.39
-8 -6 10 6.65 0.35
-8 -6 10 6.43 0.38
8 -6 -10 6.8 0.35
8 6 10 6.86 0.38
10 8 6 6.32 0.38
10 8 6 6.53 0.36
-10 8 -6 7.03 0.36
6 10 8 6.86 0.36
8 -6 -10 6.73 0.38
6 10 8 6.52 0.37
6 10 8 6.36 0.36
10 8 6 6.56 0.36
10 8 6 6.45 0.36
10 8 6 6.78 0.36
10 8 6 6.19 0.36
10 8 6 6.39 0.39
10 8 6 6.18 0.37
-10 -8 6 6.47 0.35
6 10 8 6.79 0.38
6 10 8 6.77 0.4
-6 -10 8 6.6 0.37
8 6 10 6.2 0.39
8 6 10 6.57 0.37
10 -8 -6 6.51 0.35
8 6 10 6.67 0.35
-10 -8 6 6.8 0.38
-10 -8 6 6.46 0.36
-10 -8 6 7.04 0.39
-10 8 -6 6.95 0.36
-8 -6 10 6.78 0.35
-10 8 -6 6.85 0.36
-10 -8 6 6.58 0.37
0 8 10 1.18 0.12
0 8 10 0.98 0.1
0 8 10 1.24 0.09
0 8 10 1.26 0.11
8 -10 0 0.99 0.1
8 -10 0 1.12 0.07
8 10 0 1.02 0.08
10 0 -8 1.18 0.08
10 0 -8 1.06 0.11
10 0 -8 1.19 0.09
0 -8 10 0.89 0.1
0 8 -10 1.07 0.12
0 8 -10 1.06 0.1
0 8 -10 0.98 0.1
0 8 10 1.27 0.09
0 8 10 1.21 0.11
10 0 8 1.05 0.1
10 0 8 1.05 0.08
0 -8 10 0.94 0.09
0 -8 10 1 0.08
0 -8 10 0.99 0.11
0 8 10 1.14 0.09
-8 10 0 1.05 0.07
0 -8 -10 1.34 0.11
0 -8 -10 1.26 0.09
0 -8 -10 1.34 0.13
0 -8 10 1.08 0.07
0 -8 10 1.17 0.11
10 0 8 1.12 0.11
-8 10 0 1.07 0.07
0 8 -10 1.02 0.11
-10 0 -8 1.15 0.11
-10 0 -8 1.28 0.1
-10 0 -8 0.98 0.08
-10 0 8 1.23 0.09
-10 0 8 1.17 0.08
-10 0 8 1.18 0.11
10 0 8 1.06 0.09
-10 0 -8 1.03 0.09
-10 0 -8 0.95 0.08
-10 0 -8 0.96 0.11
-8 -10 0 1.04 0.08
-8 10 0 0.93 0.08
-8 10 0 1.05 0.07
-8 10 0 1.06 0.08
8 10 0 1.06 0.08
-8 -10 0 1 0.07
0 8 -10 1.04 0.08
0 8 -10 1.02 0.09
0 8 -10 1.05 0.09
8 10 0 0.97 0.07
-10 0 8 1.04 0.1
-10 0 8 1.09 0.09
-8 -10 0 0.91 0.07
8 -10 0 1.03 0.08
8 -10 0 1.1 0.08
8 10 0 1 0.07
8 10 0 1.12 0.07
2 8 -10 2.7 0.18
-10 -2 -8 2.64 0.17
2 8 -10 2.81 0.19
10 2 -8 2.75 0.18
2 -8 10 2.9 0.2
2 -8 10 3.07 0.2
2 -8 10 2.68 0.19
10 2 -8 3.17 0.19
2 -8 10 2.78 0.17
-10 -2 -8 2.78 0.21
2 8 -10 2.74 0.19
8 -10 2 3.13 0.18
8 -10 2 3.04 0.17
8 10 -2 2.87 0.16
8 10 -2 3.02 0.17
8 10 -2 3.08 0.16
8 10 -2 3.06 0.18
-2 8 10 3.14 0.18
-2 8 10 2.85 0.18
-2 8 10 2.96 0.18
-2 8 10 2.91 0.18
-2 8 10 2.52 0.21
-2 8 10 2.78 0.21
-2 8 10 2.92 0.2
-2 8 10 3.15 0.19
-2 -8 -10 3.08 0.2
-2 -8 -10 3.7 0.28
2 -8 10 3.04 0.17
10 -2 8 3.19 0.2
10 -2 8 2.94 0.19
10 -2 8 2.89 0.17
-10 2 8 2.87 0.18
-10 2 8 3.03 0.17
8 -10 2 3.04 0.19
8 -10 2 3.13 0.16
-8 10 2 3.09 0.18
2 -8 10 2.86 0.18
-8 -10 -2 3.01 0.16
-8 -10 -2 3.16 0.17
-8 -10 -2 3.27 0.17
-10 -2 -8 3.01 0.19
10 2 -8 3.2 0.22
-10 2 8 3.18 0.2
10 -2 8 3.12 0.18
-8 -10 -2 3.09 0.17
-8 -10 -2 3.15 0.18
-10 -2 -8 3.23 0.21
2 8 -10 2.93 0.18
2 8 -10 2.76 0.21
2 8 -10 2.93 0.21
-8 10 2 3.18 0.17
-10 2 8 2.66 0.18
-8 10 2 3.19 0.18
10 2 -8 2.91 0.17
10 2 -8 3.1 0.17
-2 -8 -10 3.06 0.21
8 10 -2 3.25 0.17
-8 10 2 3.05 0.16
-2 8 -10 2.66 0.19
2 8 10 2.84 0.2
-10 -2 8 3.03 0.2
-10 -2 8 3.04 0.18
-10 2 -8 2.97 0.18
-10 -2 8 2.85 0.2
-2 8 -10 2.71 0.18
-10 -2 8 3.09 0.17
-10 -2 8 3.05 0.16
-2 8 -10 2.68 0.18
-2 8 -10 2.84 0.2
-10 2 -8 3.08 0.18
-2 8 -10 2.83 0.21
-2 8 -10 3.09 0.21
-10 2 -8 2.87 0.18
-10 2 -8 3.05 0.19
-2 8 -10 3 0.18
-8 10 -2 2.91 0.16
-8 10 -2 2.99 0.17
-2 -8 10 2.77 0.2
-8 -10 2 2.87 0.17
-8 -10 2 3.14 0.17
2 8 10 2.99 0.18
8 -10 -2 2.9 0.19
8 -10 -2 3.1 0.17
8 -10 -2 3.15 0.17
8 -10 -2 2.99 0.18
-8 10 -2 2.98 0.17
-8 10 -2 3.11 0.17
2 8 10 2.91 0.17
2 8 10 2.77 0.18
2 8 10 3.12 0.19
2 8 10 2.92 0.18
2 8 10 3.15 0.22
2 -8 -10 3 0.2
2 8 10 2.96 0.2
8 10 2 3 0.16
8 10 2 3.35 0.16
8 10 2 3.17 0.16
8 10 2 3.21 0.16
8 10 2 3.53 0.19
8 10 2 3.03 0.17
8 10 2 3.23 0.18
2 -8 -10 2.8 0.2
-2 -8 10 2.76 0.16
-2 -8 10 2.96 0.2
-2 -8 10 2.98 0.2
-2 -8 10 2.79 0.18
-2 -8 10 2.75 0.18
-10 2 -8 2.98 0.2
-10 2 -8 2.85 0.19
-8 -10 2 3.22 0.18
-8 10 -2 3.21 0.18
10 2 8 2.98 0.19
10 2 8 3.06 0.18
10 2 8 2.91 0.2
10 2 8 3.08 0.19
10 2 8 3.16 0.18
10 -2 -8 2.99 0.17
10 -2 -8 2.74 0.21
2 -8 -10 3 0.18
-10 4 8 31.6 1.58
-10 4 8 31.76 1.58
4 -8 10 32.24 1.6
4 8 -10 31.48 1.58
4 8 -10 31.63 1.62
4 8 -10 32.89 1.6
4 8 -10 33.37 1.59
4 -8 10 31.37 1.6
-8 -10 -4 32.59 1.58
4 -8 10 33.55 1.6
4 8 -10 32.01 1.58
4 8 -10 32.49 1.59
10 4 -8 31.7 1.59
10 4 -8 31.7 1.59
-4 8 10 31.77 1.59
-4 8 10 31.3 1.59
-4 8 10 31.56 1.59
-4 8 10 33.19 1.63
-4 8 10 33.52 1.59
-10 -4 -8 32 1.63
-10 -4 -8 34.57 1.6
-10 -4 -8 31.33 1.58
-8 10 4 31.33 1.57
-8 10 4 31.43 1.57
4 -8 10 32.68 1.57
-4 -8 -10 32.14 1.63
-4 -8 -10 32.34 1.6
4 -8 10 32.2 1.59
4 -8 10 31.93 1.58
-4 -8 -10 32.74 1.58
-10 4 8 32.08 1.61
-10 4 8 32.47 1.59
-8 -10 -4 31.61 1.57
-8 -10 -4 31.76 1.58
-8 -10 -4 32.97 1.57
10 -4 8 31.3 1.6
-10 4 8 31.74 1.62
10 -4 8 30.75 1.57
10 4 -8 31.02 1.58
10 4 -8 31.2 1.58
10 4 -8 31.21 1.58
10 4 -8 30.48 1.62
-8 10 4 31.99 1.58
-8 10 4 30.86 1.58
8 -10 4 30.78 1.6
8 -10 4 32.55 1.56
8 -10 4 32 1.59
8 -10 4 32.12 1.57
8 10 -4 30.5 1.57
8 10 -4 31.41 1.57
8 10 -4 32.71 1.57
8 10 -4 32.37 1.59
8 10 -4 32.77 1.58
-10 4 8 31.1 1.58
-8 10 4 32.32 1.6
10 -4 8 31.43 1.59
-4 8 10 32.8 1.61
8 -10 -4 33.32 1.6
8 10 4 32.12 1.6
8 10 4 33.14 1.58
10 -4 -8 32.21 1.57
8 -10 -4 31.94 1.57
10 -4 -8 32.81 1.63
8 10 4 31.86 1.57
4 8 10 33.66 1.61
4 8 10 34.37 1.64
-10 4 -8 32.7 1.6
-10 4 -8 31.55 1.58
4 8 10 33.48 1.62
4 8 10 33.15 1.59
8 -10 -4 32.11 1.59
8 -10 -4 33.19 1.58
8 -10 -4 32.48 1.57
4 -8 -10 33.16 1.61
4 -8 -10 32.84 1.59
4 -8 -10 34.25 1.62
-10 -4 8 33.83 1.61
-10 -4 8 31.39 1.61
8 10 4 31.54 1.57
8 10 4 34.14 1.57
-10 4 -8 31.24 1.58
-4 8 -10 34.06 1.61
-4 8 -10 35.43 1.61
10 4 8 34.31 1.62
10 4 8 32.77 1.6
10 4 8 33.38 1.61
10 4 8 32.45 1.58
8 10 4 32.63 1.57
-4 8 -10 33.06 1.58
-4 8 -10 34.15 1.59
-4 8 -10 31.71 1.62
-4 -8 10 33.38 1.63
-4 -8 10 33.17 1.61
-4 -8 10 34.78 1.59
-4 -8 10 33.35 1.59
-4 -8 10 33.59 1.62
-4 8 -10 32.4 1.59
8 10 4 32.15 1.58
8 10 4 33.03 1.59
-10 4 -8 32.52 1.62
4 8 10 33.02 1.58
4 8 10 31.08 1.59
4 8 10 33.78 1.59
4 8 10 33.66 1.59
-10 4 -8 29.73 1.6
-8 -10 4 31.29 1.57
-8 -10 4 32.69 1.58
-8 -10 4 33.28 1.6
-8 10 -4 32.67 1.59
-8 10 -4 32.75 1.57
-8 10 -4 31.49 1.58
-8 10 -4 30.93 1.58
-8 10 -4 32.94 1.58
10 -4 -8 31.66 1.57
-10 -4 8 31.91 1.57
-10 -4 8 32.36 1.57
10 -4 -8 32.8 1.59
-10 -4 8 31.64 1.59
-10 4 -8 30.58 1.59
10 4 8 33.06 1.59
10 4 8 34.31 1.59
-10 4 -8 33.4 1.59
-4 -8 10 32.4 1.57
-4 8 -10 32.68 1.59
-8 -10 -6 7.16 0.37
-8 -10 -6 7.11 0.35
-8 -10 -6 6.84 0.37
-8 10 6 7.66 0.37
-8 10 6 7.54 0.36
-8 -10 -6 7.45 0.36
10 6 -8 7.6 0.38
10 6 -8 7.33 0.37
-10 6 8 6.82 0.39
-10 6 8 7.45 0.37
10 -6 8 7.68 0.37
10 -6 8 7.58 0.38
10 -6 8 7.33 0.38
10 -6 8 7.12 0.36
10 -6 8 7.35 0.38
10 6 -8 7.76 0.36
10 6 -8 7.27 0.37
10 6 -8 7.15 0.36
10 6 -8 7.4 0.41
-10 -6 -8 6.95 0.38
-10 -6 -8 6.84 0.36
-6 -8 -10 6.86 0.41
-6 -8 -10 7.08 0.36
-6 -8 -10 7.01 0.42
-10 6 8 7.1 0.4
6 8 -10 7.38 0.38
-10 -6 -8 7.44 0.38
-10 -6 -8 6.83 0.35
-10 -6 -8 7.1 0.42
8 -10 6 7.63 0.35
8 -10 6 7.72 0.39
8 -10 6 7.48 0.36
8 10 -6 7.56 0.36
8 10 -6 7.62 0.36
8 10 -6 7.79 0.36
8 10 -6 7.5 0.39
8 10 -6 7.81 0.37
-6 8 10 7.45 0.4
-6 8 10 7.95 0.38
-8 10 6 7.04 0.38
-6 -8 -10 7.36 0.37
-8 10 6 7.3 0.36
6 8 -10 7.61 0.38
6 -8 10 7.26 0.35
-10 6 8 7.7 0.37
-10 6 8 6.83 0.37
-10 6 8 7.14 0.37
6 -8 10 6.85 0.38
6 8 -10 7.32 0.37
-6 8 10 7.04 0.41
8 -10 6 7.93 0.36
8 -10 6 7.48 0.39
6 8 -10 6.82 0.38
6 8 -10 7.53 0.37
-8 10 6 7.53 0.37
-8 10 6 7.08 0.36
-8 10 6 7.45 0.39
-6 8 10 6.89 0.37
6 -8 10 7.22 0.38
6 -8 10 7.08 0.38
6 -8 10 7.22 0.36
-6 8 10 7.2 0.37
6 8 -10 6.82 0.41
-6 8 10 7.15 0.38
-8 -10 6 6.65 0.36
-10 6 -8 6.64 0.38
-8 10 -6 6.66 0.38
10 -6 -8 6.67 0.37
-8 -10 6 6.94 0.38
-8 -10 6 6.94 0.36
-8 10 -6 6.87 0.37
-10 6 -8 6.54 0.4
10 -6 -8 7.01 0.35
10 -6 -8 6.94 0.35
-6 -8 10 6.67 0.36
-6 -8 10 6.41 0.4
-6 -8 10 6.45 0.39
-6 -8 10 6.84 0.37
-6 -8 10 6.57 0.4
-6 8 -10 6.84 0.37
-6 8 -10 6.84 0.37
-6 8 -10 6.25 0.37
-6 8 -10 6.26 0.4
-6 8 -10 6.44 0.39
-6 8 -10 6.23 0.38
-8 -10 6 6.62 0.39
-10 6 -8 6.42 0.39
10 6 8 6.27 0.39
10 6 8 6.77 0.37
-10 6 -8 6.9 0.37
-10 6 -8 6.94 0.37
-10 6 -8 6.47 0.37
6 -8 -10 6.69 0.41
6 -8 -10 6.52 0.37
6 -8 -10 6.02 0.4
-10 6 -8 6.98 0.36
-8 10 -6 6.68 0.37
-8 10 -6 7.26 0.36
-8 10 -6 7.27 0.36
10 -6 -8 6.4 0.36
10 6 8 6.42 0.37
10 6 8 6.6 0.37
-8 10 -6 6.76 0.37
10 -6 -8 6.52 0.41
10 6 8 6.39 0.38
6 8 10 6.36 0.36
6 8 10 6.36 0.37
6 8 10 6.6 0.38
6 8 10 6.75 0.37
6 8 10 6.29 0.41
6 8 10 6.32 0.39
6 8 10 6.28 0.39
6 8 10 6.62 0.37
8 -10 -6 6.67 0.34
8 -10 -6 6.47 0.37
8 -10 -6 6.55 0.36
8 -10 -6 6.23 0.38
8 -10 -6 6.49 0.36
10 6 8 6.21 0.37
10 6 8 6.25 0.4
8 10 6 6.33 0.38
8 10 6 6.66 0.36
-10 -6 8 6.72 0.35
-10 -6 8 6.74 0.35
-10 -6 8 6.27 0.38
-10 -6 8 6.47 0.37
-10 6 -8 6.67 0.35
8 10 6 6.69 0.36
8 10 6 6.68 0.36
8 10 6 6.74 0.36
8 10 6 6.7 0.36
8 10 6 6.66 0.39
8 10 6 6.78 0.37
-10 -8 -8 22.04 1.1
-10 -8 -8 20.83 1.08
-10 -8 -8 20.63 1.14
-10 -8 -8 22.2 1.08
-10 -8 -8 21.97 1.12
10 8 -8 21.97 1.09
10 8 -8 21.81 1.09
10 8 -8 21.72 1.13
10 8 -8 22.77 1.1
10 8 -8 22.78 1.1
-8 10 8 19.85 1.09
8 10 -8 21.99 1.09
8 10 -8 21.75 1.09
8 10 -8 22.6 1.09
8 10 -8 22.88 1.13
8 10 -8 22.78 1.1
8 10 -8 23.47 1.1
8 -8 10 21.63 1.1
8 -8 10 22.01 1.08
8 -8 10 23.6 1.11
-10 8 8 21.49 1.09
-10 8 8 20.86 1.09
-10 8 8 20.98 1.09
-10 8 8 22.94 1.13
-10 8 8 21.12 1.11
-10 8 8 23.21 1.1
-8 -10 -8 21.21 1.08
-8 -10 -8 20.81 1.1
-8 -10 -8 21.04 1.08
-8 -10 -8 22.53 1.1
-8 8 10 20.83 1.1
10 -8 8 21.97 1.1
10 -8 8 22.39 1.1
10 -8 8 22.05 1.08
-8 -8 -10 20.54 1.1
-8 -8 -10 20.56 1.08
-8 -8 -10 20.9 1.15
-8 -8 -10 22.19 1.09
-8 -8 -10 21.5 1.13
8 8 -10 21.69 1.09
8 8 -10 22.02 1.14
8 8 -10 21.38 1.11
8 8 -10 22.71 1.1
10 8 -8 22.85 1.09
-8 10 8 21.17 1.13
8 -8 10 21.96 1.1
8 -8 10 22.41 1.08
8 -8 10 21.04 1.1
8 -10 8 22.31 1.08
8 -10 8 22.14 1.12
8 -10 8 22.89 1.09
8 8 -10 21.5 1.09
-8 8 10 20.61 1.09
-8 8 10 19.92 1.1
8 -10 8 22.01 1.08
-8 8 10 21.83 1.14
-8 8 10 21.24 1.12
-8 8 10 20.9 1.1
8 -10 8 21.6 1.1
-8 10 8 21.62 1.11
8 -10 8 21.65 1.11
8 8 -10 22.24 1.1
10 -8 8 23 1.1
-8 10 8 21.4 1.09
-8 10 8 20.63 1.09
-8 10 8 21.66 1.11
-8 10 -8 22.67 1.1
-10 8 -8 23.12 1.08
-8 10 -8 23.38 1.12
-8 10 -8 23.95 1.09
-8 8 -10 22 1.1
8 -10 -8 22.79 1.07
8 -10 -8 22.03 1.09
-8 10 -8 22.62 1.11
-8 -8 10 22.49 1.14
8 -10 -8 23.04 1.1
-8 10 -8 23.16 1.09
-8 -10 8 22.72 1.09
-8 10 -8 21.63 1.08
-8 8 -10 22.02 1.12
-8 8 -10 21.85 1.11
8 -8 -10 22.63 1.08
8 -8 -10 21.56 1.14
8 -8 -10 22.23 1.1
8 -8 -10 21.65 1.13
-8 8 -10 22.28 1.1
-8 8 -10 22.45 1.1
-8 8 -10 21.95 1.14
-10 8 -8 23.05 1.12
-10 8 -8 23.26 1.11
-10 8 -8 23.96 1.09
-8 8 -10 23.1 1.1
-8 -8 10 23.44 1.08
-8 -8 10 22.18 1.08
-8 -8 10 22.65 1.13
-8 -8 10 23.29 1.1
8 8 10 22.21 1.09
8 8 10 21.17 1.1
8 8 10 22.06 1.11
8 8 10 21.67 1.1
8 8 10 23.19 1.15
8 8 10 22.43 1.12
8 8 10 21.79 1.13
8 8 10 22.78 1.1
-10 8 -8 22.86 1.1
-10 8 -8 23.14 1.09
-10 8 -8 22.92 1.1
-10 8 -8 22.81 1.09
-10 8 -8 22.41 1.13
8 10 8 21.15 1.1
8 10 8 22.36 1.1
8 10 8 22.57 1.09
8 10 8 22.44 1.13
8 10 8 22.79 1.11
8 10 8 21.55 1.12
8 10 8 21.77 1.09
10 -8 -8 23.25 1.08
10 -8 -8 22.29 1.08
10 -8 -8 20.53 1.13
10 -8 -8 23.86 1.09
10 -8 -8 21.45 1.1
10 -8 -8 21.81 1.13
-8 -10 8 22.93 1.12
-8 -10 8 22.89 1.1
-8 -10 8 22.16 1.13
8 -10 -8 21.52 1.1
8 -10 -8 21.95 1.12
-10 -8 8 23.32 1.08
-10 -8 8 22.98 1.08
-10 -8 8 19.76 1.11
-10 -8 8 23.39 1.1
-10 -8 8 22.18 1.13
10 8 8 21 1.1
10 8 8 22.51 1.1
10 8 8 21.71 1.09
10 8 8 22.41 1.13
10 8 8 21.55 1.11
10 8 8 21.82 1.12
10 8 8 23.14 1.09
-10 -10 0 0.48 0.05
-10 -10 0 0.41 0.05
-10 -10 0 0.45 0.04
-10 0 -10 0.41 0.06
-10 0 -10 0.39 0.07
-10 0 -10 0.4 0.09
-10 0 -10 0.4 0.07
-10 0 -10 0.42 0.06
-10 0 10 0.5 0.06
-10 0 10 0.33 0.05
-10 0 10 0.4 0.08
-10 0 10 0.45 0.08
-10 0 10 0.51 0.07
-10 10 0 0.55 0.06
-10 10 0 0.38 0.04
-10 10 0 0.37 0.04
-10 10 0 0.37 0.04
-10 10 0 0.46 0.06
-10 10 0 0.36 0.05
-10 10 0 0.38 0.05
0 -10 -10 0.38 0.07
0 -10 -10 0.46 0.07
0 -10 10 0.34 0.04
0 -10 10 0.37 0.06
0 -10 10 0.32 0.05
0 -10 10 0.32 0.06
0 -10 10 0.35 0.07
0 10 -10 0.48 0.06
0 10 -10 0.38 0.06
0 10 -10 0.45 0.06
0 10 -10 0.36 0.05
0 10 -10 0.43 0.08
0 10 -10 0.39 0.08
0 10 -10 0.38 0.07
0 10 -10 0.27 0.06
0 10 10 0.5 0.06
0 10 10 0.4 0.06
0 10 10 0.38 0.06
0 10 10 0.46 0.06
0 10 10 0.42 0.08
0 10 10 0.3 0.06
0 10 10 0.37 0.07
10 -10 0 0.46 0.07
10 -10 0 0.34 0.04
10 -10 0 0.32 0.05
10 -10 0 0.41 0.05
10 0 -10 0.45 0.06
10 0 -10 0.42 0.05
10 0 -10 0.3 0.07
10 0 -10 0.5 0.07
10 0 10 0.41 0.07
10 0 10 0.54 0.07
10 0 10 0.4 0.08
10 0 10 0.44 0.07
10 0 10 0.51 0.06
10 10 0 0.34 0.04
10 10 0 0.47 0.04
10 10 0 0.42 0.04
10 10 0 0.46 0.05
10 10 0 0.39 0.04
10 10 0 0.36 0.06
10 10 0 0.41 0.05
10 10 0 0.33 0.04
-10 -10 -2 7.96 0.41
-10 -10 -2 8.39 0.42
-10 -10 -2 7.98 0.41
-10 -10 -2 9.48 0.43
-10 -10 -2 8.48 0.42
2 10 -10 7.63 0.42
2 10 -10 7.79 0.46
10 -2 10 7.26 0.43
10 -2 10 8.68 0.46
-10 -2 -10 7.69 0.43
-10 -2 -10 8.55 0.49
-10 -2 -10 8.27 0.45
-10 -2 -10 7.6 0.42
10 2 -10 7.43 0.42
10 2 -10 7.45 0.42
10 2 -10 7.97 0.48
10 2 -10 8.07 0.44
10 2 -10 7.62 0.43
2 -10 10 7.73 0.41
2 -10 10 8.34 0.45
2 -10 10 8.02 0.44
2 10 -10 7.09 0.42
2 10 -10 7.22 0.43
10 -10 2 7.71 0.44
10 10 -2 6.89 0.41
-10 2 10 8.06 0.42
-10 2 10 7.13 0.42
-10 2 10 6.97 0.42
-10 2 10 7.83 0.45
-10 2 10 8.01 0.43
10 10 -2 8.13 0.41
-2 10 10 8.03 0.43
10 -2 10 8.14 0.44
10 -2 10 7.32 0.42
10 2 -10 7.39 0.42
-2 10 10 8.32 0.43
-2 10 10 7.51 0.43
-10 10 2 8.25 0.43
-10 10 2 7.68 0.41
-10 10 2 7.4 0.41
-10 10 2 8.54 0.41
-10 10 2 8.76 0.43
-10 10 2 7.81 0.42
-2 -10 -10 7.93 0.41
-2 -10 -10 8.24 0.44
-2 -10 -10 7.78 0.42
-2 -10 -10 9.2 0.45
10 10 -2 7.38 0.41
10 10 -2 7.27 0.41
10 10 -2 8.58 0.42
10 10 -2 7.24 0.41
10 10 -2 8.79 0.44
10 10 -2 8 0.42
2 -10 10 7.65 0.41
10 -10 2 7.53 0.41
10 -10 2 8.23 0.43
10 -10 2 8.23 0.42
2 10 -10 7.55 0.44
2 -10 10 7.72 0.44
-2 10 10 8.65 0.47
-2 10 10 8.97 0.46
-2 10 10 8 0.43
2 10 -10 8.14 0.46
-2 10 10 8.99 0.48
-10 10 -2 8.49 0.42
-10 10 -2 7.81 0.41
-10 10 -2 8.7 0.42
2 -10 -10 9.94 0.54
2 -10 -10 8.84 0.43
-2 10 -10 7.74 0.44
2 -10 -10 7.62 0.48
-2 10 -10 8.26 0.43
-2 10 -10 7.71 0.44
-10 2 -10 7.98 0.44
-10 2 -10 8.53 0.44
-10 2 -10 8.51 0.46
-10 -10 2 8.19 0.42
-10 -10 2 8.6 0.43
2 -10 -10 9.27 0.46
-2 10 -10 8.53 0.47
2 10 10 8.96 0.43
2 10 10 8.12 0.43
2 10 10 7.88 0.43
2 10 10 8.62 0.43
2 10 10 9.47 0.48
2 10 10 9.21 0.46
2 10 10 9.09 0.46
2 10 10 9.5 0.46
10 -10 -2 8.46 0.41
10 -10 -2 8.6 0.44
10 -10 -2 8.68 0.42
10 -10 -2 8.91 0.44
-10 2 -10 8.92 0.45
-2 10 -10 7.48 0.42
-2 10 -10 8.22 0.42
-2 10 -10 9.15 0.47
10 -2 -10 7.98 0.42
10 -2 -10 7.89 0.42
10 -2 -10 8.45 0.48
10 -2 -10 8.4 0.44
-10 -10 2 7.8 0.41
-10 -10 2 8.98 0.44
-10 10 -2 7.56 0.4
-10 10 -2 8.1 0.41
-10 10 -2 8.98 0.43
-10 -2 10 7.86 0.42
-10 -2 10 7.57 0.42
-10 -2 10 8.54 0.46
-10 -2 10 7.94 0.45
-10 -2 10 8.08 0.44
10 2 10 7.66 0.44
10 2 10 7.52 0.43
10 2 10 9.15 0.47
10 2 10 8.56 0.45
10 2 10 8.34 0.43
-10 2 -10 7.9 0.43
-2 -10 10 7.93 0.41
-2 -10 10 8.08 0.43
-2 -10 10 7.61 0.42
-2 -10 10 8.46 0.44
-2 -10 10 9.16 0.46
-2 10 -10 7.39 0.42
-10 10 -2 8.01 0.42
10 10 2 8.01 0.41
10 10 2 8.25 0.41
10 10 2 7.87 0.41
10 10 2 8.1 0.41
10 10 2 9.13 0.44
10 10 2 8.96 0.43
10 10 2 8.54 0.43
10 10 2 8.65 0.41
-10 -10 -4 0.92 0.07
-10 -10 -4 0.89 0.07
-10 -10 -4 1.01 0.06
-10 -10 -4 0.93 0.08
4 10 -10 0.96 0.08
4 10 -10 0.94 0.08
4 10 -10 0.95 0.08
4 10 -10 0.94 0.11
-10 -4 -10 1.04 0.1
-10 -4 -10 0.91 0.09
-10 -4 -10 1.09 0.13
-10 -4 -10 0.95 0.1
-10 -4 -10 0.89 0.08
10 4 -10 1.02 0.08
10 4 -10 0.94 0.08
10 4 -10 0.75 0.07
10 4 -10 0.88 0.12
10 4 -10 1.13 0.1
10 4 -10 0.87 0.09
4 -10 10 0.95 0.07
4 -10 10 0.93 0.1
4 -10 10 0.95 0.09
-4 10 10 1.02 0.09
10 -10 4 0.83 0.08
10 -10 4 0.95 0.09
10 -10 4 0.89 0.06
10 -10 4 0.9 0.09
-10 4 10 0.9 0.08
-10 4 10 0.93 0.08
-10 4 10 0.89 0.08
-10 4 10 0.92 0.11
-10 4 10 0.84 0.1
-10 4 10 0.94 0.09
10 10 -4 0.78 0.07
10 10 -4 1.07 0.07
10 -4 10 0.99 0.1
10 -4 10 1.07 0.08
-4 10 10 0.99 0.1
-4 10 10 1.02 0.1
-4 10 10 1 0.08
4 10 -10 0.89 0.09
-10 10 4 1 0.08
-10 10 4 0.93 0.06
-10 10 4 0.96 0.07
-10 10 4 0.92 0.07
-10 10 4 0.9 0.06
-10 10 4 0.85 0.09
-10 10 4 0.95 0.08
-4 -10 -10 1.06 0.07
-4 -10 -10 0.97 0.09
-4 -10 -10 0.98 0.07
10 -4 10 0.89 0.1
10 10 -4 0.93 0.06
10 10 -4 1.07 0.07
10 10 -4 0.95 0.07
10 10 -4 0.98 0.07
10 10 -4 0.91 0.09
4 -10 10 0.99 0.1
10 -10 4 0.93 0.07
-4 10 10 1.01 0.12
4 -10 10 0.93 0.07
-4 10 10 1.13 0.09
10 -4 10 0.99 0.09
-4 10 10 1.06 0.09
-4 10 -10 0.78 0.09
-4 10 -10 0.7 0.09
-4 10 -10 0.69 0.1
-4 10 -10 0.74 0.07
-10 10 -4 0.75 0.08
4 -10 -10 0.78 0.08
4 -10 -10 0.74 0.1
4 -10 -10 0.66 0.09
-4 10 -10 0.87 0.08
-10 4 -10 0.8 0.08
-10 4 -10 0.81 0.08
-10 4 -10 0.79 0.09
-10 -10 4 0.67 0.07
-10 -10 4 0.76 0.08
-10 -10 4 0.78 0.07
-10 10 -4 0.71 0.08
-10 10 -4 0.71 0.07
4 10 10 0.8 0.08
4 10 10 1.07 0.09
4 10 10 0.91 0.08
4 10 10 0.87 0.08
4 10 10 1.01 0.12
4 10 10 0.95 0.1
4 10 10 0.8 0.1
4 10 10 0.8 0.08
10 -10 -4 0.88 0.06
10 -10 -4 0.51 0.08
10 -10 -4 0.73 0.07
10 -10 -4 0.73 0.07
10 -10 -4 0.71 0.08
-10 4 -10 0.68 0.09
-10 4 -10 0.59 0.09
-10 4 -10 1 0.08
-4 10 -10 0.69 0.07
10 -4 -10 0.81 0.07
10 -4 -10 0.78 0.11
10 -4 -10 0.74 0.08
-10 -10 4 0.63 0.08
-4 -10 10 0.7 0.07
-10 4 -10 0.69 0.11
-10 10 -4 0.77 0.06
-10 10 -4 0.79 0.07
-10 -4 10 0.74 0.07
-10 -4 10 0.86 0.07
-10 -4 10 0.66 0.09
-10 -4 10 0.65 0.09
-10 -4 10 0.75 0.08
-10 4 -10 0.75 0.05
10 4 10 0.79 0.06
10 4 10 0.66 0.08
10 4 10 0.78 0.09
10 4 10 0.75 0.08
10 4 10 0.68 0.1
10 4 10 0.78 0.1
10 4 10 0.81 0.1
10 4 10 0.82 0.08
-4 -10 10 0.83 0.08
-4 -10 10 0.77 0.08
-4 -10 10 0.79 0.08
-4 -10 10 0.61 0.09
-4 10 -10 0.87 0.08
-10 10 -4 0.73 0.07
-10 10 -4 0.88 0.06
10 10 4 0.91 0.07
10 10 4 0.68 0.07
10 10 4 0.72 0.06
10 10 4 0.78 0.06
10 10 4 0.72 0.09
10 10 4 0.8 0.08
10 10 4 0.7 0.08
10 10 4 0.75 0.07
-10 -10 -6 55.19 2.55
-10 -10 -6 50.94 2.53
-10 -10 -6 54.14 2.55
-10 -10 -6 52.76 2.53
-10 -10 -6 52.67 2.55
6 10 -10 53.91 2.54
6 10 -10 51.79 2.58
10 -6 10 53.23 2.55
-10 -6 -10 55.53 2.56
-10 -6 -10 53.75 2.61
-10 -6 -10 54.86 2.57
-10 -6 -10 52.15 2.54
10 -6 10 52.98 2.56
10 6 -10 54.54 2.54
10 6 -10 56.31 2.55
10 6 -10 54.14 2.54
10 6 -10 52.39 2.6
10 6 -10 52.12 2.56
10 6 -10 53 2.55
6 -10 10 54.09 2.58
6 -10 10 52.42 2.55
6 10 -10 51.93 2.54
6 10 -10 50.48 2.55
10 -10 6 53.95 2.55
10 -10 6 52.53 2.52
10 -10 6 53.16 2.56
-10 6 10 53.01 2.54
-10 6 10 54.83 2.55
-10 6 10 53.57 2.55
-10 6 10 54.87 2.59
-10 6 10 55 2.58
-10 6 10 53.92 2.55
10 10 -6 53.63 2.54
10 10 -6 58.58 2.54
10 -6 10 51.69 2.54
-6 10 10 57.74 2.55
-6 -10 -10 54.99 2.56
-6 10 10 52.93 2.55
6 10 -10 54.8 2.56
-10 10 6 53.76 2.53
-10 10 6 52.72 2.54
-10 10 6 53.85 2.54
-10 10 6 53.1 2.53
-10 10 6 52.89 2.57
-10 10 6 51.72 2.55
-10 10 6 53.92 2.55
-6 -10 -10 53.82 2.55
-6 -10 -10 53.54 2.53
-6 -10 -10 55.83 2.56
-6 -10 -10 54.58 2.54
-6 10 10 55.18 2.55
10 10 -6 52.76 2.53
10 10 -6 53.83 2.54
10 10 -6 54.44 2.53
10 10 -6 50.83 2.56
6 -10 10 53.48 2.56
6 -10 10 54.71 2.53
10 -10 6 51.2 2.54
6 10 -10 56.54 2.55
6 -10 10 54.52 2.53
10 -6 10 53.06 2.56
6 -10 10 55.81 2.57
-6 10 10 53.45 2.55
-6 10 10 54.48 2.58
-6 10 10 57.53 2.6
-6 10 -10 49.95 2.57
-10 10 -6 49.11 2.55
6 -10 -10 50.01 2.58
6 -10 -10 53.09 2.56
-6 10 -10 53.48 2.56
-6 -10 10 47.56 2.57
-6 10 -10 50.59 2.55
-10 6 -10 50.63 2.55
-10 6 -10 47.95 2.55
-10 6 -10 50.05 2.59
-10 -10 6 51.31 2.53
-10 -10 6 50.93 2.56
-10 10 -6 50.44 2.56
6 -10 -10 51.71 2.55
6 10 10 52.35 2.55
6 10 10 51.72 2.55
6 10 10 52.99 2.55
6 10 10 53.53 2.55
6 10 10 53.54 2.6
6 10 10 50.69 2.57
6 10 10 49.98 2.57
6 10 10 53.42 2.55
10 -10 -6 55.9 2.52
10 -10 -6 51.16 2.55
10 -10 -6 51.12 2.54
10 -10 -6 48.31 2.56
10 -10 -6 50.72 2.54
-10 6 -10 48.69 2.57
-10 6 -10 53.21 2.56
-10 6 -10 50.63 2.54
-6 10 -10 49.67 2.54
10 -6 -10 51.95 2.53
10 -6 -10 53.04 2.6
10 -6 -10 51.63 2.56
-10 -10 6 50.36 2.54
-10 10 -6 52.49 2.54
-6 10 -10 49.4 2.58
-10 10 -6 53.78 2.53
-10 10 -6 49.14 2.54
-10 -6 10 52.53 2.53
-10 -6 10 51.13 2.53
-10 -6 10 48.38 2.56
-10 -6 10 51.62 2.58
-10 -6 10 52.08 2.55
-10 6 -10 51.58 2.52
-10 6 -10 49.4 2.55
10 6 10 50.11 2.53
10 6 10 51.57 2.56
10 6 10 50.29 2.56
10 6 10 50.11 2.55
10 6 10 51.06 2.59
10 6 10 49.97 2.57
10 6 10 47.85 2.57
10 6 10 50.2 2.55
-6 -10 10 50.89 2.53
-6 -10 10 52.53 2.57
-6 -10 10 51.89 2.55
-6 -10 10 51.83 2.55
-10 10 -6 49.63 2.54
-10 10 -6 51.91 2.54
10 10 6 53.2 2.54
10 10 6 51.11 2.54
10 10 6 51 2.53
10 10 6 50.79 2.54
10 10 6 50.89 2.57
10 10 6 51.28 2.55
10 10 6 49.79 2.56
10 10 6 53.42 2.54
-10 -10 -8 7.32 0.4
-10 -10 -8 6.92 0.38
-10 -10 -8 6.97 0.4
-10 -10 -8 7.11 0.38
-10 -10 -8 6.64 0.4
8 -10 10 7.11 0.37
10 10 -8 6.9 0.38
10 10 -8 6.6 0.39
10 10 -8 6.98 0.38
10 10 -8 7.03 0.42
-10 -8 -10 7.18 0.4
-10 -8 -10 6.49 0.38
-10 -8 -10 6.97 0.45
-10 -8 -10 7.46 0.39
-10 -8 -10 6.59 0.41
8 10 -10 7.97 0.4
-8 10 10 7.2 0.42
-8 10 10 7.68 0.4
10 -8 10 7.33 0.39
10 -8 10 6.8 0.37
10 -8 10 6.32 0.4
10 -8 10 6.84 0.38
10 -8 10 7.11 0.4
10 8 -10 6.54 0.38
10 8 -10 6.68 0.39
10 8 -10 7.3 0.39
10 8 -10 6.69 0.43
10 8 -10 7.35 0.4
-10 8 10 6.99 0.39
-10 8 10 7.05 0.4
-10 8 10 7.09 0.39
-10 8 10 7.06 0.44
-10 8 10 6.84 0.42
-10 8 10 7.32 0.4
10 -10 8 7.14 0.39
-8 -10 -10 7.25 0.41
8 -10 10 6.91 0.4
-8 10 10 6.84 0.4
8 -10 10 6.62 0.38
8 -10 10 6.8 0.42
8 -10 10 6.47 0.39
10 10 -8 6.96 0.39
10 10 -8 8.02 0.4
8 10 -10 7.19 0.39
-10 10 8 6.69 0.38
-10 10 8 7.01 0.39
-10 10 8 6.82 0.39
-10 10 8 7.12 0.43
-10 10 8 6.85 0.41
-10 10 8 7.13 0.39
-8 -10 -10 7.61 0.4
-8 -10 -10 7.31 0.38
-8 -10 -10 6.97 0.4
-8 -10 -10 7.06 0.38
8 10 -10 7.36 0.39
8 10 -10 6.74 0.43
8 10 -10 7.04 0.4
-8 10 10 7.41 0.44
10 8 -10 7.51 0.4
8 10 -10 6.83 0.39
8 10 -10 6.68 0.39
10 -10 8 7.56 0.4
10 -10 8 7.07 0.37
10 -10 8 7.1 0.37
10 -10 8 6.44 0.41
-8 10 10 7.31 0.39
-8 10 10 6.94 0.39
-8 10 -10 7.72 0.39
-8 10 -10 7.98 0.42
-10 10 -8 7.58 0.4
-8 10 -10 7.37 0.41
-8 -10 10 7.6 0.4
-10 10 -8 7.51 0.39
-10 -8 10 7.68 0.38
-10 -8 10 8.16 0.41
8 -10 -10 8.26 0.38
8 -10 -10 7.76 0.4
8 -10 -10 8.38 0.44
8 -10 -10 7.96 0.41
-10 10 -8 7.77 0.39
-10 -10 8 8.19 0.38
-10 10 -8 7.3 0.38
-10 10 -8 7.3 0.42
-8 -10 10 8.22 0.42
-8 -10 10 6.96 0.43
-8 10 -10 7.2 0.4
-10 10 -8 7.91 0.39
-8 -10 10 7.93 0.38
-8 -10 10 7.47 0.38
-8 -10 10 7.62 0.42
-10 -8 10 8.07 0.38
8 10 10 8.07 0.4
8 10 10 7.83 0.4
8 10 10 7.93 0.4
8 10 10 7.9 0.4
8 10 10 8.23 0.45
8 10 10 7.8 0.42
8 10 10 7.97 0.43
8 10 10 8.61 0.4
10 -10 -8 7.9 0.37
10 -10 -8 7.74 0.39
10 -10 -8 7.64 0.4
10 -10 -8 7.45 0.43
10 -10 -8 7.79 0.4
-8 10 -10 7.9 0.39
-8 10 -10 7.16 0.39
-8 10 -10 7.98 0.44
-10 10 -8 7.66 0.39
10 -8 -10 8.12 0.38
10 -8 -10 8.18 0.38
10 -8 -10 7.7 0.45
10 -8 -10 8.1 0.39
10 -8 -10 7.67 0.41
10 -8 -10 7.52 0.44
-10 8 -10 8.02 0.38
-10 8 -10 7.9 0.4
-10 8 -10 7.81 0.4
-10 8 -10 7.69 0.4
-10 8 -10 7.3 0.4
-10 8 -10 6.91 0.43
-10 8 -10 7.66 0.42
-10 8 -10 7.78 0.41
-10 8 -10 7.94 0.4
10 8 10 7.35 0.4
10 8 10 7.85 0.41
10 8 10 8.16 0.4
10 8 10 7.47 0.44
10 8 10 8.08 0.42
10 8 10 7.35 0.43
10 8 10 7.68 0.4
-10 -10 8 7.52 0.38
-10 -10 8 7.55 0.41
-10 -10 8 7.99 0.4
-10 -10 8 7.3 0.43
-10 10 -8 7.45 0.41
-10 10 -8 7.36 0.4
10 10 8 7.23 0.4
10 10 8 7.68 0.4
10 10 8 7.63 0.39
10 10 8 7.44 0.39
10 10 8 7.41 0.43
10 10 8 7.53 0.41
10 10 8 7.33 0.42
10 10 8 8.15 0.39
-10 -10 -10 11.11 0.57
-10 -10 -10 10.14 0.55
-10 -10 -10 10.09 0.58
-10 -10 -10 10.66 0.56
-10 -10 -10 9.44 0.57
-10 -10 -10 10.7 0.55
10 10 -10 9.64 0.57
10 10 -10 10.55 0.57
10 -10 10 9.4 0.59
10 -10 10 10.1 0.57
10 10 -10 10.22 0.56
10 10 -10 10.46 0.57
10 10 -10 10.28 0.56
10 10 -10 9.53 0.6
-10 10 10 10.34 0.61
-10 10 10 10.45 0.59
10 -10 10 10.13 0.57
10 -10 10 10.16 0.54
10 -10 10 9.99 0.55
-10 10 10 11.06 0.57
-10 10 10 10.3 0.57
-10 10 10 10.66 0.57
-10 10 10 11.16 0.57
-10 10 -10 11.2 0.61
10 -10 -10 12.68 0.55
10 -10 -10 12.48 0.55
10 -10 -10 12.19 0.58
10 -10 -10 11.25 0.61
10 -10 -10 11.56 0.58
-10 10 -10 11.55 0.6
-10 10 -10 11.53 0.58
-10 10 -10 11.95 0.57
-10 -10 10 11.29 0.6
-10 -10 10 12.41 0.58
-10 -10 10 10.36 0.61
-10 10 -10 11.93 0.58
-10 10 -10 11.83 0.57
-10 10 -10 11 0.57
-10 -10 10 12.24 0.55
-10 -10 10 11.47 0.56
10 10 10 12.27 0.58
10 10 10 11.13 0.58
10 10 10 11.78 0.57
10 10 10 11.61 0.62
10 10 10 11.91 0.59
10 10 10 11.7 0.61
10 10 10 12.17 0.57
-11 -1 -1 -0.02 0.01
-11 -1 -1 0 0.03
-11 -1 -1 -0.01 0.02
-11 -1 -1 0.03 0.02
-11 -1 -1 0.02 0.02
11 -1 1 0 0.02
11 -1 1 0.02 0.02
11 -1 1 0.01 0.02
11 1 -1 -0.01 0.01
11 1 -1 0.01 0.02
11 1 -1 0 0.02
11 1 -1 0.05 0.03
11 1 -1 -0.01 0.02
1 -1 11 0 0.03
1 -1 11 0.04 0.03
-11 1 1 0 0.02
-11 1 1 0 0.01
-11 1 1 0.01 0.02
-11 1 1 0.02 0.02
-1 -11 -1 0 0.02
1 1 -11 -0.01 0.04
-1 -1 -11 0.02 0.03
-1 -1 -11 0.01 0.03
-1 -1 -11 0 0.03
-1 -1 -11 0.03 0.03
1 1 -11 0.02 0.02
1 1 -11 0 0.04
1 1 -11 0 0.02
1 11 -1 0.03 0.01
1 1 -11 0 0.03
1 1 -11 0.01 0.03
-1 1 11 0.02 0.04
1 -1 11 0.05 0.03
1 -1 11 0.04 0.04
11 -1 1 0.01 0.02
-1 1 11 -0.01 0.02
-1 1 11 -0.04 0.03
-1 1 11 -0.03 0.03
1 -11 1 0.03 0.02
-1 1 11 0.03 0.03
-1 11 1 0.01 0.01
1 -1 11 -0.02 0.03
1 -11 1 0.04 0.03
1 -1 -11 0 0.02
1 -1 -11 0.02 0.04
1 -1 -11 -0.02 0.03
1 -1 -11 0.02 0.03
-1 1 -11 0.01 0.03
-1 1 -11 0 0.03
1 -11 -1 0.01 0.02
-1 1 -11 0 0.03
-11 1 -1 0.08 0.03
-11 1 -1 0.03 0.02
-1 -1 11 0.01 0.03
-1 -1 11 -0.04 0.03
-1 -1 11 0.01 0.03
1 -1 -11 0 0.03
-1 -1 11 0 0.03
-1 -11 1 -0.01 0.02
-1 1 -11 0 0.02
1 1 11 0 0.02
1 1 11 0 0.03
1 1 11 0.02 0.04
1 1 11 0.01 0.03
1 1 11 0.01 0.04
1 1 11 0.05 0.03
-1 -1 11 -0.02 0.03
1 11 1 0.01 0.01
1 11 1 0 0.01
11 -1 -1 0.03 0.02
11 -1 -1 -0.02 0.01
11 -1 -1 0.05 0.03
11 -1 -1 0.01 0.02
-1 1 -11 0.02 0.03
-11 -1 1 0.01 0.02
-11 -1 1 0.01 0.02
-11 -1 1 -0.02 0.02
-11 -1 1 0.1 0.03
-11 -1 1 0.01 0.02
-11 1 -1 0.01 0.02
-11 1 -1 0 0
-11 1 -1 0.01 0.02
11 1 1 0.02 0.02
11 1 1 -0.01 0.02
11 1 1 0.02 0.02
11 1 1 0.06 0.03
11 1 1 -0.01 0.01
3 -1 11 18.12 0.94
11 -3 1 18.25 0.88
11 -3 1 17.48 0.89
11 -3 1 16.75 0.87
11 3 -1 17.46 0.87
11 3 -1 17.4 0.87
-11 3 1 17.26 0.88
-11 3 1 17.19 0.87
-11 3 1 17.8 0.89
-11 3 1 17.23 0.88
-11 3 1 17.37 0.87
-3 -1 -11 18.27 0.89
-3 -1 -11 17.52 0.94
-3 -1 -11 18.6 0.92
-3 -1 -11 19.6 0.9
3 -1 11 18.6 0.92
3 -1 11 18.29 0.89
3 1 -11 18.02 0.89
3 1 -11 18.63 0.94
3 1 -11 19.74 0.92
3 1 -11 19.2 0.9
3 -1 11 18.53 0.89
11 3 -1 18.5 0.9
11 3 -1 17.32 0.89
-3 1 11 17.51 0.89
-3 1 11 17.74 0.93
-3 1 11 17.63 0.94
-3 1 11 18.35 0.92
-3 1 11 17.74 0.9
-1 -11 -3 17.61 0.87
-1 -11 -3 18.16 0.86
-1 -11 -3 18.32 0.86
-11 -3 -1 17.39 0.87
-11 -3 -1 17.01 0.88
-11 -3 -1 18.09 0.9
-11 -3 -1 16.78 0.88
1 11 -3 17.04 0.87
-1 11 3 17.04 0.89
-1 11 3 18.12 0.87
3 -1 11 18.3 0.93
1 -11 3 17.59 0.87
1 -11 3 16.66 0.89
1 11 -3 18.16 0.86
1 11 -3 17.5 0.87
11 3 -1 17.2 0.87
-1 11 -3 17.68 0.87
-1 11 -3 17.8 0.86
-1 11 -3 17.56 0.86
1 -11 -3 17.46 0.87
3 -1 -11 17.43 0.94
3 -1 -11 19.07 0.92
3 -1 -11 17.9 0.9
-11 -3 1 18.12 0.87
1 11 3 17.82 0.86
1 11 3 17.43 0.88
-3 -1 11 17.72 0.89
-3 -1 11 18.71 0.93
-3 -1 11 18.89 0.94
-3 -1 11 18.77 0.92
-3 -1 11 18.78 0.9
-1 11 -3 17.03 0.87
3 1 11 18.36 0.9
3 1 11 17.78 0.94
3 1 11 18.39 0.92
3 1 11 18.32 0.92
3 1 11 17.21 0.89
11 -3 -1 17.31 0.87
11 -3 -1 16.44 0.9
11 -3 -1 17.92 0.88
-11 3 -1 19.09 0.88
-11 3 -1 18.23 0.87
-11 3 -1 18.03 0.9
-11 3 -1 17.76 0.89
-11 3 -1 17.62 0.88
-11 3 -1 17.7 0.87
-3 1 -11 18.46 0.92
-3 1 -11 18.23 0.9
-3 1 -11 17.56 0.89
11 3 1 16.83 0.87
11 3 1 17.73 0.87
11 3 1 17.5 0.9
11 3 1 18.2 0.89
11 3 1 18.84 0.88
3 -1 -11 17.61 0.89
-1 -11 3 17.7 0.88
-11 -3 1 17.14 0.87
-11 -3 1 18.31 0.89
1 11 3 17.2 0.88
1 11 3 17.85 0.87
11 5 -1 6.89 0.37
11 5 -1 6.86 0.36
5 -1 11 7.2 0.38
5 -1 11 7.46 0.42
5 -1 11 6.71 0.4
5 -1 11 7.11 0.38
5 1 -11 6.84 0.4
11 -5 1 7.18 0.37
11 -5 1 7.16 0.38
11 5 -1 7.11 0.36
5 1 -11 6.95 0.39
5 1 -11 6.72 0.38
5 1 -11 7.12 0.43
5 1 -11 6.93 0.4
11 5 -1 7.27 0.36
-11 5 1 7.14 0.36
-5 1 11 6.8 0.4
-5 1 11 6.68 0.38
-1 11 5 7.22 0.39
11 -5 1 7.02 0.36
11 5 -1 7.2 0.36
-1 -11 -5 7.05 0.36
-1 -11 -5 7.44 0.36
-1 -11 -5 7.72 0.37
-11 -5 -1 6.98 0.37
-11 -5 -1 6.9 0.39
-11 -5 -1 7.46 0.38
-11 -5 -1 7.29 0.36
1 11 -5 7.33 0.37
1 11 -5 7.56 0.38
1 11 -5 7.51 0.37
-5 1 11 6.63 0.38
1 -11 5 7.76 0.35
-1 11 5 7.24 0.36
-1 11 5 7.54 0.38
11 5 -1 7.25 0.39
1 -11 5 7.4 0.39
-5 1 11 6.73 0.42
1 -11 5 7.29 0.36
-11 5 1 6.86 0.36
-11 5 1 6.83 0.38
-11 5 1 7.24 0.37
-11 5 1 7.32 0.36
-5 -1 -11 7.09 0.38
-5 -1 -11 7.38 0.43
1 -11 5 7.23 0.35
-5 -1 -11 7.26 0.4
-5 1 11 6.85 0.41
-5 -1 11 6.7 0.38
-11 5 -1 6.9 0.38
-11 -5 1 7.66 0.37
11 5 1 7.13 0.37
-5 1 -11 7.22 0.39
-5 1 -11 7.62 0.39
-5 1 -11 6.65 0.41
-5 1 -11 7.31 0.41
-5 1 -11 6.94 0.4
11 5 1 7.21 0.36
11 5 1 6.87 0.36
-11 5 -1 7.41 0.37
-5 -1 11 7.44 0.42
-11 -5 1 7.23 0.38
5 1 11 7.51 0.43
5 1 11 7.36 0.41
-1 -11 5 6.98 0.37
-1 -11 5 7.04 0.39
-1 -11 5 7.33 0.35
-1 -11 5 7.23 0.36
-1 11 -5 7.35 0.37
-1 11 -5 7.54 0.37
-1 11 -5 7.13 0.37
-1 11 -5 7.39 0.37
11 5 1 7.39 0.39
-11 5 -1 6.91 0.36
-11 5 -1 7.21 0.36
1 -11 -5 7.35 0.36
1 -11 -5 7.41 0.36
1 -11 -5 7.6 0.37
-11 5 -1 7.19 0.36
-5 -1 11 7.11 0.43
-5 -1 11 7.2 0.41
-5 -1 11 7.05 0.39
-11 -5 1 7.09 0.37
-11 -5 1 7.25 0.37
-11 -5 1 7.01 0.39
1 11 5 7.52 0.39
1 11 5 7.36 0.35
1 11 5 7.03 0.39
1 11 5 7.11 0.37
1 11 5 7.27 0.38
5 -1 -11 6.91 0.38
11 5 1 7.17 0.38
11 5 1 6.86 0.36
-11 5 -1 7.53 0.39
5 1 11 7.29 0.39
5 -1 -11 6.95 0.38
5 1 11 6.81 0.38
11 -5 -1 7.43 0.36
11 -5 -1 6.71 0.39
11 -5 -1 6.93 0.37
5 -1 -11 6.82 0.42
5 -1 -11 6.59 0.38
11 -7 1 11.46 0.57
11 7 -1 11.34 0.58
-11 7 1 11.58 0.56
-11 7 1 11.83 0.56
-1 11 7 11.16 0.58
-1 11 7 11.4 0.6
-1 11 7 10.99 0.59
-11 7 1 12.28 0.57
-7 -1 -11 11.32 0.59
11 -7 1 11.52 0.59
-7 -1 -11 11.14 0.63
1 -11 7 10.85 0.56
1 -11 7 10.85 0.59
1 -11 7 11.38 0.56
1 -11 7 11.43 0.57
1 -11 7 11.9 0.57
1 11 -7 11.57 0.56
1 11 -7 11.43 0.59
1 11 -7 11.91 0.6
1 11 -7 12.35 0.58
-11 -7 -1 11.58 0.56
11 -7 1 11.77 0.58
11 7 -1 11.39 0.56
11 7 -1 11.08 0.56
-7 1 11 10.95 0.58
-7 1 11 11.01 0.58
-7 1 11 12.04 0.63
-7 1 11 11.76 0.61
7 -1 11 10.64 0.58
7 -1 11 11.15 0.62
-1 -11 -7 11.05 0.56
7 -1 11 10.71 0.6
7 -1 11 10.86 0.58
7 1 -11 10.21 0.58
7 1 -11 10.75 0.58
7 1 -11 11 0.63
7 1 -11 11 0.62
7 1 -11 11.34 0.59
-1 -11 -7 12 0.59
-7 1 11 11.95 0.59
-11 -7 -1 11.03 0.57
-7 -1 -11 11.75 0.61
-7 -1 -11 11.13 0.58
-11 7 1 11.11 0.58
-11 7 1 11.59 0.57
11 7 -1 11.69 0.59
-11 -7 -1 11.39 0.6
-11 -7 -1 10.98 0.56
11 7 -1 11.08 0.56
11 -7 1 11.22 0.56
-7 -1 -11 10.95 0.59
11 7 -1 11.42 0.56
-1 -11 -7 11.16 0.58
11 7 -1 12.07 0.57
-1 -11 -7 11.06 0.56
-11 7 1 11.73 0.57
-1 11 -7 12.02 0.59
1 11 7 11.28 0.59
-1 11 -7 11.54 0.56
11 7 1 11.87 0.57
7 1 11 11.03 0.59
1 11 7 11.21 0.6
11 7 1 11.74 0.57
-1 -11 7 11.78 0.57
-1 -11 7 11.67 0.58
-11 7 -1 11.13 0.56
-11 7 -1 11.77 0.57
-11 7 -1 11.04 0.58
-11 7 -1 11.52 0.58
1 11 7 11.26 0.59
11 -7 -1 11.37 0.57
-7 1 -11 10.98 0.59
-1 11 -7 11.33 0.59
-7 -1 11 11.06 0.6
-7 -1 11 10.52 0.58
7 -1 -11 11.52 0.58
7 -1 -11 11.67 0.64
7 -1 -11 11.82 0.59
7 1 11 11.15 0.59
11 7 1 10.67 0.56
11 -7 -1 11.66 0.58
11 7 1 11.01 0.56
11 7 1 10.99 0.56
-1 -11 7 11.54 0.57
-1 -11 7 11.23 0.59
-1 -11 7 11.7 0.56
-7 1 -11 10.78 0.6
-7 1 -11 10.64 0.58
1 -11 -7 11.5 0.56
1 -11 -7 11.23 0.56
1 -11 -7 11.25 0.58
1 -11 -7 11.54 0.58
-11 -7 1 11.64 0.59
-1 11 -7 11 0.58
-1 11 -7 11.88 0.58
-7 1 -11 11.22 0.61
-11 -7 1 11.76 0.57
-11 -7 1 11.61 0.56
-7 -1 11 11.12 0.62
-7 -1 11 10.54 0.61
-7 -1 11 10.72 0.59
-7 1 -11 10.89 0.59
11 7 1 11.84 0.59
11 7 1 11.19 0.58
7 1 11 11.92 0.61
7 1 11 11.8 0.58
11 -7 -1 11.75 0.56
11 -7 -1 11.5 0.59
-11 -7 1 11.71 0.57
-11 7 -1 11.19 0.56
7 1 11 11.43 0.62
-11 7 -1 11.01 0.57
-7 1 -11 10.59 0.58
1 11 7 10.8 0.58
1 11 7 11.48 0.57
-1 -11 -9 9.59 0.5
-9 1 11 9.75 0.51
-1 -11 -9 9.89 0.5
-11 9 1 10 0.51
-9 -1 -11 9.71 0.53
9 -1 11 9.46 0.55
9 -1 11 9.63 0.53
9 -1 11 9.6 0.51
9 1 -11 8.8 0.51
-9 1 11 10.5 0.56
-9 1 11 10.02 0.55
-9 1 11 10.71 0.52
9 -1 11 9.52 0.53
9 -1 11 9.3 0.52
-11 -9 -1 10.17 0.5
-11 -9 -1 10.19 0.51
-11 -9 -1 9.97 0.5
-11 -9 -1 10.14 0.51
-9 1 11 9.71 0.51
1 -11 9 10.25 0.5
1 -11 9 10 0.53
1 -11 9 10.62 0.5
1 -11 9 10.51 0.52
1 -11 9 9.4 0.52
1 11 -9 9.74 0.51
11 -9 1 10.3 0.5
11 -9 1 10.43 0.51
9 1 -11 9.67 0.51
9 1 -11 9.38 0.56
9 1 -11 9.42 0.52
-1 11 9 9.39 0.54
-9 -1 -11 9.17 0.52
-9 -1 -11 10.02 0.57
-9 -1 -11 9.96 0.54
-9 -1 -11 9.89 0.51
1 11 -9 10.36 0.52
1 11 -9 10.22 0.53
-11 9 1 10.1 0.49
-11 9 1 9.96 0.5
1 11 -9 9.15 0.54
11 -9 1 10.05 0.51
1 11 -9 9.93 0.51
-9 1 11 9.32 0.51
1 11 -9 10.23 0.54
-1 11 9 10.69 0.53
11 9 -1 9.77 0.49
11 9 -1 10.25 0.5
11 9 -1 10.11 0.49
-1 11 9 9.72 0.51
-1 11 9 9.57 0.51
-1 -11 -9 9.91 0.52
-1 -11 -9 10.31 0.53
-1 11 9 10.35 0.51
11 9 -1 9.82 0.52
1 11 -9 9.72 0.51
11 9 -1 10.44 0.5
1 11 -9 9.13 0.5
11 9 -1 10 0.51
-1 11 9 9.98 0.52
-11 9 1 9.59 0.51
-11 9 1 9.82 0.51
-11 9 1 9.95 0.5
11 9 -1 10.14 0.5
-9 -1 11 8.88 0.52
11 -9 -1 9.82 0.52
-9 1 -11 9.56 0.52
-9 1 -11 9.84 0.53
1 11 9 9.97 0.53
9 -1 -11 9.99 0.51
1 11 9 10.03 0.51
11 -9 -1 10.38 0.51
-9 1 -11 9.67 0.53
-9 1 -11 9.46 0.51
11 -9 -1 9.83 0.52
11 -9 -1 9.63 0.5
-11 9 -1 9.72 0.51
-11 9 -1 10.5 0.51
-9 -1 11 9.29 0.51
1 11 9 9.73 0.52
-9 -1 11 10.16 0.55
-9 -1 11 9.46 0.54
9 1 11 9.39 0.52
-9 1 -11 9.49 0.52
9 1 11 9.75 0.55
9 1 11 10.07 0.54
1 11 9 9.56 0.51
1 11 9 10.34 0.51
1 11 9 10.33 0.55
11 9 1 9.47 0.5
11 9 1 9.59 0.5
11 9 1 9.63 0.49
11 9 1 9.56 0.49
11 9 1 9.67 0.52
11 9 1 9.51 0.51
11 9 1 10.11 0.5
-1 11 -9 9.78 0.54
-9 1 -11 9.77 0.55
-9 -1 11 9.57 0.51
9 -1 -11 9.15 0.56
9 -1 -11 9.25 0.5
9 1 11 9.47 0.51
11 -9 -1 10.15 0.49
-1 -11 9 9.96 0.52
-1 11 -9 9.78 0.51
-1 11 -9 10.21 0.51
-1 11 -9 9.51 0.5
-1 -11 9 10.07 0.5
-1 11 -9 10.4 0.54
-1 11 -9 10.55 0.53
-1 11 -9 10.04 0.52
9 -1 -11 10.12 0.52
9 1 11 10.45 0.52
1 -11 -9 9.85 0.5
1 -11 -9 9.89 0.53
1 -11 -9 10.77 0.53
-1 -11 9 10.25 0.51
-11 9 -1 10.21 0.51
-11 9 -1 9.77 0.49
-1 -11 9 10.15 0.52
-1 -11 9 10.49 0.5
-11 9 -1 10.23 0.51
1 11 9 9.93 0.53
-11 -9 1 10.44 0.5
-11 -9 1 10.33 0.51
-11 -9 1 9.87 0.5
-11 -9 1 10.7 0.52
-11 9 -1 10.07 0.5
-11 9 -1 9.81 0.49
-11 -1 -3 17.25 0.89
1 -3 11 16.49 0.88
-11 -1 -3 18.08 0.91
1 -3 11 17.18 0.89
-11 -1 -3 17.67 0.88
-11 -1 -3 16.95 0.87
-11 -1 -3 17.6 0.88
-3 -11 -1 17.95 0.87
-3 -11 -1 18.36 0.87
-3 -11 -1 18.08 0.86
1 -3 11 16.52 0.91
11 -1 3 17.26 0.88
1 3 -11 17.43 0.91
1 3 -11 16.71 0.89
1 3 -11 16.96 0.93
-3 11 1 18 0.89
-11 1 3 17.47 0.89
-11 1 3 17.44 0.87
-1 -3 -11 17.39 0.89
-1 -3 -11 18.41 0.93
-1 -3 -11 17.46 0.91
-1 -3 -11 18.04 0.89
-1 3 11 17.38 0.89
11 1 -3 18.01 0.88
11 1 -3 18.19 0.88
11 -1 3 18.13 0.87
11 1 -3 17.94 0.87
-1 3 11 16.97 0.91
3 11 -1 18.62 0.87
3 11 -1 18.95 0.86
1 -3 11 18.55 0.93
-1 3 11 17.02 0.89
3 -11 1 18.09 0.87
3 -11 1 18.48 0.9
-11 1 3 17.58 0.87
11 -1 3 17.45 0.87
11 -1 3 18.53 0.88
11 -1 3 18.43 0.89
-1 3 11 18.69 0.94
1 -3 11 16.7 0.92
1 3 -11 17.24 0.91
11 1 -3 17.89 0.87
11 1 -3 17.79 0.9
1 3 -11 17.05 0.91
1 3 -11 18.24 0.89
-3 11 1 18.12 0.86
-11 1 -3 17.42 0.88
-1 -3 11 17.39 0.92
-3 -11 1 19.09 0.86
-11 1 -3 17.9 0.89
-3 11 -1 18.9 0.86
-3 11 -1 18.48 0.86
-1 3 -11 17.42 0.89
-11 1 -3 18.2 0.87
-1 -3 11 17.16 0.93
-1 3 -11 16.65 0.91
1 3 11 16.77 0.89
1 3 11 17.36 0.93
-1 3 -11 17.92 0.91
-3 -11 1 19.4 0.86
1 3 11 19.68 0.92
1 3 11 17.6 0.89
3 -11 -1 18.02 0.87
-11 -1 3 17.92 0.87
-11 1 -3 18.58 0.88
-3 -11 1 18.04 0.87
-1 3 -11 16.67 0.93
3 11 1 18.37 0.86
3 11 1 18.02 0.87
3 11 1 18.48 0.86
3 11 1 18.28 0.87
11 -1 -3 17.48 0.87
11 -1 -3 17.51 0.87
11 -1 -3 17.35 0.9
11 -1 -3 17.83 0.88
-1 3 -11 16.42 0.91
1 3 11 17.86 0.91
-1 3 -11 16.6 0.89
-1 -3 11 16.64 0.88
1 -3 -11 16.99 0.88
-1 -3 11 16.25 0.91
-1 -3 11 17.32 0.89
-11 -1 3 17.75 0.87
-11 -1 3 18.81 0.9
-11 -1 3 18.88 0.89
11 1 3 18.05 0.87
3 -11 -1 18.65 0.89
11 1 3 16.97 0.87
11 1 3 17.61 0.89
11 1 3 17.36 0.88
11 1 3 17.28 0.87
1 -3 -11 17.84 0.89
1 -3 -11 17.77 0.91
11 -3 3 -0.03 0.02
11 -3 3 0.02 0.02
11 -3 3 -0.01 0.02
11 -3 3 0 0.02
-3 11 3 0.02 0.03
-3 11 3 0.02 0.02
11 -3 3 0 0.02
3 3 -11 -0.01 0.02
3 3 -11 0.01 0.04
3 3 -11 0 0.03
3 3 -11 -0.03 0.02
-3 3 11 -0.02 0.04
-3 3 11 -0.02 0.03
-11 3 3 -0.02 0.01
-3 -11 -3 -0.01 0.02
11 3 -3 0.01 0.02
-3 -11 -3 0.03 0.01
-11 -3 -3 0.03 0.02
-11 -3 -3 -0.01 0.03
-11 -3 -3 -0.01 0.02
-11 -3 -3 -0.01 0.02
-3 -3 -11 0.03 0.03
3 -3 11 0.03 0.03
-11 3 3 0.01 0.02
-11 3 3 0.04 0.02
-11 3 3 -0.02 0.02
-11 3 3 0.02 0.02
3 -3 11 0.01 0.03
-3 -3 -11 0.01 0.03
3 -3 11 0 0.03
11 3 -3 0.02 0.01
-3 -11 -3 0.03 0.02
3 11 -3 0 0.01
-3 11 3 0.01 0.02
11 3 -3 -0.01 0.02
-3 -3 -11 0.01 0.04
3 -11 3 0.01 0.02
3 -11 3 -0.03 0.02
-3 3 11 -0.02 0.02
-3 3 11 -0.02 0.02
-3 3 11 0 0.02
-3 3 11 0.02 0.04
11 3 -3 -0.01 0.02
3 -3 11 -0.02 0.03
3 -3 11 0.02 0.04
11 3 -3 0.06 0.02
3 3 -11 -0.02 0.02
11 3 -3 0 0.01
3 11 -3 0 0.01
-3 11 -3 0.02 0.01
3 11 3 0.02 0.01
3 11 3 -0.01 0.02
-3 11 -3 -0.01 0.01
-3 3 -11 -0.01 0.03
-3 -11 3 0.01 0.02
-3 -11 3 0 0.01
-3 -11 3 0 0.01
11 3 3 0.01 0.02
-3 11 -3 0 0.01
-3 11 -3 0.01 0.01
11 3 3 0.01 0.02
3 -3 -11 0.02 0.03
3 -3 -11 0.01 0.03
3 -3 -11 0.03 0.04
3 3 11 0.01 0.03
-3 -3 11 -0.05 0.02
-3 3 -11 -0.01 0.02
-11 -3 3 0 0.01
-11 -3 3 0.01 0.02
-11 -3 3 -0.02 0.02
-11 -3 3 0.02 0.02
-3 3 -11 0.05 0.04
3 -3 -11 0.06 0.03
3 11 3 0.02 0.01
3 -11 -3 -0.01 0.01
-11 3 -3 0.01 0.02
-11 3 -3 0.01 0.02
11 3 3 0.01 0.02
-3 3 -11 -0.02 0.03
-3 -3 11 -0.03 0.02
-3 -3 11 0.03 0.04
-3 -3 11 -0.02 0.03
-3 -3 11 -0.03 0.03
3 3 11 0 0.03
3 3 11 0.02 0.03
3 3 11 0.04 0.04
3 3 11 0.02 0.03
3 3 11 0.01 0.03
-11 3 -3 0 0.02
-11 3 -3 -0.03 0.02
-11 3 -3 0.02 0.03
-11 3 -3 0.01 0.02
-3 3 -11 0.02 0.03
-3 3 -11 -0.02 0.02
-3 3 -11 0.02 0.04
11 -3 -3 0 0.01
3 -11 -3 0.01 0.01
3 -11 -3 0.01 0.01
11 3 3 0.03 0.02
11 3 3 0.01 0.02
11 3 3 0.02 0.02
11 -3 -3 0.02 0.02
11 -3 -3 0.02 0.02
11 -3 -3 -0.02 0.02
3 11 3 0.01 0.02
3 11 3 0.04 0.02
11 3 3 0.01 0.02
5 -3 11 14.69 0.76
-5 -3 -11 15.18 0.75
-3 11 5 14.48 0.75
-3 11 5 14.55 0.74
-3 11 5 14.7 0.75
-11 5 3 14.97 0.73
-5 3 11 15.27 0.77
5 -3 11 14.29 0.75
5 -3 11 14.54 0.78
-11 5 3 14.74 0.74
-3 -11 -5 15.01 0.73
5 -3 11 14.19 0.74
5 3 -11 15.07 0.75
3 11 -5 13.89 0.73
11 -5 3 13.39 0.74
3 -11 5 14.27 0.73
3 -11 5 14.45 0.75
3 -11 5 14.53 0.72
3 -11 5 14.36 0.72
3 11 -5 14.29 0.72
3 11 -5 14.4 0.73
-11 5 3 15.44 0.73
-11 -5 -3 15 0.74
-11 -5 -3 15.1 0.72
-11 -5 -3 15.4 0.77
-11 -5 -3 15.55 0.74
-11 -5 -3 14.02 0.73
-5 -3 -11 15.38 0.77
-5 3 11 15.3 0.75
11 -5 3 14.27 0.72
11 5 -3 14.79 0.73
11 5 -3 15.04 0.73
11 5 -3 13.92 0.73
11 5 -3 14.42 0.75
11 5 -3 14.09 0.74
-5 3 11 14.69 0.75
-5 3 11 15.04 0.75
11 -5 3 14.4 0.73
5 3 -11 15.1 0.79
-11 5 3 16.04 0.73
-11 5 3 15.44 0.75
-3 -11 -5 15.29 0.72
5 3 -11 14.67 0.74
-3 -11 -5 14.63 0.74
-5 -3 -11 15.11 0.8
11 5 -3 15.28 0.73
-5 -3 -11 14.04 0.74
5 3 -11 15.04 0.75
-3 -11 -5 15.07 0.73
5 3 -11 15.45 0.77
-5 -3 11 14.12 0.77
3 11 5 14.49 0.74
-11 -5 3 14.67 0.72
-3 11 -5 14.57 0.73
-3 11 -5 14.71 0.73
3 11 5 14.64 0.72
-3 11 -5 14.51 0.74
-3 11 -5 14.7 0.73
-5 -3 11 14.73 0.74
-11 -5 3 14.82 0.73
5 3 11 15.5 0.75
5 3 11 15.01 0.79
5 3 11 14.92 0.77
5 3 11 15.92 0.78
5 3 11 14.71 0.75
11 -5 -3 15.32 0.73
11 -5 -3 15.16 0.76
11 -5 -3 15.44 0.74
-3 -11 5 14.27 0.74
3 -11 -5 14.58 0.73
3 -11 -5 14.54 0.72
-11 -5 3 14.1 0.75
-11 -5 3 14.17 0.74
-11 -5 3 14.27 0.73
-11 5 -3 14.74 0.73
-11 5 -3 14.59 0.73
-11 5 -3 14.42 0.75
5 3 11 14.12 0.75
11 5 3 15.52 0.73
11 5 3 14.66 0.73
11 5 3 15.3 0.76
11 5 3 14.49 0.74
11 5 3 14.53 0.75
11 5 3 15.23 0.73
-5 3 -11 15.32 0.75
-5 3 -11 14.99 0.75
3 -11 -5 14.85 0.72
5 -3 -11 15.35 0.74
5 -3 -11 15.66 0.8
-5 3 -11 14.07 0.77
-5 3 -11 14.28 0.77
-11 5 -3 14.53 0.74
-11 5 -3 14.85 0.74
-11 5 -3 14.87 0.73
5 -3 -11 15.64 0.74
3 11 5 15.05 0.74
3 11 5 14.96 0.72
3 11 5 13.95 0.75
-5 -3 11 14.97 0.77
-5 -3 11 14.47 0.75
-3 -11 5 14.17 0.73
-3 -11 5 14.83 0.72
5 -3 -11 14.51 0.75
-5 3 -11 14.98 0.75
-5 3 -11 14.97 0.79
-5 -3 11 14.43 0.79
7 3 -11 4.71 0.26
11 -7 3 4.14 0.25
11 7 -3 4.56 0.24
11 7 -3 4.29 0.24
11 7 -3 4.51 0.24
11 7 -3 4.65 0.24
11 7 -3 4.3 0.27
11 7 -3 4.66 0.25
11 7 -3 4.58 0.25
3 -11 7 4.58 0.24
3 -11 7 4.67 0.27
3 -11 7 4.56 0.23
-11 -7 -3 4.52 0.24
-3 11 7 4.64 0.27
7 3 -11 4.64 0.31
7 3 -11 4.79 0.28
7 3 -11 4.55 0.27
-3 11 7 4.6 0.26
-7 3 11 3.98 0.27
-7 3 11 3.82 0.26
-7 3 11 4.1 0.26
-7 3 11 4.57 0.29
-7 3 11 4.19 0.26
-3 -11 -7 4.51 0.24
-3 -11 -7 4.81 0.24
-3 -11 -7 4.69 0.25
-3 -11 -7 4.73 0.27
-11 7 3 4.66 0.24
-11 7 3 4.45 0.24
-11 7 3 4.69 0.27
-11 7 3 4.59 0.26
-11 7 3 4.86 0.24
-7 -3 -11 4.05 0.26
-7 -3 -11 4.12 0.3
-7 -3 -11 4.15 0.28
-7 -3 -11 4.22 0.26
7 3 -11 5.02 0.26
7 -3 11 4.75 0.29
7 -3 11 5.03 0.28
7 -3 11 4.32 0.26
7 3 -11 4.85 0.28
7 -3 11 5 0.27
7 3 -11 4.65 0.26
-11 -7 -3 5.13 0.24
-11 -7 -3 4.64 0.28
3 -11 7 4.85 0.26
3 -11 7 4.58 0.25
3 11 -7 4.51 0.27
3 11 -7 4.95 0.26
-3 11 7 4.45 0.28
-11 7 3 4.8 0.24
-11 7 3 4.63 0.24
11 -7 3 4.86 0.24
11 -7 3 4.58 0.25
-11 -7 -3 4.76 0.25
-3 11 7 4.55 0.26
11 -7 -3 4.35 0.25
11 -7 -3 5.06 0.27
-11 7 -3 4.47 0.24
-11 7 -3 4.84 0.25
-11 7 -3 4.87 0.27
3 -11 -7 4.44 0.24
3 -11 -7 4.93 0.25
3 -11 -7 4.82 0.25
-11 7 -3 4.59 0.24
-7 3 -11 4.88 0.29
-7 3 -11 4.73 0.28
7 3 11 4.2 0.27
7 3 11 3.81 0.26
3 -11 -7 4.56 0.26
-11 -7 3 4.67 0.24
-11 -7 3 4.92 0.27
7 3 11 4.52 0.29
7 3 11 4.11 0.26
11 -7 -3 4.69 0.24
11 -7 -3 4.94 0.28
-3 11 -7 4.65 0.23
-3 11 -7 4.36 0.27
-3 11 -7 4.56 0.27
-3 11 -7 4.58 0.26
-3 11 -7 4.8 0.26
-11 7 -3 4.84 0.24
-7 -3 11 4.49 0.25
-7 -3 11 4.75 0.29
-7 -3 11 4.61 0.29
-7 -3 11 5.14 0.27
3 11 7 4.76 0.25
3 11 7 4.8 0.25
3 11 7 4.67 0.28
-7 3 -11 4.58 0.27
3 11 7 4.71 0.27
11 7 3 4.59 0.25
11 7 3 4.81 0.25
11 7 3 4.63 0.24
11 7 3 4.95 0.25
11 7 3 5.06 0.27
11 7 3 4.8 0.26
11 7 3 4.58 0.26
11 7 3 5.08 0.25
-11 -7 3 4.51 0.25
-7 3 -11 4.22 0.26
7 3 11 3.82 0.29
3 11 7 4.66 0.26
-7 3 -11 4.86 0.27
-7 3 -11 4.73 0.31
-11 7 -3 4.46 0.26
-11 7 -3 4.79 0.25
-11 7 -3 4.75 0.24
7 3 11 4.43 0.28
-3 -11 7 4.46 0.25
-3 -11 7 4.55 0.24
-3 -11 7 4.67 0.25
-3 -11 7 4.84 0.27
-11 -7 3 4.61 0.24
7 -3 -11 4.2 0.26
-7 3 -11 4.59 0.26
7 -3 -11 4.35 0.3
3 11 7 4.81 0.27
7 -3 -11 4.45 0.25
3 11 -9 0.29 0.05
3 11 -9 0.25 0.06
11 9 -3 0.24 0.05
11 9 -3 0.25 0.04
11 9 -3 0.25 0.06
-11 -9 -3 0.33 0.05
-11 -9 -3 0.25 0.04
-3 -11 -9 0.27 0.06
-11 9 3 0.28 0.05
-9 -3 -11 0.38 0.07
-3 11 9 0.23 0.05
-11 -9 -3 0.26 0.05
-11 -9 -3 0.36 0.04
9 -3 11 0.31 0.06
9 -3 11 0.34 0.07
9 -3 11 0.52 0.08
9 -3 11 0.33 0.05
9 3 -11 0.41 0.05
-11 9 3 0.31 0.04
9 3 -11 0.33 0.05
9 3 -11 0.37 0.08
9 3 -11 0.41 0.07
9 3 -11 0.35 0.06
-11 9 3 0.35 0.04
-11 9 3 0.35 0.04
-9 -3 -11 0.44 0.07
-9 -3 -11 0.47 0.1
-9 -3 -11 0.42 0.07
-9 -3 -11 0.28 0.05
3 -11 9 0.37 0.04
3 -11 9 0.46 0.07
3 -11 9 0.31 0.04
3 -11 9 0.3 0.06
3 -11 9 0.28 0.05
3 11 -9 0.34 0.05
-3 -11 -9 0.33 0.04
-3 -11 -9 0.26 0.05
-3 11 9 0.3 0.06
3 11 -9 0.3 0.05
11 -9 3 0.25 0.05
11 -9 3 0.25 0.03
11 -9 3 0.28 0.06
11 -9 3 0.36 0.05
11 9 -3 0.25 0.04
11 9 -3 0.26 0.04
11 9 -3 0.22 0.03
11 9 -3 0.21 0.04
-9 3 11 0.34 0.07
-3 11 9 0.33 0.05
-11 9 3 0.34 0.04
-11 9 3 0.31 0.06
-9 3 11 0.31 0.05
9 3 -11 0.29 0.05
3 11 -9 0.39 0.06
-3 11 9 0.25 0.05
-11 -9 -3 0.32 0.05
-11 -9 -3 0.35 0.05
-3 -11 -9 0.39 0.05
-3 11 9 0.37 0.05
-9 3 11 0.43 0.06
-3 11 9 0.22 0.06
-9 3 11 0.37 0.06
-9 3 11 0.36 0.06
-11 -9 3 0.32 0.05
-3 11 -9 0.34 0.07
11 9 3 0.34 0.04
-11 -9 3 0.27 0.04
9 3 11 0.39 0.08
11 9 3 0.32 0.05
9 3 11 0.44 0.06
-9 3 -11 0.3 0.06
-9 3 -11 0.34 0.05
9 3 11 0.4 0.06
9 3 11 0.42 0.07
3 11 9 0.34 0.06
3 11 9 0.28 0.06
-3 11 -9 0.32 0.05
9 -3 -11 0.27 0.08
9 -3 -11 0.28 0.06
-11 9 -3 0.31 0.04
-11 9 -3 0.36 0.04
-11 9 -3 0.35 0.06
-11 9 -3 0.31 0.05
-11 9 -3 0.27 0.05
3 11 9 0.26 0.07
3 -11 -9 0.3 0.06
-9 3 -11 0.4 0.07
-9 3 -11 0.38 0.09
9 -3 -11 0.31 0.05
-3 11 -9 0.35 0.07
-9 3 -11 0.38 0.08
-11 -9 3 0.33 0.06
-11 9 -3 0.32 0.05
-11 9 -3 0.28 0.04
-3 11 -9 0.29 0.05
11 9 3 0.28 0.04
11 9 3 0.29 0.06
11 9 3 0.31 0.04
-3 11 -9 0.35 0.04
11 9 3 0.31 0.05
9 3 11 0.41 0.07
9 3 11 0.47 0.08
9 3 11 0.35 0.06
11 -9 -3 0.3 0.04
11 -9 -3 0.25 0.05
11 -9 -3 0.32 0.05
11 -9 -3 0.39 0.06
11 -9 -3 0.33 0.06
3 11 9 0.3 0.05
3 11 9 0.33 0.05
3 11 9 0.31 0.05
3 11 9 0.37 0.05
3 11 9 0.33 0.05
-9 -3 11 0.41 0.08
-9 -3 11 0.3 0.06
-9 3 -11 0.39 0.06
-3 11 -9 0.3 0.06
-3 11 -9 0.36 0.06
11 9 3 0.33 0.04
3 -11 -9 0.42 0.06
-9 -3 11 0.4 0.06
-9 -3 11 0.32 0.05
11 9 3 0.29 0.05
3 -11 -9 0.31 0.05
-3 -11 9 0.43 0.07
-9 -3 11 0.35 0.08
-3 -11 9 0.41 0.06
-3 -11 9 0.37 0.05
-3 -11 9 0.33 0.06
-3 -11 9 0.34 0.05
-11 -9 3 0.28 0.04
-5 -11 -1 7.05 0.36
-5 -11 -1 6.59 0.37
-5 -11 -1 6.98 0.37
-11 1 5 7.08 0.37
11 -1 5 7.33 0.37
11 -1 5 7.37 0.39
-11 -1 -5 7.22 0.37
-11 -1 -5 7.13 0.41
-11 -1 -5 7.22 0.38
-11 -1 -5 7 0.37
-5 11 1 7.01 0.37
5 11 -1 6.9 0.36
1 5 -11 6.78 0.38
1 5 -11 7.47 0.39
1 5 -11 7.03 0.38
1 5 -11 7.02 0.42
5 -11 1 7.09 0.39
5 11 -1 7.19 0.36
5 11 -1 7.11 0.37
1 5 -11 7.17 0.41
-11 1 5 6.97 0.37
-1 -5 -11 7.36 0.38
-1 -5 -11 6.89 0.38
-5 11 1 6.88 0.36
11 -1 5 7.21 0.37
1 -5 11 7.36 0.42
1 -5 11 7.17 0.41
1 -5 11 7.31 0.38
-1 5 11 6.92 0.39
-1 5 11 6.99 0.38
-1 5 11 7.32 0.43
-1 5 11 6.83 0.42
-1 5 11 6.82 0.4
-1 5 11 7.35 0.39
11 -1 5 7.14 0.38
11 -1 5 7.19 0.37
11 1 -5 7.2 0.36
11 1 -5 7.07 0.37
11 1 -5 7.28 0.4
11 1 -5 7.23 0.37
1 5 -11 6.68 0.4
-11 1 5 7.41 0.39
1 5 -11 7.29 0.38
-11 1 5 7.21 0.37
-5 11 1 7 0.38
5 -11 1 7.19 0.36
1 5 -11 7.12 0.42
11 1 5 7.03 0.39
-11 -1 5 7.17 0.37
-11 1 -5 7.6 0.37
1 5 11 7.5 0.43
1 5 11 7.96 0.43
1 5 11 7.17 0.41
1 5 11 7.32 0.41
1 5 11 7.42 0.39
5 -11 -1 7.12 0.36
5 -11 -1 6.93 0.39
-1 -5 11 7.23 0.41
11 1 5 7.21 0.38
11 1 5 7.41 0.37
-1 5 -11 7.05 0.38
-11 -1 5 7.16 0.39
-11 -1 5 7.22 0.37
-11 1 -5 7.18 0.38
-11 -1 5 7.71 0.39
11 1 5 6.98 0.37
11 1 5 7.14 0.37
1 -5 -11 7.72 0.38
-1 5 -11 7.56 0.41
-1 5 -11 6.93 0.4
-1 5 -11 7.3 0.42
11 -1 -5 7.05 0.36
11 -1 -5 7.13 0.36
11 -1 -5 7.21 0.41
5 -11 -1 7.21 0.35
-5 -11 1 7.19 0.37
-5 -11 1 7.17 0.37
-5 -11 1 7.49 0.37
-5 11 -1 7.32 0.38
-5 11 -1 7.24 0.36
-5 11 -1 7.4 0.36
-11 1 -5 6.83 0.39
-11 1 -5 7.16 0.38
1 5 11 7.16 0.38
5 11 1 7.34 0.36
5 11 1 7.03 0.35
5 11 1 7.02 0.37
5 11 1 7.39 0.36
5 11 1 7.06 0.36
-11 1 -5 7.44 0.37
1 5 11 7.4 0.39
-1 5 -11 7.29 0.38
-1 5 -11 7.14 0.39
5 -11 -1 7.08 0.36
1 -5 -11 7.47 0.39
-1 -5 11 7.33 0.37
-1 -5 11 7.23 0.38
-1 5 -11 6.94 0.39
-5 11 -1 7.29 0.36
11 -1 -5 7.11 0.37
-1 5 -11 7.03 0.42
5 -11 3 14.38 0.75
-3 5 11 14.25 0.77
-3 5 11 15.26 0.75
3 -5 11 13.89 0.77
11 3 -5 14.79 0.74
3 -5 11 14.24 0.78
3 -5 11 14.22 0.74
-11 3 5 15.24 0.73
-11 3 5 14.6 0.73
-11 3 5 14.68 0.76
-11 3 5 15.12 0.75
-11 3 5 15.29 0.73
-5 -11 -3 14.92 0.73
-5 -11 -3 14.82 0.72
-5 -11 -3 14.83 0.73
5 11 -3 14.25 0.73
5 11 -3 14.83 0.73
-5 11 3 15.43 0.71
-5 11 3 15.3 0.74
-3 5 11 14.21 0.75
3 5 -11 15.56 0.77
11 -3 5 15.44 0.74
11 -3 5 14.1 0.75
5 -11 3 14.69 0.72
11 -3 5 15.12 0.73
11 3 -5 15.64 0.73
11 3 -5 14.94 0.73
11 3 -5 14.14 0.73
-3 5 11 14.32 0.75
-3 5 11 15.11 0.79
-3 5 11 14.78 0.79
-3 -5 -11 14.98 0.77
3 5 -11 14.22 0.79
-5 11 3 15.81 0.75
3 5 -11 15 0.75
-11 -3 -5 15.04 0.74
-5 11 3 15.61 0.73
-3 -5 -11 14.91 0.75
-11 -3 -5 14.39 0.77
3 5 -11 14.52 0.75
3 5 -11 14.38 0.74
11 3 -5 14.01 0.76
-3 -5 -11 15 0.79
11 3 -5 15.64 0.74
11 -3 5 14.42 0.74
-11 -3 -5 14.83 0.73
5 11 -3 15.09 0.72
-5 -11 -3 15.23 0.74
5 -11 3 14.8 0.72
5 -11 3 14.12 0.72
-11 -3 -5 15.43 0.74
-5 -11 -3 14.86 0.72
5 11 3 14.92 0.73
3 -5 -11 14.92 0.79
5 11 3 15.45 0.72
3 -5 -11 14.67 0.74
-3 5 -11 14.54 0.75
5 11 3 15.28 0.75
-11 -3 5 14.93 0.73
5 11 3 15 0.72
11 -3 -5 15.36 0.74
-11 -3 5 14.08 0.75
-11 -3 5 14.71 0.74
-11 3 -5 14.55 0.74
-11 3 -5 15.34 0.74
-11 3 -5 14.31 0.74
-11 3 -5 13.78 0.76
-11 3 -5 14.45 0.75
-11 3 -5 14.59 0.74
-11 3 -5 14.38 0.73
-3 5 -11 13.6 0.78
-3 -5 11 14.13 0.74
3 -5 -11 14.03 0.74
-3 -5 11 13.66 0.78
3 5 11 14.9 0.75
3 5 11 14.46 0.75
3 5 11 14.1 0.79
5 11 3 15.31 0.74
-11 -3 5 14.8 0.75
-5 -11 3 14.3 0.73
-5 -11 3 14.93 0.72
-5 -11 3 15.16 0.73
-5 -11 3 14.59 0.74
-5 11 -3 14.57 0.72
-5 11 -3 14.55 0.73
-5 11 -3 14.3 0.72
-3 -5 11 13.66 0.77
-3 5 -11 14.32 0.77
-3 5 -11 14.41 0.75
-3 -5 11 14.74 0.74
-3 -5 11 13.86 0.75
-11 -3 5 15.56 0.72
-3 5 -11 14.29 0.74
11 3 5 14.93 0.74
11 3 5 14.98 0.74
11 3 5 15.24 0.76
11 3 5 14.79 0.75
11 3 5 14.1 0.75
11 3 5 15.45 0.73
5 -11 -3 15.8 0.73
3 -5 -11 14.15 0.75
5 11 3 15.47 0.73
11 3 5 14.97 0.74
11 -3 -5 14.09 0.77
5 -11 -3 15.94 0.75
-3 5 -11 14.08 0.75
11 -3 -5 15.21 0.73
11 -3 -5 15.6 0.73
-3 5 -11 14.54 0.77
3 5 11 14.61 0.75
3 5 11 14.34 0.77
3 5 11 14.93 0.78
5 -11 -3 14.85 0.72
5 -11 -3 15.46 0.72
5 11 -5 0.01 0.02
5 5 -11 0.01 0.03
11 5 -5 0.02 0.03
11 5 -5 0 0.02
-5 -11 -5 0.02 0.03
11 -5 5 -0.01 0.02
5 -5 11 0.02 0.03
-11 -5 -5 -0.01 0.03
-11 -5 -5 0 0.02
-11 -5 -5 0 0.03
-11 -5 -5 0.01 0.03
-11 -5 -5 -0.01 0.02
-5 11 5 -0.01 0.03
-5 11 5 0 0.03
-5 5 11 -0.01 0.03
11 -5 5 -0.01 0.02
-5 5 11 0.02 0.04
11 5 -5 0 0.02
5 -5 11 -0.01 0.04
5 -5 11 0.02 0.03
5 5 -11 -0.02 0.02
5 5 -11 -0.04 0.02
5 5 -11 0.02 0.03
5 5 -11 0.03 0.05
5 5 -11 0.04 0.04
-11 5 5 -0.01 0.02
-11 5 5 0.01 0.02
-11 5 5 0.02 0.03
-11 5 5 0.01 0.03
-11 5 5 -0.01 0.02
-5 -11 -5 0 0.02
-5 -11 -5 0.02 0.01
-5 -11 -5 0.01 0.02
5 -11 5 0.03 0.04
5 -11 5 -0.01 0.02
5 -11 5 0 0.01
11 -5 5 0 0.01
11 -5 5 -0.02 0.01
-5 -5 -11 0.01 0.03
-5 -5 -11 0.01 0.05
-5 -5 -11 -0.02 0.04
-5 -5 -11 -0.02 0.02
5 -11 5 0.07 0.02
-5 5 11 -0.02 0.03
-5 5 11 0.01 0.03
5 -5 11 0.01 0.01
5 11 -5 0 0.02
-5 11 5 -0.03 0.03
11 5 -5 -0.01 0.02
11 5 -5 0 0.02
5 -5 11 0.04 0.03
11 5 -5 -0.01 0.02
11 5 -5 0.02 0.02
-5 11 5 0.01 0.01
-11 5 5 0 0.02
-5 5 11 0.03 0.04
-5 5 11 -0.01 0.03
-11 -5 5 0 0.02
-11 5 -5 -0.01 0.02
-5 5 -11 0.02 0.04
-5 -5 11 -0.02 0.04
-5 -5 11 -0.01 0.03
-5 11 -5 0 0.02
-5 11 -5 0 0.02
-5 11 -5 0.03 0.02
-5 5 -11 -0.02 0.03
-5 5 -11 0.03 0.04
-11 -5 5 -0.04 0.01
-11 -5 5 0 0.01
5 -11 -5 0 0.02
5 -11 -5 -0.02 0.03
5 -11 -5 0.01 0.02
5 -11 -5 0.07 0.03
5 -11 -5 0.02 0.02
-5 -5 11 0 0.02
5 5 11 0.02 0.04
-5 -11 5 -0.01 0.02
-5 -11 5 0.02 0.02
-5 -11 5 0.01 0.02
-5 -11 5 -0.01 0.03
-5 5 -11 0.03 0.03
-5 5 -11 0.04 0.03
-5 5 -11 0.01 0.03
5 5 11 -0.03 0.03
5 5 11 -0.01 0.04
5 5 11 0 0.04
11 5 5 -0.02 0.02
11 5 5 -0.01 0.02
-5 -5 11 0 0.03
11 5 5 0 0.03
-11 5 -5 0.01 0.02
-11 5 -5 -0.01 0.02
-11 5 -5 -0.01 0.03
-5 5 -11 -0.03 0.03
-11 5 -5 0.01 0.02
-11 5 -5 0.01 0.02
-5 5 -11 0.01 0.03
-11 -5 5 0 0.03
11 5 5 0.01 0.03
11 5 5 -0.01 0.03
11 5 5 0 0.02
5 -5 -11 -0.01 0.03
-11 5 -5 -0.03 0.02
5 5 11 -0.01 0.02
5 5 11 0.03 0.04
5 5 11 0 0.03
5 11 5 -0.01 0.03
-11 -5 5 0 0.03
11 5 5 0.01 0.02
5 -5 -11 0.03 0.04
11 -5 -5 0.01 0.02
11 -5 -5 0.01 0.03
11 -5 -5 -0.06 0.02
5 5 11 0.01 0.03
5 11 5 -0.01 0.02
11 -5 -5 0.01 0.01
5 -5 -11 0.02 0.03
5 11 5 -0.03 0.01
5 11 5 0.01 0.02
5 11 5 -0.01 0.02
-5 -5 11 0.01 0.03
5 11 5 0 0.01
-5 -11 -7 15.6 0.77
-7 5 11 15.95 0.8
-7 5 11 16.06 0.8
-7 5 11 15.36 0.79
-7 5 11 15.77 0.84
-7 5 11 16.04 0.79
-5 -11 -7 15.6 0.77
7 -5 11 14.47 0.78
-11 7 5 16.5 0.78
-7 5 11 16.44 0.82
11 -7 5 17.44 0.79
7 -5 11 15.57 0.79
-7 -5 -11 15.99 0.79
11 -7 5 15.55 0.78
11 -7 5 15.71 0.77
-5 11 7 15.36 0.78
-7 -5 -11 16.31 0.8
7 -5 11 15.21 0.81
-7 -5 -11 16.5 0.81
-11 -7 -5 15.19 0.82
-11 -7 -5 15.71 0.77
-11 7 5 16.2 0.77
-11 7 5 15.48 0.78
-11 7 5 15.61 0.77
-11 7 5 14.84 0.8
-11 7 5 15.97 0.79
-11 -7 -5 16.02 0.79
-11 -7 -5 15.39 0.77
-7 -5 -11 15.5 0.84
5 -11 7 15.86 0.8
-5 11 7 14.66 0.78
-5 11 7 15.58 0.81
5 11 -7 15.66 0.77
5 11 -7 15.46 0.78
5 11 -7 16.41 0.79
5 11 -7 16.37 0.8
5 11 -7 16.43 0.79
5 -11 7 15.83 0.76
-5 11 7 15.24 0.8
5 -11 7 16.13 0.77
-5 -11 -7 16.81 0.79
-5 -11 -7 15.71 0.81
7 5 -11 14.51 0.79
7 5 -11 15.29 0.84
7 5 -11 14.52 0.8
11 7 -5 15.77 0.77
11 7 -5 16.17 0.78
11 7 -5 16.21 0.77
11 7 -5 15.17 0.77
11 7 -5 15.86 0.81
11 -7 5 15.38 0.79
11 7 -5 16.23 0.78
7 5 -11 14.27 0.78
7 5 -11 14 0.79
7 5 -11 14.72 0.79
11 7 -5 15.45 0.78
-5 11 7 14.9 0.79
5 -11 7 15.97 0.77
7 5 -11 15.13 0.79
5 -11 7 17.29 0.8
-7 -5 11 15.05 0.78
5 11 7 15.88 0.79
-7 5 -11 16.13 0.79
7 5 11 16.56 0.84
5 11 7 15.16 0.8
7 5 11 15.79 0.81
7 5 11 16.12 0.82
7 5 11 15.5 0.79
-7 5 -11 15.51 0.8
7 5 11 15.72 0.8
-11 7 -5 15.43 0.8
-11 7 -5 15.66 0.8
-11 7 -5 16.48 0.79
-11 7 -5 16.15 0.77
-11 -7 5 16.17 0.77
-11 -7 5 15.6 0.77
-11 -7 5 16.18 0.8
7 5 11 16.02 0.77
7 5 11 15.82 0.8
5 11 7 14.88 0.78
7 5 11 14.69 0.79
5 11 7 16.2 0.78
-11 7 -5 15.66 0.78
-7 5 -11 15.29 0.84
11 7 5 16.14 0.78
11 7 5 15.77 0.78
11 7 5 15.13 0.78
11 7 5 15.84 0.78
11 7 5 15.34 0.81
11 7 5 15.56 0.79
11 7 5 15.56 0.8
11 7 5 15.84 0.78
-11 7 -5 16.59 0.77
-7 5 -11 14.71 0.81
-7 5 -11 15.03 0.81
5 11 7 15.85 0.78
5 11 7 16.14 0.82
-5 -11 7 15.54 0.78
-5 -11 7 15.93 0.78
-5 -11 7 16.36 0.78
-7 -5 11 14.84 0.77
-7 -5 11 14.98 0.81
-7 -5 11 15.16 0.82
-7 -5 11 14.29 0.79
-7 5 -11 14.78 0.79
-5 11 -7 15.91 0.79
11 -7 -5 15.59 0.82
11 -7 -5 15.74 0.78
11 -7 -5 15.62 0.78
5 11 7 15.14 0.78
5 -11 -7 15.42 0.77
5 -11 -7 15.6 0.78
5 -11 -7 14.79 0.8
5 -11 -7 15.95 0.78
-11 -7 5 15.59 0.78
11 -7 -5 15.9 0.77
-11 7 -5 15.97 0.78
-11 7 -5 16.58 0.78
-5 11 -7 15.17 0.8
-5 11 -7 16.1 0.79
-5 11 -7 15.64 0.76
-5 -11 7 16.09 0.8
11 -7 -5 15.19 0.81
-5 11 -7 15.83 0.77
7 -5 -11 15.69 0.78
7 -5 -11 16.45 0.85
7 -5 -11 14.8 0.79
11 9 -5 3.33 0.2
11 9 -5 3.52 0.2
11 9 -5 3.47 0.2
11 -9 5 3.56 0.21
-5 11 9 3.97 0.24
9 5 -11 3.81 0.23
5 11 -9 3.76 0.22
-5 -11 -9 3.76 0.22
5 -11 9 3.79 0.2
5 -11 9 3.55 0.23
5 -11 9 3.92 0.19
5 -11 9 3.86 0.23
5 -11 9 3.62 0.21
5 11 -9 3.76 0.21
5 11 -9 3.54 0.21
5 11 -9 3.83 0.21
5 11 -9 3.88 0.24
-5 -11 -9 3.72 0.24
-9 -5 -11 3.5 0.25
-11 -9 -5 3.7 0.2
11 -9 5 3.72 0.22
9 -5 11 3.54 0.21
9 5 -11 3.57 0.21
9 5 -11 3.49 0.22
9 5 -11 3.35 0.21
11 9 -5 3.24 0.2
9 5 -11 3.54 0.23
-11 -9 -5 3.78 0.2
-11 -9 -5 3.77 0.22
-11 9 5 3.94 0.2
-9 5 11 3.39 0.21
-9 5 11 3.35 0.22
-9 5 11 3.12 0.21
-9 5 11 3.75 0.26
-9 5 11 3.39 0.24
-9 5 11 3.46 0.22
-5 -11 -9 3.69 0.2
-5 -11 -9 3.88 0.2
-11 9 5 4.1 0.2
11 9 -5 3.63 0.23
11 9 -5 3.44 0.21
11 9 -5 3.69 0.21
-5 11 9 3.72 0.22
-5 11 9 3.99 0.21
-5 11 9 4.26 0.26
11 -9 5 3.58 0.19
11 -9 5 3.67 0.23
-9 -5 -11 3.56 0.23
9 -5 11 3.48 0.22
9 -5 11 3.74 0.24
-11 9 5 3.8 0.2
-11 9 5 3.62 0.2
-11 9 5 3.83 0.2
9 5 -11 3.55 0.26
-11 9 5 3.85 0.23
-11 9 5 3.8 0.22
-9 -5 -11 3.48 0.22
-9 -5 -11 3.35 0.26
-5 11 9 4 0.22
-9 -5 -11 3.4 0.21
-5 11 9 3.67 0.21
-11 -9 5 3.79 0.22
9 5 11 3.59 0.22
-11 -9 5 3.6 0.2
11 9 5 4.1 0.21
-11 9 -5 3.69 0.2
-11 9 -5 3.64 0.2
9 5 11 3.49 0.26
-11 9 -5 3.54 0.23
-11 9 -5 3.73 0.22
-11 9 -5 3.49 0.21
-11 9 -5 3.65 0.2
5 11 9 3.64 0.21
5 11 9 3.66 0.21
5 11 9 3.64 0.21
5 11 9 3.56 0.25
5 11 9 3.79 0.23
-5 -11 9 3.91 0.21
-5 -11 9 3.95 0.24
-5 11 -9 3.87 0.21
-5 11 -9 3.74 0.21
-5 11 -9 3.76 0.21
-5 11 -9 3.52 0.2
-11 -9 5 3.44 0.2
-5 11 -9 3.67 0.23
-5 11 -9 3.85 0.23
-11 -9 5 3.39 0.21
-11 -9 5 3.85 0.23
-9 5 -11 4.02 0.24
9 5 11 3.45 0.22
11 9 5 3.7 0.23
5 11 9 3.73 0.22
5 11 9 3.68 0.22
-9 -5 11 3.33 0.22
-9 5 -11 3.89 0.23
-9 5 -11 3.6 0.22
-9 5 -11 3.73 0.26
-9 5 -11 3.52 0.24
-11 9 -5 3.74 0.21
-9 5 -11 3.54 0.21
11 9 5 3.91 0.22
9 5 11 3.47 0.19
9 5 11 3.18 0.22
9 5 11 3.43 0.24
9 5 11 3.11 0.24
9 5 11 3.38 0.22
11 -9 -5 3.92 0.19
11 -9 -5 3.51 0.22
11 -9 -5 3.82 0.21
-5 -11 9 3.47 0.2
-5 -11 9 3.76 0.21
-9 -5 11 3.64 0.2
-9 -5 11 3.56 0.2
-9 -5 11 3.56 0.24
-9 -5 11 3.44 0.24
9 -5 -11 3.3 0.26
11 9 5 3.52 0.21
11 9 5 3.76 0.21
11 9 5 3.59 0.2
11 9 5 3.42 0.2
11 9 5 3.86 0.24
5 -11 -9 3.7 0.21
5 -11 -9 3.7 0.24
5 -11 -9 3.81 0.22
9 -5 -11 3.63 0.22
-5 11 -9 3.63 0.24
11 -9 -5 3.51 0.23
-11 9 -5 3.5 0.2
9 -5 -11 3.51 0.2
11 -9 -5 3.9 0.22
5 11 9 3.91 0.24
5 11 9 3.68 0.21
-7 11 1 11.76 0.59
-7 11 1 11.75 0.56
1 7 -11 11.13 0.61
-1 7 11 11.8 0.61
-1 7 11 11.62 0.59
11 1 -7 11.09 0.57
11 1 -7 10.96 0.57
11 1 -7 11.5 0.62
-1 7 11 11.17 0.63
-1 7 11 11.66 0.59
-1 7 11 10.82 0.59
-1 7 11 11 0.58
1 -7 11 11.2 0.61
1 7 -11 11.55 0.59
-11 1 7 11.19 0.6
7 -11 1 10.93 0.57
7 11 -1 11.06 0.57
7 11 -1 11.1 0.56
1 7 -11 11.34 0.59
1 -7 11 11.7 0.61
11 1 -7 11.35 0.58
7 -11 1 10.63 0.59
7 -11 1 11.01 0.57
1 7 -11 11.54 0.58
1 7 -11 11.15 0.62
1 7 -11 11.45 0.63
1 7 -11 11.93 0.61
1 7 -11 11.54 0.59
1 7 -11 12.02 0.59
-11 -1 -7 11.36 0.58
-11 -1 -7 11.72 0.62
-11 -1 -7 11.6 0.59
-11 -1 -7 11.62 0.57
-7 -11 -1 11.82 0.58
-7 -11 -1 11.27 0.57
1 -7 11 11.43 0.61
1 -7 11 11.72 0.6
1 -7 11 12.01 0.58
1 -7 11 11.51 0.58
-11 1 7 10.68 0.57
-7 11 1 10.89 0.57
-7 11 1 11.88 0.57
-11 -1 -7 12.01 0.59
-11 1 7 11.33 0.57
7 11 -1 11.1 0.58
7 11 -1 10.95 0.57
-7 -11 -1 11.36 0.57
11 -1 7 11.67 0.55
11 -1 7 11.64 0.58
11 -1 7 11.41 0.6
11 -1 7 11.76 0.59
11 -1 7 11.32 0.57
-1 7 11 11.01 0.63
-7 -11 -1 11.64 0.56
-11 1 7 11.68 0.58
1 -7 11 11.24 0.57
1 7 11 11.42 0.57
-1 -7 11 11.17 0.61
-7 -11 1 11.31 0.56
1 7 11 12.03 0.59
1 7 11 11.09 0.63
-1 -7 11 11.76 0.64
-1 7 -11 10.89 0.58
11 -1 -7 11.17 0.57
-1 7 -11 11.22 0.61
7 -11 -1 11.99 0.6
-1 7 -11 11.86 0.63
-7 11 -1 11.23 0.56
-7 11 -1 11.28 0.56
1 7 11 11.09 0.59
-1 -7 11 11.81 0.58
1 7 11 10.7 0.59
-11 -1 7 11.05 0.57
-11 -1 7 11.3 0.57
-11 -1 7 11.58 0.56
-11 -1 7 11.59 0.6
-1 7 -11 11.22 0.63
-1 7 -11 11.28 0.61
-7 -11 1 10.91 0.57
-7 -11 1 11.23 0.57
-7 11 -1 11.11 0.58
-7 11 -1 10.96 0.56
1 7 11 10.82 0.61
1 7 11 10.93 0.61
1 7 11 11.58 0.59
-1 -7 11 11.37 0.62
-1 -7 11 11.34 0.6
11 -1 -7 11.23 0.58
-1 -7 11 11.49 0.58
-7 11 -1 11.24 0.57
11 1 7 11.17 0.58
-1 7 -11 11.55 0.59
-1 7 -11 11.68 0.58
-1 7 -11 11.74 0.59
-11 -1 7 11.85 0.6
-11 -1 7 11.9 0.58
-11 1 -7 11.51 0.59
-1 -7 11 11.36 0.57
-11 1 -7 11.67 0.59
11 1 7 11.53 0.58
11 1 7 10.85 0.6
11 1 7 11.29 0.59
11 1 7 10.8 0.57
7 -11 -1 12.16 0.57
7 -11 -1 11.41 0.57
7 11 1 11.78 0.57
11 -1 -7 10.88 0.57
1 -7 -11 10.99 0.58
-11 1 -7 11.02 0.6
-11 1 -7 11.76 0.59
-11 1 -7 11.06 0.57
7 11 1 11.65 0.56
7 11 1 11.72 0.58
7 11 1 11.7 0.57
11 -1 -7 12.03 0.62
7 11 1 11.4 0.56
7 11 1 11.22 0.56
-11 1 -7 11.46 0.58
-1 7 -11 11.63 0.59
11 -3 7 4.74 0.27
3 7 -11 4.43 0.3
7 -11 3 4.72 0.28
-11 -3 -7 5.16 0.25
-11 -3 -7 5.21 0.27
3 7 -11 4.53 0.26
-3 7 11 4.84 0.31
3 7 -11 4.69 0.28
-7 11 3 4.48 0.26
-7 11 3 4.56 0.23
11 -3 7 4.86 0.26
11 -3 7 4.67 0.25
11 3 -7 4.44 0.25
11 3 -7 4.4 0.24
11 3 -7 4.64 0.29
11 3 -7 4.59 0.26
11 3 -7 4.97 0.26
-11 3 7 4.7 0.25
3 -7 11 4.7 0.32
-3 7 11 4.08 0.26
-3 7 11 4.41 0.27
-3 7 11 4.33 0.26
11 -3 7 4.6 0.26
-7 -11 -3 4.7 0.25
-7 11 3 4.47 0.26
-11 -3 -7 4.67 0.26
-11 -3 -7 4.79 0.3
-3 7 11 4.79 0.31
3 7 -11 3.98 0.25
3 7 -11 4.46 0.26
3 7 -11 3.96 0.25
-11 3 7 4.59 0.28
-11 3 7 4.74 0.27
-11 3 7 4.83 0.26
-7 -11 -3 4.37 0.24
7 -11 3 4.67 0.25
7 -11 3 4.76 0.24
7 11 -3 4.72 0.24
3 -7 11 4.86 0.28
3 -7 11 4.46 0.28
3 -7 11 4.39 0.25
3 -7 11 4.88 0.28
-7 -11 -3 4.5 0.26
-11 3 7 4.58 0.25
-11 3 7 4.58 0.25
7 11 -3 4.77 0.25
-7 -11 -3 4.48 0.23
-3 7 11 4.62 0.29
7 -11 3 5.3 0.24
-7 11 3 4.4 0.25
-3 -7 -11 4.7 0.26
-3 -7 -11 4.38 0.3
-7 -11 -3 4.65 0.25
7 11 -3 4.52 0.24
-3 7 11 4.58 0.26
-3 7 -11 4.63 0.26
-3 7 -11 4.46 0.28
7 11 3 4.35 0.24
-3 -7 11 4.43 0.26
7 11 3 4.43 0.24
-3 7 -11 4.15 0.26
-3 7 -11 4.52 0.3
-7 11 -3 4.67 0.25
-7 11 -3 4.97 0.25
-7 11 -3 4.74 0.24
11 -3 -7 4.96 0.24
3 7 11 4.58 0.25
3 7 11 4.31 0.26
3 7 11 4.51 0.27
11 -3 -7 4.83 0.26
-3 -7 11 4.65 0.25
3 7 11 4.77 0.29
3 7 11 4.53 0.29
3 7 11 4.88 0.27
7 -11 -3 4.42 0.24
7 -11 -3 4.17 0.26
7 -11 -3 4.24 0.24
7 -11 -3 4.71 0.24
-3 -7 11 4.63 0.3
-3 -7 11 4.29 0.28
3 7 11 5.01 0.31
-11 -3 7 4.55 0.24
-3 7 -11 4.43 0.26
-7 -11 3 4.72 0.25
-7 -11 3 5.11 0.26
-7 11 -3 4.7 0.26
7 11 3 4.18 0.24
11 3 7 4.49 0.26
11 3 7 5.09 0.29
11 3 7 4.61 0.27
11 3 7 5.16 0.28
11 3 7 4.85 0.25
-11 3 -7 4.34 0.26
-11 3 -7 4.69 0.25
-3 7 -11 4.53 0.28
-3 7 -11 4.79 0.26
7 11 3 4.48 0.26
7 11 3 4.49 0.25
7 11 3 4.35 0.25
-7 -11 3 4.79 0.24
11 -3 -7 4.98 0.25
11 -3 -7 4.77 0.3
-3 -7 11 4.46 0.24
-3 -7 11 4.4 0.28
3 -7 -11 4.04 0.28
3 -7 -11 4.12 0.26
-11 3 -7 4.98 0.26
-11 3 -7 4.98 0.29
-11 3 -7 4.77 0.28
-11 3 -7 4.88 0.27
-3 -7 11 4.45 0.32
-11 -3 7 4.63 0.24
-11 -3 7 4.75 0.27
-11 -3 7 4.46 0.27
-11 -3 7 4.54 0.26
11 3 7 4.86 0.26
3 7 11 4.68 0.26
-3 7 -11 4.57 0.26
7 -11 -3 4.38 0.25
5 7 -11 16.06 0.8
-7 11 5 16.32 0.77
11 5 -7 15.56 0.78
11 5 -7 15.19 0.82
11 5 -7 16.09 0.79
11 5 -7 15.85 0.79
5 7 -11 16.24 0.79
-7 11 5 15.76 0.78
-7 -11 -5 15.89 0.77
-7 -11 -5 15.93 0.78
-7 -11 -5 16.08 0.81
-5 7 11 15.46 0.84
-5 7 11 15.7 0.82
-7 11 5 15.71 0.79
-11 -5 -7 15.59 0.77
-11 -5 -7 15.77 0.83
-11 -5 -7 15.94 0.8
-11 -5 -7 15.95 0.78
-7 11 5 15.95 0.79
-5 -7 -11 14.75 0.79
-5 -7 -11 15.38 0.84
-5 -7 -11 15.06 0.78
11 -5 7 15.78 0.77
11 5 -7 15.78 0.78
-5 7 11 15.29 0.8
5 -7 11 15.36 0.81
5 -7 11 16.43 0.81
5 -7 11 16.33 0.78
5 -7 11 16.94 0.82
-11 5 7 15.62 0.78
-11 5 7 15.68 0.78
-11 5 7 15.91 0.78
-11 5 7 15.74 0.81
-11 5 7 15.35 0.8
7 11 -5 14.91 0.77
7 11 -5 14.69 0.79
7 11 -5 15.23 0.78
7 -11 5 15.47 0.77
7 11 -5 15.44 0.77
5 7 -11 15.53 0.79
5 7 -11 16.43 0.84
5 7 -11 16.4 0.81
-5 7 11 16.25 0.8
-7 11 5 16.48 0.81
7 11 -5 15.15 0.77
-7 11 5 16.23 0.78
-11 5 7 16.42 0.79
-7 -11 -5 15.46 0.78
-5 7 11 15.4 0.79
7 -11 5 15.3 0.79
11 -5 7 16.14 0.79
11 -5 7 15.8 0.8
7 -11 5 15.44 0.76
7 -11 5 15.24 0.8
5 7 -11 16.24 0.8
11 5 -7 16.13 0.78
7 -11 5 15.19 0.77
-11 5 -7 15.9 0.78
-11 5 -7 15.66 0.79
11 -5 -7 15.83 0.79
11 5 7 15.03 0.79
11 5 7 16.12 0.82
-7 11 -5 15.32 0.79
11 5 7 15.52 0.79
11 5 7 15.44 0.79
-11 5 -7 16.59 0.79
7 11 5 15.78 0.78
7 11 5 15.7 0.77
7 11 5 15.81 0.77
7 11 5 16.14 0.77
7 11 5 15.31 0.77
7 11 5 16.56 0.81
7 11 5 15.33 0.79
7 11 5 16.37 0.8
5 -7 -11 14.75 0.79
-11 5 -7 16.07 0.81
-11 5 -7 16.05 0.8
-11 5 -7 15.52 0.78
5 7 11 15.29 0.79
7 -11 -5 16.28 0.77
11 5 7 15.17 0.8
11 5 7 16.08 0.81
11 5 7 15.24 0.78
11 5 7 15 0.78
5 7 11 15.58 0.82
5 7 11 15.1 0.82
-7 11 -5 15.39 0.78
-5 7 -11 16.94 0.8
-11 5 -7 15.89 0.82
11 -5 -7 15.56 0.78
-7 -11 5 14.86 0.78
-7 -11 5 15.93 0.78
-7 -11 5 15.73 0.78
7 -11 -5 15.96 0.79
7 -11 -5 15.55 0.78
7 -11 -5 15.01 0.79
5 7 11 15.48 0.78
5 7 11 15.77 0.8
-7 11 -5 15.35 0.77
-7 11 -5 15.16 0.79
-11 -5 7 15.78 0.77
-11 -5 7 16.45 0.77
-11 -5 7 15.39 0.8
-11 -5 7 15.64 0.81
-11 -5 7 14.92 0.79
-5 -7 11 16 0.78
-5 -7 11 15.9 0.78
-5 -7 11 15.61 0.81
-5 -7 11 15.66 0.83
-5 -7 11 14.83 0.81
-5 -7 11 15.13 0.79
-5 -7 11 16.1 0.86
-5 7 -11 16.66 0.8
-5 7 -11 15.46 0.8
-5 7 -11 15.92 0.79
-5 7 -11 16.34 0.8
-5 7 -11 16.27 0.84
-5 7 -11 16 0.82
-5 7 -11 15.81 0.81
5 7 11 14.44 0.79
7 -11 -5 16.33 0.77
11 -5 -7 16.02 0.77
5 7 11 14.72 0.8
11 -5 -7 15.46 0.83
-7 -11 5 15.51 0.8
5 -7 -11 15.27 0.78
5 -7 -11 14.75 0.83
11 -5 -7 16.14 0.77
5 7 11 14.94 0.84
11 7 -7 0 0.02
7 11 -7 0 0.03
11 7 -7 0.02 0.04
11 7 -7 0 0.03
11 7 -7 0 0.03
-11 7 7 -0.01 0.03
-11 7 7 0.01 0.02
-11 7 7 0 0.03
-11 7 7 -0.02 0.02
7 -11 7 0.02 0.01
-7 11 7 0.03 0.03
-11 7 7 0.02 0.03
-7 -11 -7 -0.02 0.02
-7 -11 -7 0.02 0.02
-7 -11 -7 0.02 0.02
11 7 -7 0.01 0.02
-7 -11 -7 -0.02 0.03
-7 7 11 -0.04 0.03
7 11 -7 0 0.02
-11 -7 -7 0.02 0.04
-11 -7 -7 0.04 0.03
-11 7 7 -0.01 0.02
-7 -7 -11 -0.01 0.03
7 7 -11 0 0.02
7 -11 7 -0.03 0.03
7 -11 7 0.05 0.02
7 -11 7 -0.02 0.04
7 7 -11 -0.02 0.03
7 -11 7 -0.02 0.03
-11 -7 -7 0.01 0.02
11 -7 7 0.02 0.02
11 -7 7 0 0.02
11 -7 7 -0.03 0.02
-11 -7 -7 0.01 0.02
7 -7 11 -0.01 0.03
7 -7 11 -0.03 0.02
7 -7 11 -0.02 0.03
7 -7 11 -0.02 0.02
7 -7 11 -0.03 0.03
-7 -11 -7 0 0.02
7 -11 7 0.01 0.02
11 -7 7 0.01 0.03
11 7 -7 0.05 0.03
-7 11 7 -0.03 0.02
-7 11 7 -0.02 0.02
-7 11 7 0.01 0.03
-7 11 7 0 0.03
-7 11 7 0.02 0.03
7 11 -7 0.02 0.02
7 11 -7 -0.02 0.02
7 11 -7 0.02 0.02
-11 -7 -7 0.02 0.03
-7 7 11 0 0.04
-7 -7 -11 -0.01 0.04
-7 -7 -11 -0.01 0.02
-7 -7 -11 0.04 0.03
-7 7 11 -0.01 0.03
11 -7 7 0 0.03
-7 7 11 0.05 0.04
7 7 -11 -0.01 0.02
7 7 -11 0.03 0.04
-7 7 11 0.03 0.05
7 7 -11 -0.01 0.03
7 7 -11 0 0.02
-7 7 11 0 0.03
7 7 -11 0.08 0.04
11 -7 -7 0.02 0.04
7 -11 -7 0.01 0.02
7 -7 -11 0 0.03
11 -7 -7 -0.02 0.02
7 -11 -7 0.03 0.03
7 -7 -11 0.01 0.02
7 -7 -11 -0.04 0.03
-7 11 -7 0.02 0.02
-7 7 -11 0.06 0.05
-7 11 -7 -0.01 0.03
-7 11 -7 0.02 0.03
7 -11 -7 0.01 0.01
7 -11 -7 0 0.03
7 -11 -7 0.02 0.03
11 -7 -7 0 0.01
-7 7 -11 -0.01 0.02
-11 7 -7 0.05 0.04
7 11 7 0.01 0.02
-11 -7 7 0 0.02
-11 -7 7 -0.01 0.02
-11 -7 7 -0.01 0.02
-11 -7 7 -0.01 0.01
-11 -7 7 -0.02 0.03
-11 7 -7 0.01 0.02
-11 7 -7 0 0.02
-7 7 -11 -0.01 0.03
-7 7 -11 0.02 0.04
-7 -11 7 -0.02 0.02
-7 11 -7 -0.01 0.02
-7 11 -7 0.01 0.02
-7 -7 11 0.01 0.03
-7 11 -7 0.01 0.03
7 7 11 -0.01 0.02
7 7 11 -0.02 0.03
11 7 7 0 0.02
11 7 7 -0.03 0.02
11 7 7 0 0.03
11 7 7 -0.01 0.03
11 7 7 0 0.03
11 7 7 0.01 0.03
11 -7 -7 0.01 0.04
11 -7 -7 0 0.03
11 -7 -7 0.01 0.03
-7 -7 11 0 0.02
-7 -7 11 0.02 0.02
-7 -7 11 0.02 0.03
-7 -7 11 0 0.04
-7 -7 11 0 0.02
-11 7 -7 0.04 0.03
-11 7 -7 0.01 0.03
-11 7 -7 0.03 0.02
-7 7 -11 0.01 0.03
-7 7 -11 0 0.03
11 7 7 0.01 0.03
11 7 7 0 0.02
7 7 11 0.03 0.04
7 7 11 0 0.03
7 7 11 0.01 0.03
7 7 11 0 0.03
7 7 11 -0.02 0.04
7 -7 -11 0.04 0.04
7 11 7 -0.01 0.02
7 11 7 0 0.02
7 11 7 -0.02 0.03
7 11 7 0.02 0.03
7 11 7 0.01 0.03
-7 -11 7 0.01 0.03
-11 7 -7 -0.01 0.02
7 11 7 0 0.03
7 11 7 -0.01 0.02
-7 -7 11 0.05 0.05
-11 7 -7 0.01 0.03
-11 7 -7 0.01 0.02
7 7 11 0.04 0.04
-7 -11 7 0 0.02
-7 -11 7 0 0.02
-11 -9 -7 21.83 1.06
-11 9 7 21.26 1.05
-11 9 7 22.74 1.09
-11 9 7 21.01 1.07
-11 9 7 22.05 1.05
9 7 -11 21.17 1.05
-7 11 9 22.41 1.08
-11 -9 -7 22.31 1.06
-11 -9 -7 20.62 1.04
11 -9 7 21.71 1.06
11 -9 7 21.13 1.04
11 -9 7 20.43 1.08
11 -9 7 21.57 1.05
11 9 -7 21.62 1.04
9 -7 11 21.01 1.06
9 7 -11 21.26 1.11
11 9 -7 21.23 1.09
11 9 -7 21.23 1.06
11 9 -7 21.62 1.05
9 -7 11 21.4 1.07
9 -7 11 21.94 1.05
9 -7 11 21.87 1.08
9 7 -11 20.77 1.05
-7 -11 -9 21.4 1.09
9 7 -11 20.62 1.06
-11 9 7 20.77 1.05
-11 9 7 21.27 1.05
-9 7 11 21.28 1.06
-9 7 11 21.07 1.06
-9 7 11 20.99 1.06
-9 -7 -11 20.7 1.05
7 -11 9 20.52 1.06
7 -11 9 20.74 1.04
7 -11 9 19.89 1.07
7 -11 9 20.76 1.03
7 -11 9 21.86 1.08
7 -11 9 20.61 1.05
7 11 -9 20.64 1.05
7 11 -9 21.48 1.06
7 11 -9 21.19 1.05
7 11 -9 21.51 1.05
7 11 -9 21 1.09
7 11 -9 20.91 1.06
7 11 -9 21.75 1.06
-9 7 11 21.37 1.07
-11 -9 -7 21.03 1.04
9 -7 11 20.9 1.07
-7 11 9 21.79 1.06
-7 11 9 20.13 1.05
-7 11 9 20.88 1.06
-7 11 9 21.01 1.05
-7 11 9 21.3 1.1
-7 11 9 20.64 1.08
-9 -7 -11 21.57 1.07
-9 -7 -11 21.3 1.12
-9 -7 -11 21.3 1.08
11 9 -7 20.73 1.05
11 9 -7 21.19 1.04
-7 -11 -9 20.97 1.05
-7 -11 -9 20.76 1.04
-7 -11 -9 21.66 1.06
-7 -11 -9 20.47 1.04
-7 -11 -9 21.67 1.06
-9 7 11 21.37 1.09
9 7 -11 22.08 1.07
-9 7 11 22.74 1.11
9 7 -11 22.21 1.07
-9 7 -11 20.93 1.07
9 -7 -11 21.35 1.11
9 7 11 20.96 1.07
-11 -9 7 21.46 1.06
-11 -9 7 20.92 1.07
11 -9 -7 22.22 1.09
-9 -7 11 21.06 1.11
11 -9 -7 22.31 1.06
9 -7 -11 21.45 1.04
9 7 11 21.65 1.06
11 -9 -7 21.03 1.04
11 -9 -7 21.32 1.06
-7 11 -9 19.89 1.08
-7 11 -9 20.45 1.07
-7 11 -9 20.37 1.06
-11 9 -7 22.27 1.06
7 -11 -9 21.69 1.06
-11 9 -7 21.06 1.08
-11 9 -7 21.59 1.07
-11 9 -7 21.41 1.06
-11 9 -7 22.08 1.05
9 7 11 21.77 1.04
7 -11 -9 21.51 1.03
7 -11 -9 20.65 1.05
-11 9 -7 21.71 1.05
-11 9 -7 21.24 1.05
-11 9 -7 21.86 1.05
9 7 11 20.63 1.08
9 7 11 19.93 1.09
-9 7 -11 21.68 1.06
11 9 7 22.05 1.09
11 9 7 21.41 1.07
7 -11 -9 21.94 1.09
7 11 9 21.3 1.06
7 11 9 22.31 1.1
7 11 9 21.81 1.07
7 11 9 20.97 1.08
7 11 9 21.45 1.06
7 11 9 21.17 1.06
7 11 9 19.68 1.06
9 -7 -11 21.9 1.07
9 -7 -11 21.45 1.1
9 7 11 21.78 1.07
9 7 11 22.14 1.11
11 9 7 21.47 1.06
11 9 7 21.51 1.06
11 9 7 20.8 1.05
11 9 7 20.14 1.05
-11 -9 7 21.21 1.04
11 9 7 21.7 1.08
-11 -9 7 20.81 1.04
-9 -7 11 21.05 1.04
-9 7 -11 20.73 1.06
7 11 9 20.97 1.06
7 11 9 20.82 1.05
9 7 11 21.09 1.07
-7 -11 9 20.31 1.04
-7 -11 9 20.62 1.05
-7 -11 9 21.6 1.06
-7 -11 9 21.54 1.09
-7 11 -9 20.22 1.05
-7 11 -9 20.97 1.05
-7 11 -9 19.92 1.04
11 9 7 22.2 1.05
-9 7 -11 21.77 1.07
-9 7 -11 21.74 1.11
-9 7 -11 21.19 1.09
-9 7 -11 21.02 1.08
-11 9 -7 21.05 1.05
-9 -7 11 21.01 1.07
-9 -7 11 20.95 1.04
-9 -7 11 21.65 1.08
-1 -9 -11 10.18 0.54
1 -9 11 9.59 0.51
1 -9 11 10.37 0.54
-1 -9 -11 10.36 0.54
1 9 -11 9.17 0.52
1 9 -11 9.82 0.52
1 9 -11 9.36 0.51
1 9 -11 10.34 0.56
-9 11 1 10.36 0.51
-11 1 9 9.54 0.51
-11 1 9 9.64 0.54
-11 1 9 10.12 0.54
-11 1 9 10.12 0.52
-9 -11 -1 10.18 0.5
-9 -11 -1 10.35 0.49
-9 -11 -1 9.59 0.52
-9 -11 -1 10.48 0.51
-1 9 11 10.14 0.51
-1 9 11 9.66 0.52
-1 9 11 9.7 0.52
11 1 -9 9.81 0.5
11 1 -9 9.74 0.56
11 1 -9 9.97 0.52
-11 -1 -9 9.54 0.56
-11 -1 -9 9.53 0.53
-11 -1 -9 9.85 0.51
9 -11 1 10.2 0.53
9 -11 1 10.2 0.49
9 -11 1 9.85 0.51
1 9 -11 9.87 0.54
9 11 -1 9.57 0.49
9 11 -1 9.29 0.49
9 11 -1 9.72 0.49
9 11 -1 9.61 0.5
-11 1 9 9.64 0.51
-11 1 9 9.36 0.51
-9 11 1 10.18 0.49
11 -1 9 9.92 0.53
9 11 -1 9.44 0.49
9 11 -1 9.62 0.51
9 11 -1 9.4 0.5
1 -9 11 10.11 0.5
1 -9 11 10.64 0.54
1 -9 11 9.97 0.52
1 9 -11 10.07 0.56
1 9 -11 10.55 0.54
1 9 -11 9.82 0.52
-1 9 11 9.91 0.56
-1 9 11 10.29 0.57
-1 9 11 10.05 0.54
-1 9 11 10.67 0.52
11 -1 9 10.23 0.51
11 1 -9 10.01 0.51
-9 11 1 10.38 0.5
11 -1 9 10.16 0.53
-1 9 11 10.19 0.52
11 -1 9 9.72 0.52
11 -1 9 9.85 0.54
9 -11 1 9.88 0.5
-9 11 1 9.82 0.51
-11 -1 -9 9.62 0.52
-9 11 1 10.13 0.49
-11 -1 -9 9.4 0.52
1 9 11 10.08 0.54
-1 9 -11 10.56 0.52
-1 -9 11 10.05 0.51
11 1 9 9.28 0.52
11 1 9 9.69 0.54
1 9 11 9.75 0.54
-1 9 -11 10.29 0.56
-1 9 -11 9.98 0.56
11 1 9 9.65 0.52
-1 9 -11 9.83 0.51
-11 1 -9 9.91 0.52
-11 1 -9 9.97 0.52
-11 1 -9 10.48 0.53
-11 1 -9 10.6 0.55
-11 1 -9 10.6 0.53
-11 1 -9 9.92 0.51
-1 9 -11 10.64 0.54
1 9 11 9.97 0.56
9 11 1 9.76 0.49
9 11 1 10.04 0.49
9 11 1 9.88 0.5
9 11 1 10.28 0.49
9 11 1 9.85 0.52
9 11 1 9.9 0.51
11 -1 -9 9.88 0.51
11 -1 -9 9.2 0.5
-9 -11 1 9.51 0.5
-9 -11 1 9.97 0.5
-9 -11 1 10 0.51
-9 -11 1 9.65 0.51
-9 11 -1 10.19 0.52
-9 11 -1 9.55 0.49
-9 11 -1 9.9 0.5
-9 11 -1 9.44 0.51
-9 11 -1 9.96 0.5
-9 11 -1 9.85 0.5
11 -1 -9 9.52 0.56
-1 -9 11 10.55 0.52
1 -9 -11 9.68 0.54
1 -9 -11 9.48 0.51
-1 9 -11 9.84 0.52
-1 -9 11 10.16 0.54
-1 9 -11 10.42 0.52
-1 -9 11 9.79 0.5
-1 -9 11 10.53 0.6
-1 -9 11 9.72 0.53
-11 -1 9 10.47 0.54
-11 -1 9 10.03 0.52
1 9 11 10.27 0.51
1 9 11 9.45 0.52
1 9 11 9.59 0.52
1 9 11 10.03 0.52
9 -11 -1 10.25 0.5
9 -11 -1 10.08 0.5
1 -9 -11 10.57 0.55
9 11 1 9.9 0.5
11 -1 -9 9.58 0.52
-11 -1 9 10.75 0.51
-11 -1 9 10.25 0.51
-11 -1 9 10.33 0.54
-1 9 -11 10.25 0.54
1 9 11 10.22 0.52
9 -11 -1 9.66 0.51
11 1 9 10.01 0.53
11 1 9 9.5 0.51
9 -11 -1 9.5 0.52
-11 3 9 0.3 0.05
-3 9 11 0.31 0.05
11 3 -9 0.32 0.04
-9 -11 -3 0.43 0.05
-9 -11 -3 0.43 0.05
-9 -11 -3 0.36 0.04
-9 -11 -3 0.55 0.05
-9 -11 -3 0.42 0.07
-9 -11 -3 0.44 0.05
11 -3 9 0.3 0.05
3 -9 11 0.28 0.06
3 9 -11 0.37 0.06
3 9 -11 0.37 0.06
3 9 -11 0.37 0.06
3 9 -11 0.35 0.08
-11 3 9 0.24 0.06
-11 3 9 0.41 0.06
-9 11 3 0.42 0.06
-3 9 11 0.25 0.05
-3 9 11 0.37 0.06
9 11 -3 0.41 0.06
-11 3 9 0.27 0.05
-11 3 9 0.23 0.04
-11 -3 -9 0.25 0.07
-11 -3 -9 0.31 0.06
-11 -3 -9 0.41 0.05
-9 11 3 0.43 0.04
11 3 -9 0.32 0.08
11 3 -9 0.34 0.06
-9 11 3 0.35 0.05
-3 -9 -11 0.33 0.06
-3 -9 -11 0.36 0.05
-3 -9 -11 0.3 0.07
11 3 -9 0.32 0.05
11 3 -9 0.28 0.05
-11 -3 -9 0.25 0.05
-11 -3 -9 0.21 0.05
3 -9 11 0.27 0.04
3 -9 11 0.32 0.08
3 -9 11 0.32 0.06
3 -9 11 0.26 0.04
3 -9 11 0.33 0.07
11 3 -9 0.26 0.05
-3 9 11 0.29 0.05
-3 9 11 0.22 0.06
-3 9 11 0.37 0.08
-3 9 11 0.23 0.06
-3 9 11 0.28 0.05
9 11 -3 0.31 0.04
9 11 -3 0.31 0.04
9 11 -3 0.35 0.04
11 -3 9 0.26 0.06
-9 11 3 0.37 0.06
-9 11 3 0.33 0.04
3 9 -11 0.34 0.06
3 9 -11 0.35 0.06
9 11 -3 0.37 0.05
9 11 -3 0.33 0.04
11 -3 9 0.27 0.06
-9 11 3 0.37 0.04
9 -11 3 0.21 0.05
9 -11 3 0.43 0.07
9 -11 3 0.4 0.04
9 -11 3 0.44 0.06
9 -11 3 0.35 0.04
11 -3 9 0.28 0.04
9 -11 -3 0.45 0.05
9 -11 -3 0.41 0.05
3 -9 -11 0.27 0.07
-11 3 -9 0.3 0.05
9 -11 -3 0.4 0.06
9 11 3 0.5 0.05
9 11 3 0.38 0.04
9 -11 -3 0.39 0.06
9 11 3 0.46 0.04
9 11 3 0.44 0.04
9 11 3 0.47 0.06
9 11 3 0.41 0.05
9 11 3 0.38 0.06
11 -3 -9 0.31 0.04
11 -3 -9 0.43 0.09
11 -3 -9 0.38 0.06
-9 -11 3 0.39 0.05
11 3 9 0.3 0.07
3 9 11 0.22 0.06
3 -9 -11 0.34 0.07
3 -9 -11 0.24 0.05
-11 3 -9 0.23 0.05
-11 3 -9 0.3 0.06
-11 3 -9 0.38 0.08
-11 3 -9 0.24 0.06
-11 3 -9 0.33 0.06
11 3 9 0.31 0.06
11 3 9 0.26 0.05
11 3 9 0.27 0.05
3 9 11 0.36 0.07
9 11 3 0.4 0.04
-11 -3 9 0.26 0.05
-11 -3 9 0.28 0.04
-11 -3 9 0.33 0.04
-11 -3 9 0.34 0.07
11 3 9 0.26 0.06
11 3 9 0.33 0.08
11 3 9 0.31 0.05
-9 -11 3 0.34 0.05
-9 -11 3 0.37 0.05
-9 -11 3 0.43 0.06
-9 11 -3 0.36 0.06
-9 11 -3 0.36 0.04
3 9 11 0.38 0.07
3 9 11 0.38 0.06
3 9 11 0.23 0.04
3 9 11 0.23 0.05
3 9 11 0.27 0.05
3 9 11 0.31 0.05
-3 9 -11 0.39 0.07
-3 9 -11 0.41 0.08
-3 9 -11 0.26 0.05
-3 9 -11 0.32 0.05
-3 9 -11 0.34 0.06
-3 9 -11 0.4 0.08
-3 -9 11 0.35 0.06
-3 -9 11 0.32 0.07
-3 9 -11 0.35 0.05
-3 -9 11 0.26 0.06
-3 -9 11 0.25 0.06
-3 -9 11 0.29 0.05
-9 11 -3 0.43 0.05
-9 11 -3 0.36 0.05
-9 11 -3 0.4 0.05
-9 11 -3 0.33 0.04
-11 -3 9 0.21 0.05
-11 3 -9 0.23 0.05
-3 -9 11 0.34 0.04
-11 -3 9 0.25 0.06
-9 -11 -5 3.39 0.2
-9 -11 -5 3.19 0.23
-9 -11 -5 3.43 0.19
-9 -11 -5 3.37 0.21
-11 5 9 3.67 0.25
-11 5 9 3.51 0.24
-11 5 9 4.02 0.22
9 11 -5 3.69 0.22
9 11 -5 3.51 0.21
-5 9 11 3.62 0.24
9 11 -5 3.64 0.2
9 11 -5 3.56 0.2
9 11 -5 3.68 0.2
-11 -5 -9 4.08 0.23
-11 -5 -9 4.15 0.23
-11 -5 -9 3.58 0.26
-11 -5 -9 3.81 0.23
9 -11 5 3.46 0.2
-9 11 5 3.39 0.2
-9 11 5 3.41 0.2
-9 11 5 3.41 0.2
-9 11 5 3.36 0.19
-9 11 5 3.39 0.23
-9 11 5 3.6 0.22
-5 -9 -11 3.87 0.22
-5 -9 -11 3.64 0.23
11 5 -9 3.52 0.2
11 5 -9 3.59 0.25
11 5 -9 3.84 0.22
11 5 -9 3.89 0.22
-5 -9 -11 3.57 0.21
-5 -9 -11 3.77 0.24
11 5 -9 3.51 0.21
-9 -11 -5 3.47 0.21
-9 -11 -5 3.58 0.23
9 -11 5 3.5 0.22
9 -11 5 3.14 0.23
9 -11 5 3.64 0.19
9 -11 5 3.42 0.22
-11 -5 -9 3.87 0.21
-11 5 9 3.84 0.21
-11 5 9 3.69 0.21
-5 9 11 3.68 0.22
-5 9 11 3.76 0.22
-5 9 11 3.82 0.22
-5 9 11 3.77 0.26
-5 9 11 3.6 0.22
-11 5 9 3.55 0.21
11 -5 9 3.51 0.22
11 -5 9 3.58 0.23
-9 11 5 3.51 0.21
5 -9 11 3.85 0.2
5 -9 11 3.77 0.25
5 -9 11 3.89 0.23
5 -9 11 3.54 0.2
5 -9 11 3.59 0.24
5 -9 11 3.64 0.23
5 9 -11 3.96 0.22
5 9 -11 3.58 0.22
5 9 -11 3.73 0.21
5 9 -11 4.17 0.26
5 9 -11 3.87 0.23
5 9 -11 3.86 0.22
11 5 -9 3.62 0.21
11 -5 9 3.38 0.2
5 9 11 3.73 0.22
5 -9 -11 3.53 0.24
5 -9 -11 3.63 0.22
5 -9 -11 3.87 0.25
-5 9 -11 3.53 0.24
5 9 11 3.81 0.23
-5 9 -11 3.72 0.22
9 -11 -5 3.47 0.2
9 -11 -5 3.77 0.2
9 -11 -5 3.56 0.23
9 -11 -5 3.58 0.2
-5 9 -11 3.89 0.24
-5 9 -11 3.56 0.22
-5 9 -11 3.82 0.26
-11 5 -9 3.78 0.18
-11 5 -9 3.59 0.22
-11 5 -9 3.88 0.22
-11 5 -9 3.76 0.22
-11 5 -9 3.66 0.25
9 11 5 3.38 0.2
9 11 5 3.42 0.2
9 11 5 3.46 0.2
9 11 5 3.35 0.2
9 11 5 3.4 0.23
9 11 5 3.46 0.21
9 11 5 3.5 0.22
9 11 5 4.12 0.21
11 -5 -9 3.82 0.2
11 -5 -9 3.81 0.2
11 -5 -9 3.7 0.26
11 -5 -9 3.91 0.22
5 9 11 3.83 0.26
-5 9 -11 3.87 0.22
-11 5 -9 3.82 0.24
5 9 11 3.85 0.22
9 -11 -5 3.2 0.22
-5 -9 11 3.71 0.25
-11 -5 9 3.62 0.22
-9 11 -5 3.45 0.22
-9 11 -5 3.77 0.22
-9 11 -5 3.53 0.2
5 9 11 3.9 0.24
5 9 11 3.82 0.25
11 5 9 3.83 0.25
11 5 9 3.48 0.23
11 5 9 3.81 0.24
11 5 9 3.82 0.21
-11 5 -9 3.48 0.22
-11 5 -9 3.39 0.21
5 9 11 3.55 0.21
5 9 11 3.61 0.22
11 5 9 3.7 0.22
11 5 9 3.88 0.22
-5 -9 11 3.61 0.2
-5 -9 11 3.68 0.25
-5 -9 11 3.59 0.24
-5 -9 11 3.58 0.22
11 5 9 3.81 0.22
-5 9 -11 3.6 0.22
-5 9 -11 3.55 0.22
-9 -11 5 3.63 0.2
-9 -11 5 3.84 0.21
-9 -11 5 3.75 0.21
-9 -11 5 3.64 0.23
-9 11 -5 3.72 0.21
-9 11 -5 3.58 0.2
-9 11 -5 3.86 0.2
-9 11 -5 3.76 0.21
-11 -5 9 3.72 0.23
-11 -5 9 3.34 0.23
-11 -5 9 3.78 0.2
-11 -5 9 3.52 0.2
-11 7 9 22.53 1.1
-11 7 9 20.48 1.08
-11 -7 -9 22.58 1.07
-11 -7 -9 20.91 1.05
-11 -7 -9 20.94 1.04
-11 -7 -9 21.27 1.12
-11 -7 -9 20.6 1.06
7 -9 11 20.96 1.06
7 -9 11 21.37 1.04
7 -9 11 21.28 1.07
7 -9 11 20.77 1.05
7 -9 11 21.38 1.09
7 -9 11 19.95 1.07
7 9 -11 19.93 1.05
7 9 -11 21.56 1.06
7 9 -11 21.02 1.06
7 9 -11 20.73 1.06
7 9 -11 22.42 1.11
7 9 -11 20.89 1.07
7 9 -11 22.01 1.07
-9 11 7 21.17 1.05
-9 11 7 19.46 1.05
-9 11 7 21.3 1.05
-9 11 7 22.61 1.09
-9 11 7 21.68 1.07
-7 -9 -11 21.53 1.06
-7 -9 -11 21.02 1.08
-7 -9 -11 20.17 1.05
-7 -9 -11 21.61 1.08
-9 -11 -7 20.38 1.09
11 -7 9 21.01 1.07
11 -7 9 20.84 1.06
9 -11 7 20.95 1.06
9 -11 7 21.24 1.04
9 -11 7 21.53 1.08
9 -11 7 21.71 1.03
9 -11 7 21.64 1.08
9 -11 7 21.56 1.05
9 11 -7 20.96 1.04
9 11 -7 20.43 1.05
9 11 -7 20.35 1.04
9 11 -7 21.53 1.08
9 11 -7 22.8 1.06
9 11 -7 22.96 1.05
-7 9 11 21.31 1.11
-7 9 11 21.78 1.09
-7 9 11 21.53 1.07
11 7 -9 21.72 1.05
-11 7 9 20.99 1.05
-11 7 9 20.6 1.06
-11 7 9 20.46 1.05
-7 9 11 20.89 1.06
11 7 -9 21.98 1.06
-11 7 9 22.08 1.06
-9 -11 -7 21.67 1.05
-9 -11 -7 21.06 1.04
-9 -11 -7 21.4 1.06
-9 -11 -7 20.79 1.04
-9 11 7 22.35 1.06
11 -7 9 21.32 1.06
11 -7 9 21.06 1.04
11 7 -9 21.01 1.1
11 7 -9 21.22 1.07
-7 9 11 19.66 1.06
11 -7 9 21.68 1.04
11 -7 9 22.61 1.07
-9 -11 -7 22.29 1.06
11 7 -9 20.72 1.05
11 7 -9 21.27 1.05
-7 9 11 20.58 1.07
9 -11 -7 22.39 1.08
11 -7 -9 21.55 1.04
9 -11 -7 21.34 1.05
11 7 9 21.2 1.07
11 7 9 20.36 1.06
11 7 9 21.53 1.1
9 11 7 20.39 1.05
-11 -7 9 21.47 1.04
-11 -7 9 20.67 1.04
-11 -7 9 21 1.07
-11 -7 9 20.91 1.06
9 -11 -7 21.73 1.05
11 7 9 21.07 1.06
9 11 7 22.22 1.05
-11 7 -9 21.03 1.06
-11 7 -9 21.87 1.06
-11 7 -9 21.63 1.1
-11 7 -9 20.46 1.08
-11 7 -9 21.96 1.07
-11 7 -9 21.86 1.05
9 11 7 21.72 1.09
9 11 7 21.7 1.07
9 11 7 21.48 1.08
11 7 9 21.64 1.09
11 7 9 21.12 1.06
11 -7 -9 22.43 1.04
11 -7 -9 21.42 1.11
11 -7 -9 21.76 1.05
11 -7 -9 22.52 1.07
11 7 9 20.93 1.08
9 -11 -7 20.82 1.06
-9 -11 7 21.04 1.05
-9 -11 7 21.28 1.06
-9 -11 7 22.46 1.06
-9 -11 7 22.21 1.09
-9 11 -7 21.29 1.06
-9 11 -7 21.65 1.05
-9 11 -7 21.87 1.04
-9 11 -7 21.21 1.04
-9 11 -7 21.6 1.08
-9 11 -7 21.28 1.07
-9 11 -7 21.34 1.06
11 -7 -9 21.91 1.1
7 9 11 21.19 1.05
7 9 11 19.73 1.06
7 9 11 21.28 1.07
7 9 11 21.52 1.06
7 9 11 20.81 1.11
7 9 11 21.16 1.08
7 9 11 20.27 1.09
7 9 11 21.83 1.06
9 -11 -7 22.13 1.03
-7 -9 11 21.15 1.04
-7 -9 11 20.69 1.05
-7 -9 11 20.01 1.1
-7 -9 11 20.1 1.08
-7 -9 11 20.95 1.06
-7 -9 11 21.24 1.1
-7 9 -11 21.47 1.06
-7 9 -11 21.34 1.06
-7 9 -11 20.29 1.06
-7 9 -11 20.93 1.1
-7 9 -11 20.96 1.09
-7 9 -11 20.92 1.08
-11 -7 9 25.76 1.23
-11 7 -9 21.59 1.04
-11 7 -9 20.39 1.06
9 11 7 21.18 1.06
9 11 7 20.02 1.05
9 11 7 21.06 1.05
9 11 7 21.35 1.05
7 -9 -11 21.04 1.04
7 -9 -11 19.86 1.1
7 -9 -11 20.42 1.06
7 -9 -11 22.03 1.1
-11 -9 -9 0 0.03
-11 -9 -9 -0.03 0.02
-11 -9 -9 0 0.01
-11 -9 -9 0.02 0.02
-11 -9 -9 -0.02 0.03
11 -9 9 0.01 0.04
11 -9 9 0.01 0.03
11 9 -9 0.03 0.03
11 9 -9 -0.02 0.02
11 9 -9 -0.03 0.02
11 9 -9 -0.01 0.04
11 9 -9 0 0.03
11 9 -9 -0.01 0.03
9 11 -9 -0.02 0.02
9 11 -9 -0.01 0.04
9 11 -9 0 0.03
9 11 -9 0 0.03
9 -9 11 0.03 0.02
9 -9 11 -0.03 0.04
9 -9 11 0.02 0.03
-11 9 9 0.01 0.03
-11 9 9 0.02 0.03
-11 9 9 -0.02 0.02
-11 9 9 0 0.04
-11 9 9 0.06 0.04
-11 9 9 0.01 0.03
-9 -11 -9 0 0.03
-9 -11 -9 0.02 0.03
-9 -11 -9 0.04 0.03
-9 -11 -9 -0.05 0.02
-9 -11 -9 -0.01 0.03
-9 -11 -9 0.04 0.05
11 -9 9 -0.02 0.05
11 -9 9 -0.02 0.02
11 -9 9 0.04 0.03
11 -9 9 0 0.02
-9 -9 -11 0.02 0.03
-9 -9 -11 0.01 0.02
-9 -9 -11 0 0.01
-9 -9 -11 -0.04 0.02
-9 -9 -11 0.04 0.04
9 9 -11 0.03 0.05
9 9 -11 -0.01 0.03
9 9 -11 0.02 0.03
-9 11 9 -0.02 0.03
9 -9 11 0.08 0.04
9 -9 11 -0.02 0.03
9 -9 11 0.01 0.02
9 -9 11 0.02 0.03
9 -11 9 0 0.02
9 -11 9 -0.01 0.03
9 -11 9 -0.02 0.02
9 9 -11 0 0.03
9 11 -9 0.01 0.02
-9 9 11 0.09 0.04
-9 9 11 0 0.03
-9 9 11 0.02 0.03
-9 9 11 0.02 0.04
-9 9 11 0.01 0.04
-9 9 11 -0.03 0.03
9 -11 9 -0.02 0.03
9 -11 9 -0.02 0.02
11 -9 9 0.08 0.04
-9 11 9 -0.01 0.03
9 9 -11 0.01 0.03
9 9 -11 -0.02 0.02
9 -11 9 0.04 0.04
-9 11 9 0.03 0.03
-9 11 9 0.02 0.04
-9 11 9 -0.03 0.03
-9 11 9 0.01 0.04
9 11 -9 0.02 0.03
-9 -9 11 0.01 0.03
-9 11 -9 0.01 0.03
9 -11 -9 -0.02 0.02
-9 11 -9 -0.01 0.03
9 -11 -9 -0.02 0.03
9 -11 -9 0.04 0.03
-9 11 -9 -0.01 0.02
-9 11 -9 -0.01 0.02
-9 11 -9 0.02 0.03
-9 9 -11 -0.03 0.04
-9 9 -11 0.03 0.04
9 -9 -11 0 0.02
9 -11 -9 0.01 0.03
9 -9 -11 0.01 0.04
-9 -9 11 -0.03 0.04
-9 9 -11 0.01 0.03
-9 9 -11 -0.01 0.03
-9 9 -11 -0.02 0.02
-11 9 -9 0.04 0.04
-11 9 -9 0 0.03
-11 9 -9 -0.01 0.03
-9 9 -11 0 0.03
-9 11 -9 0.04 0.04
-9 -9 11 -0.01 0.02
-9 -9 11 -0.04 0.02
-9 -9 11 0.03 0.04
9 9 11 -0.03 0.02
9 9 11 -0.01 0.03
9 9 11 0.01 0.03
9 9 11 0.01 0.03
9 9 11 0.01 0.04
9 9 11 -0.06 0.03
9 9 11 0.02 0.04
9 9 11 -0.03 0.03
-9 9 -11 0.02 0.03
-9 11 -9 -0.01 0.02
-11 9 -9 0.03 0.03
-11 9 -9 0 0.03
-11 9 -9 -0.01 0.03
9 11 9 0 0.03
9 11 9 0.01 0.03
9 11 9 -0.04 0.02
9 11 9 0.03 0.03
9 11 9 -0.02 0.04
9 11 9 -0.01 0.04
9 11 9 -0.01 0.03
9 11 9 0.01 0.03
11 -9 -9 0 0.02
11 -9 -9 0.01 0.02
11 -9 -9 -0.01 0.03
11 -9 -9 0.04 0.04
11 -9 -9 -0.03 0.04
9 -9 -11 0.05 0.03
-9 -11 9 0.02 0.02
-9 -11 9 -0.01 0.03
-9 -11 9 0.02 0.03
-9 -11 9 0 0.03
-11 -9 9 -0.01 0.02
-11 -9 9 -0.02 0.02
-11 -9 9 -0.02 0.03
-11 -9 9 -0.04 0.03
-11 -9 9 0.05 0.05
-11 9 -9 -0.02 0.02
-11 9 -9 0.01 0.03
-11 9 -9 0.01 0.03
11 9 9 0.03 0.04
11 9 9 -0.02 0.03
11 9 9 -0.01 0.03
11 9 9 0.01 0.04
11 9 9 0.04 0.04
11 9 9 0.03 0.04
11 9 9 -0.03 0.02
-11 -11 -1 0.02 0.03
-11 -11 -1 0.01 0.02
-11 -11 -1 -0.02 0.02
-11 -11 -1 0.02 0.02
-11 -11 -1 0.01 0.03
-11 -11 -1 0.02 0.02
11 11 -1 0.01 0.03
11 11 -1 0.01 0.02
11 11 -1 0.01 0.02
11 -11 1 0.01 0.02
1 11 -11 -0.03 0.02
1 11 -11 -0.02 0.04
-11 -1 -11 0 0.03
-11 -1 -11 0.04 0.04
-11 -1 -11 0.04 0.05
-11 -1 -11 0.05 0.04
-11 -1 -11 0.02 0.03
11 -1 11 -0.07 0.03
11 -1 11 0.01 0.03
11 1 -11 -0.01 0.02
11 1 -11 -0.01 0.02
11 1 -11 -0.02 0.02
11 1 -11 0 0.04
11 1 -11 0 0.03
1 11 -11 -0.03 0.03
1 11 -11 -0.03 0.02
1 11 -11 -0.02 0.03
-1 11 11 0.01 0.04
11 -11 1 0.03 0.04
11 -11 1 0.01 0.03
-11 1 11 0.03 0.03
-11 1 11 0 0.03
-11 1 11 0.01 0.03
-11 1 11 -0.01 0.04
-11 1 11 -0.04 0.04
-11 1 11 0 0.03
1 -11 11 -0.04 0.03
11 -1 11 0.07 0.04
11 -1 11 -0.02 0.03
11 -1 11 0 0.04
-1 11 11 -0.01 0.03
-1 11 11 -0.01 0.03
1 11 -11 0.03 0.04
-11 11 1 -0.01 0.03
-11 11 1 -0.02 0.02
-11 11 1 0 0.02
-11 11 1 0 0.02
-11 11 1 0 0.02
-11 11 1 -0.01 0.02
-1 -11 -11 0.02 0.03
-1 -11 -11 0 0.03
-1 -11 -11 -0.04 0.03
1 -11 11 -0.03 0.04
1 -11 11 0 0.02
11 11 -1 0.02 0.02
11 11 -1 0.01 0.02
11 11 -1 0 0.02
11 11 -1 0 0.02
11 11 -1 0 0.02
-1 11 11 -0.02 0.03
11 -11 1 0 0.02
11 -11 1 0 0.02
1 11 -11 -0.02 0.03
-1 11 11 -0.03 0.03
-1 11 11 0.02 0.03
1 -11 11 0.02 0.03
1 11 -11 0.06 0.04
-1 11 11 -0.01 0.03
-1 11 11 0.01 0.04
1 -11 11 0.04 0.02
-1 11 -11 0.01 0.02
-1 11 -11 -0.04 0.03
-1 11 -11 -0.03 0.03
1 -11 -11 -0.04 0.03
1 -11 -11 0.03 0.04
-11 1 -11 -0.01 0.03
-1 -11 11 -0.02 0.02
-1 -11 11 -0.02 0.04
-11 11 -1 0.03 0.03
-11 11 -1 -0.01 0.02
-11 1 -11 -0.03 0.03
-11 1 -11 0 0.02
-11 -11 1 0.02 0.03
-11 -11 1 0 0.02
-11 11 -1 0 0.02
-1 11 -11 0.01 0.03
1 11 11 0.01 0.03
1 11 11 -0.01 0.03
1 11 11 -0.01 0.03
1 11 11 -0.04 0.03
1 11 11 -0.02 0.04
1 11 11 0.01 0.04
1 11 11 -0.02 0.03
1 11 11 -0.01 0.03
11 -11 -1 -0.03 0.03
11 -11 -1 0.04 0.04
11 -11 -1 0.01 0.02
11 -11 -1 -0.01 0.02
11 -11 -1 0 0.02
-11 1 -11 -0.01 0.04
-11 1 -11 -0.01 0.03
-1 11 -11 0.02 0.04
-1 11 -11 0.01 0.04
-11 -11 1 -0.04 0.02
11 -1 -11 0.01 0.03
11 -1 -11 -0.01 0.02
11 -1 -11 0 0.04
11 -1 -11 -0.01 0.04
-11 11 -1 0.01 0.02
-11 11 -1 0 0.02
-11 11 -1 0.01 0.02
-11 11 -1 0 0.02
-11 -1 11 0 0.03
-11 -1 11 -0.03 0.02
-11 -1 11 -0.03 0.03
-11 -1 11 -0.03 0.03
-11 -1 11 -0.01 0.04
-11 -1 11 -0.02 0.03
-11 1 -11 -0.03 0.03
11 1 11 0.01 0.03
11 1 11 -0.04 0.03
11 1 11 0.02 0.03
11 1 11 -0.02 0.04
11 1 11 0.03 0.04
11 1 11 0.03 0.03
-1 -11 11 0.01 0.03
-1 -11 11 -0.01 0.03
-1 -11 11 -0.04 0.03
-1 11 -11 0.03 0.03
-1 11 -11 -0.01 0.03
-11 -11 1 0.04 0.03
-11 -11 1 0.12 0.03
-11 -11 1 -0.03 0.02
11 11 1 0 0.02
11 11 1 0 0.02
11 11 1 0 0.02
11 11 1 0 0.02
11 11 1 0 0.02
11 11 1 -0.01 0.02
11 11 1 -0.01 0.02
11 11 1 0.01 0.02
-11 -11 -3 -0.01 0.02
-11 -11 -3 -0.02 0.02
-11 -11 -3 -0.01 0.02
-11 -11 -3 0.02 0.02
-11 -11 -3 -0.03 0.02
-11 -11 -3 -0.01 0.03
-11 -11 -3 0.02 0.02
11 11 -3 -0.01 0.02
11 11 -3 -0.03 0.02
11 11 -3 -0.01 0.03
11 11 -3 -0.02 0.02
11 11 -3 0.02 0.02
-11 -3 -11 -0.01 0.03
-11 -3 -11 0.03 0.03
-11 -3 -11 0.02 0.04
-11 -3 -11 -0.01 0.03
-11 -3 -11 -0.02 0.03
11 -3 11 0.03 0.04
11 -3 11 -0.06 0.03
11 -3 11 0.02 0.03
11 3 -11 -0.02 0.02
11 3 -11 -0.03 0.03
11 3 -11 0 0.02
11 3 -11 0.02 0.05
11 3 -11 -0.02 0.03
11 3 -11 -0.01 0.03
3 -11 11 0.02 0.03
3 11 -11 0 0.03
11 -11 3 -0.02 0.03
11 -11 3 -0.02 0.03
-11 3 11 0.01 0.03
-11 3 11 -0.02 0.03
-11 3 11 -0.02 0.03
-11 3 11 0 0.01
-11 3 11 0 0.04
-11 3 11 0.02 0.04
11 11 -3 0 0.02
3 -11 11 -0.04 0.04
11 -3 11 -0.01 0.03
11 -3 11 0.03 0.04
-3 11 11 -0.03 0.03
3 11 -11 -0.03 0.02
3 11 -11 -0.04 0.02
-11 11 3 0.01 0.03
-11 11 3 -0.02 0.02
-11 11 3 0 0.02
-11 11 3 -0.01 0.02
-11 11 3 0.02 0.02
-11 11 3 0 0.03
-11 11 3 -0.05 0.02
-3 -11 -11 0.02 0.02
-3 -11 -11 0.03 0.04
-3 -11 -11 -0.02 0.02
-3 -11 -11 0 0.03
-3 -11 -11 0 0.04
3 11 -11 0 0.03
3 -11 11 -0.01 0.02
11 11 -3 0.08 0.02
11 11 -3 -0.01 0.02
-3 11 11 0.02 0.03
3 -11 11 -0.02 0.02
11 -11 3 0.02 0.02
11 -11 3 0.02 0.03
11 -11 3 0 0.02
-3 11 11 0.07 0.03
3 11 -11 0.03 0.04
-3 11 11 -0.04 0.03
-3 11 11 0 0.03
-3 11 11 -0.01 0.03
-3 11 11 0.01 0.03
3 -11 11 -0.01 0.03
-3 11 11 -0.05 0.03
-11 11 -3 0 0.02
-3 11 -11 -0.02 0.03
-3 -11 11 -0.03 0.03
-3 11 -11 0.02 0.04
3 -11 -11 -0.01 0.03
3 -11 -11 -0.02 0.03
3 -11 -11 0.01 0.03
-3 11 -11 -0.02 0.03
-11 11 -3 0 0.02
-3 -11 11 0 0.03
-3 11 -11 0.03 0.04
-11 3 -11 0 0.03
-11 11 -3 0 0.02
-11 11 -3 0 0.02
-3 -11 11 -0.01 0.02
3 11 11 0 0.03
3 11 11 -0.07 0.02
3 11 11 -0.05 0.03
3 11 11 -0.01 0.03
3 11 11 0 0.04
3 11 11 0 0.04
3 11 11 -0.04 0.03
3 11 11 -0.01 0.03
11 -11 -3 -0.02 0.01
11 -11 -3 -0.02 0.03
11 -11 -3 0.02 0.02
11 -11 -3 0.05 0.02
11 -11 -3 0.01 0.03
-11 3 -11 0.03 0.04
-11 3 -11 -0.03 0.02
-3 11 -11 -0.02 0.03
-3 11 -11 0 0.03
-3 11 -11 -0.01 0.02
11 -3 -11 0.02 0.02
11 -3 -11 0 0.02
11 -3 -11 -0.03 0.04
11 -3 -11 0.01 0.04
-11 11 -3 0 0.02
-11 11 -3 0 0.02
-11 -3 11 -0.02 0.02
-11 -3 11 0.01 0.02
-11 -3 11 -0.01 0.02
-11 -3 11 -0.02 0.04
-11 -3 11 -0.04 0.04
-11 -3 11 -0.01 0.03
-11 3 -11 0.01 0.03
-11 3 -11 -0.03 0.03
-11 3 -11 0.01 0.03
-11 3 -11 0.07 0.05
11 3 11 -0.01 0.01
11 3 11 0 0.03
11 3 11 0.01 0.03
11 3 11 0 0.03
11 3 11 0.02 0.04
11 3 11 0.03 0.04
11 3 11 0 0.03
-3 -11 11 0.01 0.03
-3 -11 11 0.01 0.03
-11 11 -3 0.01 0.02
-11 -11 3 -0.01 0.02
-11 -11 3 0.03 0.03
-11 -11 3 -0.03 0.02
-11 -11 3 0.03 0.03
-11 -11 3 0 0.03
11 11 3 -0.01 0.02
11 11 3 0.04 0.02
11 11 3 0 0.02
11 11 3 0 0.02
11 11 3 0.08 0.03
11 11 3 0.01 0.03
11 11 3 -0.01 0.03
11 11 3 0.05 0.03
11 11 3 0.02 0.02
-11 -11 -5 0.02 0.03
-11 -11 -5 -0.02 0.02
-11 -11 -5 0.04 0.03
-11 -11 -5 -0.01 0.02
-11 -11 -5 -0.01 0.02
-11 -11 -5 0.02 0.04
11 11 -5 -0.01 0.02
11 11 -5 -0.01 0.02
11 11 -5 -0.04 0.02
11 11 -5 0 0.03
11 11 -5 0 0.02
-11 -5 -11 0.01 0.04
-11 -5 -11 0.03 0.03
-11 -5 -11 -0.03 0.04
-11 -5 -11 -0.01 0.03
-11 -5 -11 0 0.03
11 -5 11 0 0.03
11 -5 11 0.01 0.03
11 -5 11 0.01 0.02
11 -5 11 0 0.03
11 -5 11 0.01 0.04
11 5 -11 0.01 0.03
11 5 -11 -0.01 0.03
11 5 -11 0.04 0.03
11 5 -11 0.04 0.05
11 5 -11 0.01 0.03
11 5 -11 0.04 0.04
5 -11 11 -0.01 0.03
5 11 -11 0 0.02
5 11 -11 -0.03 0.02
-11 5 11 0 0.03
-11 5 11 -0.02 0.03
-11 5 11 -0.01 0.03
-11 5 11 0 0.04
-11 5 11 0 0.04
-11 5 11 0.02 0.03
5 -11 11 0.04 0.03
5 -11 11 -0.04 0.02
5 -11 11 -0.01 0.04
5 -11 11 -0.02 0.02
5 -11 11 0 0.04
11 11 -5 -0.01 0.02
-5 11 11 -0.01 0.04
-5 11 11 0 0.03
-11 11 5 -0.03 0.02
-11 11 5 -0.01 0.02
-11 11 5 -0.02 0.02
-11 11 5 0 0.02
-11 11 5 -0.01 0.03
-11 11 5 -0.02 0.03
-11 11 5 -0.01 0.02
-5 -11 -11 -0.03 0.02
-5 -11 -11 0.04 0.03
-5 -11 -11 -0.02 0.03
-5 -11 -11 0 0.02
-5 -11 -11 0.01 0.03
-5 -11 -11 -0.01 0.04
5 11 -11 0 0.03
5 11 -11 0.02 0.03
-5 11 11 -0.03 0.04
-5 11 11 0.01 0.03
11 -11 5 -0.01 0.03
11 -11 5 0.02 0.05
11 -11 5 0.02 0.02
11 -11 5 -0.02 0.03
11 -11 5 0 0.02
5 11 -11 -0.01 0.04
5 11 -11 0.01 0.03
-5 11 11 0.01 0.03
-5 11 11 0.02 0.03
-5 11 11 -0.03 0.03
-5 11 -11 0.03 0.03
-5 -11 11 0.01 0.03
-5 11 -11 0 0.03
-5 11 -11 -0.03 0.03
-11 11 -5 -0.02 0.02
5 -11 -11 0.01 0.03
5 -11 -11 -0.01 0.04
5 -11 -11 0.01 0.03
-11 11 -5 -0.05 0.02
-11 11 -5 0.05 0.02
-11 11 -5 0 0.02
-11 11 -5 -0.03 0.02
-11 11 -5 0.02 0.03
-11 5 -11 -0.01 0.04
-11 5 -11 -0.02 0.04
-11 5 -11 0.01 0.03
-5 -11 11 -0.01 0.04
-11 11 -5 0.04 0.03
-5 -11 11 -0.01 0.02
-5 -11 11 0.01 0.03
5 11 11 -0.01 0.03
5 11 11 0.01 0.03
5 11 11 -0.03 0.03
5 11 11 -0.02 0.03
5 11 11 -0.03 0.04
5 11 11 0.04 0.04
5 11 11 0.01 0.04
5 11 11 -0.02 0.03
11 -11 -5 0 0.02
11 -11 -5 0 0.03
11 -11 -5 0.01 0.03
11 -11 -5 0.01 0.02
11 -11 -5 -0.02 0.03
-5 11 -11 -0.05 0.03
-5 11 -11 -0.01 0.03
-5 11 -11 0 0.02
-5 11 -11 -0.05 0.03
11 -5 -11 0 0.02
11 -5 -11 -0.01 0.04
11 -5 -11 -0.02 0.04
-11 -5 11 -0.03 0.02
-11 -5 11 -0.01 0.02
-11 -5 11 0.02 0.02
-11 -5 11 0 0.04
-11 -5 11 0.01 0.04
-11 -5 11 -0.03 0.03
-11 5 -11 0 0.01
-11 5 -11 0 0.03
-11 5 -11 -0.02 0.03
-11 5 -11 0.02 0.03
-11 5 -11 -0.04 0.04
11 5 11 0 0.02
11 5 11 0.01 0.03
11 5 11 -0.02 0.03
11 5 11 0.02 0.04
11 5 11 -0.03 0.04
11 5 11 0 0.04
11 5 11 -0.02 0.04
11 5 11 -0.03 0.03
-11 -11 5 0 0.02
-11 -11 5 -0.03 0.03
-11 -11 5 -0.01 0.03
-11 -11 5 -0.02 0.02
-11 -11 5 0.01 0.04
11 11 5 0 0.02
11 11 5 0 0.02
11 11 5 0.04 0.03
11 11 5 0.03 0.02
11 11 5 0.03 0.03
11 11 5 -0.02 0.03
11 11 5 0 0.03
11 11 5 0 0.03
11 11 5 -0.02 0.02
-11 -11 -7 -0.02 0.03
-11 -11 -7 -0.02 0.03
-11 -11 -7 0.02 0.03
-11 -11 -7 -0.03 0.02
-11 -11 -7 -0.01 0.03
-11 -11 -7 -0.02 0.04
-11 7 11 0 0.04
-11 11 7 -0.01 0.02
7 -11 11 -0.01 0.04
7 -11 11 -0.02 0.02
7 -11 11 0.01 0.04
7 -11 11 -0.01 0.02
-11 -7 -11 0 0.04
-11 -7 -11 -0.03 0.03
-11 -7 -11 0.01 0.05
-11 -7 -11 -0.02 0.03
-11 -7 -11 0 0.03
-11 -7 -11 0.02 0.03
11 11 -7 -0.05 0.03
11 11 -7 0.01 0.03
11 11 -7 0.01 0.03
-7 11 11 -0.01 0.04
-7 11 11 -0.01 0.03
-11 11 7 0.02 0.03
-7 -11 -11 0.01 0.03
11 -7 11 0.02 0.03
11 -7 11 -0.01 0.03
11 -7 11 0 0.03
11 -7 11 0 0.02
11 -7 11 0.02 0.03
11 7 -11 -0.03 0.03
11 7 -11 0 0.03
11 7 -11 -0.04 0.02
11 7 -11 -0.02 0.04
-11 7 11 -0.02 0.03
-11 7 11 0.01 0.03
-11 7 11 0.02 0.03
-11 7 11 0.02 0.05
11 -11 7 0 0.02
-11 7 11 -0.02 0.03
-7 11 11 0.07 0.04
-7 11 11 -0.01 0.03
-7 11 11 0.01 0.03
7 -11 11 0.01 0.04
7 -11 11 -0.03 0.03
11 11 -7 -0.02 0.02
11 11 -7 0.01 0.02
11 11 -7 -0.04 0.02
7 11 -11 -0.01 0.03
7 11 -11 0 0.04
7 11 -11 0.02 0.03
-11 11 7 -0.01 0.02
-11 11 7 0.01 0.03
-11 11 7 -0.02 0.04
-11 11 7 -0.01 0.03
11 -11 7 -0.01 0.02
7 11 -11 0 0.03
-7 -11 -11 0 0.02
-7 -11 -11 -0.05 0.03
-7 -11 -11 -0.01 0.02
-7 -11 -11 -0.02 0.03
-7 -11 -11 -0.01 0.04
7 11 -11 -0.02 0.03
11 -11 7 -0.01 0.03
7 11 -11 0.02 0.03
7 11 -11 0.01 0.03
11 -11 7 0.07 0.04
11 -11 7 -0.01 0.02
11 7 -11 0.01 0.04
-7 11 11 0.03 0.05
11 7 -11 -0.03 0.02
-7 11 -11 -0.01 0.03
-11 11 -7 -0.03 0.02
-11 11 -7 0.03 0.03
-11 11 -7 -0.03 0.02
-7 -11 11 0 0.03
-7 -11 11 0.05 0.04
-11 -7 11 0.03 0.04
-11 -7 11 0 0.04
7 -11 -11 0.01 0.03
7 -11 -11 -0.02 0.04
-11 -11 7 -0.01 0.02
-11 -7 11 -0.06 0.04
-11 -11 7 -0.01 0.03
-11 -11 7 0.01 0.03
-11 -11 7 0 0.04
-11 11 -7 0.02 0.03
-11 11 -7 0 0.02
-11 -7 11 0 0.03
-7 -11 11 -0.01 0.04
-7 11 -11 0.01 0.03
-11 11 -7 0.01 0.03
-11 11 -7 -0.02 0.02
-11 -11 7 0.03 0.03
-7 -11 11 0.01 0.03
7 11 11 -0.01 0.03
7 11 11 0 0.03
7 11 11 -0.02 0.03
7 11 11 -0.01 0.03
7 11 11 0.02 0.03
7 -11 -11 0 0.03
-11 -11 7 0 0.03
7 11 11 -0.01 0.04
7 11 11 0.06 0.04
7 11 11 0.04 0.04
11 -11 -7 0.01 0.02
11 -11 -7 -0.02 0.03
11 -11 -7 0.02 0.03
11 -11 -7 0.02 0.04
11 -11 -7 0.01 0.02
-7 11 -11 -0.01 0.03
-7 11 -11 -0.01 0.02
-7 11 -11 0 0.04
-7 11 -11 -0.01 0.03
11 -7 -11 0 0.02
11 -7 -11 -0.01 0.02
11 -7 -11 -0.02 0.04
11 -7 -11 -0.01 0.02
11 -7 -11 -0.01 0.04
11 -7 -11 -0.01 0.04
11 -7 -11 -0.03 0.03
-11 7 -11 0 0.02
-11 7 -11 -0.06 0.02
-11 7 -11 0.01 0.03
-11 7 -11 -0.04 0.03
-11 7 -11 0 0.03
-11 7 -11 0 0.04
-11 7 -11 -0.03 0.03
-11 7 -11 -0.02 0.03
-11 7 -11 -0.01 0.03
7 11 11 -0.02 0.04
11 7 11 -0.01 0.02
11 7 11 0 0.03
11 7 11 -0.03 0.03
11 7 11 0.01 0.04
11 7 11 -0.02 0.04
11 7 11 -0.01 0.04
11 7 11 0 0.04
11 7 11 -0.03 0.03
-11 11 -7 -0.01 0.03
-11 11 -7 -0.02 0.03
-11 -7 11 -0.02 0.02
-11 -7 11 -0.02 0.02
-11 -7 11 0.01 0.04
11 11 7 -0.01 0.03
11 11 7 0.02 0.03
11 11 7 -0.03 0.02
11 11 7 -0.02 0.02
11 11 7 0.01 0.03
11 11 7 -0.01 0.04
11 11 7 0 0.03
11 11 7 0.02 0.04
11 11 7 0.03 0.03
-11 -11 -9 -0.02 0.03
-11 -11 -9 0.02 0.03
-11 -11 -9 -0.02 0.03
-11 -11 -9 0 0.02
-11 -11 -9 0 0.03
-11 -11 -9 0.01 0.02
-9 11 11 0.02 0.04
-9 11 11 0 0.03
-11 11 9 0.04 0.03
-11 11 9 0.01 0.04
-11 11 9 -0.04 0.03
-11 11 9 0.03 0.03
-11 -9 -11 -0.02 0.03
-11 -9 -11 0.02 0.02
-11 -9 -11 0 0.01
-11 -9 -11 -0.01 0.02
-11 -9 -11 0.02 0.03
-11 -9 -11 0.04 0.03
11 11 -9 0.03 0.03
9 11 -11 0.01 0.03
9 11 -11 -0.03 0.03
9 11 -11 0 0.04
9 11 -11 0.01 0.03
9 11 -11 -0.01 0.03
-9 -11 -11 0.02 0.03
11 -9 11 0.02 0.03
11 -9 11 0.01 0.02
11 -9 11 -0.01 0.03
11 -9 11 -0.02 0.02
11 -9 11 0.01 0.04
11 -9 11 -0.01 0.03
11 9 -11 0.03 0.03
11 9 -11 0 0.03
11 9 -11 0 0.02
-11 9 11 0.02 0.03
-11 9 11 0 0.03
-11 9 11 0 0.03
-11 9 11 -0.03 0.04
-11 9 11 0.01 0.04
-11 9 11 -0.03 0.03
11 -11 9 0 0.02
11 -11 9 0.02 0.04
11 -11 9 0 0.02
11 9 -11 0 0.05
11 11 -9 0.03 0.03
11 11 -9 0.01 0.02
11 11 -9 0 0.02
11 11 -9 -0.01 0.04
11 11 -9 0.01 0.03
9 -11 11 0 0.03
-11 11 9 0 0.03
-11 11 9 0.04 0.03
-9 11 11 0 0.03
-9 11 11 -0.03 0.03
-9 11 11 -0.04 0.03
-9 11 11 0.02 0.05
-9 -11 -11 0 0.03
9 -11 11 0 0.02
-9 -11 -11 -0.02 0.04
-9 -11 -11 -0.05 0.02
-9 -11 -11 0.02 0.03
-9 -11 -11 -0.01 0.05
-9 -11 -11 0.01 0.02
11 9 -11 -0.02 0.03
9 -11 11 -0.04 0.03
11 -11 9 -0.01 0.02
9 -11 11 -0.01 0.02
9 -11 11 -0.04 0.04
11 -11 9 0 0.04
9 11 -11 0 0.03
-9 -11 11 0.01 0.04
-9 -11 11 -0.01 0.05
-9 11 -11 -0.01 0.04
-9 11 -11 -0.02 0.03
-9 11 -11 0.01 0.03
-11 11 -9 0 0.03
-9 -11 11 -0.02 0.02
-11 -11 9 0.03 0.03
-11 -11 9 0.02 0.04
-11 -11 9 -0.01 0.04
-11 -11 9 0 0.02
-11 -11 9 0.02 0.03
-11 -11 9 -0.01 0.04
9 -11 -11 0 0.02
9 -11 -11 0.03 0.02
9 -11 -11 -0.04 0.03
9 -11 -11 0 0.04
9 -11 -11 0 0.03
-9 -11 11 0 0.02
-11 9 -11 0.02 0.02
-9 -11 11 -0.02 0.03
-9 -11 11 0 0.03
-11 11 -9 0 0.03
-9 11 -11 0 0.03
-11 -9 11 -0.03 0.02
-11 -9 11 0.04 0.04
-11 -9 11 -0.02 0.03
-11 -9 11 -0.01 0.04
-11 -9 11 -0.05 0.03
9 11 11 -0.01 0.03
9 11 11 -0.01 0.03
-11 -11 9 0.01 0.03
9 11 11 0.01 0.03
9 11 11 0.01 0.04
9 11 11 0.03 0.04
9 11 11 0.02 0.04
9 11 11 -0.02 0.03
11 -11 -9 0.01 0.02
11 -11 -9 -0.04 0.03
11 -11 -9 0.04 0.04
11 -11 -9 -0.02 0.04
11 -11 -9 0.01 0.03
-9 11 -11 0.02 0.03
-9 11 -11 -0.02 0.02
-11 11 -9 0.05 0.03
-11 11 -9 0.02 0.03
-11 11 -9 0.02 0.03
11 -9 -11 0.05 0.02
11 -9 -11 -0.03 0.02
11 -9 -11 0 0.03
11 -9 -11 0 0.04
11 -9 -11 0.01 0.03
-11 9 -11 0.01 0.03
-11 9 -11 0 0.03
-11 9 -11 -0.01 0.03
-11 9 -11 -0.01 0.03
-11 9 -11 0 0.04
-11 9 -11 -0.02 0.04
-11 9 -11 -0.01 0.03
-11 9 -11 0.05 0.03
-9 11 -11 -0.02 0.03
9 11 11 -0.01 0.03
11 9 11 0 0.02
11 9 11 0 0.03
11 9 11 -0.02 0.03
11 9 11 0.03 0.03
11 9 11 0 0.04
11 9 11 -0.04 0.04
11 9 11 0 0.03
-11 11 -9 0 0.02
-11 11 -9 -0.02 0.03
-11 11 -9 -0.02 0.03
-11 11 -9 0 0.03
-11 -9 11 0.01 0.02
11 11 9 -0.02 0.03
11 11 9 0.03 0.03
11 11 9 0.05 0.03
11 11 9 0.01 0.04
11 11 9 -0.03 0.04
11 11 9 0.03 0.04
11 11 9 0 0.03
-11 -11 -11 0.09 0.04
-11 -11 -11 0.05 0.03
-11 -11 -11 0.07 0.03
-11 -11 -11 0.06 0.04
-11 -11 -11 0.09 0.03
11 -11 11 0.07 0.03
11 -11 11 0.07 0.05
11 -11 11 0.06 0.03
11 11 -11 0.06 0.03
11 11 -11 0.02 0.03
11 11 -11 0.06 0.03
11 11 -11 0.08 0.05
11 11 -11 0.05 0.04
-11 11 11 0.11 0.04
-11 11 11 0.06 0.05
-11 11 11 0.05 0.05
11 -11 11 0.08 0.05
11 -11 11 0.05 0.02
11 -11 11 0.16 0.05
-11 11 11 0.11 0.04
-11 11 11 0.09 0.04
-11 11 11 0.05 0.04
-11 11 -11 0.11 0.04
-11 11 -11 0.03 0.04
-11 11 -11 0.1 0.04
-11 11 -11 0.08 0.04
-11 11 -11 0.06 0.04
-11 11 -11 0.07 0.03
11 -11 -11 0.05 0.02
11 -11 -11 0.09 0.03
11 -11 -11 0.06 0.03
11 -11 -11 0.03 0.04
11 -11 -11 0.09 0.05
11 -11 -11 0.07 0.04
11 -11 -11 0.1 0.04
-11 11 -11 0.06 0.03
-11 11 -11 0.01 0.04
-11 -11 11 0.06 0.03
-11 -11 11 0.05 0.03
-11 -11 11 0.08 0.04
-11 -11 11 0.05 0.03
-11 -11 11 0.03 0.03
-11 -11 11 0.04 0.03
-11 -11 11 0.09 0.05
-11 -11 11 0.09 0.04
11 11 11 0.06 0.03
11 11 11 0.04 0.04
11 11 11 0.07 0.04
11 11 11 0.09 0.04
11 11 11 0.06 0.05
11 11 11 0.09 0.05
11 11 11 0.02 0.03
-12 0 0 652.53 32.16
-12 0 0 665.66 32.32
-12 0 0 681.74 32.26
-12 0 0 660.92 32.22
-12 0 0 662.68 32.15
0 -12 0 674.95 32.15
0 0 -12 654.39 32.21
0 0 -12 673.55 32.47
0 0 -12 688.53 32.41
0 0 -12 668.1 32.31
0 0 -12 668.07 32.21
0 0 12 680.74 32.28
0 0 12 679.48 32.44
0 0 12 686.17 32.47
0 0 12 664.19 32.28
0 0 12 696.05 32.28
12 0 0 656.67 32.15
12 0 0 656.17 32.16
12 0 0 642.98 32.29
12 0 0 670.9 32.16
12 2 0 7.72 0.41
2 0 -12 8.09 0.48
2 0 -12 8.38 0.47
2 0 -12 7.77 0.44
2 0 12 8.54 0.44
2 0 12 8.35 0.48
2 0 12 7.77 0.48
2 0 12 8.08 0.46
2 0 12 8.27 0.44
12 -2 0 8.2 0.42
12 -2 0 8.25 0.44
12 -2 0 8.13 0.42
12 2 0 8.01 0.43
12 2 0 8.44 0.41
12 2 0 8.35 0.42
12 2 0 8.09 0.44
12 2 0 7.92 0.43
0 -12 2 8.31 0.42
0 -12 2 7.78 0.44
0 12 -2 8.32 0.4
0 12 2 7.71 0.41
0 12 2 7.68 0.41
2 0 -12 8.19 0.43
2 0 -12 8.05 0.48
-2 0 12 8.29 0.44
-2 0 12 8.67 0.49
-2 0 12 8.31 0.49
-2 0 12 8.28 0.47
-12 -2 0 8.42 0.42
-12 -2 0 8.04 0.44
-12 -2 0 8.46 0.43
-12 -2 0 8.3 0.42
-12 2 0 8.41 0.42
-12 2 0 8.23 0.41
-12 2 0 8.78 0.43
-12 2 0 8.72 0.43
-12 2 0 8.51 0.41
-2 0 -12 8.49 0.44
-2 0 -12 8.43 0.48
-2 0 -12 8.34 0.46
-2 0 -12 8.91 0.47
-2 0 -12 8.24 0.44
-2 0 12 8.68 0.44
0 -12 -2 7.51 0.41
0 -12 -4 83.27 3.97
0 -12 -4 90.27 3.97
-4 0 12 85.98 4.02
-4 0 12 80.87 4
-4 0 -12 80.81 4.02
-4 0 -12 86.52 4.02
-4 0 -12 85.31 4
-4 0 12 80.19 4.01
-4 0 12 80.11 3.99
-4 0 12 84.11 4.04
-4 0 12 86.92 4.05
12 -4 0 80.97 3.97
12 4 0 79.57 3.97
12 4 0 81.79 3.97
12 4 0 78.9 3.97
12 4 0 83.29 4
12 4 0 79.18 3.98
12 4 0 82.71 3.97
-12 -4 0 83.63 3.97
-12 4 0 79.43 3.97
-12 4 0 82.63 3.97
-12 4 0 84.9 4
-12 4 0 84.89 3.99
-12 4 0 86.12 3.98
-12 4 0 80.67 3.97
-4 0 -12 79.73 3.99
-4 0 -12 84.91 4.05
12 -4 0 80.19 4
0 12 4 88.11 3.98
0 12 4 84.54 3.98
0 12 4 83.99 3.98
4 0 -12 75.45 3.99
4 0 -12 77.84 3.99
4 0 -12 80.26 4.04
4 0 -12 81.83 4
4 0 12 79.27 3.99
4 0 12 82.55 4.04
4 0 12 82.15 4.02
4 0 12 77.5 3.99
12 -4 0 81.93 3.97
12 -4 0 83.04 3.97
0 12 -4 75.34 3.97
0 12 4 83.32 4
-12 -4 0 81.66 3.97
-12 -4 0 85.94 4
-12 -4 0 81.34 3.98
0 12 -4 84.31 3.97
0 12 -4 84.31 3.98
0 -12 4 83.43 4
0 -12 4 83.23 3.97
0 -12 -4 90.72 3.96
0 -12 -6 57.09 2.6
0 -12 -6 57.55 2.59
0 -12 -6 56.39 2.58
0 -12 -6 55.45 2.59
12 6 0 54.1 2.59
12 6 0 53.99 2.59
0 12 -6 51.36 2.6
0 12 6 54.23 2.61
0 12 6 53.83 2.58
0 12 6 56.82 2.62
0 12 6 55.64 2.61
0 12 6 55.74 2.61
6 0 -12 53.9 2.61
6 0 -12 50.05 2.6
6 0 -12 50.86 2.6
6 0 -12 52.54 2.66
12 6 0 54.19 2.59
12 6 0 50.64 2.59
12 6 0 52.92 2.61
-6 0 12 54.98 2.65
-6 0 12 53.58 2.64
-6 0 12 54.11 2.62
0 -12 6 52.19 2.59
0 -12 6 51.36 2.61
0 -12 6 56.66 2.58
12 6 0 52.8 2.6
12 6 0 54.81 2.59
0 12 -6 51.63 2.61
-12 -6 0 53.27 2.59
6 0 12 52.58 2.62
6 0 12 53.67 2.61
6 0 12 52.66 2.65
6 0 12 53.62 2.63
6 0 12 52.07 2.61
12 -6 0 54.66 2.59
12 -6 0 52.03 2.61
12 -6 0 53.07 2.59
-12 6 0 53.34 2.61
-12 6 0 51.05 2.6
-12 6 0 52.36 2.6
-12 6 0 54.37 2.59
0 -12 6 51.63 2.58
0 12 -6 50.29 2.6
-6 0 -12 53.47 2.67
0 12 -6 54.99 2.6
-6 0 -12 54.19 2.67
-6 0 -12 56.81 2.64
-12 6 0 54.14 2.59
-6 0 12 52.08 2.61
-6 0 12 52.67 2.6
-12 -6 0 54.91 2.59
-12 -6 0 53.38 2.62
-6 0 -12 55.59 2.62
-6 0 -12 53.33 2.61
-12 6 0 53.31 2.59
-12 -6 0 54.5 2.59
6 0 -12 53.08 2.62
-12 -6 0 54.25 2.6
12 -8 0 29.24 1.45
12 8 0 27.79 1.43
12 -8 0 29.27 1.43
12 8 0 28.56 1.43
12 8 0 29.41 1.45
12 8 0 29.57 1.44
12 8 0 29.8 1.43
-8 0 -12 29.4 1.51
-12 -8 0 30.15 1.43
0 -12 -8 30.15 1.45
-12 8 0 30.15 1.43
-12 8 0 29.51 1.42
-12 8 0 29.78 1.43
12 8 0 28.87 1.43
8 0 -12 28.37 1.46
8 0 12 29.62 1.46
8 0 12 28.15 1.45
8 0 12 29.07 1.49
12 -8 0 29.14 1.45
12 8 0 29.12 1.43
8 0 12 29.75 1.45
0 12 -8 29.55 1.45
0 12 8 28.91 1.45
0 12 8 27.93 1.44
0 12 8 27.45 1.44
8 0 12 30.44 1.47
0 12 8 30.59 1.46
12 -8 0 30.61 1.43
8 0 -12 28.26 1.44
8 0 -12 28.61 1.5
-8 0 -12 30.5 1.47
-8 0 -12 28.71 1.45
-8 0 12 27.99 1.45
-8 0 12 28.79 1.44
-8 0 12 31.14 1.5
-8 0 12 27.75 1.48
-8 0 12 29.17 1.46
0 12 8 28.85 1.47
0 12 8 29.37 1.45
0 -12 -8 29.76 1.45
8 0 -12 28.81 1.45
0 -12 8 28.79 1.43
0 -12 8 30.28 1.46
0 -12 8 28.92 1.42
0 -12 8 30.65 1.44
0 -12 8 31.13 1.44
0 12 -8 28.51 1.43
0 12 -8 29.84 1.43
0 12 -8 29.03 1.46
0 12 -8 29.52 1.46
0 12 -8 30.52 1.45
-12 8 0 30.59 1.44
-12 -8 0 29.07 1.46
-8 0 -12 28.98 1.45
-12 -8 0 30.7 1.46
0 -12 -8 27.61 1.42
-12 8 0 28.96 1.42
-8 0 -12 29.18 1.46
-12 -8 0 29.37 1.43
-12 -8 0 29.6 1.43
0 -12 -8 28.47 1.43
-12 8 0 29.68 1.45
-8 0 -12 31.53 1.47
-12 8 0 30 1.44
-10 0 -12 7.11 0.43
-10 0 -12 6.89 0.39
-10 0 -12 6.5 0.36
-12 10 0 6.92 0.36
12 10 0 6.22 0.34
-12 10 0 6.77 0.35
-12 10 0 6.41 0.35
12 10 0 6.46 0.36
-10 0 -12 7.23 0.38
10 0 -12 6.73 0.42
10 0 -12 6.62 0.37
10 0 12 6.62 0.39
10 0 12 6.74 0.38
10 0 12 6.31 0.37
10 0 12 6.53 0.4
10 0 12 6.97 0.39
10 0 12 6.38 0.36
12 -10 0 6.41 0.36
12 10 0 6.48 0.34
12 10 0 6.52 0.37
12 -10 0 6.66 0.36
12 10 0 6.9 0.34
12 10 0 6.13 0.34
12 10 0 6.39 0.34
0 12 10 6.6 0.36
0 12 10 6.83 0.4
0 12 10 6.39 0.38
-10 0 -12 7.03 0.38
10 0 -12 6.55 0.36
10 0 -12 6.91 0.36
10 0 -12 6.41 0.35
-10 0 -12 6.72 0.37
0 12 10 6.75 0.36
-12 -10 0 6.8 0.36
-10 0 12 6.25 0.36
-10 0 12 6.74 0.36
-10 0 12 6.23 0.35
-10 0 12 7.76 0.41
-10 0 12 7 0.4
-10 0 12 6.39 0.37
0 -12 -10 6.45 0.34
0 -12 -10 6.41 0.35
0 -12 -10 6.97 0.37
0 -12 -10 7.14 0.38
0 -12 10 6.9 0.35
0 -12 10 6.63 0.37
0 -12 10 6.74 0.34
0 -12 10 6.85 0.36
0 -12 10 6.83 0.37
0 12 -10 6.53 0.35
0 12 -10 7.01 0.36
0 12 -10 6.74 0.35
0 12 -10 7.01 0.36
0 12 -10 6.59 0.39
0 12 -10 6.9 0.39
0 12 -10 6.76 0.37
0 12 -10 6.89 0.38
-12 -10 0 6.78 0.35
-12 -10 0 6.46 0.34
0 12 10 6.72 0.38
12 -10 0 6.75 0.37
12 -10 0 6.5 0.34
-12 -10 0 6.44 0.34
12 -10 0 6.21 0.36
0 12 10 6.21 0.36
0 12 10 6.41 0.36
-12 10 0 6.39 0.34
-12 10 0 6.81 0.35
-12 10 0 6.69 0.34
-12 -10 0 6.34 0.35
-12 10 0 6.77 0.34
0 2 -12 8.27 0.45
12 0 -2 7.98 0.44
12 0 -2 8.53 0.41
12 0 2 8.06 0.43
12 0 2 8.34 0.41
0 -2 12 8.62 0.48
0 -2 12 8.07 0.45
0 -2 12 8.31 0.43
0 2 -12 8.3 0.43
0 2 -12 8.7 0.44
12 0 2 8.06 0.41
-12 0 -2 7.95 0.41
0 -2 12 7.93 0.43
0 -2 12 8.6 0.47
2 12 0 8.5 0.4
0 2 12 7.46 0.43
12 0 -2 8.32 0.41
-12 0 2 8.49 0.42
-12 0 2 8.1 0.41
-12 0 2 8.33 0.43
0 2 -12 8.41 0.46
2 12 0 8.29 0.4
0 2 12 7.57 0.47
0 2 12 7.48 0.45
0 2 12 7.23 0.43
2 -12 0 8.69 0.41
2 -12 0 7.76 0.43
-12 0 -2 7.82 0.42
-12 0 -2 7.9 0.41
-12 0 -2 8.25 0.44
-12 0 -2 7.59 0.43
0 2 -12 8.7 0.43
0 2 -12 8.02 0.47
-12 0 2 8.56 0.43
-12 0 2 8.06 0.41
-2 -12 0 8.26 0.41
0 2 -12 8.32 0.43
0 2 12 7.33 0.43
0 -2 -12 7.53 0.45
0 -2 -12 7.13 0.43
12 0 2 7.69 0.41
0 -2 -12 7.37 0.42
0 -2 -12 7.72 0.47
12 0 -2 8.03 0.41
-2 -2 -12 19.25 0.99
-12 2 2 19.65 0.92
-12 2 2 19.19 0.92
2 2 -12 17.3 0.94
-2 2 12 18.22 0.93
2 12 -2 17.94 0.9
12 -2 2 19.15 0.92
12 -2 2 19.15 0.92
12 -2 2 18.66 0.94
12 -2 2 18.25 0.91
12 2 -2 18.49 0.92
12 2 -2 18.72 0.91
12 2 -2 18.49 0.91
12 2 -2 18.79 0.94
12 2 -2 18.88 0.93
12 2 -2 18.38 0.92
2 -2 12 17.88 0.93
2 2 -12 17.43 0.93
2 -12 2 17.44 0.94
2 12 -2 18.33 0.9
2 -2 12 17.34 0.93
2 -2 12 18.54 0.98
2 -2 12 17.57 0.97
-2 2 12 18.21 0.94
-2 -2 -12 18.74 0.96
2 2 -12 17.78 0.98
2 2 -12 17.9 0.96
2 2 -12 18.51 0.96
-12 2 2 19.06 0.92
-2 -2 -12 18.6 0.94
-2 -12 -2 18.57 0.92
-12 -2 -2 19.54 0.92
-2 12 2 18.99 0.91
2 2 -12 18.06 0.94
2 -12 2 18.26 0.91
-2 -2 -12 18.05 0.94
-12 -2 -2 20.36 0.95
-2 2 12 18.37 0.99
-2 2 12 18.87 0.96
-2 2 12 18.03 0.94
-12 -2 -2 19.07 0.92
2 -2 12 17.66 0.96
-12 -2 -2 20.56 0.93
-12 2 2 20.13 0.93
-2 -2 12 18.95 0.98
12 2 2 20.05 0.92
-2 -2 12 17.55 0.93
2 12 2 18.78 0.9
2 12 2 18.42 0.91
12 2 2 19.82 0.93
-2 -12 2 18.1 0.92
12 -2 -2 19.6 0.91
2 2 12 18.23 0.98
-2 12 -2 18.86 0.9
-12 2 -2 18.04 0.93
-2 2 -12 17.37 0.96
-2 2 -12 18.53 0.96
-2 -2 12 18.98 0.99
12 2 2 20.42 0.92
-2 12 -2 18.16 0.9
12 2 2 19.38 0.94
2 -12 -2 18.96 0.91
-12 -2 2 18.77 0.93
-12 -2 2 18.4 0.92
-12 2 -2 18.54 0.92
2 12 2 19.27 0.92
2 12 2 18.87 0.91
-12 2 -2 19.37 0.93
2 2 12 18.65 0.94
2 2 12 18.98 0.94
12 2 2 18.84 0.92
2 2 12 17.46 0.98
12 2 2 18.97 0.93
12 2 2 18.49 0.92
-2 2 -12 18.33 0.94
2 -2 -12 18.02 0.93
-2 -2 12 18.75 0.96
-2 -2 12 17.3 0.94
-2 2 -12 17.36 0.94
-2 2 -12 19.1 0.94
-12 -2 2 19.06 0.92
12 -2 -2 20.17 0.92
2 -2 -12 17.96 0.96
2 2 12 18.84 0.96
2 2 12 19.44 0.97
2 2 12 19.54 0.94
-12 2 -2 18.92 0.92
-12 -2 2 19.31 0.94
12 -2 -2 18.6 0.92
12 -2 -2 19.35 0.95
-12 4 2 3.5 0.2
2 -12 4 3.54 0.22
12 -4 2 3.55 0.2
-4 2 12 3.23 0.26
-4 2 12 3.53 0.24
4 -2 12 3.85 0.22
4 -2 12 4.22 0.27
-4 -2 -12 3.4 0.24
2 12 -4 3.39 0.19
12 4 -2 3.69 0.2
12 4 -2 3.65 0.22
12 4 -2 3.66 0.21
12 -4 2 3.51 0.2
-4 2 12 3.04 0.21
-12 -4 -2 3.47 0.2
-12 -4 -2 3.45 0.23
4 2 -12 3.89 0.22
4 2 -12 3.84 0.27
4 2 -12 4.29 0.25
4 2 -12 4.24 0.23
-2 -12 -4 3.64 0.2
-2 -12 -4 3.84 0.19
-2 -12 -4 3.71 0.2
4 -2 12 3.85 0.24
4 -2 12 4.13 0.22
4 2 -12 3.89 0.22
12 4 -2 3.8 0.2
-4 -2 -12 3.21 0.26
-4 2 12 2.98 0.21
-2 12 4 3.77 0.22
-2 12 4 3.85 0.21
12 4 -2 3.7 0.2
2 -12 4 3.49 0.2
-4 2 12 3.11 0.22
4 -2 12 3.9 0.26
-4 -2 -12 3.53 0.22
12 -4 2 3.75 0.2
2 12 -4 3.58 0.19
-12 -4 -2 3.43 0.21
-12 4 2 3.39 0.2
-12 4 2 3.55 0.2
-12 4 2 3.64 0.22
-12 4 2 3.42 0.21
12 4 -2 3.65 0.2
-12 4 -2 3.76 0.2
12 4 2 3.64 0.2
-12 4 -2 3.9 0.2
-12 -4 2 3.63 0.21
-12 -4 2 4.06 0.2
12 -4 -2 3.45 0.19
-2 12 -4 3.56 0.19
2 -12 -4 3.88 0.2
2 -12 -4 3.9 0.19
2 -12 -4 3.95 0.18
-4 -2 12 4.02 0.26
12 -4 -2 3.79 0.23
2 12 4 3.73 0.2
2 12 4 3.78 0.21
12 4 2 3.39 0.22
4 2 12 3.52 0.23
4 2 12 3.49 0.22
4 2 12 3.39 0.25
-2 -12 4 3.39 0.2
-2 -12 4 3.75 0.18
-2 -12 4 3.48 0.19
-2 12 -4 3.42 0.2
-4 2 -12 4.14 0.23
-4 -2 12 4.19 0.27
-12 4 -2 3.67 0.22
-12 4 -2 3.72 0.22
-12 4 -2 3.73 0.21
-12 4 -2 3.51 0.2
4 -2 -12 3.37 0.22
4 -2 -12 3.1 0.21
4 -2 -12 3.5 0.26
-4 -2 12 3.9 0.21
12 4 2 3.54 0.21
4 2 12 3.49 0.24
4 2 12 3.41 0.22
-12 -4 2 3.82 0.2
-12 -4 2 4 0.23
-2 12 -4 3.42 0.2
-2 12 -4 3.62 0.2
12 -4 -2 3.41 0.2
-4 -2 12 4.17 0.23
12 -4 -2 3.75 0.2
12 4 2 3.15 0.2
2 12 4 3.91 0.19
2 12 4 4.02 0.22
12 4 2 3.48 0.21
-4 2 -12 4.27 0.25
-4 2 -12 4.39 0.25
-4 2 -12 4.38 0.23
-4 2 -12 3.8 0.23
-4 2 -12 4.73 0.23
12 4 2 3.68 0.2
2 12 4 3.82 0.18
-4 -2 12 4.27 0.25
2 -12 6 9.9 0.47
-2 -12 -6 9.85 0.48
-6 2 12 10.24 0.51
-12 -6 -2 10.18 0.52
2 -12 6 10.23 0.47
12 6 -2 10.35 0.51
6 2 -12 11.15 0.52
6 2 -12 9.5 0.5
-6 2 12 9.52 0.53
12 6 -2 9.91 0.48
6 -2 12 10.21 0.5
2 -12 6 10.47 0.51
6 -2 12 10.26 0.54
6 -2 12 10.28 0.52
-12 6 2 10.2 0.5
-12 6 2 9.79 0.49
-12 6 2 10.18 0.48
2 12 -6 10.19 0.5
2 12 -6 10.41 0.48
-6 -2 -12 9.75 0.49
-12 -6 -2 10.07 0.48
-12 -6 -2 10.21 0.47
-6 2 12 10.32 0.5
-6 2 12 10.2 0.5
12 6 -2 9.88 0.49
12 6 -2 10.53 0.48
12 -6 2 10.33 0.48
12 -6 2 10.22 0.5
6 -2 12 10.32 0.5
-6 -2 -12 10.22 0.5
-6 -2 -12 9.86 0.55
-6 -2 -12 10.51 0.51
-2 -12 -6 9.97 0.48
6 2 -12 10.02 0.5
6 2 -12 9.74 0.49
6 2 -12 10.24 0.49
6 2 -12 10.57 0.56
2 -12 6 9.91 0.48
12 -6 2 10.62 0.48
-2 -12 -6 9.63 0.49
-2 12 6 10.03 0.5
2 12 -6 10.02 0.47
2 12 -6 9.59 0.49
12 6 -2 10.78 0.48
12 6 -2 10.44 0.48
-2 -12 -6 9.69 0.46
-2 12 6 9.8 0.49
12 6 -2 10.41 0.48
-12 6 2 9.84 0.48
-6 -2 -12 9.82 0.52
-12 6 2 10.02 0.47
-12 6 -2 8.91 0.48
6 2 12 8.81 0.52
6 2 12 8.91 0.5
6 2 12 8.97 0.54
6 2 12 9.46 0.51
12 6 2 8.9 0.48
-6 2 -12 8.9 0.5
-2 -12 6 9.15 0.48
-6 -2 12 9.16 0.5
-2 -12 6 9.12 0.47
-2 -12 6 9.19 0.48
-2 12 -6 8.79 0.49
-2 12 -6 9 0.49
12 6 2 8.75 0.5
12 6 2 8.87 0.49
12 6 2 8.58 0.47
2 12 6 8.6 0.49
-12 -6 2 8.84 0.48
-12 -6 2 9.27 0.47
-2 12 -6 9.05 0.48
-6 2 -12 9.18 0.5
-2 -12 6 9.16 0.5
2 -12 -6 8.94 0.47
2 -12 -6 8.47 0.46
2 -12 -6 8.65 0.48
2 -12 -6 8.74 0.47
-12 6 -2 9.13 0.49
-12 6 -2 9.19 0.47
-12 -6 2 8.76 0.5
12 6 2 9.06 0.48
2 12 6 8.8 0.49
2 12 6 9.13 0.49
-12 6 -2 9.05 0.47
-12 6 -2 8.62 0.5
-12 6 -2 8.49 0.49
-6 2 -12 8.42 0.49
-6 2 -12 8.85 0.5
-6 -2 12 8.95 0.53
-6 -2 12 9.3 0.55
-6 -2 12 8.85 0.52
2 12 6 8.93 0.47
2 12 6 9.15 0.51
-2 12 -6 8.94 0.48
12 6 2 8.81 0.48
6 2 12 8.76 0.49
12 6 2 8.8 0.47
12 6 2 8.75 0.49
6 -2 -12 8.53 0.5
6 -2 -12 8.7 0.49
6 -2 -12 8.91 0.49
6 -2 -12 9.19 0.55
-12 -6 2 8.6 0.49
-12 -6 2 9.28 0.48
-6 -2 12 8.76 0.49
12 -6 -2 8.51 0.48
12 -6 -2 8.85 0.51
12 -6 -2 9.01 0.47
-6 2 -12 9.12 0.52
-6 2 -12 9.22 0.52
-8 -2 -12 4.99 0.27
2 12 -8 4.32 0.26
-8 -2 -12 4.58 0.33
-8 -2 -12 4.7 0.28
-12 -8 -2 5.66 0.33
-8 -2 -12 4.52 0.28
-12 -8 -2 4.71 0.25
2 12 -8 4.69 0.26
2 12 -8 4.57 0.26
2 12 -8 4.95 0.29
-8 -2 -12 4.99 0.3
-12 -8 -2 4.78 0.26
-2 12 8 5.23 0.28
-2 12 8 4.93 0.27
-2 12 8 4.7 0.27
-2 12 8 5.58 0.31
8 -2 12 5.01 0.28
8 -2 12 4.94 0.31
-8 2 12 4.39 0.27
2 12 -8 5.16 0.29
8 2 -12 4.61 0.28
12 -8 2 4.6 0.27
12 -8 2 4.75 0.25
12 -8 2 5.11 0.27
12 8 -2 4.84 0.26
12 8 -2 4.58 0.26
2 12 -8 4.57 0.27
2 -12 8 4.75 0.26
-12 8 2 4.66 0.26
8 -2 12 4.72 0.29
8 -2 12 4.68 0.27
8 2 -12 4.87 0.27
8 2 -12 4.72 0.27
8 2 -12 4.62 0.27
8 2 -12 4.99 0.33
-12 8 2 5.04 0.26
12 8 -2 4.85 0.28
12 8 -2 4.72 0.27
-12 -8 -2 4.76 0.25
-12 -8 -2 5.75 0.33
-12 8 2 4.81 0.28
-12 8 2 4.75 0.27
-12 8 2 4.62 0.25
12 8 -2 5.03 0.26
8 2 -12 4.66 0.29
-8 2 12 4.63 0.27
-12 8 2 4.59 0.25
2 -12 8 4.96 0.25
2 -12 8 4.66 0.27
-8 2 12 4.71 0.28
-2 -12 -8 4.98 0.26
-2 -12 -8 5.11 0.25
-2 -12 -8 5.08 0.27
-2 -12 -8 5.22 0.29
-8 2 12 4.56 0.3
2 -12 8 4.59 0.26
-8 2 12 4.37 0.28
2 -12 8 4.78 0.29
12 8 -2 4.58 0.25
12 8 -2 4.35 0.25
-2 12 8 5.21 0.29
2 12 8 5.44 0.31
-12 -8 2 5.16 0.28
-2 12 -8 4.55 0.27
12 -8 -2 4.97 0.28
-12 8 -2 4.95 0.26
2 -12 -8 5.11 0.26
2 -12 -8 5.46 0.28
2 -12 -8 5.48 0.28
2 12 8 5.24 0.28
12 -8 -2 4.78 0.26
-2 12 -8 5.18 0.29
8 -2 -12 4.41 0.27
-8 2 -12 4.96 0.29
-2 -12 8 5.39 0.26
-2 -12 8 5.25 0.28
8 2 12 4.43 0.28
8 2 12 4.83 0.29
8 2 12 4.51 0.28
8 2 12 5.09 0.32
8 2 12 4.98 0.3
8 2 12 4.94 0.28
12 -8 -2 4.72 0.25
-12 8 -2 4.66 0.26
-12 8 -2 4.75 0.25
-12 8 -2 4.99 0.26
-12 8 -2 5.01 0.28
-12 8 -2 4.84 0.27
-2 12 -8 4.69 0.29
8 -2 -12 5 0.27
8 -2 -12 4.6 0.32
8 -2 -12 4.8 0.28
2 12 8 5.28 0.29
-2 12 -8 4.97 0.25
2 12 8 5.31 0.26
12 -8 -2 5.02 0.29
-2 -12 8 4.93 0.25
12 8 2 4.54 0.26
12 8 2 4.42 0.26
2 12 8 4.91 0.27
-2 12 -8 4.83 0.26
-8 2 -12 4.89 0.29
-2 12 -8 5.1 0.28
-2 12 -8 5.1 0.28
2 12 8 5.13 0.27
2 12 8 5.42 0.26
-2 -12 8 4.86 0.26
-8 -2 12 4.62 0.27
-8 -2 12 5.28 0.31
-8 -2 12 4.74 0.3
-8 -2 12 4.68 0.28
-8 -2 12 4.65 0.27
-12 -8 2 4.74 0.26
-12 -8 2 4.8 0.26
2 12 8 5.09 0.28
-12 -8 2 5.04 0.26
-2 -12 8 5.2 0.29
-8 2 -12 5.19 0.3
-8 2 -12 4.78 0.28
12 8 2 4.67 0.27
-12 -8 2 4.76 0.28
-8 2 -12 4.8 0.3
-8 2 -12 4.6 0.28
12 8 2 4.98 0.27
-12 8 -2 4.78 0.27
-12 8 -2 5.11 0.25
12 8 2 4.64 0.26
12 8 2 4.69 0.26
12 8 2 4.79 0.28
12 8 2 4.78 0.26
-12 -10 -2 8.99 0.45
-2 -12 -10 7.86 0.43
-12 -10 -2 8.32 0.44
2 -12 10 8.24 0.43
-12 -10 -2 8.13 0.43
2 -12 10 7.95 0.42
2 -12 10 9.08 0.45
2 -12 10 8.54 0.45
-12 -10 -2 8.34 0.43
2 12 -10 8.6 0.44
2 12 -10 8.08 0.47
2 12 -10 8.98 0.48
2 12 -10 8.5 0.46
-2 -12 -10 8.89 0.46
-2 -12 -10 8.19 0.47
-10 -2 -12 7.9 0.5
-10 -2 -12 8.57 0.47
2 -12 10 8.25 0.46
12 10 -2 8.17 0.43
12 10 -2 7.92 0.42
12 10 -2 8.19 0.43
12 10 -2 8.61 0.46
12 10 -2 7.9 0.44
12 10 -2 8.39 0.43
-10 -2 -12 8 0.45
-2 12 10 7.89 0.45
10 -2 12 8.26 0.48
-2 12 10 8.01 0.44
-10 -2 -12 7.8 0.44
-12 10 2 8.51 0.43
-10 -2 -12 8.44 0.46
10 -2 12 8.31 0.47
-12 -10 -2 8.11 0.44
-10 2 12 8.08 0.45
-10 2 12 7.88 0.44
-10 2 12 8.61 0.48
-10 2 12 8.37 0.46
-2 12 10 7.73 0.44
2 12 -10 8.16 0.44
2 12 -10 7.81 0.44
-2 12 10 8.41 0.48
-2 12 10 8.09 0.48
-2 12 10 8.15 0.46
-2 12 10 7.3 0.44
10 -2 12 8.38 0.44
10 2 -12 7.93 0.44
10 2 -12 8.06 0.44
-12 10 2 7.99 0.43
-12 10 2 8.55 0.43
10 2 -12 7.88 0.5
10 2 -12 8.18 0.46
-12 10 2 8.09 0.44
12 -10 2 8.71 0.44
12 10 -2 7.68 0.42
12 -10 2 8.97 0.45
10 -2 12 8.05 0.46
10 -2 12 8.18 0.45
10 2 -12 8.31 0.44
12 -10 2 8.58 0.43
-10 2 12 8.26 0.44
-12 10 2 8.52 0.43
-12 10 2 8.82 0.45
12 -10 2 8.19 0.45
-2 -12 -10 7.97 0.43
10 2 12 9.11 0.5
-10 2 -12 8.6 0.48
-10 2 -12 8.63 0.47
2 -12 -10 8.03 0.46
12 -10 -2 8.62 0.42
-10 -2 12 8.9 0.49
-10 -2 12 9 0.49
-10 -2 12 8.73 0.46
12 10 2 8.02 0.43
12 10 2 8.36 0.43
10 2 12 8.48 0.45
12 10 2 8.84 0.43
12 10 2 8.55 0.46
12 10 2 8.57 0.45
10 2 12 8.99 0.48
-10 2 -12 9 0.47
-12 -10 2 9.06 0.43
-12 10 -2 8.43 0.43
-12 10 -2 8.38 0.42
-12 10 -2 8.99 0.43
-10 2 -12 8.59 0.45
2 -12 -10 9.36 0.46
-12 -10 2 8.34 0.44
-12 -10 2 8.47 0.43
-12 -10 2 9.46 0.46
-12 10 -2 9.32 0.44
12 -10 -2 8.47 0.43
12 -10 -2 9.38 0.44
10 2 12 8.15 0.46
10 2 12 7.61 0.46
10 2 12 8.01 0.45
-10 2 -12 8.31 0.46
-2 12 -10 9.25 0.48
-2 12 -10 8.29 0.46
-2 12 -10 8.54 0.46
2 12 10 8.16 0.46
2 12 10 8.17 0.47
10 -2 -12 8.81 0.44
10 -2 -12 8.16 0.44
10 -2 -12 8.64 0.51
12 10 2 8 0.43
10 -2 -12 8.04 0.46
12 10 2 8.83 0.43
-10 -2 12 8.12 0.44
-2 12 -10 8.35 0.44
-2 12 -10 8.41 0.44
-12 -10 2 8.51 0.43
-2 12 -10 8.77 0.44
12 -10 -2 8.66 0.45
12 -10 -2 9.2 0.46
-12 10 -2 8.8 0.45
-12 10 -2 8.61 0.44
2 12 10 8.75 0.45
2 12 10 8.41 0.45
2 12 10 7.95 0.44
2 12 10 8.48 0.44
2 12 10 8.16 0.48
-2 -12 10 8.44 0.45
-2 -12 10 8.83 0.43
-10 2 -12 8.32 0.45
-2 -12 10 9.12 0.45
-2 12 -10 8.67 0.48
-2 -12 10 7.94 0.43
-12 10 -2 8.83 0.44
-10 -2 12 8.65 0.46
-10 -2 12 8.28 0.44
-2 12 -10 8.71 0.44
-2 -12 10 8.81 0.46
0 -4 12 78.19 3.99
0 4 -12 82.43 4
0 4 -12 81.31 3.99
0 4 -12 84.07 4.04
4 -12 0 84.19 3.96
12 0 4 79.69 3.97
12 0 -4 85.02 4.01
12 0 -4 80.18 3.98
0 -4 12 80.63 4.01
12 0 4 77.86 3.97
4 -12 0 81.3 3.99
4 12 0 79.18 3.96
0 4 12 82.17 4.02
0 4 12 87.45 4.02
0 4 12 82.81 3.99
0 4 12 88.96 4.05
0 -4 -12 85.44 4.02
0 -4 -12 86.2 3.99
0 4 -12 84.76 4.01
0 4 -12 85.95 4.02
0 4 -12 83.72 3.99
0 4 -12 84.61 4.04
12 0 4 78.37 3.97
0 4 12 76.03 3.99
0 4 12 81.04 3.99
4 12 0 84.56 4.02
4 12 0 85.33 3.97
12 0 -4 82.66 3.97
0 -4 12 83.76 4.03
12 0 -4 81.47 3.97
-12 0 -4 76.47 3.98
-12 0 -4 81.7 3.98
-12 0 -4 82.37 4.01
-12 0 -4 82.42 3.99
-12 0 -4 83.09 3.98
-12 0 -4 78.69 3.97
-12 0 4 78.76 3.97
-12 0 4 80.41 3.97
-12 0 4 85.3 4
-12 0 4 81.69 3.99
-12 0 4 82.14 3.97
-4 -12 0 89.43 3.97
-4 -12 0 89.35 3.96
-4 12 0 81.44 3.99
-4 12 0 84.54 3.96
-4 12 0 86.31 3.98
-4 12 0 82.67 3.97
0 -4 -12 81.36 3.99
12 0 4 83.18 3.98
0 -4 12 77.64 3.98
0 -4 12 82.44 4.03
0 4 12 80.67 4.04
12 0 4 83.76 4
0 4 -12 79.23 3.99
-2 4 12 3.35 0.24
-2 4 12 3.59 0.26
2 4 -12 3.76 0.25
2 4 -12 3.45 0.22
-12 -2 -4 3.44 0.2
4 -12 2 3.87 0.19
12 2 -4 3.48 0.2
12 2 -4 3.66 0.2
-4 12 2 3.34 0.22
-4 12 2 3.29 0.2
-4 12 2 3.4 0.19
-2 4 12 3.47 0.22
-2 4 12 3.3 0.21
-2 4 12 3.97 0.27
4 12 -2 3.8 0.19
12 -2 4 3.83 0.21
12 -2 4 4.03 0.22
-2 4 12 3.53 0.22
4 12 -2 4.07 0.2
12 2 -4 3.5 0.2
12 2 -4 3.8 0.23
12 2 -4 3.67 0.21
-12 -2 -4 3.7 0.21
-12 -2 -4 3.56 0.2
2 4 -12 3.19 0.25
2 4 -12 3.48 0.26
2 4 -12 3.5 0.24
12 -2 4 3.77 0.2
-12 2 4 3.24 0.19
12 -2 4 3.82 0.21
12 -2 4 3.71 0.2
2 -4 12 3.34 0.21
-2 -4 -12 3.55 0.21
-2 -4 -12 3.72 0.26
-2 -4 -12 3.79 0.24
-2 -4 -12 3.83 0.22
-12 2 4 3.56 0.22
-12 2 4 3.43 0.2
-4 -12 -2 3.12 0.2
-4 -12 -2 3.43 0.2
-4 -12 -2 3.59 0.19
2 -4 12 3.6 0.21
2 4 -12 3.38 0.22
2 4 -12 3.13 0.21
-12 -2 -4 3.55 0.24
4 -12 2 3.79 0.23
2 -4 12 3.63 0.25
12 2 -4 3.37 0.2
2 -4 12 3.36 0.25
-12 2 4 3.7 0.2
2 -4 12 2.92 0.23
-2 -4 12 3.52 0.24
-12 2 -4 3.91 0.21
-12 2 -4 3.7 0.2
4 -12 -2 3.39 0.22
-2 4 -12 3.65 0.22
-12 2 -4 3.99 0.21
-12 -2 4 3.46 0.2
-4 12 -2 4.15 0.19
4 12 2 3.49 0.18
4 12 2 3.48 0.21
4 12 2 3.62 0.19
4 12 2 3.29 0.2
12 -2 -4 3.76 0.19
12 -2 -4 3.74 0.2
12 -2 -4 3.54 0.23
12 -2 -4 3.57 0.21
-4 -12 2 4.38 0.2
12 2 4 3.33 0.23
12 2 4 3.61 0.2
-2 4 -12 3.6 0.26
4 -12 -2 3.51 0.19
-2 4 -12 3.55 0.24
2 4 12 3.5 0.22
-2 4 -12 3.5 0.22
2 4 12 3.95 0.27
2 4 12 3.79 0.24
12 2 4 3.63 0.21
12 2 4 3.69 0.2
12 2 4 3.55 0.2
12 2 4 3.52 0.22
12 2 4 3.71 0.21
-12 2 -4 3.6 0.22
-12 2 -4 3.96 0.21
-12 2 -4 3.94 0.2
2 -4 -12 3.84 0.21
4 12 2 3.69 0.18
-2 -4 12 3.39 0.21
-2 -4 12 3.33 0.24
-2 -4 12 3.47 0.25
-12 -2 4 3.5 0.2
-2 -4 12 3.76 0.2
-2 -4 12 3.56 0.22
-4 -12 2 4 0.19
-12 -2 4 3.91 0.22
-2 4 -12 3.48 0.22
-4 12 -2 4.07 0.19
-2 4 -12 3.24 0.23
2 -4 -12 3.85 0.25
2 -4 -12 3.8 0.22
-2 4 -12 3.49 0.21
2 4 12 3.81 0.22
-4 -12 2 4.05 0.2
2 4 12 3.6 0.24
2 4 12 3.79 0.22
12 4 -4 188.95 9.35
-4 4 12 181.7 9.28
4 -4 12 187.13 9.28
12 4 -4 186.1 9.34
12 -4 4 187.04 9.43
-12 -4 -4 201.46 9.34
-12 4 4 197.11 9.35
-12 4 4 194.15 9.34
-12 4 4 197.75 9.42
-12 4 4 183.1 9.37
-4 4 12 193.41 9.31
-4 -4 -12 196.47 9.28
12 -4 4 187.46 9.32
12 -4 4 177.22 9.3
-4 -12 -4 200.06 9.34
-4 4 12 198.44 9.33
-4 4 12 193.36 9.33
-4 12 4 193.63 9.35
-12 -4 -4 192.78 9.27
4 12 -4 205.2 9.28
4 12 -4 192.46 9.35
-12 4 4 199.12 9.35
-4 -12 -4 195.32 9.28
-4 -12 -4 193.66 9.27
12 4 -4 188.41 9.3
-4 4 12 195.04 9.28
-4 12 4 192.18 9.28
-4 12 4 201.41 9.38
-4 12 4 196.74 9.32
-12 4 4 190.38 9.33
12 -4 4 190.29 9.33
12 4 -4 196.3 9.33
12 4 -4 190.34 9.34
-12 -4 -4 201.87 9.35
-12 -4 -4 189.97 9.29
4 4 -12 190.58 9.33
4 4 -12 202.91 9.3
4 4 -12 204.6 9.29
-4 -4 -12 197.43 9.34
-4 -4 -12 197.64 9.31
-4 -12 -4 197.19 9.32
4 -12 4 191.03 9.29
4 -12 4 191.62 9.29
4 4 -12 194.37 9.34
-12 -4 -4 189.08 9.34
4 4 -12 184.21 9.28
-4 4 12 198.43 9.29
-4 4 12 192.37 9.29
12 4 -4 188.35 9.36
4 -4 12 197.19 9.33
4 -4 12 198.31 9.32
4 4 -12 183.54 9.28
4 -4 12 187.45 9.3
4 -4 12 196.78 9.31
4 12 -4 196.65 9.34
-4 4 -12 195.11 9.33
-4 -12 4 200.45 9.31
-12 4 -4 180.42 9.32
12 -4 -4 184.31 9.38
-4 4 -12 188.92 9.28
-4 -4 12 194.37 9.28
12 4 4 189.12 9.28
12 4 4 200.54 9.35
4 4 12 195.4 9.31
4 4 12 210.41 9.32
4 4 12 193.93 9.28
-4 4 -12 189.43 9.28
-12 4 -4 192.97 9.43
4 12 4 191.91 9.3
4 12 4 191.52 9.3
-4 -12 4 188.33 9.29
4 12 4 195.06 9.33
-4 12 -4 196.02 9.33
-4 12 -4 190.38 9.31
12 -4 -4 191.07 9.31
-12 -4 4 196.31 9.34
-12 -4 4 192.88 9.34
-12 4 -4 188.13 9.35
-4 -4 12 188.55 9.27
-4 -4 12 187.73 9.31
-4 4 -12 192.92 9.31
4 -12 -4 194.88 9.3
-12 4 -4 198.43 9.34
-4 -4 12 196.54 9.33
4 -4 -12 192.62 9.3
4 -4 -12 194.05 9.3
4 -4 -12 187.36 9.33
4 -4 -12 195.54 9.29
-4 4 -12 194.13 9.29
-4 4 -12 203.24 9.28
12 4 4 190.4 9.36
12 4 4 193.25 9.32
-12 4 -4 192.03 9.34
-12 4 -4 189.14 9.29
-12 4 -4 185.76 9.32
-4 -12 4 192.4 9.32
12 4 4 181.96 9.35
12 4 4 192.58 9.39
-4 12 -4 190.27 9.32
-12 -4 4 191.53 9.3
-12 -4 4 194.89 9.43
4 4 12 194.76 9.29
-4 4 -12 192.12 9.3
4 4 12 201.31 9.34
4 -12 -4 201.4 9.29
4 4 12 189.49 9.28
4 12 4 204.89 9.43
12 4 4 188.6 9.28
4 12 4 190.62 9.34
12 -4 -4 184.54 9.29
12 -4 -4 183.6 9.31
4 -12 -4 198.89 9.33
4 -4 -12 190.99 9.31
-4 4 -12 197.28 9.33
-12 -4 4 191.68 9.34
-6 4 12 3.96 0.24
12 -6 4 4.51 0.24
12 6 -4 4.02 0.22
12 6 -4 3.99 0.22
-6 4 12 4.15 0.27
12 -6 4 4.58 0.23
12 -6 4 3.93 0.22
6 -4 12 3.96 0.24
-12 6 4 4.36 0.22
-12 6 4 4.32 0.22
-12 6 4 4.42 0.25
-12 6 4 4.43 0.24
-12 6 4 4.21 0.22
-6 -4 -12 3.66 0.24
12 6 -4 4.17 0.22
6 4 -12 3.97 0.24
-6 4 12 3.83 0.24
-6 4 12 3.54 0.24
12 6 -4 4.13 0.22
-6 4 12 4.28 0.29
-6 -4 -12 4 0.29
-6 -4 -12 4.12 0.26
-6 -4 -12 3.86 0.23
-4 -12 -6 4.99 0.25
-12 6 4 3.91 0.22
6 -4 12 4.23 0.27
12 6 -4 4.5 0.26
-6 4 12 4.18 0.24
4 -12 6 4.35 0.25
4 -12 6 4.1 0.22
-12 -6 -4 4.29 0.23
-12 -6 -4 4.07 0.21
-12 -6 -4 4.52 0.27
-12 -6 -4 4.42 0.22
4 12 -6 4 0.22
4 12 -6 4.11 0.23
6 4 -12 3.94 0.24
6 4 -12 3.9 0.23
6 4 -12 3.95 0.28
6 4 -12 4.43 0.26
6 4 -12 4.23 0.25
-4 -12 -6 4.14 0.22
12 6 -4 4.17 0.23
-4 -12 -6 4.69 0.22
6 -4 12 4.01 0.26
6 -4 12 4 0.23
12 -6 4 4.4 0.24
4 -12 6 4.21 0.21
12 -6 4 3.95 0.23
-4 12 6 4.34 0.24
4 12 -6 4.07 0.22
-4 12 6 4.34 0.24
-4 12 6 4.35 0.25
-4 -12 -6 4.38 0.21
4 -12 6 4.06 0.22
-12 6 -4 3.98 0.24
-6 -4 12 4.22 0.27
4 -12 -6 4.55 0.22
4 -12 -6 4.27 0.22
6 4 12 3.32 0.24
6 4 12 3.49 0.24
4 -12 -6 4.32 0.21
6 4 12 3.66 0.28
6 4 12 3.86 0.26
6 4 12 3.77 0.26
12 6 4 3.94 0.23
12 6 4 4.11 0.22
12 6 4 4.26 0.23
12 6 4 4.17 0.25
12 -6 -4 3.96 0.23
6 -4 -12 3.61 0.23
6 -4 -12 4.19 0.29
-6 -4 12 4.06 0.27
6 4 12 3.51 0.24
-6 4 -12 3.66 0.24
-6 -4 12 3.9 0.23
-4 -12 6 3.96 0.22
-4 -12 6 4.15 0.22
-4 -12 6 4.16 0.24
-4 12 -6 4.12 0.23
-4 12 -6 4.15 0.23
-4 12 -6 3.9 0.23
12 -6 -4 3.8 0.21
12 -6 -4 4.01 0.22
12 -6 -4 3.89 0.26
4 12 6 4.11 0.24
4 -12 -6 4.33 0.23
12 6 4 4.28 0.24
12 6 4 3.95 0.24
-12 -6 4 3.96 0.22
-12 -6 4 4.09 0.22
-12 6 -4 4.09 0.23
4 12 6 4.29 0.24
4 12 6 4.19 0.22
4 12 6 4.36 0.22
4 12 6 4.3 0.26
4 12 6 4.46 0.24
-6 -4 12 3.78 0.24
12 6 4 4.1 0.23
-6 4 -12 3.55 0.24
-6 4 -12 3.15 0.23
6 -4 -12 3.48 0.24
-12 6 -4 4.1 0.22
12 6 4 3.96 0.22
-6 4 -12 4.18 0.25
-6 4 -12 3.87 0.28
-6 4 -12 3.88 0.26
-6 4 -12 3.91 0.26
-12 -6 4 3.87 0.24
-12 -6 4 4.31 0.23
-12 6 -4 3.79 0.22
-12 6 -4 3.79 0.22
-6 -4 12 3.72 0.28
-12 6 -4 4.06 0.25
6 4 12 3.75 0.24
-12 8 4 19.19 1
-12 8 4 19.99 1
-12 8 4 20.14 1
8 4 -12 21.42 1.02
-12 8 4 19.45 0.99
8 4 -12 19.78 1.02
8 4 -12 20.3 1.01
-4 12 8 19.31 1.04
-8 -4 -12 21.47 1.04
-8 -4 -12 20.48 1.01
12 -8 4 19.81 0.99
12 -8 4 21.55 1.01
12 8 -4 20.66 1.01
12 8 -4 20.54 1
4 -12 8 20.24 1
4 -12 8 20.31 1.03
4 -12 8 21.44 0.98
4 -12 8 21 1.01
4 -12 8 21.2 1
4 12 -8 19.61 1
4 12 -8 19.71 1
4 12 -8 20.34 1
-12 8 4 20.45 1
-8 -4 -12 21.27 1.03
-8 -4 -12 20.66 1.02
-8 -4 -12 20.93 1.08
-12 8 4 19.54 1.02
-12 8 4 19.69 1.01
12 8 -4 18.64 1
12 8 -4 20.53 1.03
-8 4 12 20.09 1.02
8 4 -12 20.52 1.07
8 4 -12 20.08 1.03
8 4 -12 20.68 1.02
-4 -12 -8 20.62 1
-4 -12 -8 20.24 0.99
-4 -12 -8 21.38 1.01
12 -8 4 20.06 1.02
-4 -12 -8 22.35 1.04
8 -4 12 20.36 1.05
4 12 -8 20.72 1.03
4 12 -8 20.36 1.01
-12 -8 -4 19.55 1.03
12 8 -4 20.77 1
8 -4 12 20.3 1.01
8 4 -12 20.57 1.01
-4 12 8 19.81 1.01
-4 12 8 20.14 1
-8 4 12 20.03 1.02
-4 12 8 21.02 1.02
-4 12 8 19.33 1
-12 -8 -4 20.47 1.01
-12 -8 -4 19.94 0.99
-12 -8 -4 19.89 1.04
-12 -8 -4 20.12 1
-8 4 12 20.85 1.05
-8 4 12 21.07 1.03
12 8 -4 19.12 0.99
-4 12 8 19.07 1.02
12 8 -4 20.99 1
8 -4 12 20.64 1.02
-8 4 12 20.9 1.07
-8 4 12 19.94 1.02
12 8 4 18.94 1
12 8 4 19.28 1
12 8 4 19.42 1
4 -12 -8 20.83 1
-4 -12 8 20.42 1.03
12 8 4 19.91 1.01
12 8 4 20.27 1.02
12 8 4 20.02 1
-8 -4 12 20.11 1.02
-8 4 -12 19.51 1.02
-8 4 -12 20.14 1.02
-8 4 -12 20.8 1.03
-8 4 -12 20.69 1.07
4 -12 -8 22.13 1.01
-8 4 -12 20.74 1.05
8 -4 -12 19.78 1.02
-4 12 -8 20.28 1
-4 -12 8 19.48 1
4 -12 -8 20.48 0.99
-12 -8 4 20.23 1
-12 -8 4 20.49 1
-12 -8 4 20.48 1
-12 8 -4 20.94 1
-12 8 -4 19.8 1
-12 8 -4 20.26 1
-12 8 -4 20.02 1
8 4 12 19.57 1.02
8 4 12 20.48 1.03
8 4 12 20.27 1.02
8 4 12 21.71 1.07
8 4 12 21.27 1.05
8 4 12 19.81 1.05
8 4 12 20.53 1.02
12 -8 -4 20.1 0.99
-4 12 -8 20.59 1
-4 12 -8 20.41 0.99
-4 12 -8 20.52 1.03
-4 12 -8 20.89 1.02
-4 12 -8 20.82 1.02
4 -12 -8 20.95 1.02
12 8 4 18.95 1
12 8 4 19.44 1.03
-12 8 -4 20.21 1.03
-12 8 -4 19.28 1.02
4 12 8 21.19 1
4 12 8 20.87 1
-8 -4 12 20.07 1.01
-8 -4 12 20.64 1.05
8 -4 -12 21.29 1.08
4 12 8 20.25 1.01
12 -8 -4 20.29 1.01
-4 -12 8 19.76 1
-4 -12 8 20.96 1
4 12 8 20.22 1.02
-12 8 -4 19.99 1.01
-12 8 -4 20.54 1
-8 4 -12 21.3 1.04
-8 4 -12 20.66 1.02
4 12 8 21.1 1.05
4 12 8 20.32 1.02
4 12 8 20.82 1.03
12 -8 -4 19.86 1.04
8 -4 -12 20 1
-8 -4 12 20.17 1.05
4 12 8 20.1 1.01
12 -8 -4 19.87 1.01
12 -8 -4 19.99 1.03
4 12 -10 2.06 0.16
-12 -10 -4 1.64 0.11
12 -10 4 1.94 0.14
12 -10 4 1.9 0.11
12 10 -4 1.71 0.11
12 10 -4 1.81 0.11
12 10 -4 1.78 0.11
-12 -10 -4 1.57 0.11
-12 -10 -4 1.58 0.12
-4 12 10 1.59 0.16
12 -10 4 1.88 0.14
-12 10 4 1.51 0.11
4 12 -10 1.92 0.14
12 -10 4 1.81 0.12
10 4 -12 1.76 0.12
4 -12 10 1.83 0.14
4 -12 10 2.02 0.11
-12 -10 -4 1.77 0.13
-10 4 12 1.81 0.13
-10 4 12 1.61 0.12
-10 4 12 1.78 0.17
-10 4 12 1.76 0.16
-10 -4 -12 1.85 0.18
-4 12 10 1.59 0.13
-4 12 10 1.68 0.12
-4 12 10 1.5 0.12
-10 -4 -12 1.9 0.15
-10 -4 -12 1.69 0.12
4 -12 10 1.85 0.14
-4 12 10 1.76 0.15
-12 10 4 1.63 0.11
-12 10 4 1.57 0.13
-12 10 4 1.82 0.13
-12 10 4 1.5 0.11
4 -12 10 2.02 0.11
4 -12 10 1.8 0.14
-4 -12 -10 1.6 0.11
-4 -12 -10 1.58 0.13
-4 -12 -10 1.64 0.15
10 -4 12 1.89 0.14
10 -4 12 1.79 0.15
10 -4 12 1.88 0.15
10 -4 12 1.89 0.12
-4 -12 -10 1.68 0.11
-10 -4 -12 1.68 0.14
-10 -4 -12 1.67 0.13
10 4 -12 1.99 0.18
10 4 -12 1.77 0.14
10 4 -12 1.76 0.14
4 12 -10 2.03 0.12
-4 12 10 1.67 0.12
12 10 -4 1.78 0.11
-12 10 4 1.62 0.11
4 12 -10 1.91 0.12
10 4 -12 1.79 0.13
10 4 -12 1.97 0.13
-12 10 4 1.48 0.11
-10 4 12 1.66 0.13
12 10 -4 1.7 0.11
12 10 -4 1.84 0.14
12 10 -4 1.95 0.12
4 -12 10 1.89 0.13
-4 -12 -10 1.6 0.12
4 12 -10 1.85 0.13
-10 4 12 1.57 0.13
10 4 12 1.83 0.1
4 -12 -10 1.52 0.12
10 4 12 1.78 0.15
10 4 12 1.88 0.17
10 4 12 1.56 0.13
10 4 12 1.56 0.16
-4 -12 10 2.03 0.13
-12 10 -4 1.92 0.11
4 12 10 1.7 0.15
4 12 10 1.68 0.13
4 -12 -10 1.66 0.14
4 -12 -10 1.63 0.13
-12 -10 4 1.74 0.14
-12 10 -4 1.55 0.12
-12 10 -4 1.98 0.11
-12 10 -4 2.11 0.11
10 4 12 1.5 0.13
-10 -4 12 1.7 0.14
10 4 12 1.75 0.13
-4 -12 10 1.97 0.12
4 12 10 1.55 0.13
4 12 10 1.68 0.13
12 -10 -4 1.77 0.12
12 -10 -4 1.86 0.12
12 -10 -4 1.62 0.14
10 -4 -12 1.59 0.12
10 -4 -12 1.47 0.17
10 -4 -12 1.67 0.14
-4 12 -10 1.95 0.12
-4 12 -10 2.01 0.12
-4 12 -10 1.8 0.15
-4 12 -10 2.01 0.14
-4 12 -10 1.84 0.14
12 10 4 1.66 0.11
4 12 10 1.65 0.14
-4 -12 10 1.95 0.12
-12 10 -4 1.87 0.12
-12 10 -4 1.78 0.13
-12 10 -4 1.85 0.13
-12 10 -4 1.88 0.12
10 4 12 1.64 0.14
-10 4 -12 1.88 0.14
-10 4 -12 2.04 0.18
-10 4 -12 2.08 0.16
-10 4 -12 1.83 0.15
-10 4 -12 1.85 0.13
12 -10 -4 1.85 0.11
-12 -10 4 1.77 0.11
-12 -10 4 1.73 0.11
-12 -10 4 1.81 0.13
-12 -10 4 1.76 0.12
12 10 4 1.75 0.11
12 10 4 1.77 0.14
12 10 4 1.7 0.13
12 10 4 1.5 0.13
4 12 10 1.7 0.16
-10 4 -12 1.78 0.14
12 10 4 1.52 0.11
12 10 4 1.57 0.11
4 12 10 1.71 0.12
-4 -12 10 2.2 0.15
-4 12 -10 1.73 0.12
-4 12 -10 1.85 0.13
10 -4 -12 1.71 0.12
-10 -4 12 1.74 0.12
-10 -4 12 1.95 0.12
-10 -4 12 1.93 0.11
-10 -4 12 1.93 0.16
-10 -4 12 1.65 0.16
12 -10 -4 1.79 0.13
4 12 10 1.69 0.13
4 12 10 1.63 0.12
12 10 4 1.61 0.11
0 -6 12 52.74 2.6
0 6 -12 53.08 2.64
0 -6 12 53.2 2.6
0 -6 12 50.03 2.6
0 6 -12 50.22 2.61
0 6 -12 48.29 2.61
0 6 -12 50.36 2.61
0 6 -12 55.61 2.61
0 6 12 53.24 2.61
0 6 12 51.63 2.61
0 -6 12 51.84 2.64
0 6 -12 54.36 2.63
-12 0 6 54.08 2.6
-6 -12 0 55.67 2.58
-6 -12 0 55.18 2.6
-6 -12 0 52.76 2.59
-6 12 0 53.19 2.61
0 6 12 56.44 2.67
0 6 12 52.74 2.61
0 -6 12 52.53 2.65
12 0 -6 51.64 2.64
12 0 -6 52.26 2.6
-12 0 -6 53.84 2.59
-12 0 6 54.79 2.59
-12 0 6 52.45 2.59
-12 0 6 54.21 2.62
-12 0 6 54.68 2.62
-12 0 -6 51.61 2.64
12 0 6 59.14 2.62
12 0 6 53.16 2.6
12 0 6 49.53 2.6
12 0 6 56.66 2.62
-6 12 0 55.05 2.59
-6 12 0 54.53 2.58
0 -6 -12 56.35 2.61
0 -6 -12 52.27 2.61
0 6 12 55.1 2.61
6 -12 0 55.62 2.58
6 -12 0 53.66 2.62
6 -12 0 54.55 2.58
6 -12 0 55.35 2.58
6 12 0 56.57 2.59
6 12 0 53.61 2.58
6 12 0 54.66 2.6
6 12 0 54.63 2.59
12 0 -6 55.44 2.59
12 0 -6 54.25 2.59
12 0 -6 53.34 2.59
-12 0 -6 53.11 2.61
-12 0 -6 54.06 2.6
0 6 12 55.61 2.67
0 6 12 55.47 2.64
0 6 12 53.47 2.64
12 0 6 53.68 2.61
12 0 6 55.15 2.59
-12 0 -6 54 2.61
-6 12 0 53.57 2.58
-12 0 -6 50.52 2.62
0 6 -12 53.32 2.66
0 6 -12 51.5 2.65
0 6 -12 51.07 2.61
-12 -2 -6 10.16 0.53
-12 -2 -6 9.78 0.49
2 -6 12 10.19 0.5
2 -6 12 10.43 0.5
2 -6 12 10.31 0.54
2 6 -12 10.08 0.52
2 6 -12 9.9 0.54
-2 6 12 9.9 0.53
-2 6 12 9.82 0.5
-6 -12 -2 9.96 0.48
-6 -12 -2 10.23 0.47
-6 -12 -2 10.46 0.49
-6 -12 -2 9.99 0.48
12 -2 6 10.35 0.48
12 2 -6 10.56 0.48
12 2 -6 10.21 0.48
12 2 -6 9.61 0.48
12 2 -6 9.43 0.52
12 -2 6 10.48 0.49
12 -2 6 10.42 0.51
-6 12 2 9.88 0.5
-6 12 2 10.07 0.46
-6 12 2 10.31 0.49
-6 12 2 10.38 0.48
-2 -6 -12 10.25 0.5
-2 -6 -12 9.62 0.54
6 -12 2 10.5 0.51
6 -12 2 10.32 0.47
6 -12 2 10.18 0.47
6 12 -2 10.96 0.47
6 12 -2 10.14 0.48
6 12 -2 10.37 0.48
12 2 -6 10.23 0.5
-12 2 6 10.01 0.48
6 -12 2 10.45 0.47
2 6 -12 10.21 0.55
-2 6 12 10.42 0.55
2 6 -12 9.41 0.5
2 6 -12 10.25 0.5
2 -6 12 10.45 0.53
-2 6 12 9.68 0.5
-2 6 12 9.57 0.5
-2 6 12 10.04 0.5
-12 -2 -6 10.03 0.5
-12 -2 -6 10 0.48
-12 2 6 10.27 0.48
-12 2 6 9.58 0.49
-12 -2 -6 10.47 0.5
-2 6 12 9.75 0.55
2 6 -12 10 0.5
12 -2 6 10.52 0.5
-12 2 6 10.04 0.48
2 6 -12 10.03 0.5
12 2 -6 10.09 0.49
2 6 -12 10.16 0.53
-12 2 6 10.09 0.51
-2 6 -12 8.87 0.5
-2 6 -12 8.69 0.54
-2 -6 12 9.18 0.5
6 12 2 8.94 0.47
-6 -12 2 9.26 0.48
-2 -6 12 8.71 0.48
2 6 12 8.98 0.5
-2 6 -12 9.05 0.5
-12 2 -6 9.07 0.49
2 6 12 8.68 0.52
-2 6 -12 9.31 0.52
-2 6 -12 9.07 0.52
-2 6 -12 8.51 0.49
6 12 2 9.01 0.48
6 12 2 8.93 0.48
6 12 2 8.9 0.47
6 12 2 8.78 0.49
-2 -6 12 8.53 0.53
12 -2 -6 8.95 0.52
-6 12 -2 8.37 0.47
2 -6 -12 8.04 0.49
-2 6 -12 8.59 0.5
12 2 6 8.79 0.49
12 2 6 8.96 0.48
-12 -2 6 8.63 0.5
-12 -2 6 8.9 0.5
6 12 2 9.36 0.48
2 6 12 8.7 0.5
2 6 12 8.27 0.5
12 2 6 9.02 0.49
12 2 6 8.59 0.49
12 2 6 9.07 0.51
-2 6 -12 9.09 0.49
2 6 12 8.48 0.5
6 -12 -2 9.12 0.47
6 -12 -2 8.82 0.5
6 -12 -2 9.09 0.47
-6 12 -2 9.1 0.47
2 6 12 8.54 0.54
-6 12 -2 9.05 0.49
2 -6 -12 8.56 0.49
-6 -12 2 8.48 0.48
-6 -12 2 9.71 0.47
-12 2 -6 9.5 0.5
-12 2 -6 8.88 0.48
6 -12 -2 8.98 0.47
2 6 12 8.16 0.52
12 2 6 9.46 0.49
-12 -2 6 8.97 0.49
12 -2 -6 8.67 0.49
-6 12 -2 9.31 0.47
-12 2 -6 9.66 0.49
-12 2 -6 8.79 0.5
12 -2 -6 8.89 0.47
12 -2 -6 8.99 0.48
-2 -6 12 8.62 0.48
-2 -6 12 8.4 0.52
-12 2 -6 8.7 0.48
-12 -2 6 9.22 0.47
-6 -12 2 8.77 0.48
-12 -2 6 8.88 0.48
-4 6 12 4.08 0.24
-12 4 6 3.92 0.22
-4 6 12 4.68 0.29
-4 6 12 4.81 0.3
12 -4 6 4.27 0.23
12 -4 6 4.37 0.24
-12 4 6 4.14 0.22
4 -6 12 3.92 0.27
4 6 -12 3.95 0.28
4 6 -12 4.03 0.26
4 6 -12 3.87 0.24
-4 -6 -12 4.53 0.26
-4 6 12 4.31 0.24
6 12 -4 3.75 0.21
-12 4 6 4.21 0.22
-12 4 6 4.56 0.26
4 -6 12 3.97 0.26
-12 -4 -6 4.48 0.24
-4 -6 -12 3.93 0.23
4 6 -12 3.83 0.23
4 6 -12 4.17 0.24
4 6 -12 4.01 0.23
-12 -4 -6 4 0.21
-12 -4 -6 4.42 0.27
-12 -4 -6 4.41 0.24
4 -6 12 4.01 0.23
-6 12 4 4.05 0.23
-4 -6 -12 4.56 0.24
4 -6 12 4.19 0.23
-12 4 6 4.28 0.25
-12 4 6 4.26 0.23
-6 -12 -4 3.97 0.22
-6 -12 -4 4.2 0.21
-6 -12 -4 4.25 0.22
-6 -12 -4 4.18 0.24
6 -12 4 4.23 0.22
-12 -4 -6 4.03 0.22
12 4 -6 4.09 0.22
6 12 -4 4.51 0.23
6 12 -4 4.19 0.22
6 -12 4 3.9 0.25
-6 12 4 4.16 0.24
12 4 -6 4.12 0.23
12 4 -6 4.11 0.23
12 4 -6 4.11 0.22
12 4 -6 3.86 0.22
12 4 -6 4.03 0.26
-4 -6 -12 4.32 0.29
-6 12 4 4.03 0.24
6 -12 4 4.25 0.21
-4 6 12 4.42 0.27
-4 6 12 4.55 0.25
-4 6 12 4.02 0.24
12 -4 6 4.16 0.22
12 4 -6 4.03 0.22
-6 12 4 4.11 0.21
6 -12 4 4.34 0.21
4 6 12 4.28 0.24
-4 6 -12 3.83 0.24
4 6 12 4.19 0.26
-4 6 -12 3.88 0.26
4 -6 -12 4.26 0.28
6 -12 -4 3.85 0.21
-12 -4 6 3.9 0.24
4 6 12 4.54 0.25
4 6 12 4.42 0.27
4 6 12 4.25 0.22
-12 4 -6 4.18 0.22
4 6 12 3.95 0.24
-12 4 -6 3.75 0.24
-12 -4 6 3.68 0.23
-4 6 -12 4.21 0.26
-4 -6 12 3.76 0.22
-4 -6 12 3.69 0.22
-4 -6 12 3.98 0.26
4 6 12 4.32 0.24
-4 -6 12 4.02 0.22
-4 -6 12 3.89 0.24
4 6 12 4.09 0.28
-6 12 -4 3.97 0.22
-6 12 -4 3.69 0.21
4 -6 -12 3.74 0.24
-12 4 -6 4.16 0.24
-12 -4 6 3.89 0.22
-12 -4 6 4.11 0.21
-12 -4 6 4.15 0.25
12 4 6 3.72 0.23
12 4 6 4.13 0.25
12 4 6 4.05 0.24
12 4 6 3.98 0.25
12 4 6 3.9 0.22
-12 4 -6 4.04 0.26
12 4 6 3.93 0.23
-4 6 -12 3.68 0.24
-4 6 -12 3.64 0.24
-4 6 -12 3.76 0.23
-4 6 -12 3.85 0.24
-4 6 -12 3.96 0.28
-4 -6 12 4.03 0.28
4 -6 -12 4.45 0.23
4 -6 -12 4.23 0.23
12 4 6 3.93 0.23
6 -12 -4 4.12 0.21
6 -12 -4 4 0.23
12 -4 -6 3.81 0.26
12 -4 -6 4.03 0.23
6 -12 -4 3.75 0.24
6 12 4 3.59 0.22
6 12 4 3.88 0.21
-12 4 -6 3.34 0.23
-12 4 -6 3.99 0.23
-6 -12 4 3.78 0.22
-6 -12 4 3.92 0.21
-6 -12 4 4.03 0.22
-6 -12 4 4.06 0.23
6 12 4 3.94 0.21
6 12 4 4.04 0.22
6 12 4 3.85 0.21
6 12 4 3.94 0.24
6 12 4 4.01 0.22
6 12 4 3.68 0.23
12 -4 -6 3.96 0.21
12 -4 -6 3.95 0.22
-6 12 -4 4.13 0.22
-12 4 -6 4.1 0.23
12 4 6 4.05 0.23
6 -12 -4 3.54 0.21
12 -6 6 2.6 0.17
12 6 -6 3.04 0.16
6 6 -12 2.56 0.17
6 6 -12 2.88 0.18
6 6 -12 2.89 0.17
6 6 -12 2.78 0.22
6 -12 6 2.42 0.18
6 -6 12 3.01 0.17
6 -6 12 2.42 0.2
6 -6 12 2.19 0.18
6 -12 6 2.68 0.18
6 -6 12 2.81 0.17
6 -6 12 2.65 0.19
-6 12 6 2.33 0.17
6 12 -6 2.63 0.15
6 12 -6 2.58 0.15
6 -12 6 2.69 0.15
6 12 -6 2.8 0.15
6 12 -6 2.31 0.17
6 12 -6 2.76 0.16
12 6 -6 2.81 0.15
12 -6 6 3.01 0.17
12 -6 6 2.4 0.17
-6 12 6 2.41 0.17
-6 12 6 2.72 0.15
-6 12 6 2.47 0.16
-6 12 6 2.57 0.18
-12 -6 -6 2.58 0.16
-12 -6 -6 2.42 0.15
-12 -6 -6 2.22 0.19
-12 -6 -6 2.51 0.17
-12 -6 -6 2.49 0.15
-12 6 6 2.66 0.16
-6 -12 -6 2.18 0.16
-6 -12 -6 2.64 0.15
-6 -12 -6 2.51 0.14
-6 -6 -12 2.22 0.21
12 6 -6 2.87 0.16
12 6 -6 2.3 0.19
12 6 -6 2.6 0.17
12 6 -6 2.92 0.17
12 -6 6 2.15 0.16
12 -6 6 2.85 0.15
-6 6 12 2.57 0.17
-12 6 6 2.58 0.15
-12 6 6 2.45 0.16
6 6 -12 2.49 0.18
6 6 -12 2.55 0.18
6 -12 6 2.76 0.14
6 -12 6 2.46 0.16
6 -12 6 2.51 0.14
-12 6 6 2 0.17
-6 6 12 2.54 0.17
-6 6 12 2.64 0.18
-6 -6 -12 2.56 0.17
12 6 -6 2.88 0.15
6 12 -6 2.7 0.15
-6 -12 -6 2 0.17
-12 6 6 2.5 0.15
-6 -6 -12 2.38 0.19
-6 -6 -12 2.46 0.16
-12 6 6 2.52 0.17
-6 6 12 2.57 0.2
-6 6 12 2.48 0.17
-6 6 12 2.58 0.21
6 -6 -12 2.96 0.18
-6 -6 12 2.29 0.2
6 12 6 2.5 0.16
-6 6 -12 2.87 0.17
-6 6 -12 2.51 0.17
-6 6 -12 2.64 0.21
-6 6 -12 2.67 0.19
-12 -6 6 3.07 0.17
6 12 6 2.59 0.17
12 -6 -6 2.82 0.15
-6 -6 12 2.55 0.19
6 6 12 2.46 0.15
6 6 12 3.08 0.18
6 6 12 2.93 0.18
-6 12 -6 2.8 0.17
6 12 6 2.37 0.18
-6 12 -6 2.36 0.16
-6 -6 12 2.68 0.18
-12 6 -6 3.2 0.17
-12 -6 6 3.2 0.15
-12 -6 6 3.09 0.15
-12 -6 6 3.07 0.18
6 12 6 2.7 0.16
6 12 6 2.98 0.16
-12 6 -6 3.21 0.16
-12 6 -6 2.67 0.16
-12 6 -6 2.68 0.19
12 6 6 2.64 0.16
12 -6 -6 2.8 0.15
12 6 6 2.56 0.16
12 6 6 2.91 0.16
12 6 6 2.34 0.18
12 6 6 2.49 0.17
12 6 6 2.41 0.18
12 6 6 2.65 0.16
6 -12 -6 2.75 0.15
6 -12 -6 2.29 0.17
6 -12 -6 2.23 0.15
-6 6 -12 2.84 0.18
-6 6 -12 2.94 0.18
12 -6 -6 2.41 0.19
12 -6 -6 2.59 0.16
12 -6 -6 2.65 0.17
6 12 6 2.83 0.15
6 12 6 2.71 0.15
-12 6 -6 2.69 0.18
-12 6 -6 2.89 0.17
-12 6 -6 3 0.16
-6 6 -12 2.65 0.19
-6 -6 12 3.24 0.16
-6 -6 12 2.77 0.15
6 6 12 2.77 0.18
-12 -6 6 2.52 0.17
-6 -12 6 2.9 0.16
-6 -12 6 2.75 0.15
6 -6 -12 2.98 0.16
6 -6 -12 2.38 0.21
-6 -12 6 2.21 0.17
12 6 6 2.64 0.16
6 6 12 2.47 0.19
-6 -12 6 2.76 0.15
6 12 6 2.96 0.15
-6 12 -6 2.92 0.16
6 -12 -6 2.91 0.15
6 6 12 2.88 0.18
6 6 12 2.64 0.21
6 6 12 2.77 0.2
-6 12 -6 2.88 0.15
-12 -8 -6 9.22 0.46
6 -12 8 9.4 0.46
-6 -12 -8 9.69 0.47
-6 -12 -8 9.87 0.46
-8 6 12 9.75 0.52
-8 6 12 9.32 0.49
6 -12 8 9.07 0.48
-12 -8 -6 9.82 0.46
-12 -8 -6 9.1 0.52
-12 8 6 9.98 0.47
-8 -6 -12 8.11 0.53
-8 -6 -12 8.91 0.5
-8 -6 -12 9.18 0.48
6 -12 8 9.65 0.46
8 -6 12 9.46 0.48
8 -6 12 9.26 0.5
8 -6 12 9.31 0.47
8 -6 12 9.16 0.5
8 6 -12 9.23 0.48
8 6 -12 9.4 0.48
8 6 -12 9.39 0.48
8 6 -12 9.54 0.48
8 6 -12 8.63 0.53
8 6 -12 9.89 0.5
8 6 -12 9.36 0.49
-12 8 6 9.48 0.47
-8 -6 -12 9.34 0.49
-8 6 12 9.09 0.48
-12 -8 -6 8.64 0.49
6 12 -8 9.96 0.47
6 12 -8 9.88 0.47
6 12 -8 9.32 0.47
-8 6 12 8.68 0.48
-8 6 12 9.21 0.49
6 12 -8 9.64 0.48
6 -12 8 9.3 0.49
-12 8 6 9.74 0.47
-6 12 8 9.68 0.47
-6 12 8 10.17 0.51
-6 12 8 9.42 0.49
12 -8 6 9.42 0.52
12 -8 6 8.64 0.47
12 -8 6 9.46 0.46
12 -8 6 9.48 0.48
12 8 -6 9.04 0.46
12 8 -6 8.89 0.47
-12 8 6 9.22 0.5
12 8 -6 9.16 0.46
12 8 -6 8.94 0.5
12 8 -6 9.7 0.48
12 8 -6 9.61 0.47
-6 -12 -8 9.28 0.47
-12 8 6 9.49 0.47
6 -12 8 8.87 0.49
-6 -12 -8 9.17 0.47
-6 -12 -8 9.29 0.5
6 12 -8 9.48 0.5
-8 6 12 8.95 0.53
12 8 -6 9.14 0.46
6 12 -8 9.89 0.47
-6 12 8 9.13 0.48
-6 12 8 10.2 0.47
-6 12 8 9.78 0.48
-12 8 6 9.15 0.49
6 -12 8 9.79 0.45
-8 -6 12 8.91 0.46
-6 -12 8 8.9 0.49
-6 -12 8 9.08 0.47
-8 -6 12 9.45 0.47
12 8 6 9.37 0.47
-8 6 -12 8.55 0.51
8 6 12 8.27 0.52
8 6 12 8.97 0.51
-6 12 -8 8.61 0.49
12 8 6 8.73 0.48
12 -8 -6 8.98 0.45
-6 12 -8 8.97 0.49
12 -8 -6 8.46 0.51
-12 -8 6 8.71 0.47
-8 -6 12 9.03 0.5
8 6 12 8.35 0.46
8 6 12 8.64 0.49
8 6 12 8.41 0.49
8 6 12 8.47 0.48
-12 8 -6 8.56 0.47
-12 8 -6 8.84 0.46
6 12 8 9.37 0.48
-12 -8 6 8.63 0.5
-12 8 -6 8.94 0.46
-12 8 -6 8.76 0.47
-12 8 -6 9.22 0.47
-6 12 -8 9.46 0.47
-6 12 -8 8.8 0.46
-6 12 -8 8.85 0.46
-8 -6 12 8.24 0.5
-8 -6 12 8.92 0.49
-8 6 -12 8.53 0.49
-8 6 -12 9.14 0.48
-8 6 -12 8.8 0.49
-8 6 -12 9.16 0.53
6 12 8 9.61 0.5
-8 6 -12 8.63 0.5
-8 6 -12 8.58 0.48
8 6 12 8.16 0.51
8 6 12 8.48 0.48
6 -12 -8 8.98 0.47
12 -8 -6 9.17 0.46
8 -6 -12 8.3 0.48
-6 12 -8 9.49 0.48
6 12 8 9.37 0.47
6 12 8 9.64 0.47
6 12 8 8.89 0.47
12 8 6 8.66 0.49
-12 -8 6 9.56 0.46
-12 -8 6 8.89 0.46
12 8 6 9.03 0.47
12 8 6 8.81 0.47
12 8 6 8.88 0.47
12 8 6 8.85 0.47
12 8 6 8.9 0.5
-6 -12 8 8.7 0.46
-6 -12 8 8.79 0.47
6 12 8 9.07 0.51
6 12 8 9.3 0.49
-12 8 -6 8.98 0.47
8 -6 -12 8.96 0.47
12 -8 -6 8.51 0.5
-12 8 -6 7.99 0.48
6 -12 -8 8.87 0.49
-12 8 -6 8.85 0.47
12 -8 -6 8.48 0.47
-12 8 -6 8.41 0.5
12 -8 -6 8.8 0.48
6 -12 -8 8.98 0.47
-10 6 12 10.66 0.58
-6 -12 -10 10.58 0.56
-12 10 6 11.26 0.56
12 -10 6 10.93 0.58
12 -10 6 11.05 0.55
12 -10 6 11.83 0.6
12 -10 6 10.98 0.57
10 6 -12 10.85 0.63
-10 6 12 11.42 0.61
-10 6 12 11.51 0.63
-12 -10 -6 11.91 0.58
-10 6 12 10.47 0.57
-6 12 10 11.16 0.58
-6 12 10 10.53 0.57
-10 6 12 10.86 0.58
-6 -12 -10 11.32 0.56
10 6 -12 10.03 0.57
10 6 -12 10.64 0.57
-6 12 10 9.88 0.57
12 10 -6 11.17 0.6
12 10 -6 10.72 0.57
12 10 -6 11.12 0.57
-12 -10 -6 11.2 0.56
-10 6 12 10.76 0.57
10 -6 12 10.8 0.57
10 -6 12 11.13 0.6
6 -12 10 10.98 0.55
6 -12 10 11.02 0.59
6 -12 10 10.81 0.57
6 12 -10 10.66 0.56
6 12 -10 10.41 0.57
6 12 -10 10.71 0.57
6 12 -10 10.91 0.6
6 12 -10 10.97 0.58
6 12 -10 10.96 0.57
-12 10 6 11.77 0.56
-12 10 6 11.57 0.56
-10 -6 -12 11.14 0.64
-10 -6 -12 11.46 0.6
-10 -6 -12 11.1 0.57
-10 -6 -12 10.84 0.57
6 -12 10 11.04 0.59
6 -12 10 10.65 0.58
10 6 -12 10.29 0.57
-12 10 6 11.12 0.56
-12 -10 -6 11.7 0.57
-12 -10 -6 11.62 0.56
-12 10 6 11.36 0.56
-10 -6 -12 11.28 0.59
-10 -6 -12 10.38 0.58
10 -6 12 10.64 0.58
10 -6 12 11.58 0.6
-6 12 10 10.89 0.57
-6 -12 -10 11.3 0.56
-6 -12 -10 11.61 0.58
-6 -12 -10 12.13 0.61
6 -12 10 11.23 0.55
-12 10 6 12.24 0.6
-12 10 6 11.69 0.59
10 6 -12 11.16 0.59
10 6 -12 10.46 0.58
-12 -10 -6 11.55 0.57
12 10 -6 10.47 0.56
12 10 -6 10.92 0.56
-6 12 10 11.5 0.57
-6 12 10 11.4 0.62
12 10 -6 10.6 0.55
-6 12 10 10.58 0.59
10 6 12 10.64 0.58
12 -10 -6 11.23 0.55
12 -10 -6 11.54 0.58
12 -10 -6 11.87 0.57
6 12 10 11.8 0.59
-6 -12 10 10.99 0.56
-6 -12 10 11.24 0.57
-6 -12 10 12.05 0.57
-6 -12 10 11.55 0.6
-6 12 -10 10.8 0.57
-6 12 -10 10.32 0.57
6 12 10 11.48 0.6
-10 6 -12 11.48 0.58
10 -6 -12 11.62 0.64
-10 6 -12 10.82 0.61
-10 6 -12 10.5 0.59
6 12 10 10.9 0.57
10 -6 -12 10.77 0.56
12 10 6 11.35 0.56
12 10 6 11.14 0.57
10 -6 -12 9.94 0.58
10 -6 -12 11.96 0.66
10 -6 -12 10.45 0.59
6 12 10 11.04 0.58
6 12 10 11.33 0.57
6 12 10 10.87 0.57
6 12 10 11.26 0.62
-6 12 -10 10.98 0.6
-6 12 -10 10.83 0.59
-6 12 -10 11.04 0.58
10 6 12 10.59 0.55
10 6 12 10.14 0.58
-10 6 -12 10.09 0.58
10 6 12 10.6 0.58
10 6 12 11.11 0.63
10 6 12 10.69 0.6
10 6 12 10.54 0.61
6 -12 -10 11.42 0.55
6 -12 -10 10.85 0.57
6 -12 -10 11.63 0.6
6 -12 -10 11.6 0.58
12 -10 -6 12.1 0.57
12 -10 -6 11.67 0.6
-12 10 -6 11.38 0.57
-12 10 -6 11.49 0.56
12 -10 -6 12.06 0.57
12 10 6 11.49 0.57
-6 12 -10 10.99 0.56
-10 -6 12 10.82 0.56
-10 -6 12 10.46 0.56
-10 -6 12 11.02 0.6
-10 -6 12 10.57 0.61
-10 -6 12 11.05 0.58
-10 -6 12 10.14 0.58
-12 -10 6 11.66 0.6
-10 6 -12 10.92 0.59
-10 6 -12 10.67 0.63
-12 -10 6 11.13 0.56
-12 -10 6 11.17 0.59
12 10 6 11.55 0.6
12 10 6 11.74 0.58
-12 10 -6 10.88 0.58
-12 10 -6 10.93 0.56
-12 10 -6 10.69 0.56
-12 10 -6 11.3 0.57
10 6 12 9.98 0.58
12 10 6 11.24 0.59
12 10 6 11.79 0.56
6 12 10 10.79 0.58
12 10 6 11.02 0.57
-12 -10 6 10.76 0.55
-12 10 -6 11.01 0.59
6 12 10 10.4 0.57
-12 10 -6 11.35 0.56
-12 -10 6 11.13 0.57
-8 12 0 28.54 1.44
0 8 12 28.88 1.46
-12 0 -8 31.18 1.46
8 -12 0 29.71 1.46
-12 0 -8 29.32 1.5
8 12 0 29.02 1.42
8 12 0 30.1 1.45
8 12 0 30.18 1.44
-12 0 -8 30.31 1.44
0 -8 -12 28.25 1.44
-12 0 8 29.84 1.45
12 0 8 29.02 1.46
12 0 8 30.25 1.44
-12 0 8 29.55 1.44
-12 0 8 28.45 1.44
0 -8 -12 29.34 1.48
0 8 -12 29.98 1.45
0 8 -12 28.78 1.5
0 8 -12 30.26 1.5
0 8 -12 28.75 1.47
0 8 -12 30.82 1.48
0 8 -12 30.32 1.46
0 8 12 29.72 1.44
0 8 12 26.74 1.45
0 8 12 27.35 1.46
0 8 12 28.59 1.45
0 8 12 28.76 1.5
0 8 12 28.78 1.5
0 8 12 28.92 1.48
0 8 12 29.71 1.48
12 0 -8 28.97 1.43
12 0 -8 28.71 1.44
-8 12 0 29.17 1.45
-8 12 0 29.81 1.43
-12 0 -8 29.6 1.46
-8 12 0 29.98 1.43
-8 12 0 28.63 1.43
8 -12 0 30.52 1.44
8 12 0 28.92 1.43
8 12 0 28.99 1.43
8 12 0 29.22 1.42
-12 0 -8 29.46 1.46
-12 0 -8 28.69 1.45
0 -8 12 29.99 1.45
8 -12 0 30.63 1.43
-12 0 8 29.16 1.42
-12 0 8 30.34 1.47
-12 0 8 28.86 1.47
-12 0 8 28.77 1.45
-8 -12 0 30.61 1.43
-8 -12 0 30.84 1.45
-8 -12 0 30.1 1.44
8 12 0 30.7 1.43
8 -12 0 30 1.42
8 -12 0 30.46 1.43
0 8 -12 29.32 1.46
12 0 -8 28.72 1.44
12 0 -8 30 1.5
12 0 -8 29.38 1.45
12 0 8 28.48 1.46
12 0 8 30.28 1.45
0 -8 12 29.57 1.47
0 -8 -12 30.19 1.45
0 -8 -12 29.2 1.48
0 -8 12 28.07 1.43
0 -8 12 29.18 1.48
0 -8 12 30.74 1.49
0 8 -12 28.11 1.45
12 0 8 30.58 1.48
0 -8 12 29.2 1.45
-12 -2 -8 4.3 0.28
12 -2 8 4.75 0.26
2 -8 12 4.61 0.26
2 -8 12 5.03 0.3
2 -8 12 5.04 0.3
2 -8 12 5.38 0.28
-2 -8 -12 4.07 0.29
-8 12 2 5.08 0.27
-8 12 2 4.75 0.26
8 12 -2 4.84 0.25
8 -12 2 4.92 0.25
8 -12 2 5.17 0.27
8 -12 2 5.12 0.26
-12 2 8 4.53 0.27
-12 2 8 4.3 0.26
-12 2 8 4.56 0.29
-2 8 12 4.91 0.28
8 12 -2 4.74 0.25
8 12 -2 4.9 0.25
8 12 -2 4.62 0.25
8 12 -2 4.73 0.27
8 12 -2 4.84 0.26
-2 -8 -12 5.1 0.27
-2 -8 -12 5.18 0.32
-12 -2 -8 4.52 0.28
-12 -2 -8 4.32 0.27
-12 -2 -8 4.95 0.32
-12 2 8 4.6 0.27
-12 -2 -8 4.42 0.26
-2 8 12 4.45 0.28
2 -8 12 4.95 0.3
12 2 -8 4.88 0.31
12 2 -8 5.26 0.28
2 8 -12 4.73 0.27
2 8 -12 4.94 0.32
2 8 -12 4.77 0.32
2 8 -12 4.97 0.3
2 8 -12 5.1 0.31
2 8 -12 4.91 0.28
-8 12 2 4.57 0.25
-8 12 2 5 0.25
-2 8 12 5.12 0.31
-12 2 8 4.97 0.26
-8 -12 -2 4.82 0.27
-2 8 12 4.51 0.28
-8 -12 -2 4.56 0.25
-8 -12 -2 5.12 0.28
12 2 -8 4.87 0.27
12 2 -8 4.59 0.26
2 -8 12 4.81 0.27
8 -12 2 4.52 0.28
8 -12 2 4.76 0.25
8 -12 2 4.74 0.29
12 -2 8 4.57 0.27
12 -2 8 5.16 0.29
12 -2 8 4.9 0.28
-2 8 12 5.5 0.33
12 2 -8 4.7 0.26
-8 -12 -2 5.08 0.26
-2 8 12 5.2 0.28
2 8 -12 4.94 0.28
-8 12 2 4.73 0.28
-8 -12 -2 4.78 0.26
-2 8 12 5.11 0.33
2 8 -12 4.39 0.28
-8 12 -2 5.05 0.26
2 8 12 5.37 0.31
2 8 12 5.38 0.31
-2 -8 12 4.89 0.26
-2 -8 12 4.86 0.31
-2 -8 12 4.67 0.3
2 8 12 5.37 0.28
-8 -12 2 4.57 0.26
-2 -8 12 5.44 0.32
-2 8 -12 4.99 0.28
-2 8 -12 4.68 0.28
-12 2 -8 4.67 0.27
-2 8 -12 5.15 0.28
-2 8 -12 4.86 0.32
-2 8 -12 4.42 0.31
8 12 2 4.85 0.25
8 12 2 5.13 0.25
8 12 2 4.8 0.25
-12 -2 8 4.9 0.25
-12 -2 8 4.94 0.27
-2 8 -12 4.55 0.3
-12 2 -8 4.96 0.3
-12 2 -8 5.26 0.29
2 8 12 5.25 0.28
2 8 12 5.16 0.33
8 12 2 5.13 0.28
-8 12 -2 5.02 0.26
2 -8 -12 5.08 0.27
2 -8 -12 5.29 0.27
2 -8 -12 4.98 0.3
2 -8 -12 5.06 0.28
2 -8 -12 5.41 0.32
8 -12 -2 4.89 0.25
8 -12 -2 4.97 0.29
8 -12 -2 5.26 0.25
8 -12 -2 5.04 0.26
8 -12 -2 5.21 0.27
-12 -2 8 4.68 0.26
-2 -8 12 5.24 0.28
-2 -8 12 4.76 0.28
-12 -2 8 5.2 0.3
-12 -2 8 4.82 0.27
-12 2 -8 4.57 0.28
-12 2 -8 4.84 0.27
-12 2 -8 5.32 0.28
2 8 12 5.16 0.27
2 8 12 5.04 0.28
2 8 12 4.62 0.28
-8 12 -2 5.2 0.26
12 2 8 4.66 0.28
-2 8 -12 5.09 0.3
-2 8 -12 5.07 0.28
-2 8 -12 5.14 0.28
12 2 8 4.76 0.28
12 2 8 4.76 0.27
8 12 2 4.67 0.25
8 12 2 5 0.25
-8 -12 2 4.97 0.26
-12 -2 8 5.29 0.3
-8 -12 2 5.28 0.27
12 2 8 4.48 0.28
12 2 8 4.87 0.27
12 2 8 5 0.3
12 -2 -8 4.58 0.26
-8 -12 2 5.07 0.27
12 -2 -8 4.52 0.26
-8 12 -2 4.84 0.28
-8 12 -2 5.26 0.25
-8 12 -2 4.94 0.25
12 -2 -8 4.32 0.31
12 -2 -8 4.7 0.28
8 12 2 5.33 0.27
12 -2 -8 4.41 0.26
8 12 2 5.03 0.27
12 -4 8 19.84 1.03
-4 8 12 20.04 1.02
12 -4 8 21.08 1.02
-8 12 4 21.16 1.02
12 -4 8 19.55 1.02
-8 12 4 20.45 1
-12 -4 -8 19.93 1.03
-4 8 12 19.73 1.03
8 12 -4 20.6 1
-8 12 4 20.67 1
4 -8 12 20.53 1.04
-8 12 4 20.66 0.99
4 8 -12 19.58 1.02
-4 8 12 19.47 1.02
8 -12 4 21.33 1.03
8 -12 4 21.02 0.99
4 8 -12 20.12 1.07
4 -8 12 20.48 1
-4 8 12 21.45 1.08
4 -8 12 20.51 1.04
4 -8 12 19.25 1.01
4 -8 12 20.57 1.04
-4 8 12 21.66 1.03
-8 -12 -4 21.88 1.03
8 -12 4 22.67 1.02
-12 4 8 20.03 1.04
-12 4 8 20.44 1.02
-8 -12 -4 20.27 1.01
-8 -12 -4 20.93 1
-8 -12 -4 21.32 0.99
-8 -12 -4 22.1 1.01
4 8 -12 20.57 1.04
4 8 -12 20.74 1.02
12 4 -8 20.39 1
12 4 -8 19.99 1.01
12 4 -8 19.57 1
12 4 -8 20.31 1.06
12 4 -8 20.78 1.02
12 4 -8 19.41 1.02
8 12 -4 20.78 1
8 12 -4 21.45 1.02
8 12 -4 21.08 1
-8 12 4 20.57 1.03
-8 12 4 20.92 1.01
-4 -8 -12 20.7 1.02
-4 -8 -12 21.61 1.08
8 12 -4 21.07 0.99
-4 -8 -12 19.72 1.01
-4 -8 -12 21.72 1.05
-4 8 12 20.18 1.05
8 -12 4 21.17 1.04
-12 -4 -8 20.37 1.02
-12 -4 -8 20.01 1.07
-12 -4 -8 20.65 1.03
12 -4 8 19.33 1
-12 4 8 21.33 1.05
4 8 -12 20.5 1.02
8 -12 4 21.29 0.99
-12 4 8 18.49 1
-12 4 8 18.83 1.01
-12 4 8 20.03 1.01
4 8 -12 19.72 1.02
-12 -4 -8 19.43 1.01
8 -12 4 20.37 1
-4 8 12 20.81 1.08
-12 4 -8 19.48 1.04
12 4 8 19.88 1.02
12 -4 -8 20.06 1
12 -4 -8 19.82 1
12 -4 -8 18.76 1.06
12 -4 -8 18.85 1.02
12 4 8 19.09 1.01
-12 4 -8 20.69 1.03
-12 -4 8 18.88 1.02
-12 4 -8 19.34 1.02
-12 4 -8 19.84 1.01
-4 -8 12 19.85 1
4 -8 -12 19.72 1.02
4 -8 -12 21.36 1.06
4 8 12 20.99 1.05
4 8 12 20.79 1.05
4 8 12 21.12 1.03
-12 4 -8 19.15 1.01
-12 4 -8 21.06 1.02
-12 4 -8 20.39 1.06
12 4 8 19 1.02
8 12 4 21.35 1
8 12 4 21.14 1.03
8 12 4 20.83 1.01
8 12 4 21.49 1.02
12 4 8 19.26 1.02
-8 -12 4 19.75 1.02
8 12 4 20.9 1
8 12 4 20.85 1
8 12 4 21.56 1
8 -12 -4 20.72 0.99
8 -12 -4 20.53 1.03
8 -12 -4 20.41 1
8 -12 -4 21.9 1
8 -12 -4 20.42 1.02
4 -8 -12 19.98 1.05
4 -8 -12 20.72 1.01
-12 -4 8 19.92 1.03
-12 -4 8 20.77 1.04
-4 -8 12 20.71 1
-4 -8 12 19.43 1.04
-4 -8 12 21.38 1.01
-4 -8 12 20.21 1.02
-4 -8 12 20.87 1.06
-4 8 -12 20.04 1.02
-4 8 -12 20.99 1.03
-4 8 -12 20.44 1.02
-4 8 -12 19.78 1.02
-4 8 -12 19.91 1.07
-4 8 -12 20.16 1.05
-4 8 -12 19.57 1.04
-4 8 -12 20.86 1.02
8 12 4 21.71 1
-8 12 -4 20.94 1.01
-8 -12 4 20.04 1
-8 -12 4 21.04 1
-8 -12 4 20.96 1.01
4 8 12 19.55 1.07
-8 12 -4 20.49 1.02
-8 12 -4 19.94 0.99
4 8 12 20.4 1.01
4 8 12 19.93 1.03
4 8 12 18.96 1.03
4 8 12 20 1.02
-12 -4 8 20.11 1
-8 12 -4 21.16 1
12 4 8 19.28 1.04
-8 12 -4 20.99 1.01
12 4 8 19.56 1.03
12 4 8 19.29 1.04
-12 -4 8 20.02 1
-12 -4 8 20.47 1.01
6 -8 12 9.32 0.5
6 -8 12 9.48 0.5
-12 6 8 9.25 0.51
8 -12 6 9.26 0.49
-8 12 6 9.18 0.46
12 6 -8 9.26 0.47
6 -8 12 9.15 0.5
6 -8 12 9.49 0.47
-12 6 8 9.35 0.47
12 6 -8 9.43 0.47
6 8 -12 9.89 0.49
-6 8 12 10.28 0.49
-12 6 8 9.64 0.48
-8 -12 -6 8.5 0.47
-8 -12 -6 8.79 0.46
-8 -12 -6 9.43 0.45
6 -8 12 9.54 0.48
6 -8 12 9.34 0.46
8 -12 6 9.5 0.46
-6 8 12 9.8 0.48
-6 8 12 9.56 0.49
-6 8 12 10.04 0.49
-6 8 12 9.91 0.54
-6 -8 -12 10.19 0.49
-6 -8 -12 9.34 0.54
6 8 -12 8.8 0.53
6 8 -12 9.84 0.5
6 8 -12 9.67 0.48
6 8 -12 9.41 0.49
6 8 -12 9.14 0.48
8 12 -6 9.46 0.47
-8 12 6 9.48 0.47
-12 6 8 9.47 0.47
-12 6 8 9.71 0.47
-12 -6 -8 8.91 0.46
-12 -6 -8 9.22 0.53
-12 -6 -8 9.48 0.49
-12 -6 -8 9.58 0.47
-12 6 8 9.08 0.5
-6 -8 -12 10.27 0.48
-6 -8 -12 9.96 0.51
-8 -12 -6 8.87 0.47
-8 -12 -6 9.33 0.5
8 12 -6 9.72 0.47
12 -6 8 9.17 0.46
12 -6 8 9.3 0.48
12 6 -8 9.51 0.47
8 -12 6 8.9 0.48
8 -12 6 9.27 0.46
-8 12 6 9.27 0.48
8 12 -6 9.77 0.46
12 -6 8 9.7 0.48
12 -6 8 9.47 0.49
12 6 -8 9.37 0.48
-8 12 6 9.64 0.47
-8 12 6 8.9 0.46
-8 12 6 9.32 0.5
12 6 -8 9.78 0.48
-8 12 6 9.01 0.48
8 -12 6 9.5 0.45
8 12 -6 9.38 0.46
8 12 -6 9.13 0.49
-6 8 12 9.89 0.52
12 6 -8 9.22 0.52
8 -12 6 9.1 0.5
6 8 12 9.12 0.51
-6 8 -12 8.84 0.49
-12 6 -8 9.1 0.48
12 -6 -8 8.73 0.48
-6 8 -12 8.44 0.48
8 12 6 8.29 0.47
-6 8 -12 9.04 0.48
-6 8 -12 8.3 0.48
-6 8 -12 8.88 0.53
-12 -6 8 9.31 0.46
6 -8 -12 9.39 0.47
6 8 12 9.31 0.51
8 -12 -6 8.87 0.45
8 -12 -6 8.25 0.48
-12 -6 8 9.22 0.46
-12 -6 8 8.53 0.49
-12 -6 8 8.37 0.49
-12 6 -8 8.6 0.51
-12 6 -8 8.58 0.5
-12 6 -8 9.23 0.49
-12 6 -8 8.67 0.47
6 8 12 9.55 0.49
-12 -6 8 8.64 0.48
12 6 8 8.69 0.48
12 6 8 8.94 0.48
12 6 8 8.76 0.47
12 6 8 8.18 0.47
12 6 8 8.52 0.51
12 6 8 8.54 0.49
12 6 8 9.09 0.5
12 6 8 8.52 0.47
-6 8 -12 9.19 0.51
-6 8 -12 8.45 0.5
6 8 12 9.27 0.54
12 -6 -8 8.53 0.52
-8 12 -6 8.64 0.48
-8 12 -6 8.69 0.47
12 -6 -8 8.94 0.47
6 -8 -12 9.12 0.49
6 -8 -12 9.58 0.52
8 12 6 8.81 0.47
8 12 6 9.27 0.46
8 12 6 8.72 0.46
8 12 6 8.46 0.46
8 12 6 8.85 0.5
8 12 6 8.6 0.48
8 12 6 9.02 0.49
12 -6 -8 8.59 0.46
12 -6 -8 8.94 0.46
-8 12 -6 8.72 0.48
6 8 12 9.43 0.47
-12 6 -8 8.8 0.48
-12 6 -8 9.2 0.47
-8 -12 6 8.58 0.46
-6 -8 12 9.48 0.46
-6 -8 12 9.21 0.46
8 -12 -6 9.17 0.47
8 -12 -6 8.43 0.49
8 -12 -6 8.54 0.46
6 8 12 8.69 0.49
6 8 12 9.21 0.49
-6 -8 12 8.56 0.52
-6 -8 12 9.12 0.51
-8 -12 6 9.02 0.47
-8 -12 6 8.86 0.47
-8 -12 6 7.84 0.49
-8 12 -6 8.94 0.46
-8 12 -6 9.36 0.46
6 8 12 9.69 0.49
-6 -8 12 8.78 0.48
-6 -8 12 8.38 0.52
8 12 -8 5.63 0.32
-8 -12 -8 5.51 0.31
8 8 -12 5.33 0.32
8 8 -12 5.19 0.37
8 12 -8 5.71 0.32
12 8 -8 4.97 0.32
-8 8 12 5.52 0.36
12 -8 8 5.05 0.32
12 -8 8 4.95 0.31
12 -8 8 4.73 0.32
12 8 -8 5.09 0.31
8 -8 12 5.32 0.34
8 8 -12 5.29 0.32
-8 -8 -12 5.68 0.33
-8 8 12 5.81 0.33
-8 8 12 5.95 0.38
8 12 -8 5.33 0.31
-8 12 8 5.64 0.34
12 -8 8 4.9 0.32
8 -8 12 5.32 0.32
8 -8 12 5.05 0.32
8 -8 12 5.75 0.34
8 -8 12 5.42 0.32
-12 -8 -8 5.99 0.34
-8 -8 -12 5.42 0.32
8 12 -8 5.38 0.32
8 12 -8 5.36 0.31
8 8 -12 5.52 0.34
8 -12 8 5.47 0.31
-12 -8 -8 5.28 0.31
-12 -8 -8 5.2 0.37
-12 -8 -8 5.21 0.31
-8 -8 -12 6.25 0.35
-8 8 12 5.96 0.34
8 -12 8 5.23 0.34
8 -12 8 5.41 0.3
8 -12 8 5.57 0.34
-8 8 12 5.07 0.32
-12 8 8 5.39 0.31
-12 8 8 5.35 0.32
-12 8 8 5.87 0.32
-12 8 8 5.76 0.36
-12 8 8 5.6 0.34
-12 8 8 5.72 0.32
-8 -12 -8 5.16 0.32
-8 -12 -8 5.3 0.31
-12 -8 -8 5.29 0.33
-8 -12 -8 5.66 0.32
-8 -12 -8 5.88 0.36
12 8 -8 5.16 0.35
8 12 -8 5.3 0.34
-8 12 8 5.83 0.33
8 8 -12 5.19 0.33
-8 -8 -12 6.09 0.43
8 8 -12 5.54 0.33
8 -12 8 5.5 0.33
-8 12 8 5.16 0.31
-8 12 8 5.53 0.32
-8 12 8 5.39 0.32
-8 12 8 6.1 0.36
-8 8 12 5.16 0.33
12 8 -8 4.74 0.31
8 8 -12 5.12 0.32
8 -12 8 5.4 0.3
-8 8 -12 6.41 0.38
-12 8 -8 6.36 0.33
-8 8 -12 6.47 0.34
-8 12 -8 6.42 0.32
8 12 8 6.43 0.33
-8 12 -8 6.18 0.34
8 12 8 6.55 0.32
-12 8 -8 6.03 0.32
-12 8 -8 6 0.33
-12 -8 8 6.1 0.31
-12 8 -8 5.88 0.36
-12 -8 8 5.75 0.33
-12 -8 8 6.39 0.36
-12 8 -8 6.24 0.31
-12 8 -8 6.11 0.33
-8 12 -8 6.34 0.31
-8 12 -8 6.3 0.31
8 8 12 6.89 0.34
8 -8 -12 6.82 0.32
8 -8 -12 6.37 0.38
8 -8 -12 6.67 0.34
8 -8 -12 6.95 0.38
-8 8 -12 6.32 0.36
-8 8 -12 6.26 0.35
-8 8 -12 6.29 0.33
-12 8 -8 6.25 0.32
8 12 8 6.81 0.33
-8 8 -12 6.44 0.33
12 -8 -8 6.78 0.33
12 -8 -8 6.58 0.34
12 -8 -8 6.67 0.37
-8 12 -8 6.38 0.35
8 8 12 6.55 0.32
8 8 12 6.51 0.34
8 8 12 6.3 0.34
12 8 8 6.31 0.33
12 8 8 6.27 0.33
12 8 8 6.5 0.37
12 8 8 6.16 0.34
-12 8 -8 5.79 0.35
-12 8 -8 5.86 0.33
8 -12 -8 6.65 0.32
8 8 12 7.06 0.34
-8 8 -12 6.23 0.34
8 8 12 6.59 0.36
8 12 8 6.79 0.33
8 12 8 6.83 0.37
8 12 8 6.61 0.34
8 12 8 6.33 0.35
8 12 8 7.03 0.33
12 -8 -8 6.59 0.31
12 -8 -8 6.89 0.31
12 -8 -8 6.69 0.38
-12 -8 8 6.24 0.31
-8 12 -8 6.24 0.33
8 8 12 7.23 0.4
-8 -8 12 6.69 0.32
-8 -8 12 6.26 0.32
-8 -8 12 5.99 0.38
-8 -8 12 6.42 0.34
-8 -8 12 6.4 0.38
8 -12 -8 6.75 0.3
8 -12 -8 6.7 0.33
8 -12 -8 6.49 0.35
-8 -12 8 6.57 0.36
12 8 8 6.25 0.36
12 8 8 7.12 0.33
-8 -12 8 6.59 0.32
-8 -12 8 6.25 0.32
-8 -12 8 6.31 0.32
12 8 8 6.63 0.33
12 8 8 6.26 0.33
8 8 12 6.35 0.37
8 12 -10 4.33 0.24
12 10 -8 4.16 0.24
8 12 -10 4.11 0.23
-8 12 10 4.05 0.26
12 10 -8 3.98 0.23
8 12 -10 4.19 0.27
-10 -8 -12 4.01 0.23
-10 -8 -12 4.23 0.26
-10 -8 -12 3.64 0.23
8 12 -10 4.15 0.23
12 10 -8 3.76 0.22
12 10 -8 4.36 0.27
-8 12 10 4.03 0.23
12 10 -8 4.18 0.24
-12 -10 -8 4.36 0.24
-12 -10 -8 4.01 0.22
-12 -10 -8 4.27 0.25
-12 -10 -8 4.28 0.22
-8 12 10 4.34 0.24
-8 12 10 4.15 0.24
-8 12 10 4.15 0.28
8 -12 10 4 0.22
8 -12 10 3.99 0.26
8 -12 10 3.89 0.21
8 -12 10 4.07 0.26
8 -12 10 4.24 0.23
8 12 -10 4.05 0.24
8 12 -10 3.9 0.23
-12 10 8 3.98 0.26
-12 10 8 4.52 0.24
12 -10 8 3.96 0.24
12 -10 8 4.36 0.21
12 -10 8 4.12 0.22
12 -10 8 4.35 0.24
-8 12 10 4.33 0.24
-8 -12 -10 3.97 0.3
12 10 -8 4.06 0.22
-10 -8 -12 3.87 0.25
8 12 -10 4.4 0.24
-10 8 12 3.88 0.24
-10 8 12 4.2 0.24
-10 8 12 4.18 0.29
-10 8 12 4.16 0.27
-10 8 12 3.95 0.25
-8 -12 -10 3.91 0.23
-12 10 8 4.23 0.23
-12 10 8 3.79 0.23
-12 10 8 4.38 0.23
-12 10 8 4.46 0.27
10 8 -12 3.63 0.25
10 8 -12 4.67 0.26
-10 8 12 3.67 0.23
-10 -8 -12 4.32 0.26
8 -12 10 4.14 0.25
10 -8 12 4.02 0.24
10 -8 12 4.26 0.25
10 -8 12 3.92 0.23
10 -8 12 4.15 0.26
10 -8 12 4.45 0.24
10 8 -12 3.76 0.23
10 8 -12 3.72 0.24
10 8 -12 3.76 0.23
10 8 -12 4.32 0.3
-8 -12 -10 4.05 0.22
-8 -12 -10 4.62 0.28
-12 -10 -8 4.14 0.24
-12 -10 -8 4.04 0.22
-8 -12 -10 4.34 0.25
-8 -12 -10 3.97 0.22
10 8 12 3.19 0.24
10 -8 -12 3.8 0.29
12 10 8 3.77 0.23
-12 -10 8 4.04 0.22
-12 -10 8 3.75 0.22
-12 -10 8 3.88 0.26
-12 -10 8 3.99 0.24
-12 -10 8 3.74 0.27
10 -8 -12 3.82 0.25
-8 -12 10 3.8 0.22
-8 -12 10 3.96 0.24
-8 -12 10 4.39 0.24
-8 12 -10 4.24 0.26
-12 -10 8 4.19 0.24
-10 -8 12 3.96 0.22
12 10 8 4.12 0.23
10 8 12 3.83 0.24
12 10 8 3.94 0.24
10 -8 -12 4.21 0.25
10 8 12 3.93 0.22
10 8 12 3.57 0.24
8 -12 -10 4.06 0.24
-12 10 -8 4.02 0.22
-12 10 -8 4.13 0.23
-12 10 -8 4.13 0.23
10 -8 -12 3.94 0.28
10 8 12 3.93 0.26
10 8 12 3.81 0.28
10 8 12 3.85 0.24
8 12 10 3.74 0.25
8 12 10 3.88 0.26
8 12 10 4.15 0.24
10 -8 -12 3.72 0.22
12 10 8 4.21 0.27
12 10 8 4.38 0.25
12 10 8 4.01 0.26
12 10 8 4.19 0.23
8 -12 -10 4.18 0.24
-10 -8 12 3.76 0.22
-10 8 -12 3.73 0.27
-10 8 -12 3.87 0.26
-10 8 -12 3.85 0.24
12 10 8 3.95 0.24
8 12 10 3.98 0.24
8 12 10 3.91 0.24
8 12 10 3.95 0.24
8 12 10 3.89 0.23
8 12 10 4.32 0.24
8 12 10 4.18 0.28
12 -10 -8 4.37 0.27
-8 12 -10 4.08 0.25
-10 -8 12 3.85 0.25
-12 10 -8 4.08 0.24
-12 10 -8 3.88 0.23
10 8 12 3.99 0.29
-10 8 -12 3.96 0.25
-10 8 -12 4.19 0.29
8 -12 -10 3.96 0.21
-8 12 -10 4.05 0.23
-10 -8 12 4.2 0.29
-10 -8 12 4.16 0.25
8 -12 -10 3.87 0.26
-10 8 -12 3.71 0.24
12 -10 -8 4.28 0.24
-12 10 -8 4.13 0.27
-12 10 -8 3.75 0.25
-12 10 -8 4.06 0.24
-12 10 -8 4.14 0.23
12 -10 -8 4.07 0.21
12 -10 -8 4.28 0.22
12 -10 -8 4.2 0.24
12 -10 -8 4.35 0.24
-8 12 -10 4.25 0.27
-8 12 -10 3.72 0.23
-8 -12 10 4.27 0.27
-8 12 -10 3.75 0.23
-10 8 -12 3.42 0.24
-12 0 -10 6.74 0.37
-12 0 10 6.79 0.37
0 10 -12 6.74 0.37
-12 0 -10 7.06 0.38
-12 0 -10 6.23 0.41
-10 -12 0 7.04 0.36
-10 -12 0 6.93 0.35
-12 0 -10 6.33 0.37
0 10 12 7.12 0.42
-12 0 10 6.22 0.35
-12 0 10 6.74 0.39
-12 0 10 6.43 0.39
10 -12 0 6.93 0.36
-10 -12 0 7.09 0.35
-10 -12 0 6.72 0.37
-10 -12 0 6.8 0.36
-12 0 -10 6.74 0.38
-12 0 -10 6.49 0.36
-12 0 10 6.51 0.36
-12 0 10 6.17 0.36
12 0 -10 6.24 0.37
12 0 10 6.94 0.38
12 0 10 6.48 0.37
12 0 10 6.86 0.4
12 0 10 6.7 0.38
12 0 10 6.78 0.36
0 10 -12 6.76 0.37
0 10 -12 7.48 0.37
0 10 -12 6.89 0.37
0 10 -12 6.67 0.41
0 10 -12 7.01 0.41
10 -12 0 7.05 0.36
10 12 0 6.73 0.34
10 12 0 6.77 0.34
10 12 0 6.75 0.34
10 12 0 7.03 0.35
10 12 0 6.64 0.34
10 12 0 7.11 0.37
10 12 0 6.94 0.36
12 0 -10 6.35 0.35
12 0 -10 6.54 0.36
12 0 -10 6.33 0.35
12 0 -10 6.04 0.41
10 -12 0 6.87 0.34
-10 12 0 6.68 0.34
-10 12 0 6.66 0.34
-10 12 0 7.02 0.36
-10 12 0 6.78 0.35
0 10 -12 6.77 0.39
0 10 -12 6.94 0.39
0 10 -12 7.16 0.37
0 10 12 6.94 0.36
0 -10 12 6.89 0.37
0 -10 12 6.6 0.36
0 -10 12 7.3 0.39
0 -10 12 6.94 0.39
0 10 12 6.31 0.39
0 10 12 6.9 0.4
0 10 12 6.3 0.37
10 -12 0 7.11 0.37
10 -12 0 7.12 0.38
0 -10 -12 6.84 0.39
0 -10 12 6.85 0.35
0 10 12 6.36 0.37
0 10 12 6.78 0.38
0 10 12 6.39 0.37
-10 12 0 6.68 0.37
-10 12 0 6.94 0.35
0 -10 -12 6.4 0.39
0 10 12 6.44 0.41
-10 12 0 6.88 0.34
-10 12 2 7.95 0.43
-2 -10 -12 7.97 0.46
-2 -10 -12 7.44 0.44
-2 -10 -12 9.21 0.48
-10 12 2 8.38 0.45
2 10 -12 8.62 0.47
2 10 -12 8.53 0.48
2 10 -12 8.89 0.45
-10 12 2 8.57 0.45
12 2 -10 8.33 0.44
12 2 -10 7.72 0.43
12 2 -10 7.92 0.49
12 2 -10 7.95 0.45
-10 12 2 8.11 0.42
-2 -10 -12 8.18 0.44
10 -12 2 8.63 0.42
10 -12 2 8.62 0.44
-12 2 10 7.95 0.44
-12 2 10 7.55 0.44
-12 2 10 7.68 0.44
-10 12 2 7.89 0.42
-10 12 2 8.65 0.42
2 10 -12 8.32 0.49
2 10 -12 8.84 0.5
-10 -12 -2 8.14 0.42
-10 -12 -2 8.75 0.46
-10 -12 -2 8.98 0.44
12 -2 10 8.08 0.44
10 -12 2 8.1 0.46
-12 -2 -10 7.98 0.46
-12 -2 -10 7.98 0.45
-12 -2 -10 8.09 0.5
-12 -2 -10 8.75 0.46
-12 -2 -10 8.43 0.44
-12 2 10 8.54 0.48
-12 2 10 7.97 0.45
-10 -12 -2 8.37 0.44
-10 -12 -2 8.06 0.43
10 12 -2 8.14 0.44
-2 10 12 7.21 0.44
-2 10 12 7.76 0.45
12 -2 10 8.56 0.46
12 -2 10 7.93 0.45
-2 10 12 7.82 0.45
10 12 -2 8.54 0.45
10 -12 2 8.45 0.43
10 12 -2 8.46 0.42
2 -10 12 8.33 0.43
2 -10 12 8.79 0.46
2 -10 12 8.37 0.44
2 -10 12 8.68 0.47
2 -10 12 7.98 0.47
2 10 -12 8.22 0.45
2 10 -12 7.81 0.45
2 10 -12 7.84 0.44
10 12 -2 8.61 0.43
10 12 -2 7.73 0.42
12 -2 10 8.4 0.46
-2 10 12 8.08 0.47
12 2 -10 8.28 0.44
-2 10 12 7.91 0.49
-2 10 12 8.99 0.5
-2 10 12 8.35 0.44
12 -2 10 8.92 0.47
10 12 -2 7.75 0.42
-2 10 12 8.33 0.45
10 12 -2 8.58 0.42
10 -12 2 8.23 0.45
2 -10 -12 8.58 0.48
12 2 10 7.97 0.44
10 12 2 8.4 0.43
12 2 10 8.69 0.46
-10 12 -2 8.55 0.42
-10 12 -2 8.51 0.42
2 -10 -12 8.31 0.45
10 12 2 9.04 0.44
10 12 2 8.75 0.44
10 12 2 8.46 0.43
12 -2 -10 7.96 0.43
12 -2 -10 8.34 0.43
12 -2 -10 8.69 0.5
12 -2 -10 8.53 0.46
12 2 10 8.82 0.47
-12 2 -10 9.36 0.46
10 12 2 9 0.45
-12 -2 10 8.35 0.44
-12 -2 10 8.31 0.44
-12 -2 10 8.48 0.44
-12 -2 10 8.54 0.42
-12 -2 10 8.86 0.48
2 10 12 8.75 0.44
2 10 12 7.79 0.45
2 10 12 7.98 0.45
2 10 12 8.59 0.45
2 10 12 8.42 0.5
2 10 12 8.35 0.47
2 10 12 8.74 0.48
2 10 12 8.24 0.45
10 -12 -2 8.24 0.45
12 2 10 8.06 0.45
12 2 10 8.55 0.48
10 12 2 8.27 0.43
10 12 2 8.32 0.42
10 12 2 9.19 0.43
-10 -12 2 8.49 0.43
-2 10 -12 8.18 0.44
-2 10 -12 8.94 0.45
-2 10 -12 9.33 0.5
-2 10 -12 8.43 0.49
-2 10 -12 8.14 0.47
-2 10 -12 8.32 0.47
-2 10 -12 8.86 0.45
-12 -2 10 8.22 0.47
-12 -2 10 8.53 0.45
-12 2 -10 8.25 0.46
-12 2 -10 8.82 0.45
-10 -12 2 8.87 0.45
-10 12 -2 9.02 0.43
-10 12 -2 8.75 0.44
-10 12 -2 8.67 0.44
-10 12 -2 8.76 0.43
10 -12 -2 8.79 0.46
10 -12 -2 8.72 0.43
10 -12 -2 9.35 0.44
10 -12 -2 8.21 0.45
-12 2 -10 8.66 0.48
-12 2 -10 9.24 0.47
10 12 2 8.44 0.42
-10 -12 2 8.86 0.44
12 2 10 8.23 0.45
2 -10 -12 8.68 0.47
-2 -10 12 9.21 0.48
-2 10 -12 8.45 0.45
-2 10 -12 8.46 0.45
-2 -10 12 8.47 0.44
-2 -10 12 9.04 0.47
-10 12 -2 8.34 0.44
-10 -12 2 8.91 0.43
-10 -12 2 9.13 0.44
-12 2 -10 8.12 0.44
-2 -10 12 8.57 0.45
12 -4 10 1.75 0.13
-10 12 4 1.66 0.12
-4 -10 -12 1.53 0.14
4 -10 12 1.94 0.14
4 -10 12 1.71 0.12
4 -10 12 2.09 0.16
4 -10 12 1.94 0.15
4 10 -12 1.72 0.13
4 10 -12 1.93 0.14
4 10 -12 1.73 0.13
4 -10 12 2.01 0.11
-10 12 4 1.65 0.13
-12 -4 -10 1.7 0.14
-12 -4 -10 1.66 0.13
12 -4 10 1.5 0.12
12 4 -10 1.79 0.12
-4 -10 -12 1.68 0.12
-4 -10 -12 1.69 0.15
-12 4 10 1.63 0.13
-12 -4 -10 1.56 0.17
-12 -4 -10 1.86 0.14
-12 -4 -10 1.69 0.12
-4 10 12 1.42 0.12
-4 10 12 1.56 0.13
-4 10 12 1.61 0.13
-4 10 12 1.69 0.17
10 -12 4 1.89 0.13
10 -12 4 1.7 0.14
10 -12 4 1.84 0.1
10 -12 4 2 0.13
10 -12 4 1.84 0.11
10 12 -4 1.81 0.11
10 12 -4 1.89 0.11
10 12 -4 1.71 0.11
10 12 -4 1.78 0.11
10 12 -4 1.73 0.13
10 12 -4 1.83 0.12
10 12 -4 1.9 0.11
-12 4 10 1.7 0.12
-10 -12 -4 1.83 0.1
-10 -12 -4 2.04 0.12
-4 -10 -12 1.98 0.13
4 10 -12 1.8 0.14
4 10 -12 1.96 0.13
-10 -12 -4 1.57 0.11
-10 12 4 1.72 0.13
-10 -12 -4 2.03 0.12
-12 4 10 1.76 0.12
-12 4 10 1.33 0.12
12 4 -10 1.74 0.13
-4 10 12 1.89 0.16
-4 10 12 1.67 0.13
-10 12 4 1.7 0.11
-10 12 4 1.66 0.11
12 -4 10 1.78 0.14
12 -4 10 1.87 0.14
-10 -12 -4 1.69 0.12
-12 4 10 1.51 0.15
12 4 -10 1.63 0.12
12 4 -10 1.8 0.12
12 4 -10 1.66 0.17
12 4 -10 1.78 0.13
4 10 -12 2.01 0.17
-10 -12 -4 1.64 0.14
-12 4 10 1.52 0.15
-10 12 4 1.67 0.11
-10 12 4 1.8 0.11
12 4 10 1.51 0.15
12 4 10 1.42 0.14
-12 -4 10 2.09 0.12
12 4 10 1.54 0.12
4 10 12 1.55 0.13
4 10 12 1.63 0.17
4 10 12 1.52 0.13
10 12 4 1.57 0.12
-4 -10 12 1.77 0.13
-4 -10 12 1.87 0.14
12 -4 -10 1.71 0.12
-4 -10 12 2.03 0.13
10 12 4 1.8 0.12
4 10 12 1.57 0.13
10 12 4 1.88 0.11
12 4 10 1.82 0.18
10 12 4 1.6 0.11
10 12 4 1.94 0.14
4 10 12 1.92 0.13
10 12 4 1.78 0.13
12 -4 -10 1.66 0.11
12 -4 -10 1.5 0.16
12 -4 -10 1.75 0.13
4 10 12 1.67 0.15
4 10 12 1.73 0.16
4 10 12 1.46 0.13
10 12 4 1.77 0.11
10 12 4 1.69 0.11
-12 -4 10 1.78 0.11
-12 -4 10 1.97 0.15
-12 -4 10 2.02 0.16
-12 -4 10 1.92 0.14
-12 4 -10 1.96 0.14
-12 4 -10 1.73 0.13
-12 4 -10 1.84 0.14
-12 4 -10 1.87 0.17
-12 4 -10 1.91 0.16
-12 4 -10 1.54 0.14
-12 4 -10 1.81 0.12
-4 -10 12 1.81 0.16
-4 10 -12 1.67 0.13
-4 10 -12 1.93 0.14
-4 10 -12 1.89 0.13
-4 10 -12 2 0.13
-4 10 -12 1.9 0.17
-4 10 -12 1.85 0.15
-4 10 -12 1.86 0.15
-4 10 -12 2.1 0.14
10 -12 -4 1.76 0.1
10 -12 -4 1.71 0.13
10 -12 -4 1.75 0.11
10 -12 -4 1.7 0.11
10 -12 -4 1.72 0.13
-12 -4 10 1.62 0.11
12 4 10 1.64 0.1
12 4 10 1.39 0.13
-10 -12 4 1.9 0.12
-10 12 -4 1.81 0.12
-10 12 -4 2.02 0.12
12 -4 -10 1.68 0.11
12 4 10 1.59 0.13
12 4 10 1.43 0.12
4 -10 -12 1.91 0.16
4 -10 -12 1.7 0.13
4 -10 -12 1.5 0.15
4 -10 -12 1.79 0.17
10 12 4 1.7 0.11
-10 12 -4 1.85 0.1
-10 12 -4 1.86 0.12
-10 12 -4 1.86 0.13
-10 12 -4 1.71 0.11
-10 -12 4 1.84 0.14
-4 -10 12 1.96 0.12
-4 -10 12 1.92 0.15
-10 -12 4 1.99 0.12
-10 12 -4 1.94 0.13
-10 -12 4 1.87 0.12
-10 -12 -6 10.67 0.55
-10 -12 -6 11.49 0.57
-10 -12 -6 11.07 0.6
-12 -6 -10 11.11 0.56
-10 -12 -6 10.39 0.55
-10 12 6 11.35 0.55
-10 -12 -6 11.18 0.56
-10 12 6 10.5 0.55
-12 6 10 11.36 0.57
-10 12 6 11.41 0.57
-10 12 6 10.6 0.55
-10 12 6 10.06 0.56
12 6 -10 11.15 0.62
12 6 -10 10.73 0.58
12 6 -10 11.32 0.58
-12 -6 -10 11.87 0.59
-12 -6 -10 10.83 0.56
-12 6 10 10.74 0.56
-12 6 10 11.08 0.57
-12 6 10 10.81 0.56
-12 6 10 11.14 0.61
-12 6 10 11.9 0.6
-6 10 12 11.99 0.58
-6 -10 -12 11.2 0.57
-6 -10 -12 11.62 0.59
-6 10 12 10.42 0.57
12 -6 10 11.41 0.58
12 -6 10 10.94 0.58
6 -10 12 11.14 0.57
6 -10 12 10.91 0.55
6 -10 12 11.28 0.59
6 -10 12 10.51 0.56
6 -10 12 12.1 0.61
6 -10 12 10.72 0.58
6 10 -12 10.05 0.56
6 10 -12 11.08 0.58
6 10 -12 10.97 0.57
6 10 -12 10.97 0.62
6 10 -12 11.08 0.59
6 10 -12 11.73 0.58
10 12 -6 10.46 0.56
10 12 -6 11.28 0.56
12 -6 10 10.75 0.56
12 -6 10 11.39 0.58
12 6 -10 11.16 0.56
12 6 -10 10.99 0.57
12 6 -10 10.59 0.56
-12 -6 -10 11.09 0.59
-12 -6 -10 11.23 0.58
-12 -6 -10 11.88 0.64
10 12 -6 10.47 0.55
-6 10 12 10.64 0.58
-6 10 12 10.69 0.57
10 -12 6 10.42 0.58
10 -12 6 10.87 0.54
10 -12 6 11.19 0.59
10 -12 6 11.05 0.54
10 -12 6 10.7 0.58
10 -12 6 10.87 0.55
10 12 -6 10.99 0.55
-6 10 12 10.31 0.6
10 12 -6 11.24 0.55
10 12 -6 11.13 0.59
-10 12 6 10.69 0.58
-6 -10 -12 12.05 0.6
-6 10 12 11.24 0.63
-10 12 6 10.96 0.59
-6 -10 -12 10.61 0.56
10 -12 -6 10.67 0.56
10 12 6 10.9 0.59
10 12 6 10.73 0.57
10 12 6 10.45 0.58
10 12 6 10.7 0.56
12 -6 -10 11.08 0.55
10 -12 -6 11.79 0.56
10 -12 -6 11.05 0.59
6 10 12 11.26 0.57
6 10 12 11.18 0.58
10 12 6 11.27 0.56
6 -10 -12 11.28 0.6
6 -10 -12 10.89 0.57
6 -10 -12 11.32 0.61
6 -10 -12 11.56 0.59
6 10 12 10.54 0.58
6 10 12 10.68 0.57
6 10 12 11.36 0.63
6 10 12 10.8 0.6
6 10 12 10.8 0.61
6 10 12 10.92 0.58
10 12 6 10.2 0.56
10 -12 -6 10.94 0.58
12 6 10 10.66 0.58
12 6 10 10.91 0.58
12 6 10 11.38 0.58
-12 -6 10 11.56 0.56
-12 -6 10 11.16 0.55
10 12 6 11.25 0.56
-12 -6 10 11.22 0.59
-12 -6 10 11.02 0.6
-12 -6 10 11.1 0.58
-12 -6 10 11.66 0.58
-12 6 -10 11.26 0.54
-12 6 -10 10.18 0.57
-12 6 -10 10.43 0.57
-12 6 -10 11.06 0.58
-12 6 -10 11 0.62
-12 6 -10 10.52 0.6
-12 6 -10 10.82 0.58
10 12 6 10.99 0.56
-10 12 -6 10.4 0.55
-10 12 -6 10.4 0.56
-10 12 -6 11.08 0.58
-10 12 -6 11.14 0.58
-10 12 -6 11.06 0.56
12 6 10 11.49 0.62
12 6 10 11.64 0.59
12 6 10 11.12 0.6
12 6 10 11.1 0.57
-10 -12 6 10.41 0.56
-10 -12 6 11.03 0.56
-10 -12 6 10.76 0.56
-10 -12 6 10.96 0.59
-10 12 -6 11.19 0.57
-10 12 -6 10.69 0.55
-6 10 -12 11.04 0.6
-6 10 -12 10.67 0.59
12 -6 -10 12.26 0.61
12 -6 -10 10.92 0.55
12 -6 -10 11.16 0.63
10 -12 -6 10.87 0.54
6 -10 -12 11.26 0.55
-6 -10 12 11.6 0.62
-6 10 -12 10.98 0.58
-6 10 -12 10.62 0.57
-6 10 -12 11 0.57
-6 10 -12 10.83 0.57
-6 10 -12 11.35 0.62
-6 -10 12 10.79 0.55
-6 -10 12 10.79 0.56
-6 -10 12 10.67 0.6
-6 -10 12 10.15 0.57
-6 -10 12 11.28 0.59
10 12 6 10.31 0.56
-12 -6 10 10.81 0.55
-12 6 -10 11.03 0.56
10 -12 -6 11.16 0.56
12 -6 -10 11.74 0.55
12 -6 -10 10.51 0.58
-12 8 10 4.18 0.23
8 -10 12 3.99 0.24
10 12 -8 4.21 0.23
-10 -12 -8 3.95 0.24
-10 -12 -8 4.05 0.22
-12 -8 -10 4.23 0.22
-12 8 10 3.81 0.24
12 8 -10 3.96 0.23
12 8 -10 4.16 0.23
12 8 -10 4.15 0.28
12 8 -10 4.24 0.25
12 8 -10 4.04 0.24
10 12 -8 4.18 0.23
-12 -8 -10 3.94 0.24
-12 -8 -10 3.9 0.22
-12 -8 -10 4.26 0.25
-12 -8 -10 3.49 0.22
-12 -8 -10 4.45 0.25
-10 12 8 3.92 0.22
-10 12 8 3.85 0.23
-10 12 8 4.24 0.23
-10 12 8 4.35 0.27
-10 12 8 3.97 0.25
-10 12 8 4.07 0.23
-8 -10 -12 3.9 0.24
-8 -10 -12 4.11 0.25
-8 -10 -12 3.78 0.23
-8 -10 -12 3.94 0.22
-12 8 10 4.18 0.27
-12 8 10 3.85 0.24
-10 -12 -8 3.87 0.23
-10 -12 -8 3.94 0.22
10 -12 8 3.93 0.24
10 -12 8 4.11 0.21
-10 -12 -8 4.21 0.24
-10 -12 -8 4.18 0.27
10 -12 8 3.9 0.25
10 -12 8 3.97 0.22
10 12 -8 4.12 0.22
-8 10 12 4.14 0.24
-8 10 12 3.98 0.24
-8 10 12 4.37 0.24
-8 10 12 4.06 0.29
-8 10 12 3.8 0.27
-8 10 12 4.13 0.24
10 -12 8 4 0.21
12 -8 10 4.15 0.24
12 -8 10 4 0.21
12 -8 10 4.27 0.24
8 -10 12 4.04 0.22
8 -10 12 4.06 0.22
8 -10 12 4.35 0.28
8 -10 12 4.18 0.25
8 10 -12 4.04 0.23
8 10 -12 3.78 0.24
8 10 -12 4.19 0.24
8 10 -12 3.88 0.23
8 10 -12 4.26 0.29
8 10 -12 4.18 0.25
8 10 -12 3.75 0.24
10 12 -8 4.23 0.23
10 12 -8 4.32 0.27
10 12 -8 3.77 0.23
12 -8 10 4.03 0.22
12 -8 10 4.33 0.25
12 8 -10 4.19 0.23
-12 8 10 3.94 0.23
-12 8 10 4.6 0.28
10 -12 8 3.99 0.26
8 10 12 3.89 0.24
10 -12 -8 4.35 0.24
10 -12 -8 4.11 0.23
10 -12 -8 4.27 0.26
10 -12 -8 4.03 0.23
-12 8 -10 4.04 0.28
8 10 12 4.22 0.23
8 -10 -12 4.1 0.22
-8 10 -12 4.09 0.27
-8 10 -12 3.92 0.25
8 10 12 3.95 0.25
8 10 12 3.7 0.24
10 -12 -8 4.21 0.21
-12 8 -10 3.8 0.23
-12 8 -10 4.18 0.24
10 12 8 3.69 0.23
10 12 8 3.57 0.23
10 12 8 3.59 0.22
10 12 8 3.93 0.23
10 12 8 3.72 0.23
10 12 8 3.64 0.26
10 12 8 3.87 0.24
10 12 8 3.35 0.25
10 12 8 3.78 0.23
12 -8 -10 4 0.22
12 -8 -10 3.93 0.22
12 -8 -10 4.18 0.29
12 -8 -10 4.06 0.23
12 -8 -10 4.03 0.25
12 -8 -10 3.71 0.27
12 -8 -10 4.38 0.25
-12 8 -10 3.54 0.26
-12 8 -10 3.84 0.25
-12 8 -10 3.85 0.23
8 10 12 3.92 0.24
8 10 12 3.98 0.29
-12 -8 10 3.75 0.24
-12 -8 10 3.77 0.27
-12 -8 10 3.57 0.24
-12 8 -10 4.08 0.21
-12 8 -10 3.79 0.24
12 8 10 4.09 0.24
12 8 10 3.76 0.24
12 8 10 4.08 0.24
12 8 10 4.07 0.28
12 8 10 3.99 0.26
12 8 10 4.07 0.28
12 8 10 3.48 0.23
8 -10 -12 4.01 0.28
8 10 12 3.77 0.26
8 10 12 3.9 0.27
-8 -10 12 4.12 0.22
-8 -10 12 3.74 0.22
-8 -10 12 4.07 0.27
-8 -10 12 3.84 0.24
-8 -10 12 4.26 0.25
-8 10 -12 3.95 0.24
-8 10 -12 4.12 0.24
-8 10 -12 4.16 0.28
-10 -12 8 4.14 0.23
-10 -12 8 3.93 0.23
-10 -12 8 4.39 0.24
-10 -12 8 3.71 0.26
-10 12 -8 3.94 0.23
-10 12 -8 3.72 0.23
-10 12 -8 3.81 0.22
-10 12 -8 4.05 0.22
-10 12 -8 4.05 0.26
-10 12 -8 3.79 0.25
-10 12 -8 4.29 0.24
8 -10 -12 4.04 0.24
-12 -8 10 3.94 0.22
-12 -8 10 3.9 0.22
-12 -10 -10 2.31 0.17
-12 -10 -10 2.13 0.15
-12 -10 -10 2.03 0.15
-12 -10 -10 2.27 0.17
-12 -10 -10 2.33 0.15
10 10 -12 2.33 0.16
10 10 -12 2.35 0.17
10 10 -12 2.15 0.16
12 -10 10 2.14 0.17
12 -10 10 2.3 0.16
12 -10 10 2.4 0.14
12 -10 10 2.64 0.23
12 -10 10 2.26 0.22
12 -10 10 2.25 0.14
12 -10 10 1.95 0.19
12 -10 10 2.14 0.16
12 -10 10 2.39 0.16
12 10 -10 2.17 0.15
12 10 -10 2.2 0.16
12 10 -10 2.27 0.15
12 10 -10 2.11 0.2
-12 10 10 2.35 0.16
-12 10 10 2.08 0.16
-12 10 10 2.21 0.16
-12 10 10 2.09 0.19
-12 10 10 2.29 0.19
-12 10 10 2.31 0.16
-10 -12 -10 2.39 0.16
-10 -12 -10 2.19 0.15
-10 -12 -10 2.08 0.15
-10 -12 -10 2.09 0.16
-10 -12 -10 2.01 0.19
-10 -12 -10 1.94 0.14
10 10 -12 2.19 0.17
-10 12 10 2.41 0.17
-10 10 12 2.06 0.16
-10 10 12 2.37 0.21
-10 10 12 2.31 0.19
-10 10 12 2.39 0.17
-10 12 10 2.14 0.15
-10 -10 -12 2.34 0.17
-10 -10 -12 2.09 0.15
-10 -10 -12 2.15 0.18
-10 -10 -12 2.13 0.15
10 12 -10 2.24 0.15
10 12 -10 2.27 0.2
10 12 -10 2.15 0.16
10 12 -10 2.38 0.16
-10 12 10 2.23 0.16
-10 12 10 2.33 0.16
10 10 -12 2.42 0.21
10 -12 10 2.33 0.17
12 10 -10 2.38 0.17
10 -12 10 2.3 0.17
10 -10 12 2.29 0.17
10 -10 12 2.35 0.16
10 -10 12 2.37 0.14
10 -10 12 2.32 0.23
-10 10 12 2.1 0.16
-10 10 12 2 0.17
10 -12 10 2.39 0.14
10 12 -10 2.43 0.16
10 -12 10 2.21 0.18
10 -12 10 2.41 0.14
10 -12 10 2.08 0.18
10 -12 10 2.35 0.16
-10 12 10 2.26 0.18
-10 12 10 2.14 0.19
10 -10 12 2.18 0.15
10 -10 12 2.63 0.18
10 -10 12 2.42 0.16
10 12 -10 2.35 0.15
-10 -10 12 3.6 0.26
-10 -12 10 2.6 0.2
-10 12 -10 2.69 0.2
-10 12 -10 2.56 0.16
-10 -12 10 2.88 0.16
10 -12 -10 2.85 0.14
10 -12 -10 2.72 0.16
10 -12 -10 2.6 0.17
10 -12 -10 2.58 0.2
10 -12 -10 2.72 0.17
-10 10 -12 2.27 0.16
-10 -12 10 2.76 0.21
-10 -12 10 2.54 0.18
-10 -12 10 3 0.17
-10 -12 10 2.61 0.17
-10 12 -10 2.78 0.17
-10 12 -10 2.74 0.16
10 -10 -12 2.91 0.15
10 -10 -12 2.76 0.15
-10 -10 12 3.15 0.18
10 -10 -12 2.63 0.18
10 -10 -12 2.67 0.21
10 -10 -12 2.79 0.18
10 -10 -12 2.55 0.17
-10 10 -12 2.85 0.2
-10 10 -12 2.76 0.19
-10 10 -12 2.76 0.17
-10 12 -10 2.72 0.19
-10 12 -10 2.64 0.17
-10 12 -10 2.81 0.16
-12 -10 10 2.84 0.15
-12 -10 10 2.65 0.15
-12 -10 10 2.7 0.16
-10 10 -12 2.73 0.18
-10 -12 10 2.87 0.14
10 10 12 2.56 0.16
10 10 12 2.62 0.18
10 10 12 2.58 0.18
10 10 12 2.74 0.18
10 10 12 2.64 0.21
10 10 12 2.73 0.19
10 10 12 2.61 0.17
-10 10 -12 2.94 0.22
-10 -10 12 3 0.15
-10 -10 12 2.63 0.15
-10 -10 12 2.72 0.17
-10 -10 12 2.85 0.18
10 12 10 2.87 0.17
10 12 10 2.81 0.18
10 12 10 2.76 0.17
10 12 10 2.73 0.17
10 12 10 3.01 0.22
10 12 10 2.59 0.18
10 12 10 2.72 0.17
12 -10 -10 3.03 0.15
12 -10 -10 2.92 0.15
12 -10 -10 2.67 0.16
12 -10 -10 2.64 0.17
12 -10 -10 2.59 0.2
12 -10 -10 2.75 0.17
12 -10 -10 2.7 0.17
-12 -10 10 2.84 0.17
-12 -10 10 2.63 0.21
-12 -10 10 2.62 0.17
-12 10 -10 3.06 0.16
-12 10 -10 2.75 0.17
-12 10 -10 2.68 0.16
-12 10 -10 2.82 0.18
-12 10 -10 2.55 0.17
-12 10 -10 2.88 0.21
-12 10 -10 2.79 0.2
-12 10 -10 2.71 0.18
-12 10 -10 2.71 0.16
-10 10 -12 2.55 0.17
12 10 10 3.09 0.18
12 10 10 2.67 0.18
12 10 10 2.53 0.17
12 10 10 2.57 0.21
12 10 10 2.59 0.18
12 10 10 2.81 0.17
-12 -12 0 43.17 2.16
-12 -12 0 43.06 2.16
-12 -12 0 44.71 2.15
-12 -12 0 44.42 2.18
-12 -12 0 44.51 2.17
-12 0 -12 42.95 2.19
-12 0 -12 45.83 2.19
-12 0 -12 45.93 2.2
-12 0 -12 42.7 2.24
-12 0 -12 46.62 2.2
-12 0 -12 43.04 2.17
-12 0 12 43.37 2.17
-12 0 12 46.79 2.17
-12 0 12 45.04 2.17
-12 0 12 43.96 2.21
-12 0 12 44.5 2.21
-12 0 12 43.98 2.18
-12 12 0 43.45 2.17
-12 12 0 43.7 2.15
-12 12 0 44.25 2.15
-12 12 0 43.39 2.15
-12 12 0 42.83 2.17
-12 12 0 42.65 2.16
-12 12 0 44.55 2.16
0 -12 -12 46.34 2.2
0 -12 -12 46.62 2.21
0 -12 12 43.58 2.16
0 -12 12 43.63 2.18
0 -12 12 45.21 2.16
0 -12 12 42.67 2.18
0 -12 12 44.38 2.19
0 12 -12 44.36 2.17
0 12 -12 45.46 2.18
0 12 -12 44.99 2.17
0 12 -12 42.29 2.17
0 12 -12 46.29 2.22
0 12 -12 43.76 2.22
0 12 -12 45.92 2.2
0 12 -12 42.85 2.2
0 12 12 45.43 2.17
0 12 12 43.72 2.18
0 12 12 43.99 2.18
0 12 12 46.24 2.18
0 12 12 46.74 2.24
0 12 12 45.11 2.2
0 12 12 48.1 2.21
0 12 12 46.51 2.18
12 -12 0 43.2 2.18
12 -12 0 41.95 2.19
12 -12 0 45.06 2.15
12 -12 0 43.31 2.17
12 -12 0 43.08 2.17
12 0 -12 46.13 2.17
12 0 -12 44.96 2.17
12 0 -12 43.98 2.16
12 0 -12 40.75 2.24
12 0 -12 43.6 2.19
12 0 -12 46.57 2.19
12 0 12 45.56 2.19
12 0 12 44.45 2.19
12 0 12 43.56 2.18
12 0 12 44.37 2.22
12 0 12 43.18 2.19
12 0 12 43.8 2.17
12 0 12 41.66 2.17
12 12 0 48.08 2.16
12 12 0 43.71 2.15
12 12 0 44.84 2.15
12 12 0 48.49 2.16
12 12 0 43.21 2.15
12 12 0 45.67 2.18
12 12 0 45.23 2.17
12 12 0 45.56 2.15
-12 -12 -2 5.07 0.28
-12 -12 -2 4.85 0.27
-12 -12 -2 4.82 0.27
-12 -12 -2 4.8 0.3
-12 -12 -2 5.21 0.29
2 -12 12 4.97 0.3
12 12 -2 5.39 0.27
12 12 -2 5.01 0.27
12 12 -2 4.91 0.27
-12 -2 -12 4.83 0.3
-12 -2 -12 4.93 0.3
-12 -2 -12 4.94 0.35
-12 -2 -12 5.11 0.31
-12 -2 -12 4.5 0.28
2 12 -12 5.1 0.29
-2 12 12 5.39 0.32
-2 12 12 5.17 0.29
12 -2 12 5.31 0.31
12 -2 12 5.41 0.3
12 -2 12 5.05 0.32
12 -2 12 5.04 0.31
12 -2 12 4.96 0.28
12 -2 12 5.05 0.28
12 2 -12 5.07 0.28
12 2 -12 5.13 0.29
12 2 -12 5.12 0.28
12 2 -12 4.99 0.35
12 2 -12 5.05 0.3
-12 2 12 4.87 0.28
-12 2 12 4.93 0.29
-12 2 12 5.01 0.28
-12 2 12 4.97 0.33
-12 2 12 4.68 0.32
-12 2 12 4.78 0.3
2 -12 12 4.84 0.3
2 -12 12 5.12 0.28
-2 12 12 5.2 0.34
2 -12 12 4.87 0.3
2 12 -12 4.79 0.28
12 12 -2 5.5 0.28
12 12 -2 5.07 0.27
12 12 -2 5.32 0.3
-12 12 2 5.17 0.29
-12 12 2 4.89 0.27
-12 12 2 4.84 0.27
-12 12 2 5.17 0.27
-12 12 2 4.93 0.29
-12 12 2 4.87 0.28
-2 -12 -12 5.34 0.28
-2 -12 -12 4.84 0.28
-2 -12 -12 5.32 0.31
-2 -12 -12 5.4 0.33
2 12 -12 4.92 0.33
2 12 -12 4.79 0.33
2 12 -12 4.57 0.3
2 12 -12 5.23 0.32
-2 12 12 5.6 0.35
2 -12 12 5.11 0.29
2 12 -12 4.62 0.29
2 12 -12 4.7 0.28
12 12 -2 5.23 0.27
12 -12 2 5.38 0.3
12 -12 2 5.06 0.31
12 -12 2 4.96 0.27
12 -12 2 5.12 0.29
-2 12 12 5.33 0.29
-2 12 12 4.89 0.29
-2 12 12 4.62 0.29
-2 12 12 5.12 0.29
2 -12 12 5.09 0.27
12 -12 2 5.15 0.28
12 12 -2 5.26 0.28
-12 -2 12 5.29 0.29
-2 12 -12 4.96 0.29
2 -12 -12 5.44 0.32
-2 12 -12 4.74 0.29
-12 12 -2 5.35 0.27
-12 12 -2 5.44 0.29
-12 12 -2 5.08 0.27
-12 -12 2 5.46 0.28
-12 12 -2 5.46 0.27
-12 12 -2 5.54 0.29
-2 12 -12 4.83 0.29
-2 -12 12 4.89 0.31
-2 -12 12 4.99 0.28
-2 -12 12 5.13 0.3
-2 -12 12 4.76 0.28
-2 -12 12 4.97 0.3
-12 -2 12 5.2 0.28
2 12 12 5.38 0.29
2 12 12 4.85 0.29
2 12 12 4.75 0.29
2 12 12 5.1 0.29
2 12 12 5.42 0.34
2 12 12 5.18 0.32
2 12 12 5.49 0.33
-12 -2 12 5.13 0.28
2 -12 -12 5.14 0.32
12 -12 -2 4.82 0.26
12 -12 -2 5.05 0.3
12 -12 -2 5.44 0.28
12 -12 -2 5.25 0.28
12 -12 -2 5.17 0.3
-2 12 -12 5.13 0.33
-2 12 -12 5.06 0.33
-2 12 -12 5.37 0.31
-2 12 -12 4.98 0.31
-2 12 -12 5.1 0.29
12 -2 -12 5.12 0.28
12 -2 -12 4.96 0.28
12 -2 -12 4.79 0.28
12 -2 -12 4.54 0.34
12 -2 -12 4.95 0.3
12 -2 -12 5.15 0.3
-12 -2 12 5.42 0.27
-12 -2 12 5.46 0.33
-12 -2 12 5.26 0.33
-12 -2 12 5.19 0.3
-12 -2 12 5.35 0.3
-12 2 -12 5.42 0.31
-12 2 -12 5.34 0.31
-12 2 -12 5.02 0.33
-12 2 -12 5.71 0.32
-12 2 -12 5.45 0.29
12 2 12 4.73 0.3
12 2 12 4.69 0.3
12 2 12 4.68 0.3
12 2 12 5.2 0.33
12 2 12 4.61 0.31
12 2 12 5.22 0.29
12 2 12 4.97 0.3
-12 -12 2 5.49 0.28
-12 -12 2 5.32 0.29
-12 -12 2 5.5 0.3
-12 12 -2 5.17 0.28
-12 12 -2 5.37 0.28
2 12 12 5.19 0.29
12 -12 -2 5.32 0.3
12 12 2 4.87 0.27
12 12 2 4.96 0.27
12 12 2 4.97 0.27
12 12 2 5.24 0.27
12 12 2 4.41 0.27
12 12 2 4.98 0.3
12 12 2 5.14 0.29
12 12 2 5.55 0.27
-12 -12 -4 55.21 2.58
-12 -12 -4 52.43 2.57
-12 -12 -4 51.81 2.6
-12 -12 -4 52.68 2.56
-12 -12 -4 55.51 2.59
-12 -12 -4 53.28 2.61
-12 -12 -4 55.46 2.58
-12 12 4 52.84 2.57
-12 12 4 50.39 2.59
4 -12 12 52.04 2.59
4 -12 12 52.02 2.57
4 -12 12 53.69 2.61
-12 -4 -12 51.42 2.6
-12 -4 -12 53.58 2.6
-12 -4 -12 54.11 2.66
-12 -4 -12 54.79 2.61
-12 -4 -12 52.81 2.58
-12 -4 -12 52.1 2.58
12 12 -4 54.05 2.6
12 12 -4 53.03 2.58
12 12 -4 52.03 2.57
-4 12 12 55.37 2.62
12 -4 12 52.84 2.6
12 -4 12 51.61 2.59
12 -4 12 52.87 2.62
12 -4 12 54.16 2.61
12 -4 12 51.65 2.58
12 -4 12 52.52 2.58
12 4 -12 51.09 2.58
12 4 -12 51.28 2.58
12 4 -12 48.44 2.58
-12 4 12 49.29 2.58
-12 4 12 49.01 2.59
-12 4 12 51.14 2.58
-12 4 12 49.81 2.62
-12 4 12 50.8 2.59
12 -12 4 54.49 2.6
12 -12 4 52.07 2.58
-4 12 12 48.43 2.58
-4 12 12 49.16 2.59
-4 12 12 51.61 2.59
12 12 -4 52.03 2.56
12 12 -4 49.99 2.57
12 12 -4 50.53 2.56
-12 12 4 55.02 2.59
-12 12 4 51.76 2.56
-12 12 4 51.93 2.57
-12 12 4 51.05 2.57
4 12 -12 51.03 2.6
4 12 -12 53.31 2.59
-12 12 4 54.28 2.59
-12 12 4 53.69 2.57
-4 -12 -12 54.04 2.57
-4 -12 -12 53.56 2.57
-4 -12 -12 56.98 2.61
-4 -12 -12 56.91 2.63
12 4 -12 51.37 2.6
4 12 -12 50.67 2.58
4 12 -12 51.84 2.63
-4 12 12 56.19 2.59
4 -12 12 52.69 2.57
4 -12 12 52.85 2.61
4 -12 12 52.13 2.6
4 12 -12 50.11 2.58
4 12 -12 50.44 2.59
12 -12 4 52.93 2.59
12 -12 4 53.2 2.61
12 -12 4 53.31 2.56
12 12 -4 54.58 2.58
12 12 -4 50.93 2.57
-4 12 12 53.46 2.59
-4 12 12 52.85 2.64
12 4 -12 50.83 2.65
12 4 -12 52.99 2.6
-4 12 12 54.56 2.65
-12 12 -4 52.94 2.56
-12 -4 12 52.95 2.57
-12 -4 12 54.16 2.62
-4 -12 12 58 2.6
4 -12 -12 54.97 2.59
4 -12 -12 54.5 2.62
4 -12 -12 59.87 2.61
-12 -12 4 52.79 2.58
-12 -12 4 58.73 2.59
-12 -12 4 55.85 2.6
-4 -12 12 55.01 2.62
-4 12 -12 52.05 2.59
-4 12 -12 50.91 2.59
-4 12 -12 52.91 2.58
-4 12 -12 52.77 2.59
-4 -12 12 54.15 2.59
-4 -12 12 51.81 2.58
-12 -12 4 52.89 2.57
-12 -12 4 53.02 2.57
4 12 12 54.72 2.59
4 12 12 53.49 2.59
4 12 12 52.72 2.6
-12 12 -4 51.36 2.57
-12 12 -4 53.17 2.59
4 12 12 53.68 2.61
4 12 12 52.99 2.62
4 12 12 54.88 2.59
12 -12 -4 55.24 2.59
12 -12 -4 54.42 2.56
12 -12 -4 53.45 2.6
12 -12 -4 54.02 2.58
12 -12 -4 55.64 2.58
12 -12 -4 54.22 2.6
-4 12 -12 53.88 2.64
-4 12 -12 54.96 2.61
-12 12 -4 53.49 2.58
-12 12 -4 52.94 2.57
12 -4 -12 55.86 2.58
12 -4 -12 52.65 2.57
12 -4 -12 52.23 2.66
12 -4 -12 54.73 2.6
12 -4 -12 52.4 2.6
-12 -4 12 51.2 2.62
-12 -4 12 53.25 2.6
-12 -4 12 53.64 2.6
-12 4 -12 50.39 2.6
-12 4 -12 53.75 2.61
-12 4 -12 52.06 2.65
-12 4 -12 50.41 2.63
-12 4 -12 55.59 2.61
-12 4 -12 53.6 2.59
4 12 12 53.63 2.59
4 12 12 53.92 2.65
-4 -12 12 51.92 2.57
12 4 12 53 2.55
12 4 12 51.75 2.6
12 4 12 52.2 2.6
12 4 12 51.03 2.6
12 4 12 53.03 2.64
12 4 12 56.73 2.62
12 4 12 53.87 2.59
-12 12 -4 51.69 2.59
-12 12 -4 53.32 2.58
-4 12 -12 55.73 2.61
-4 12 -12 54.23 2.59
-12 -4 12 52.87 2.58
-12 -4 12 54.56 2.58
-12 -4 12 54.28 2.58
12 12 4 52.35 2.57
12 12 4 52.98 2.57
12 12 4 52.81 2.57
12 12 4 56.41 2.58
12 12 4 52.59 2.57
12 12 4 56.06 2.61
12 12 4 53.44 2.58
12 12 4 53.29 2.6
12 12 4 56.31 2.57
-12 -12 -6 47.07 2.17
-12 -12 -6 45.47 2.15
-12 -12 -6 46.39 2.2
-12 -12 -6 44.83 2.15
-12 -12 -6 45.64 2.17
-12 -12 -6 46.31 2.21
-12 12 6 44.17 2.15
-12 12 6 44.87 2.15
6 -12 12 46.46 2.18
6 -12 12 45.64 2.15
6 -12 12 45.66 2.19
12 12 -6 45.29 2.15
-12 -6 -12 44.49 2.19
-12 -6 -12 46.43 2.18
-12 -6 -12 46.98 2.25
-12 -6 -12 45.65 2.19
-12 -6 -12 44.36 2.16
-12 -6 -12 45.51 2.16
6 12 -12 46.08 2.19
6 12 -12 47.49 2.18
-6 12 12 46.58 2.21
-6 12 12 44.42 2.17
12 -6 12 44.82 2.18
12 -6 12 45.51 2.19
12 -6 12 44.74 2.16
12 -6 12 47.4 2.19
12 -6 12 43.62 2.15
12 6 -12 44.5 2.16
12 6 -12 46.23 2.17
12 6 -12 44.18 2.16
-12 6 12 43.47 2.17
-12 6 12 43.08 2.17
-12 6 12 43.87 2.17
-12 6 12 44.88 2.22
-12 6 12 45.17 2.21
-12 6 12 45.18 2.18
12 -12 6 45.03 2.19
12 -12 6 46.78 2.16
-6 12 12 42.69 2.17
-6 12 12 41.9 2.17
12 12 -6 44.24 2.15
12 12 -6 45.22 2.15
12 12 -6 44.55 2.19
12 12 -6 45.67 2.17
12 12 -6 45.86 2.16
-12 12 6 45.89 2.15
-12 12 6 43.14 2.16
12 -12 6 45.44 2.19
-6 12 12 44.71 2.17
-12 12 6 46.34 2.19
-12 12 6 45.59 2.18
-12 12 6 47.24 2.16
-6 -12 -12 43.46 2.16
-6 -12 -12 46.85 2.17
-6 -12 -12 43.57 2.15
-6 -12 -12 50.04 2.26
-6 -12 -12 45.29 2.16
-6 -12 -12 45.5 2.19
-6 -12 -12 47.34 2.22
6 -12 12 45.61 2.15
6 -12 12 48.99 2.21
6 -12 12 43.69 2.18
6 12 -12 46.43 2.17
6 12 -12 46.29 2.17
12 -12 6 44.4 2.18
12 -12 6 47.86 2.15
-6 12 12 45.62 2.23
12 -12 6 44.82 2.14
12 6 -12 44.77 2.24
12 6 -12 44.26 2.18
6 12 -12 47.36 2.17
6 12 -12 45.56 2.22
-6 12 -12 43.58 2.2
-12 -12 6 43.85 2.16
-12 -6 12 41.54 2.15
-12 -6 12 42.99 2.19
-12 -6 12 42.64 2.21
6 -12 -12 42.33 2.17
6 -12 -12 42.66 2.2
6 -12 -12 44.23 2.18
-12 -12 6 42.71 2.15
-12 -12 6 43.75 2.16
-12 -12 6 46.26 2.17
-6 -12 12 43.04 2.16
-6 -12 12 43.38 2.17
-6 -12 12 46.25 2.18
-6 -12 12 44.36 2.21
-6 12 -12 42.13 2.17
-6 12 -12 45.38 2.19
-12 12 -6 44.07 2.15
-12 -6 12 45.41 2.16
-12 -6 12 42.45 2.15
6 12 12 43.51 2.17
6 12 12 39.81 2.17
6 12 12 42.19 2.18
6 12 12 42.53 2.17
-12 12 -6 43.38 2.16
-12 -12 6 45.03 2.15
6 12 12 44.86 2.2
6 12 12 43.34 2.21
6 12 12 43.58 2.17
12 -12 -6 45.03 2.17
12 -12 -6 44.31 2.14
12 -12 -6 42.78 2.17
12 -12 -6 43.83 2.16
12 -12 -6 45.94 2.16
12 -12 -6 41.23 2.19
-6 12 -12 44.12 2.17
-6 12 -12 44.82 2.17
-6 12 -12 42.22 2.17
-6 12 -12 44.55 2.22
-12 12 -6 44.84 2.16
-12 12 -6 42.74 2.15
12 -6 -12 44.11 2.16
12 -6 -12 43.4 2.15
12 -6 -12 44.13 2.24
12 -6 -12 42.25 2.18
12 -6 -12 43.12 2.18
-12 -6 12 41.11 2.18
-12 -6 12 42.92 2.18
-12 6 -12 43.3 2.13
-12 6 -12 40.68 2.18
-12 6 -12 42.68 2.17
-12 6 -12 43.92 2.18
-12 6 -12 43.6 2.23
-12 6 -12 43.53 2.19
-12 6 -12 43 2.17
6 12 12 44.46 2.23
12 6 12 43.74 2.14
12 6 12 42.87 2.18
12 6 12 41.43 2.18
12 6 12 43.44 2.18
12 6 12 43.69 2.22
12 6 12 43.59 2.19
12 6 12 42.48 2.17
-12 -12 6 41.73 2.19
-12 12 -6 43.68 2.19
-12 12 -6 41.6 2.18
-12 12 -6 43.09 2.16
-12 12 -6 42.75 2.15
12 12 6 42.2 2.16
12 12 6 43.07 2.16
12 12 6 44.11 2.16
12 12 6 45.85 2.16
12 12 6 41.62 2.16
12 12 6 44.95 2.2
12 12 6 43.77 2.17
12 12 6 41.06 2.18
12 12 6 46.42 2.16
-12 -12 -8 14.43 0.7
-12 -12 -8 14.26 0.68
-12 -12 -8 14.09 0.68
-12 -12 -8 14.12 0.7
-12 -12 -8 13.24 0.74
-12 -12 -8 14.62 0.68
12 -8 12 14.87 0.72
12 -8 12 14.85 0.68
12 8 -12 15.46 0.69
12 8 -12 13.44 0.7
12 8 -12 14.6 0.69
12 8 -12 14.83 0.77
12 8 -12 15.85 0.72
-8 -12 -12 15.9 0.7
-12 -8 -12 14.68 0.72
-12 -8 -12 14.4 0.71
-12 -8 -12 14.2 0.69
-12 -8 -12 14.27 0.72
-12 -8 -12 14.63 0.69
8 -12 12 14.73 0.73
12 12 -8 14.71 0.68
12 12 -8 13.85 0.69
12 12 -8 14.47 0.68
12 12 -8 14.17 0.73
12 12 -8 15.99 0.7
12 -12 8 14.38 0.73
12 -12 8 13.91 0.69
8 12 -12 15.11 0.76
8 12 -12 14.42 0.72
8 12 -12 15.59 0.71
-8 -12 -12 15.78 0.68
-12 12 8 14.71 0.69
-12 12 8 13.81 0.68
12 -8 12 14.9 0.71
-12 8 12 14.12 0.7
-12 8 12 13.22 0.7
-12 8 12 13.53 0.7
-12 8 12 15.26 0.76
-12 8 12 14.4 0.74
-12 8 12 15.12 0.71
8 12 -12 14.42 0.69
8 12 -12 15.02 0.7
8 12 -12 14.94 0.7
8 12 -12 15.01 0.7
12 -12 8 13.91 0.71
12 -12 8 15.26 0.67
12 -12 8 14.95 0.7
12 -12 8 14.95 0.67
8 -12 12 15.15 0.68
8 -12 12 14.58 0.71
8 -12 12 14.52 0.7
-12 12 8 14.47 0.69
-12 12 8 13.8 0.69
-12 12 8 13.85 0.73
-12 12 8 14.44 0.72
-8 12 12 14.77 0.7
-8 12 12 15.49 0.76
-8 -12 -12 14.84 0.68
-8 -12 -12 13.21 0.75
-8 -12 -12 14.6 0.69
-8 -12 -12 15.09 0.72
-8 -12 -12 14.11 0.75
8 -12 12 14.95 0.68
8 -12 12 15.47 0.74
-8 12 12 14.81 0.7
-8 12 12 15.17 0.71
8 -12 12 14.36 0.71
-8 12 12 14.37 0.71
-8 12 12 14.92 0.74
12 -8 12 14.53 0.68
-8 -12 12 12.93 0.7
-8 12 -12 12.73 0.69
-8 -12 12 13.58 0.72
-8 12 -12 12.47 0.74
-12 8 -12 12.47 0.71
-8 12 -12 12.6 0.69
-8 12 -12 12.95 0.7
-12 8 -12 12.7 0.75
-12 -12 8 13.28 0.69
-8 -12 12 13.3 0.7
-8 -12 12 11.98 0.73
-8 -12 12 12.82 0.7
8 -12 -12 14.63 0.68
8 -12 -12 12.72 0.67
8 -12 -12 12.52 0.69
8 -12 -12 12.84 0.7
8 -12 -12 12.82 0.73
8 -12 -12 13.46 0.71
-8 -12 12 12.93 0.68
-12 12 -8 12.87 0.69
-12 12 -8 13.26 0.68
-12 -8 12 13.33 0.69
-12 8 -12 13.05 0.71
-8 -12 12 13.6 0.67
-8 -12 12 12.99 0.68
-12 12 -8 12.52 0.69
-12 12 -8 12.88 0.69
-12 12 -8 12.79 0.68
-12 12 -8 12.38 0.69
-12 8 -12 13.32 0.71
-12 8 -12 12.43 0.7
-12 8 -12 12.82 0.71
8 12 12 13.98 0.7
8 12 12 13.01 0.7
8 12 12 13 0.71
8 12 12 13.06 0.7
8 12 12 13.59 0.71
8 12 12 13.78 0.76
8 12 12 13.21 0.72
8 12 12 14.28 0.7
12 -12 -8 13.08 0.67
12 -12 -8 12.44 0.68
12 -12 -8 12.41 0.7
12 -12 -8 12.4 0.69
12 -12 -8 12.1 0.72
12 -12 -8 12.55 0.69
-12 12 -8 12.22 0.68
-12 12 -8 12.84 0.72
-12 12 -8 12.22 0.71
-12 -8 12 12.23 0.7
-12 8 -12 12.49 0.67
12 -8 -12 12.92 0.68
12 -8 -12 13.23 0.68
12 -8 -12 11.92 0.75
12 -8 -12 11.21 0.7
12 -8 -12 11.99 0.74
12 -8 -12 12.39 0.7
-12 8 -12 13.68 0.7
-8 12 -12 12.9 0.72
-8 12 -12 12.48 0.71
-12 -12 8 13.17 0.67
-12 -12 8 12.76 0.68
-12 -12 8 12.87 0.68
-12 -12 8 12.76 0.68
-12 -12 8 12.58 0.69
-12 -12 8 13.67 0.7
-12 -12 8 12.17 0.72
12 8 12 12.25 0.68
12 8 12 12.06 0.7
12 8 12 11.51 0.7
12 8 12 12.54 0.7
12 8 12 12.08 0.74
12 8 12 11.82 0.71
12 8 12 12.47 0.69
-12 -8 12 13.87 0.68
-12 -8 12 12.71 0.68
-12 -8 12 12.26 0.69
-12 -8 12 12.64 0.7
-12 -8 12 12.25 0.74
12 12 8 12.35 0.69
12 12 8 12.07 0.69
12 12 8 11.97 0.69
12 12 8 12.63 0.69
12 12 8 12.13 0.69
12 12 8 12.97 0.73
12 12 8 12.93 0.7
12 12 8 13.36 0.69
-12 -12 -10 7.06 0.36
-12 -12 -10 6.49 0.34
-12 -12 -10 6.98 0.37
-12 -12 -10 6.69 0.33
-12 -12 -10 6.05 0.36
-12 -12 -10 6.62 0.4
-12 -12 -10 6.42 0.33
12 -10 12 6.84 0.35
12 -10 12 7.05 0.33
12 -10 12 6.45 0.37
12 -10 12 6.8 0.34
12 -10 12 6.01 0.39
12 -10 12 6.65 0.36
12 -10 12 6.47 0.33
12 10 -12 6.87 0.35
-12 -10 -12 6.51 0.39
-12 -10 -12 7.7 0.4
-12 -10 -12 6.5 0.36
-12 -10 -12 6.57 0.4
-12 -10 -12 6.58 0.34
-12 -10 -12 6.26 0.37
-12 -10 -12 6.16 0.34
12 -12 10 6.66 0.36
12 -12 10 6.7 0.32
12 -12 10 6.97 0.36
12 -12 10 6.81 0.36
12 12 -10 7.1 0.34
12 12 -10 6.8 0.35
12 12 -10 6.95 0.34
12 12 -10 6.91 0.4
12 12 -10 6.62 0.36
-10 -12 -12 6.95 0.41
-10 -12 -12 6.7 0.33
-12 12 10 7.18 0.36
-10 -12 -12 7.68 0.36
-10 -12 -12 6.72 0.34
10 -12 12 6.47 0.36
12 -10 12 7.07 0.36
-12 10 12 7.05 0.35
-12 10 12 6.77 0.36
-12 10 12 6.7 0.35
-12 10 12 6.06 0.4
-12 10 12 6.05 0.39
-12 10 12 6.77 0.36
10 12 -12 6.85 0.36
10 12 -12 6.91 0.35
12 10 -12 6.86 0.35
12 10 -12 6.64 0.35
12 10 -12 6.67 0.41
12 10 -12 6.54 0.36
12 -12 10 7.03 0.33
12 -12 10 6.53 0.39
12 -12 10 6.31 0.35
-12 12 10 6.47 0.34
-12 12 10 6.68 0.35
-12 12 10 6.67 0.35
-12 12 10 6.7 0.4
-12 12 10 5.83 0.37
-10 12 12 6.71 0.41
-10 12 12 6.34 0.39
-10 -12 -12 6.62 0.37
-10 -12 -12 6.7 0.34
-10 -12 -12 6.89 0.37
10 -12 12 7.3 0.38
10 -12 12 6.89 0.33
10 -12 12 6.85 0.39
10 -12 12 6.93 0.36
10 12 -12 6.86 0.35
-10 12 12 6.64 0.35
10 -12 12 6.91 0.33
10 12 -12 6.59 0.41
10 12 -12 6.75 0.36
-10 12 12 6.91 0.36
-10 12 12 6.89 0.36
-10 12 12 7.17 0.36
10 -12 12 7.15 0.37
-10 12 -12 6.33 0.4
-10 12 -12 5.57 0.36
-10 12 -12 6.19 0.35
-10 -12 12 6.24 0.34
-10 -12 12 6.16 0.35
-10 12 -12 6.27 0.36
-12 10 -12 5.47 0.35
-12 10 -12 5.76 0.4
-10 12 -12 5.54 0.35
10 -12 -12 6.49 0.32
10 -12 -12 6.51 0.33
10 -12 -12 6.07 0.34
10 -12 -12 5.56 0.35
10 -12 -12 5.66 0.39
10 -12 -12 6.14 0.36
10 -12 -12 6.39 0.35
-12 10 -12 5.81 0.36
-10 -12 12 5.9 0.35
-12 10 -12 5.94 0.35
-12 10 -12 6.14 0.36
-10 -12 12 6.9 0.33
-10 -12 12 6.18 0.34
-10 -12 12 6.11 0.35
-12 12 -10 6.06 0.34
-12 12 -10 6.18 0.35
-10 -12 12 6.29 0.36
-10 -12 12 5.7 0.39
10 12 12 6.14 0.35
10 12 12 5.89 0.36
10 12 12 5.8 0.36
10 12 12 6.36 0.36
10 12 12 6.3 0.4
10 12 12 6.14 0.37
10 12 12 6.32 0.35
12 -12 -10 6.17 0.32
12 -12 -10 6.16 0.32
12 -12 -10 5.63 0.33
12 -12 -10 5.73 0.35
12 -12 -10 6.62 0.36
12 -12 -10 5.38 0.38
12 -12 -10 5.87 0.35
12 -12 -10 5.91 0.35
-12 -10 12 6.52 0.33
-12 -10 12 5.88 0.34
-12 -10 12 5.86 0.34
-12 -10 12 6.09 0.34
-12 12 -10 6.07 0.36
-12 12 -10 6.22 0.34
12 -10 -12 6.05 0.33
12 -10 -12 6.16 0.33
12 -10 -12 5.92 0.34
12 -10 -12 6.18 0.36
12 -10 -12 5.15 0.39
12 -10 -12 5.56 0.36
12 -10 -12 5.82 0.36
-12 10 -12 6.51 0.35
-12 -12 10 6.46 0.33
-12 -12 10 6.12 0.34
-12 -12 10 5.79 0.34
-12 -12 10 5.86 0.34
-12 -12 10 5.28 0.35
-12 -12 10 6.13 0.35
-12 -12 10 5.9 0.39
-12 -12 10 5.75 0.35
-12 12 -10 6.07 0.34
-12 12 -10 6.21 0.36
-12 12 -10 5.78 0.34
-12 12 -10 5.61 0.38
12 10 12 5.8 0.34
12 10 12 5.78 0.36
12 10 12 5.75 0.36
12 10 12 5.72 0.36
12 10 12 5.44 0.39
12 10 12 5.8 0.37
12 10 12 6.04 0.35
-12 -10 12 6 0.36
-12 -10 12 5.7 0.4
-12 -10 12 5.9 0.36
-12 10 -12 6.01 0.33
-12 10 -12 6.25 0.36
12 12 10 5.54 0.35
12 12 10 5.9 0.35
12 12 10 5.97 0.35
12 12 10 5.78 0.39
12 12 10 5.86 0.36
12 12 10 6.18 0.35
-12 -12 -12 7.18 0.38
-12 -12 -12 7.61 0.39
-12 -12 -12 7.34 0.36
-12 -12 -12 7.26 0.4
-12 -12 -12 7.5 0.36
-12 -12 -12 7.53 0.39
-12 -12 -12 7.11 0.36
12 -12 12 7.57 0.35
12 -12 12 6.82 0.42
12 -12 12 7 0.38
12 -12 12 7.18 0.35
12 12 -12 6.6 0.36
12 12 -12 6.45 0.37
12 12 -12 6.83 0.37
12 12 -12 6.58 0.43
12 12 -12 7.06 0.38
-12 12 12 7.25 0.43
-12 12 12 6.94 0.41
12 -12 12 6.81 0.38
12 -12 12 6.96 0.35
12 -12 12 6.8 0.39
-12 12 12 7.93 0.39
-12 12 12 6.34 0.37
-12 12 12 6.51 0.38
-12 12 12 7.29 0.37
-12 12 -12 6.79 0.37
-12 12 -12 6.46 0.38
-12 12 -12 6.52 0.38
-12 12 -12 6.32 0.37
12 -12 -12 6.34 0.34
12 -12 -12 6.97 0.35
12 -12 -12 6.13 0.36
12 -12 -12 6.56 0.38
12 -12 -12 6.63 0.42
12 -12 -12 6.72 0.38
12 -12 -12 6.95 0.38
-12 12 -12 6.13 0.38
-12 12 -12 5.75 0.37
-12 12 -12 6.01 0.42
-12 -12 12 6.88 0.35
-12 -12 12 6.68 0.36
-12 -12 12 6.35 0.36
-12 -12 12 6.32 0.36
-12 -12 12 6.2 0.38
-12 -12 12 6.37 0.38
-12 -12 12 5.68 0.41
-12 -12 12 6.06 0.37
-12 12 -12 6.61 0.36
12 12 12 6.74 0.37
12 12 12 6.54 0.38
12 12 12 6 0.38
12 12 12 6.63 0.38
12 12 12 6.79 0.43
12 12 12 6.7 0.4
12 12 12 6.47 0.37
-13 -1 -1 0.02 0.02
-13 -1 -1 0.01 0.02
-13 -1 -1 0.04 0.03
-13 -1 -1 0.03 0.03
-13 -1 -1 0.02 0.02
1 -1 13 0.07 0.05
1 -1 13 -0.01 0.03
1 1 -13 0.02 0.03
1 1 -13 0 0.03
1 1 -13 -0.01 0.04
1 1 -13 -0.02 0.04
13 -1 1 0 0.02
13 -1 1 0.01 0.02
13 -1 1 0 0.03
13 -1 1 0.03 0.02
-13 1 1 0.02 0.02
-13 1 1 0.02 0.02
-13 1 1 0 0.01
-13 1 1 0 0.02
-13 1 1 0.03 0.03
-13 1 1 0 0.02
-1 -13 -1 0 0.02
-1 -1 -13 0.01 0.03
-1 -1 -13 -0.02 0.03
-1 -1 -13 0 0.03
-1 -1 -13 -0.01 0.04
-1 -1 -13 0.07 0.05
-1 -1 -13 0 0.03
-1 1 13 0.08 0.04
-1 1 13 0.02 0.05
1 -13 1 0.05 0.02
13 1 -1 0.02 0.02
13 1 -1 0.03 0.02
13 1 -1 0.01 0.02
13 1 -1 -0.02 0.03
13 1 -1 0 0.02
1 1 -13 -0.03 0.03
1 -1 13 0.01 0.03
1 -1 13 0.03 0.05
1 -1 13 -0.03 0.04
-1 1 13 0.01 0.03
-1 1 13 0.04 0.03
1 1 -13 0 0.04
-1 1 13 0.05 0.05
1 1 -13 0 0.04
-1 1 13 0.01 0.04
1 -13 1 0.1 0.04
1 13 -1 0.01 0.01
-1 -13 1 0.17 0.03
-1 -1 13 -0.02 0.03
1 -1 -13 0 0.03
-1 -1 13 0.01 0.05
1 -1 -13 -0.01 0.04
1 -1 -13 -0.03 0.03
-1 1 -13 0.06 0.04
-1 1 -13 -0.03 0.04
-1 1 -13 0.02 0.04
-13 -1 1 0.02 0.02
-13 -1 1 0.03 0.02
-13 -1 1 0.01 0.03
-13 -1 1 0.02 0.03
-13 -1 1 0.01 0.02
-13 1 -1 -0.01 0.02
-13 1 -1 0.03 0.02
1 -13 -1 0.03 0.02
-1 -1 13 0.02 0.05
-1 1 -13 0.01 0.04
1 1 13 0.02 0.03
1 1 13 0.05 0.03
1 1 13 0.04 0.05
1 1 13 0.01 0.05
1 1 13 0 0.04
1 1 13 0 0.03
1 -1 -13 0.01 0.03
1 13 1 0 0.01
1 13 1 0.01 0.01
1 13 1 0.02 0.02
13 -1 -1 0.02 0.02
13 -1 -1 0.03 0.02
13 -1 -1 0.04 0.03
13 -1 -1 -0.01 0.02
-13 1 -1 0 0.01
-13 1 -1 -0.01 0.02
-13 1 -1 0.03 0.03
-13 1 -1 0.02 0.02
-1 -1 13 -0.05 0.03
-1 -1 13 0.06 0.04
-1 1 -13 -0.01 0.03
-1 1 -13 0.03 0.03
-1 1 -13 0.05 0.03
13 1 1 0 0.02
13 1 1 0.04 0.02
13 1 1 0.02 0.03
13 1 1 0.02 0.03
13 1 1 0.03 0.02
1 -13 3 3 0.2
1 13 -3 3.01 0.16
1 13 -3 3.15 0.17
1 13 -3 2.86 0.16
-13 3 1 3.09 0.18
-13 3 1 2.94 0.18
-13 3 1 3.22 0.2
13 -3 1 3.66 0.18
13 -3 1 3.59 0.18
13 -3 1 3.45 0.2
13 3 -1 3.46 0.18
13 3 -1 3.42 0.18
13 3 -1 3.29 0.18
13 3 -1 3.55 0.21
13 3 -1 3.27 0.19
13 3 -1 3.44 0.18
3 -1 13 3.02 0.22
3 -1 13 3.13 0.2
3 1 -13 3.29 0.2
3 1 -13 3.05 0.19
3 1 -13 3.38 0.25
3 1 -13 3.44 0.23
3 1 -13 3.51 0.24
3 1 -13 3.1 0.2
-3 -1 -13 3.15 0.22
-3 1 13 2.95 0.2
-3 1 13 2.88 0.19
-3 1 13 3.15 0.24
-3 1 13 3.04 0.24
-3 1 13 3.2 0.23
-3 1 13 3.1 0.2
-1 -13 -3 3.16 0.18
-3 -1 -13 3.45 0.2
-3 -1 -13 3.55 0.25
3 -1 13 3.15 0.2
3 -1 13 3.15 0.24
3 -1 13 3 0.24
1 -13 3 3.09 0.18
-13 3 1 3.23 0.18
-3 -1 -13 3.18 0.21
-13 -3 -1 3.23 0.19
-1 13 3 3.13 0.18
-13 3 1 3.28 0.19
-13 3 1 3.3 0.19
-13 -3 -1 3.16 0.18
-13 -3 -1 3.14 0.21
-3 -1 -13 3.12 0.2
-13 -3 -1 3 0.18
-13 -3 1 3.57 0.18
13 3 1 3.3 0.2
13 3 1 3.15 0.2
-13 -3 1 3.55 0.18
-13 3 -1 3.56 0.18
-13 3 -1 3.39 0.18
-13 3 -1 3.38 0.21
-13 3 -1 3.35 0.2
-13 3 -1 3.61 0.2
-13 3 -1 3.53 0.18
13 -3 -1 3.31 0.18
13 -3 -1 3.24 0.21
13 -3 -1 3.06 0.18
13 3 1 3.28 0.18
1 13 3 3.32 0.18
13 3 1 3.38 0.18
13 3 1 3.03 0.18
3 -1 -13 3.21 0.23
3 -1 -13 3.1 0.2
3 1 13 3.44 0.21
3 1 13 3.07 0.2
-13 -3 1 3.56 0.2
-3 -1 13 3.05 0.22
-3 -1 13 3.35 0.2
-3 -1 13 3.25 0.24
-3 -1 13 2.98 0.24
-3 -1 13 3.1 0.22
-3 -1 13 3.29 0.21
-3 1 -13 3.14 0.21
-3 1 -13 3.02 0.2
-3 1 -13 3.09 0.22
-3 1 -13 3.14 0.22
-3 1 -13 3.21 0.2
3 1 13 3.22 0.24
3 1 13 3.14 0.24
1 13 3 3.13 0.18
3 -1 -13 3.29 0.2
3 -1 -13 2.93 0.19
3 -1 -13 3.08 0.24
-1 -13 3 2.84 0.18
-1 13 -3 3.15 0.17
-1 13 -3 3.05 0.17
-13 -3 1 3.46 0.21
1 -13 -3 3.27 0.18
13 3 1 3.62 0.18
3 1 13 2.93 0.22
3 1 13 3.18 0.2
13 -3 -1 3.18 0.18
1 13 3 3.28 0.16
1 13 3 3.2 0.17
-13 -5 -1 12.26 0.6
-13 5 1 12.36 0.61
-13 5 1 12.27 0.6
-5 -1 -13 11.7 0.63
-5 -1 -13 12.03 0.62
-5 -1 -13 11.22 0.67
-5 -1 -13 12.07 0.65
5 1 -13 12.39 0.63
5 1 -13 11.78 0.62
5 1 -13 11.58 0.67
-5 1 13 12.79 0.67
-13 -5 -1 11.81 0.6
-13 -5 -1 12.37 0.59
-13 -5 -1 12.08 0.64
-13 -5 -1 12.08 0.61
13 5 -1 11.65 0.63
13 5 -1 11.42 0.61
13 5 -1 11.4 0.6
13 5 -1 11.71 0.6
-13 5 1 11.81 0.6
-13 5 1 11.94 0.6
-13 5 1 11.98 0.62
-13 5 1 12.23 0.61
-1 13 5 11.79 0.59
-1 13 5 11.61 0.61
5 1 -13 12.29 0.63
-5 1 13 11.52 0.65
-5 1 13 12.64 0.63
1 -13 5 12.14 0.6
1 -13 5 12.19 0.63
1 13 -5 12.18 0.6
1 13 -5 12.01 0.61
1 13 -5 13.2 0.6
13 -5 1 11.73 0.6
13 -5 1 12.08 0.6
13 -5 1 11.96 0.62
-5 1 13 12.12 0.68
5 -1 13 12.84 0.63
5 -1 13 12.24 0.67
-1 -13 -5 11.68 0.6
13 -5 1 12.3 0.6
13 5 -1 11.71 0.6
-1 -13 -5 11.96 0.6
13 5 -1 11.63 0.6
13 5 -1 12.48 0.6
5 -1 13 12.64 0.62
-5 1 13 12.19 0.63
-1 -13 -5 11.83 0.59
5 -1 13 11.79 0.63
-1 13 5 11.7 0.62
5 -1 13 12.61 0.65
-5 1 13 12.16 0.62
5 -1 -13 11.8 0.63
-13 5 -1 11.86 0.6
-5 1 -13 11.71 0.63
-5 1 -13 12.27 0.63
5 -1 -13 12.62 0.68
5 -1 -13 11.56 0.62
1 13 5 11.16 0.62
-5 -1 13 12.14 0.62
-5 -1 13 12.17 0.62
-5 -1 13 12.47 0.67
-5 -1 13 11.99 0.68
1 -13 -5 11.94 0.6
1 13 5 12.18 0.61
-5 -1 13 12.47 0.66
-5 1 -13 11.69 0.63
1 -13 -5 11.99 0.59
1 -13 -5 11.84 0.59
-5 1 -13 12.6 0.64
1 13 5 12.24 0.61
5 -1 -13 11.76 0.62
13 -5 -1 12.55 0.6
1 13 5 11.7 0.62
1 13 5 11.71 0.59
-5 -1 13 12.49 0.63
-13 -5 1 12.12 0.6
-13 -5 1 12.31 0.59
-13 -5 1 12.08 0.62
-13 -5 1 12.16 0.6
-13 5 -1 12.13 0.6
-13 5 -1 11.69 0.6
-13 5 -1 11.74 0.63
-13 5 -1 10.69 0.61
-13 5 -1 12.3 0.61
13 5 1 12.1 0.6
13 5 1 12.02 0.6
13 5 1 11.99 0.6
13 5 1 11.83 0.6
13 5 1 12.14 0.63
13 5 1 12.1 0.62
13 5 1 11.65 0.6
13 -5 -1 12.42 0.6
13 -5 -1 12.38 0.6
13 -5 -1 11.98 0.63
-1 -13 5 12.44 0.6
-1 -13 5 12.45 0.63
-1 13 -5 12.57 0.6
-1 13 -5 12.13 0.6
-1 13 -5 12.76 0.6
-1 13 -5 12.51 0.6
5 -1 -13 11.48 0.61
-5 1 -13 12.58 0.66
-5 1 -13 12.8 0.65
5 1 13 11.26 0.63
5 1 13 11.53 0.62
5 1 13 11.45 0.67
5 1 13 11.8 0.65
5 1 13 11.06 0.62
-1 -13 -7 20.72 1.04
13 -7 1 21.63 1.04
13 -7 1 20.63 1.06
13 -7 1 21.81 1.04
13 -7 1 22.67 1.05
13 7 -1 21.39 1.03
13 7 -1 21.79 1.03
13 7 -1 22.04 1.03
13 7 -1 20.6 1.03
13 7 -1 21.1 1.06
13 7 -1 20.39 1.05
-1 -13 -7 21.56 1.02
-13 -7 -1 21.49 1.04
-13 -7 -1 21.62 1.03
-13 -7 -1 21.12 1.07
-13 -7 -1 21.1 1.03
13 7 -1 21.65 1.03
-1 13 7 20.82 1.06
-1 13 7 19.1 1.03
-1 13 7 20.58 1.04
-1 13 7 20.6 1.06
-1 13 7 20.88 1.05
7 -1 13 21.79 1.1
7 -1 13 21.52 1.08
7 -1 13 21.3 1.05
1 -13 7 20.84 1.03
1 -13 7 20.19 1.06
1 -13 7 20.55 1.03
1 -13 7 20.9 1.03
1 13 -7 20.97 1.07
1 13 -7 20.07 1.02
1 13 -7 20.19 1.05
1 13 -7 20.22 1.06
1 13 -7 21.85 1.04
-7 -1 -13 20.93 1.06
-7 -1 -13 20.57 1.07
-7 -1 -13 20.69 1.06
-7 -1 -13 21.55 1.12
-7 -1 -13 21.39 1.08
-7 -1 -13 20.21 1.05
-13 7 1 20.86 1.04
-13 7 1 21.37 1.06
-13 7 1 19.39 1.04
-13 7 1 21.12 1.05
13 -7 1 21.03 1.03
-7 1 13 20.5 1.05
-7 1 13 20.72 1.06
-7 1 13 20.92 1.05
-7 1 13 20.07 1.1
-7 1 13 20.55 1.09
-13 7 1 20.72 1.03
-13 7 1 20.88 1.03
-13 7 1 21.56 1.03
7 1 -13 20.35 1.05
7 1 -13 21.6 1.06
7 1 -13 20.88 1.05
7 1 -13 21.64 1.05
7 1 -13 21.55 1.12
7 1 -13 21.61 1.06
-7 1 13 20.37 1.06
7 -1 13 20.93 1.07
7 -1 13 21.06 1.06
-1 -13 -7 20.8 1.03
-1 -13 -7 21.59 1.05
7 1 13 21.12 1.06
13 -7 -1 21.16 1.03
13 -7 -1 22.43 1.03
7 1 13 20.91 1.07
13 -7 -1 20.7 1.04
13 -7 -1 21.34 1.06
7 1 13 21.6 1.08
7 -1 -13 20.75 1.05
7 -1 -13 21.61 1.05
7 -1 -13 21.86 1.05
7 -1 -13 21.35 1.12
-1 -13 7 21.1 1.02
1 13 7 20.43 1.06
1 13 7 20.16 1.04
1 13 7 21.58 1.04
1 13 7 20.95 1.03
1 13 7 20.17 1.07
7 -1 -13 19.94 1.06
7 1 13 20.99 1.06
7 1 13 20.6 1.1
1 -13 -7 21.22 1.03
1 -13 -7 21.16 1.02
1 -13 -7 20.64 1.04
1 -13 -7 21.46 1.04
-7 1 -13 21.03 1.07
-7 1 -13 20.56 1.06
-7 1 -13 21.72 1.07
-7 1 -13 20.98 1.09
-7 1 -13 21.57 1.08
-7 1 -13 20.32 1.05
13 7 1 21.32 1.06
13 7 1 20.4 1.05
13 7 1 22.69 1.03
1 13 7 21.28 1.05
1 13 7 21.27 1.06
-7 -1 13 22.15 1.06
-7 -1 13 21.59 1.05
-1 -13 7 19.88 1.03
-1 13 -7 20.58 1.02
-1 13 -7 21.33 1.05
-1 13 -7 21.4 1.06
-1 13 -7 21.3 1.04
-13 -7 1 21.76 1.04
-13 -7 1 21.82 1.03
-13 -7 1 21.35 1.07
-13 -7 1 20.87 1.03
-13 7 -1 20.86 1.03
-13 7 -1 20.85 1.03
-13 7 -1 21.6 1.04
-13 7 -1 21.27 1.06
-13 7 -1 19.58 1.05
-13 7 -1 21.81 1.04
-13 7 -1 22.69 1.03
13 -7 -1 21.24 1.07
-1 -13 7 20.71 1.04
-1 -13 7 20.17 1.06
-1 13 -7 20.99 1.05
13 7 1 21.64 1.04
13 7 1 21.07 1.03
13 7 1 21.18 1.03
13 7 1 21.05 1.03
-7 -1 13 20.72 1.09
-7 -1 13 20.77 1.06
-7 1 -13 21.98 1.07
-7 -1 13 21.13 1.1
1 13 -9 4.02 0.24
1 13 -9 3.88 0.25
-1 -13 -9 4.47 0.22
1 13 -9 4.27 0.27
1 13 -9 4.08 0.23
1 13 -9 4.02 0.23
1 13 -9 4.02 0.26
13 -9 1 4.3 0.23
13 -9 1 4.48 0.25
13 -9 1 4.04 0.24
13 9 -1 4.29 0.23
13 9 -1 4 0.23
13 9 -1 4.09 0.22
13 9 -1 4.23 0.23
13 9 -1 4.1 0.25
13 9 -1 4.08 0.24
13 9 -1 4.21 0.23
-9 -1 -13 3.94 0.27
-9 -1 -13 3.93 0.24
-13 9 1 4.17 0.24
-13 9 1 4.11 0.24
1 -13 9 3.98 0.22
9 -1 13 4.07 0.26
9 -1 13 4.43 0.26
9 -1 13 4.02 0.28
9 -1 13 4.28 0.27
9 -1 13 4.74 0.25
9 1 -13 4.28 0.25
9 1 -13 4.29 0.25
-13 9 1 4.05 0.23
-13 9 1 4.12 0.22
-9 1 13 4 0.24
-9 1 13 4.27 0.25
-1 -13 -9 4.34 0.24
-1 -13 -9 4.5 0.26
-9 1 13 3.75 0.28
-9 1 13 3.95 0.25
-1 13 9 4.36 0.24
-1 13 9 4.27 0.24
-1 13 9 3.66 0.27
-1 13 9 4.32 0.26
-1 -13 -9 4.2 0.23
-9 -1 -13 3.74 0.25
13 -9 1 4.43 0.24
1 -13 9 4.01 0.23
1 -13 9 4.05 0.26
9 1 -13 3.97 0.24
9 1 -13 4.24 0.3
9 1 -13 4.2 0.26
-13 -9 -1 4.54 0.25
-13 -9 -1 3.92 0.24
-13 -9 -1 4.36 0.23
-13 9 1 4.35 0.22
-1 13 9 4 0.24
-9 -1 -13 3.88 0.25
-9 -1 -13 3.68 0.29
-9 1 13 4.06 0.24
-9 1 13 4.39 0.29
-13 -9 -1 4.4 0.23
-1 13 9 4.39 0.25
1 -13 9 4.4 0.24
1 13 -9 4.01 0.23
-13 9 1 4.26 0.23
-13 9 1 4.22 0.25
1 -13 9 4.13 0.23
1 13 -9 3.89 0.23
-13 -9 -1 4.15 0.23
1 13 -9 3.91 0.23
-1 -13 9 4 0.23
-1 13 -9 3.75 0.23
13 9 1 4.4 0.26
13 -9 -1 4.49 0.24
13 -9 -1 4.18 0.25
-1 13 -9 4.12 0.26
-1 13 -9 4.37 0.25
-1 13 -9 4.3 0.25
13 9 1 4.3 0.25
13 9 1 4.32 0.23
-1 13 -9 4.05 0.23
1 13 9 4.04 0.25
-1 13 -9 4.14 0.26
-1 13 -9 4.46 0.24
-9 1 -13 3.83 0.28
1 13 9 4.37 0.26
-13 9 -1 4.25 0.22
-1 -13 9 4.55 0.24
-1 -13 9 4.39 0.25
1 13 9 4.39 0.24
1 13 9 4.82 0.28
9 1 13 3.83 0.25
-13 -9 1 4.31 0.23
-13 -9 1 4.14 0.23
-13 -9 1 4.12 0.24
-13 -9 1 4.2 0.23
-13 -9 1 4.18 0.25
-13 9 -1 4.06 0.22
-13 9 -1 4.3 0.22
-13 9 -1 4.27 0.23
-13 9 -1 4.24 0.25
-13 9 -1 4.28 0.24
-13 9 -1 4.28 0.24
-1 -13 9 4.53 0.26
1 -13 -9 4.31 0.25
1 -13 -9 4.09 0.25
1 13 9 4.55 0.24
1 13 9 4.2 0.24
9 1 13 4.07 0.26
9 1 13 4.23 0.26
9 1 13 3.88 0.28
-1 -13 9 3.96 0.22
1 -13 -9 4.53 0.23
9 -1 -13 4.25 0.25
13 9 1 4.27 0.23
13 9 1 4.18 0.23
13 9 1 4.3 0.23
-9 -1 13 4.22 0.24
-9 -1 13 4.09 0.25
-9 -1 13 4.08 0.24
-9 -1 13 4.55 0.29
-9 -1 13 4.41 0.28
-9 -1 13 4.23 0.26
-9 1 -13 3.98 0.25
-9 1 -13 4.2 0.26
-9 1 -13 4.52 0.28
-9 1 -13 4.09 0.25
13 -9 -1 4.33 0.26
13 -9 -1 4.54 0.23
13 -9 -1 4.07 0.23
1 -13 -9 4.21 0.23
9 -1 -13 3.68 0.29
9 -1 -13 4.06 0.26
9 1 13 3.96 0.27
9 1 13 3.76 0.24
1 13 9 4.79 0.27
9 -1 -13 4.16 0.24
13 9 1 4.72 0.23
9 -1 -13 3.86 0.24
-13 11 1 4.18 0.23
-13 11 1 3.98 0.22
13 11 -1 3.91 0.22
-13 11 1 3.79 0.23
13 -11 1 3.77 0.22
13 11 -1 4.25 0.22
13 11 -1 3.79 0.22
13 11 -1 3.87 0.22
13 11 -1 4.42 0.25
13 11 -1 4.12 0.24
-11 1 13 3.87 0.24
-11 1 13 4.14 0.24
-11 1 13 3.96 0.24
-11 1 13 4.17 0.28
-11 1 13 4.11 0.28
-11 1 13 3.67 0.25
-1 -13 -11 4.21 0.23
-1 -13 -11 3.98 0.22
-1 -13 -11 4.05 0.22
13 11 -1 3.99 0.22
13 11 -1 4.35 0.23
-1 -13 -11 4.2 0.25
-1 -13 -11 4.3 0.26
13 -11 1 4.36 0.24
13 -11 1 3.94 0.24
13 -11 1 4.11 0.24
-11 -1 -13 4.52 0.3
-11 -1 -13 4.32 0.26
-11 -1 -13 3.77 0.25
-1 13 11 3.71 0.24
1 13 -11 4.24 0.24
-13 -11 -1 4.3 0.23
-13 -11 -1 3.76 0.22
-13 -11 -1 4.29 0.24
-13 -11 -1 3.88 0.22
-13 -11 -1 4.22 0.26
-13 -11 -1 4.29 0.24
-13 11 1 4.13 0.22
-13 11 1 4.07 0.22
-13 11 1 4.27 0.22
-13 11 1 4.28 0.24
1 13 -11 3.67 0.23
1 13 -11 3.97 0.24
1 13 -11 4.05 0.23
1 -13 11 4.52 0.26
1 -13 11 4.11 0.22
1 -13 11 4.52 0.25
1 -13 11 4.37 0.25
11 -1 13 3.96 0.26
11 -1 13 3.88 0.24
11 -1 13 3.77 0.23
11 1 -13 4.03 0.24
11 1 -13 3.57 0.24
11 1 -13 3.46 0.23
-1 13 11 4.18 0.26
11 -1 13 3.55 0.25
11 -1 13 3.73 0.27
13 -11 1 4.13 0.25
1 13 -11 4.11 0.23
11 -1 13 3.6 0.25
-11 -1 -13 3.91 0.3
1 13 -11 4.13 0.27
1 13 -11 4.59 0.28
1 13 -11 4.06 0.25
1 13 -11 4.29 0.26
11 1 -13 3.42 0.29
11 1 -13 3.67 0.25
-11 -1 -13 3.96 0.26
-11 -1 -13 3.73 0.24
-1 13 11 4.17 0.28
-1 13 11 4.38 0.24
1 -13 11 4.3 0.24
-1 13 11 3.88 0.24
-1 13 11 4.18 0.24
-11 -1 -13 3.58 0.25
-13 11 1 4.26 0.24
11 -1 13 3.58 0.25
1 -13 11 4.18 0.23
-1 13 11 4.39 0.27
-1 13 11 4.39 0.29
-1 13 -11 4.31 0.28
13 11 1 4.13 0.22
11 -1 -13 3.25 0.24
-1 13 -11 4.66 0.26
11 -1 -13 3.75 0.23
-1 -13 11 4.04 0.23
-1 -13 11 3.94 0.25
-1 -13 11 4.12 0.22
-1 -13 11 4.62 0.24
1 13 11 4.46 0.27
-13 11 -1 4.1 0.23
13 11 1 3.83 0.22
1 13 11 3.99 0.26
-13 -11 1 4.05 0.22
-13 -11 1 4.02 0.22
-13 -11 1 4.03 0.24
-13 -11 1 3.76 0.22
-13 -11 1 4.25 0.25
13 11 1 3.95 0.22
-13 11 -1 4.21 0.23
-13 11 -1 3.72 0.22
11 -1 -13 3.76 0.23
11 -1 -13 3.59 0.23
-1 13 -11 4.27 0.26
1 13 11 4.07 0.24
11 1 13 4.03 0.25
11 -1 -13 3.92 0.25
11 1 13 4.26 0.29
11 -1 -13 3.65 0.29
-11 -1 13 3.72 0.27
-11 -1 13 4.15 0.28
-11 -1 13 3.56 0.25
-11 -1 13 3.54 0.25
-11 1 -13 3.44 0.25
-11 1 -13 3.6 0.24
-11 1 -13 3.98 0.26
-11 1 -13 3.57 0.29
-11 1 -13 3.92 0.26
-11 1 -13 3.73 0.24
13 11 1 4.37 0.23
1 -13 -11 4.31 0.26
1 -13 -11 4.63 0.26
13 11 1 3.78 0.22
13 11 1 4.35 0.25
13 11 1 4.18 0.24
13 11 1 4.29 0.22
-13 -11 1 4.28 0.25
13 -11 -1 3.81 0.22
11 1 13 3.89 0.26
11 1 13 4.15 0.24
-13 11 -1 3.76 0.21
-13 11 -1 4.27 0.22
-1 13 -11 4.23 0.23
-1 13 -11 4.31 0.23
-1 13 -11 4.42 0.28
-11 -1 13 3.84 0.24
-11 -1 13 3.7 0.24
-11 -1 13 3.73 0.23
-13 11 -1 4.04 0.22
-13 11 -1 4.62 0.25
-13 11 -1 4.2 0.24
1 13 11 3.9 0.24
1 13 11 4.01 0.24
11 1 13 3.43 0.23
13 -11 -1 4.62 0.25
11 1 13 3.73 0.25
13 -11 -1 4.23 0.25
13 -11 -1 4.06 0.22
13 -11 -1 4.19 0.24
13 -11 -1 4.32 0.25
-1 -13 11 4.35 0.25
1 13 11 4.13 0.24
1 13 11 4.31 0.29
-1 13 -11 4.1 0.24
-1 13 -11 4.05 0.24
11 1 13 3.87 0.25
1 13 11 4.15 0.24
-13 -1 -3 3.35 0.19
-1 3 13 2.91 0.22
13 -1 3 3.48 0.19
-13 -1 -3 3.18 0.18
-13 -1 -3 3.57 0.2
-13 -1 -3 3.16 0.18
1 -3 13 3.05 0.19
1 3 -13 3 0.2
1 3 -13 2.91 0.24
1 3 -13 2.46 0.22
1 3 -13 2.89 0.22
1 3 -13 2.93 0.22
1 3 -13 2.94 0.2
13 1 -3 3.61 0.18
-1 3 13 3.28 0.2
-13 1 3 3.13 0.19
-13 1 3 3.31 0.18
-1 -3 -13 3.23 0.23
-1 -3 -13 3.05 0.2
-1 3 13 3.29 0.2
-1 3 13 3 0.24
13 -1 3 3.39 0.2
-3 -13 -1 3.28 0.18
1 -3 13 3.09 0.24
1 -3 13 2.94 0.23
13 -1 3 3.39 0.19
13 -1 3 3.26 0.2
-13 1 3 3.1 0.18
-13 1 3 3.41 0.18
-3 13 1 3.22 0.17
-1 -3 -13 3.03 0.2
-1 -3 -13 3.09 0.24
1 3 -13 3.09 0.2
-13 -1 -3 3.17 0.21
-1 3 13 3.1 0.21
13 1 -3 3.53 0.18
13 1 -3 3.44 0.21
1 -3 13 3.11 0.2
13 1 -3 3.61 0.19
3 -13 1 3.08 0.2
3 13 -1 3.15 0.17
3 13 -1 3.28 0.17
1 3 -13 3.13 0.2
1 -3 13 3.1 0.22
13 -1 3 3.32 0.18
13 1 3 3.4 0.2
1 3 13 3.13 0.23
-1 3 -13 3.28 0.23
-1 -3 13 3.13 0.2
-1 -3 13 2.96 0.22
-1 -3 13 2.96 0.24
-1 3 -13 3.34 0.2
-1 3 -13 3.17 0.2
-1 3 -13 3 0.2
3 13 1 3.11 0.18
-1 3 -13 2.74 0.23
-1 3 -13 3.19 0.22
-3 -13 1 3.16 0.18
-3 13 -1 3.28 0.16
13 1 3 3.27 0.19
13 1 3 3.32 0.18
-1 3 -13 2.99 0.2
1 3 13 3.48 0.25
1 -3 -13 3.29 0.23
1 -3 -13 3.22 0.2
-13 -1 3 3.41 0.18
-13 -1 3 3.45 0.18
-13 -1 3 3.46 0.21
-13 -1 3 3.56 0.2
-13 -1 3 3.36 0.18
-13 1 -3 3.41 0.19
-13 1 -3 3.4 0.19
-13 1 -3 3.55 0.19
-13 1 -3 3.42 0.2
-1 -3 13 3.26 0.2
-1 -3 13 3.08 0.23
1 3 13 3.39 0.2
3 -13 -1 3.12 0.18
3 -13 -1 3.02 0.2
13 1 3 2.99 0.18
13 1 3 3.37 0.18
13 1 3 3.26 0.19
3 13 1 3.39 0.16
-1 3 -13 2.99 0.2
3 13 1 3.06 0.17
3 13 1 3.09 0.17
13 -1 -3 3.09 0.18
13 -1 -3 3.15 0.18
13 -1 -3 3.43 0.22
13 -1 -3 3.24 0.18
1 3 13 3.43 0.2
1 -3 -13 3.04 0.19
1 3 13 3.17 0.21
-13 1 -3 3.52 0.2
-13 1 -3 3.6 0.18
-3 13 -1 3.17 0.16
1 3 13 3.3 0.23
-3 -13 -3 0.02 0.01
3 3 -13 0.02 0.03
-13 3 3 0.02 0.03
3 13 -3 0.02 0.01
3 13 -3 0.01 0.01
-13 3 3 0.03 0.03
3 -13 3 0.02 0.02
-3 -3 -13 0 0.03
-13 3 3 0.02 0.02
-3 -13 -3 0.01 0.02
-3 -13 -3 0.02 0.02
-3 -3 -13 -0.02 0.05
-13 -3 -3 -0.01 0.02
-13 -3 -3 0.05 0.02
-13 -3 -3 -0.02 0.03
-13 -3 -3 0 0.02
-13 -3 -3 0 0.02
13 3 -3 0.04 0.02
-3 3 13 0.02 0.03
13 3 -3 -0.01 0.03
13 3 -3 -0.02 0.02
13 3 -3 0.01 0.02
3 3 -13 -0.04 0.03
3 3 -13 -0.01 0.03
3 3 -13 -0.02 0.04
-3 3 13 0 0.04
-13 3 3 0.02 0.02
-13 3 3 0.01 0.02
-3 -3 -13 -0.01 0.04
-3 -3 -13 -0.01 0.03
-3 13 3 0.03 0.04
-3 13 3 -0.01 0.02
3 -3 13 -0.03 0.05
3 -3 13 0.05 0.05
13 -3 3 0 0.02
13 -3 3 -0.04 0.02
13 -3 3 0.01 0.03
13 -3 3 -0.01 0.02
13 3 -3 0.03 0.02
3 -3 13 0.01 0.03
13 3 -3 0.02 0.02
-3 3 13 -0.01 0.01
3 -13 3 0.02 0.04
3 -3 13 0 0.04
3 -3 13 0.02 0.03
-3 3 13 -0.01 0.04
-3 3 13 0.02 0.03
3 3 -13 -0.03 0.04
3 3 -13 -0.01 0.04
-3 3 13 0 0.03
3 3 -13 0 0.03
-3 3 13 -0.02 0.03
-3 3 -13 0.07 0.05
-3 3 -13 0.02 0.04
-3 3 -13 0.06 0.04
-3 3 -13 -0.03 0.03
3 13 3 0.02 0.01
3 13 3 0 0.01
3 13 3 0 0.02
3 13 3 0.02 0.02
3 13 3 0 0.02
13 -3 -3 -0.04 0.01
-3 -13 3 0.02 0.02
13 -3 -3 -0.03 0.03
13 -3 -3 0.04 0.03
-3 -3 13 -0.03 0.03
-3 3 -13 -0.03 0.03
-3 3 -13 0.02 0.03
13 -3 -3 0.01 0.02
3 3 13 -0.02 0.04
3 3 13 -0.02 0.03
3 3 13 -0.01 0.03
3 3 13 0.02 0.05
-13 -3 3 -0.03 0.02
-13 -3 3 -0.03 0.02
-13 3 -3 -0.01 0.02
13 3 3 0.02 0.02
13 3 3 0.01 0.02
13 3 3 0 0.02
13 3 3 0.04 0.03
13 3 3 0.01 0.03
13 3 3 0.02 0.03
-3 13 -3 0.01 0.02
-3 13 -3 -0.01 0.01
-3 -3 13 0.01 0.03
-13 -3 3 -0.03 0.01
3 -13 -3 -0.03 0.01
-13 3 -3 0.03 0.03
13 3 3 0.01 0.02
-13 3 -3 0.06 0.02
-13 -3 3 0 0.03
-3 13 -3 0.01 0.01
-13 3 -3 0 0.02
-13 3 -3 -0.02 0.02
-13 3 -3 -0.02 0.03
-3 -3 13 0 0.04
3 3 13 0.02 0.04
3 3 13 -0.01 0.04
3 3 13 -0.05 0.03
3 -3 -13 0.03 0.03
3 -3 -13 0.03 0.05
3 -3 -13 -0.02 0.04
3 -3 -13 -0.01 0.03
-3 -3 13 0.02 0.04
-3 3 -13 0.04 0.04
-3 -3 13 -0.01 0.04
-3 3 -13 -0.01 0.04
-3 13 -3 0.02 0.01
-3 13 5 6.7 0.31
-13 -5 -3 6.47 0.32
-13 -5 -3 6.52 0.37
-13 -5 -3 6.25 0.34
13 -5 3 6.08 0.32
-13 5 3 6.28 0.33
-3 13 5 6.46 0.35
13 -5 3 5.7 0.33
13 -5 3 5.67 0.33
-13 5 3 6.44 0.33
-13 5 3 6.67 0.35
-13 5 3 6.26 0.34
-13 -5 -3 6.73 0.34
5 3 -13 6.79 0.36
-5 3 13 6.58 0.41
13 5 -3 5.51 0.32
13 5 -3 5.84 0.32
13 5 -3 5.79 0.32
-13 5 3 6.36 0.33
-3 -13 -5 6.66 0.31
-3 -13 -5 6.97 0.32
-3 -13 -5 7.13 0.34
13 5 -3 6.02 0.36
13 5 -3 5.97 0.34
5 -3 13 6.09 0.35
5 -3 13 6.38 0.4
5 3 -13 5.79 0.35
-3 13 5 6.69 0.35
-3 13 5 6.92 0.34
-5 -3 -13 6.46 0.37
13 5 -3 6.05 0.32
3 -13 5 6.23 0.36
5 3 -13 5.96 0.34
5 3 -13 6.26 0.4
5 3 -13 5.97 0.37
-5 3 13 5.9 0.35
-5 3 13 6.12 0.35
-5 3 13 6.83 0.39
-5 3 13 6.35 0.35
-3 -13 -5 6.01 0.33
-5 -3 -13 6.38 0.35
-5 -3 -13 6.18 0.4
-5 3 13 5.99 0.35
5 -3 13 6.1 0.38
-5 -3 -13 5.96 0.36
13 5 -3 6.11 0.33
3 -13 5 6.31 0.33
5 3 -13 5.78 0.34
3 13 -5 6.71 0.31
3 13 -5 6.34 0.31
3 13 -5 6.42 0.33
3 13 -5 6.69 0.33
-13 -5 -3 6.26 0.33
5 -3 13 6.75 0.37
5 -3 13 6.24 0.35
13 5 3 6.64 0.35
3 13 5 6.49 0.32
-13 5 -3 5.97 0.33
13 -5 -3 6.54 0.37
5 3 13 6.17 0.38
5 3 13 6.85 0.35
-5 -3 13 6.01 0.39
-13 5 -3 6.01 0.32
-5 -3 13 6.22 0.38
13 -5 -3 6.03 0.32
-5 3 -13 5.92 0.35
-3 -13 5 6.3 0.33
-13 -5 3 6.46 0.36
-13 -5 3 6.02 0.34
-13 -5 3 5.96 0.33
13 5 3 6.27 0.33
5 -3 -13 5.86 0.34
5 -3 -13 6.38 0.34
5 -3 -13 6.17 0.4
3 13 5 6.7 0.34
13 -5 -3 6.39 0.32
3 -13 -5 6.59 0.32
3 13 5 6.13 0.32
3 13 5 6.65 0.35
3 13 5 6.53 0.34
13 5 3 6.53 0.33
13 5 3 6.32 0.33
13 5 3 6.41 0.33
13 5 3 6.46 0.36
13 5 3 6.77 0.35
-3 -13 5 6.79 0.33
-3 13 -5 6.44 0.34
-3 13 -5 6.56 0.33
-3 13 -5 6.45 0.33
-3 13 -5 6.22 0.33
-13 5 -3 5.92 0.33
-13 5 -3 6.3 0.36
-13 5 -3 5.89 0.34
-13 5 -3 6.05 0.34
3 -13 -5 6.65 0.32
-5 -3 13 6.08 0.34
-5 -3 13 6.29 0.38
-13 -5 3 5.84 0.32
-13 -5 3 6.02 0.32
5 3 13 6.07 0.36
13 -5 -3 6.17 0.33
-5 3 -13 6.04 0.35
-5 3 -13 6.51 0.35
-5 3 -13 6.05 0.4
-5 3 -13 6.25 0.38
-5 3 -13 6.71 0.38
-3 -13 5 6.47 0.31
5 3 13 5.83 0.35
-5 -3 13 5.84 0.35
5 3 13 6.25 0.35
5 3 13 6.52 0.4
5 -3 -13 6.22 0.35
5 3 13 6.26 0.37
13 5 3 6.12 0.33
3 -13 -5 6.75 0.31
-7 3 13 0.73 0.08
-7 3 13 0.69 0.08
13 7 -3 0.71 0.07
-3 13 7 0.79 0.07
7 -3 13 0.66 0.08
7 -3 13 0.69 0.1
7 3 -13 0.66 0.08
13 7 -3 0.73 0.06
-3 13 7 0.81 0.07
-13 7 3 0.8 0.08
13 7 -3 0.62 0.06
3 13 -7 0.78 0.07
7 -3 13 0.75 0.08
7 3 -13 0.6 0.07
7 3 -13 0.7 0.08
-3 -13 -7 0.74 0.07
7 -3 13 0.52 0.09
3 -13 7 0.76 0.08
3 -13 7 0.89 0.07
-3 13 7 0.66 0.08
7 3 -13 0.6 0.07
7 3 -13 0.57 0.07
7 3 -13 0.77 0.12
7 3 -13 0.64 0.09
-7 -3 -13 0.73 0.12
-13 -7 -3 0.74 0.06
-13 -7 -3 0.7 0.09
13 7 -3 0.69 0.09
3 -13 7 0.78 0.1
3 -13 7 0.82 0.06
3 -13 7 0.83 0.05
3 13 -7 0.92 0.06
3 13 -7 0.74 0.07
-7 3 13 0.53 0.08
-7 -3 -13 0.64 0.07
-3 13 7 0.7 0.09
13 7 -3 0.67 0.06
-3 -13 -7 0.74 0.06
-3 -13 -7 0.77 0.05
-3 -13 -7 0.74 0.06
-3 -13 -7 0.7 0.08
13 -7 3 0.71 0.06
13 -7 3 0.68 0.07
13 7 -3 0.69 0.06
-13 -7 -3 0.73 0.06
-7 3 13 0.6 0.1
-7 3 13 0.51 0.08
13 -7 3 0.71 0.08
-13 7 3 0.63 0.06
-13 7 3 0.73 0.06
-13 7 3 0.61 0.07
13 7 -3 0.82 0.06
-7 -3 -13 0.57 0.08
-7 -3 -13 0.63 0.08
-3 13 7 0.79 0.08
-13 7 3 0.74 0.06
13 -7 3 0.74 0.07
-13 -7 -3 0.81 0.07
3 13 -7 0.88 0.08
-7 -3 -13 0.56 0.09
-13 -7 3 0.73 0.08
7 -3 -13 0.69 0.08
3 13 7 0.73 0.06
-13 -7 3 0.64 0.06
-13 7 -3 0.7 0.06
3 13 7 0.85 0.08
3 13 7 0.76 0.07
-13 7 -3 0.76 0.06
7 -3 -13 0.68 0.08
7 -3 -13 0.69 0.07
7 -3 -13 0.68 0.12
-13 7 -3 0.74 0.07
-7 -3 13 0.61 0.07
3 -13 -7 0.72 0.06
-7 -3 13 0.79 0.11
-7 -3 13 0.86 0.12
-7 -3 13 0.71 0.08
-7 3 -13 0.66 0.08
-7 3 -13 0.68 0.08
7 3 13 0.79 0.09
7 3 13 0.66 0.09
7 3 13 0.77 0.09
7 3 13 0.63 0.11
7 3 13 0.49 0.09
7 3 13 0.69 0.08
13 -7 -3 0.72 0.06
13 -7 -3 0.67 0.06
13 -7 -3 0.69 0.09
13 -7 -3 0.69 0.07
13 -7 -3 0.74 0.09
-7 3 -13 0.63 0.08
-7 3 -13 0.72 0.09
3 13 7 0.65 0.09
-3 -13 7 0.79 0.07
-3 -13 7 0.87 0.06
-3 -13 7 0.72 0.06
-3 -13 7 0.85 0.08
-3 13 -7 0.78 0.07
-3 13 -7 0.78 0.05
-3 13 -7 0.91 0.09
-3 13 -7 0.82 0.08
-3 13 -7 0.84 0.08
-13 -7 3 0.59 0.06
-13 7 -3 0.56 0.06
-13 7 -3 0.7 0.08
-13 7 -3 0.73 0.07
-13 7 -3 0.72 0.08
3 13 7 0.81 0.07
3 -13 -7 0.63 0.07
3 -13 -7 0.68 0.06
3 13 7 0.83 0.08
3 13 7 0.6 0.08
-13 -7 3 0.64 0.06
13 7 3 0.63 0.06
13 7 3 0.69 0.06
13 7 3 0.8 0.08
13 7 3 0.8 0.08
13 7 3 0.67 0.06
-3 13 -7 0.82 0.07
-7 -3 13 0.5 0.07
-7 3 -13 0.64 0.1
-7 3 -13 0.71 0.1
-7 3 -13 0.71 0.12
13 7 3 0.72 0.07
13 7 3 0.72 0.07
13 7 3 0.65 0.08
-7 -3 13 0.78 0.1
-13 -9 -3 5.27 0.28
-13 -9 -3 5.5 0.29
9 -3 13 4.56 0.29
9 -3 13 4.47 0.32
-13 -9 -3 4.83 0.27
9 -3 13 4.87 0.29
9 3 -13 5.31 0.29
9 3 -13 4.68 0.29
9 3 -13 5.02 0.29
9 3 -13 4.8 0.34
9 3 -13 5.12 0.31
9 3 -13 4.81 0.3
13 9 -3 5.07 0.27
3 -13 9 5.08 0.27
-9 3 13 5.18 0.33
3 -13 9 4.98 0.28
3 13 -9 5.33 0.28
9 -3 13 5.16 0.31
13 -9 3 4.96 0.28
-3 13 9 5.1 0.29
-3 13 9 4.96 0.28
-3 13 9 4.97 0.29
-3 13 9 5.39 0.28
-3 13 9 5.19 0.32
-3 13 9 5.46 0.31
-9 -3 -13 5.7 0.29
13 9 -3 4.61 0.27
13 9 -3 4.98 0.27
13 9 -3 5.26 0.27
13 9 -3 5.02 0.27
13 9 -3 5.02 0.3
-9 3 13 4.89 0.3
-3 -13 -9 5.33 0.28
-3 -13 -9 5.1 0.27
-3 -13 -9 5.32 0.27
3 13 -9 5.22 0.28
3 13 -9 5.33 0.28
3 13 -9 4.86 0.3
3 13 -9 5.15 0.29
-13 -9 -3 5.87 0.29
3 -13 9 5.32 0.29
9 -3 13 4.94 0.3
-9 3 13 5.14 0.29
-9 3 13 5.2 0.3
-9 3 13 5.09 0.29
-9 -3 -13 5.1 0.31
-9 -3 -13 5.09 0.3
-9 -3 -13 5.32 0.35
-13 -9 -3 5.01 0.27
-9 -3 -13 5.15 0.32
-13 9 3 5.06 0.29
-13 9 3 5.01 0.27
-9 -3 -13 5.38 0.31
-13 9 3 5.32 0.27
3 -13 9 5.26 0.26
-13 9 3 5.04 0.3
13 -9 3 5.26 0.29
13 -9 3 4.94 0.27
13 -9 3 4.99 0.3
-13 9 3 5.12 0.27
-3 -13 -9 5.13 0.29
13 9 -3 5.08 0.29
-13 9 3 5.07 0.27
3 -13 9 4.92 0.3
3 -13 9 5.66 0.3
-3 -13 -9 5.06 0.31
-13 9 -3 4.88 0.3
-13 9 -3 5.22 0.28
9 3 13 5.17 0.31
3 13 9 5.01 0.28
3 13 9 5.66 0.29
-13 9 -3 5.13 0.27
-13 -9 3 5.17 0.27
-9 3 -13 4.77 0.31
13 9 3 5.37 0.27
-13 9 -3 5.07 0.29
-13 9 -3 5.06 0.28
13 9 3 5.17 0.27
13 9 3 4.97 0.27
13 9 3 4.99 0.3
3 13 9 5.45 0.3
13 9 3 4.87 0.29
-9 3 -13 5.09 0.29
-9 -3 13 5 0.29
-9 -3 13 4.71 0.28
-9 -3 13 5.03 0.33
-9 -3 13 4.82 0.3
-9 3 -13 4.82 0.3
-9 3 -13 5.06 0.3
-9 3 -13 5.09 0.31
13 9 3 5.29 0.29
-9 3 -13 4.86 0.32
-13 -9 3 5.35 0.28
-13 -9 3 5.08 0.3
-13 9 -3 5.28 0.28
-13 9 -3 5.18 0.27
-13 9 -3 5.11 0.27
3 -13 -9 5.2 0.27
3 -13 -9 5.18 0.3
3 -13 -9 4.85 0.29
13 9 3 5.3 0.28
9 3 13 5.06 0.3
9 3 13 5.7 0.35
9 3 13 5.33 0.32
9 3 13 5.17 0.29
13 -9 -3 5.34 0.27
13 -9 -3 4.92 0.29
13 -9 -3 5.51 0.28
13 -9 -3 5.65 0.29
13 -9 -3 5.12 0.3
-3 13 -9 4.96 0.29
-13 -9 3 5.13 0.27
-13 -9 3 4.88 0.29
3 13 9 5.43 0.33
-3 -13 9 5.04 0.28
-9 -3 13 5 0.32
3 13 9 5.31 0.3
3 13 9 5.16 0.31
9 -3 -13 5.27 0.29
9 -3 -13 5.19 0.28
9 -3 -13 5.33 0.35
9 -3 -13 5.04 0.3
-9 3 -13 4.87 0.35
-3 13 -9 5.16 0.27
-3 13 -9 5.15 0.31
-3 13 -9 5.2 0.31
-3 13 -9 5.21 0.3
-3 13 -9 5.1 0.28
-3 13 -9 5.21 0.28
-3 -13 9 5.21 0.27
-3 -13 9 5.39 0.28
-3 -13 9 4.94 0.3
-3 13 -9 5.4 0.28
-3 -13 9 5.14 0.3
3 13 9 5.42 0.28
3 13 9 5.1 0.28
13 9 3 5.25 0.28
9 3 13 4.71 0.3
13 -11 3 0.71 0.09
-11 3 13 0.72 0.08
-11 3 13 0.7 0.09
-11 3 13 0.83 0.08
13 -11 3 0.7 0.06
-3 13 11 0.62 0.09
-3 13 11 0.68 0.11
-3 13 11 0.72 0.11
13 -11 3 0.72 0.08
-3 13 11 0.81 0.08
-13 -11 -3 0.86 0.08
-13 -11 -3 0.92 0.07
-13 -11 -3 0.65 0.07
-3 13 11 0.82 0.08
-3 13 11 0.65 0.08
3 13 -11 0.76 0.07
3 13 -11 0.73 0.08
3 13 -11 0.84 0.08
3 13 -11 0.61 0.1
3 13 -11 0.75 0.09
-11 -3 -13 0.83 0.09
-11 -3 -13 0.66 0.13
-11 -3 -13 0.67 0.1
-11 -3 -13 0.68 0.08
-13 11 3 0.83 0.06
-13 -11 -3 0.81 0.06
-13 -11 -3 0.69 0.08
-13 -11 -3 0.73 0.11
-11 3 13 0.91 0.12
-13 -11 -3 0.79 0.08
-3 -13 -11 0.72 0.07
13 11 -3 0.78 0.06
13 11 -3 0.8 0.09
13 11 -3 0.85 0.08
13 11 -3 0.85 0.07
3 -13 11 0.7 0.06
3 -13 11 0.86 0.09
3 -13 11 0.79 0.08
-11 -3 -13 0.68 0.08
11 3 -13 0.63 0.08
11 3 -13 0.56 0.08
11 3 -13 0.53 0.07
11 3 -13 0.55 0.12
-13 11 3 0.76 0.07
-13 11 3 0.72 0.06
-13 11 3 0.84 0.07
-13 11 3 0.92 0.09
-13 11 3 0.85 0.08
-3 -13 -11 0.74 0.08
-11 -3 -13 0.57 0.1
-3 -13 -11 0.65 0.07
-3 -13 -11 0.75 0.09
-3 -13 -11 0.9 0.11
11 -3 13 0.67 0.1
13 11 -3 0.74 0.06
13 11 -3 0.86 0.07
13 -11 3 0.7 0.09
-3 13 11 0.82 0.08
11 -3 13 0.59 0.07
13 11 -3 0.8 0.07
-3 13 11 0.63 0.08
-11 3 13 0.59 0.08
3 -13 11 0.76 0.07
11 -3 13 0.59 0.07
3 -13 11 0.67 0.08
11 3 -13 0.52 0.08
13 11 -3 0.71 0.06
11 -3 13 0.63 0.09
11 -3 13 0.64 0.09
11 -3 13 0.57 0.1
3 -13 11 0.61 0.09
13 -11 3 0.68 0.07
11 -3 -13 0.8 0.1
3 -13 -11 0.73 0.09
11 -3 -13 0.52 0.12
3 -13 -11 0.65 0.09
-3 -13 11 0.8 0.07
-3 -13 11 0.8 0.09
-3 -13 11 0.77 0.07
-11 3 -13 0.4 0.09
13 11 3 0.77 0.09
13 11 3 0.65 0.08
13 11 3 0.78 0.08
-11 3 -13 0.54 0.1
11 3 13 0.73 0.09
11 3 13 0.69 0.1
11 3 13 0.51 0.08
3 13 11 0.78 0.11
11 -3 -13 0.68 0.09
3 13 11 0.86 0.11
3 13 11 0.79 0.08
-13 11 -3 0.72 0.07
-13 11 -3 0.6 0.06
-13 11 -3 0.71 0.06
-13 11 -3 0.67 0.07
-13 11 -3 0.69 0.08
-11 3 -13 0.69 0.08
13 11 3 0.76 0.06
11 3 13 0.78 0.12
3 13 11 0.74 0.1
-3 13 -11 0.63 0.09
-3 13 -11 0.72 0.09
11 -3 -13 0.69 0.07
11 -3 -13 0.77 0.08
11 -3 -13 0.83 0.08
3 13 11 0.65 0.08
3 13 11 0.67 0.08
3 13 11 0.76 0.08
13 11 3 0.7 0.07
13 11 3 0.72 0.07
13 11 3 0.82 0.06
13 11 3 0.75 0.07
-11 -3 13 0.55 0.08
-11 -3 13 0.64 0.08
-11 -3 13 0.58 0.07
-11 -3 13 0.5 0.06
-11 -3 13 0.71 0.11
-11 -3 13 0.65 0.11
-11 -3 13 0.47 0.08
-11 -3 13 0.63 0.09
-11 3 -13 0.76 0.09
-3 13 -11 0.83 0.11
-3 13 -11 0.73 0.1
-13 -11 3 0.79 0.07
-3 13 -11 0.7 0.08
11 3 13 0.64 0.11
11 3 13 0.62 0.08
11 3 13 0.92 0.14
13 -11 -3 0.66 0.08
-13 -11 3 0.75 0.06
-13 -11 3 0.76 0.07
-13 -11 3 0.91 0.09
-13 -11 3 0.77 0.07
-13 -11 3 0.85 0.09
13 -11 -3 0.77 0.06
-13 11 -3 0.61 0.08
-13 11 -3 0.72 0.07
-13 11 -3 0.69 0.06
13 -11 -3 0.76 0.07
13 -11 -3 0.71 0.09
-11 3 -13 0.51 0.09
-11 3 -13 0.74 0.1
-11 3 -13 0.67 0.12
13 -11 -3 0.68 0.09
-3 13 -11 0.88 0.08
-3 13 -11 0.92 0.08
-3 13 -11 0.74 0.07
13 -11 -3 0.86 0.08
3 13 11 0.78 0.08
-3 -13 11 0.71 0.08
-3 -13 11 0.83 0.1
-13 -1 -5 11.66 0.61
-5 13 1 12.17 0.59
-13 -1 -5 12.76 0.62
-5 -13 -1 11.45 0.6
-5 -13 -1 11.44 0.6
-5 -13 -1 11.18 0.59
13 -1 5 12.13 0.61
13 -1 5 11.3 0.61
13 -1 5 11.31 0.62
-13 -1 -5 12.09 0.65
13 -1 5 12.02 0.62
13 -1 5 11.86 0.6
13 1 -5 12.19 0.6
13 1 -5 11.8 0.6
13 1 -5 11.8 0.6
13 1 -5 11.2 0.64
13 1 -5 11.85 0.61
1 5 -13 12.76 0.65
-5 13 1 11.48 0.62
1 5 -13 12 0.62
-5 13 1 11.74 0.6
-13 1 5 11.9 0.6
-13 1 5 11.93 0.6
-1 5 13 11.54 0.63
-13 1 5 11.92 0.62
5 13 -1 12.51 0.59
5 13 -1 12.15 0.6
5 13 -1 12.47 0.59
1 5 -13 12.92 0.68
-1 5 13 11.97 0.62
-13 -1 -5 11.78 0.62
-13 -1 -5 12.29 0.6
-1 5 13 11.99 0.65
-1 5 13 12.13 0.63
-13 1 5 11.56 0.6
5 -13 1 12.58 0.6
5 -13 1 11.96 0.63
-1 -5 -13 11.44 0.62
1 -5 13 12.36 0.62
1 -5 13 13.09 0.67
1 -5 13 11.97 0.66
1 -5 13 12.51 0.62
1 5 -13 12.12 0.62
1 5 -13 12.17 0.63
1 5 -13 12.65 0.62
1 5 -13 12.34 0.67
-1 5 13 11.51 0.67
-13 1 5 12.43 0.61
1 5 -13 12.35 0.65
-1 5 13 12.05 0.67
-1 5 13 11.62 0.62
-1 -5 -13 11.57 0.62
-1 -5 -13 11.99 0.65
13 1 5 11.52 0.63
-13 1 -5 12.03 0.6
13 1 5 12.36 0.61
13 1 5 11.72 0.62
13 1 5 11.64 0.6
-1 -5 13 12.6 0.61
13 1 5 12.46 0.61
5 13 1 11.88 0.59
-1 5 -13 12.17 0.63
-1 5 -13 12.31 0.62
-1 5 -13 12.05 0.67
-1 5 -13 12.36 0.67
-13 -1 5 11.47 0.6
5 13 1 11.71 0.58
5 13 1 11.43 0.61
5 13 1 12 0.59
5 13 1 11.71 0.6
13 1 5 12.17 0.61
13 -1 -5 12.37 0.6
13 -1 -5 12.4 0.6
-1 5 -13 12.27 0.63
-1 -5 13 12.19 0.67
-5 -13 1 12.34 0.6
5 -13 -1 11.11 0.62
-1 -5 13 13.39 0.67
-13 1 -5 11.86 0.62
-5 -13 1 12.4 0.6
-5 -13 1 12.24 0.6
-5 13 -1 12.43 0.62
-5 13 -1 11.96 0.59
-5 13 -1 12.71 0.59
-5 13 -1 12.3 0.59
13 -1 -5 12.13 0.6
-1 5 -13 12.8 0.65
1 5 13 11.01 0.62
1 5 13 11.34 0.63
1 5 13 11.55 0.62
1 5 13 11.97 0.68
1 5 13 11.65 0.67
1 5 13 12.4 0.65
1 5 13 11.6 0.65
1 5 13 11.86 0.62
5 -13 -1 11.96 0.59
-13 -1 5 12.1 0.61
-13 1 -5 12.02 0.61
-1 -5 13 11.81 0.62
-1 5 -13 12.3 0.62
1 -5 -13 11.88 0.62
13 -1 -5 11.4 0.64
13 -1 -5 12.21 0.61
1 -5 -13 11.64 0.65
1 -5 -13 12.02 0.62
-1 -5 13 12.4 0.61
-13 1 -5 11.68 0.61
-13 1 -5 12.34 0.62
-13 -1 5 11.52 0.63
-13 1 -5 11.41 0.63
-1 5 -13 12.49 0.65
-13 -1 5 12.08 0.62
-13 -1 5 12.55 0.6
3 -5 13 6.09 0.34
3 5 -13 6.32 0.35
-5 13 3 6.41 0.31
-5 13 3 6.26 0.34
-5 13 3 6.61 0.33
-3 -5 -13 6.26 0.35
-3 -5 -13 7.12 0.41
-3 -5 -13 6.69 0.38
3 5 -13 6.7 0.4
-5 -13 -3 6.5 0.34
-13 -3 -5 6.34 0.35
-13 3 5 6.5 0.33
-13 3 5 6.07 0.33
-5 -13 -3 6.5 0.32
5 13 -3 6.45 0.33
-13 3 5 6.02 0.36
-13 3 5 6.41 0.35
-3 5 13 6.74 0.41
-13 -3 -5 6.62 0.34
-5 -13 -3 6.64 0.36
5 -13 3 6.12 0.36
-3 5 13 6.07 0.38
-3 5 13 6.17 0.35
5 -13 3 6.02 0.36
5 13 -3 6.63 0.32
13 -3 5 6.04 0.34
13 -3 5 6.29 0.35
5 -13 3 6.12 0.32
13 3 -5 5.87 0.34
13 3 -5 6.26 0.34
-5 13 3 6.66 0.35
-3 5 13 6.29 0.35
-3 5 13 6.1 0.35
-3 5 13 6.04 0.35
13 3 -5 5.87 0.37
3 5 -13 5.79 0.35
-3 5 13 6.58 0.41
-13 -3 -5 6.15 0.38
-13 -3 -5 6.5 0.35
-13 -3 -5 6.47 0.33
-13 3 5 6.49 0.33
3 5 -13 6.54 0.37
3 5 -13 6 0.35
5 13 -3 6.42 0.32
3 -5 13 6.2 0.35
13 -3 5 5.95 0.34
13 -3 5 6.02 0.33
13 3 -5 5.82 0.33
13 3 -5 6.18 0.33
13 3 -5 5.97 0.33
-5 -13 -3 6.59 0.31
3 5 -13 5.98 0.35
13 3 -5 5.95 0.33
-13 3 5 6.49 0.33
3 -5 13 6.8 0.39
3 -5 13 6.67 0.4
3 5 13 6.12 0.36
5 13 3 6.6 0.34
13 3 5 6.41 0.34
-3 -5 13 6.64 0.33
13 3 5 6.61 0.34
13 3 5 6.36 0.34
13 3 5 6.29 0.34
-5 13 -3 6 0.32
3 -5 -13 6.07 0.35
-3 -5 13 5.56 0.37
-5 -13 3 6.61 0.32
-5 -13 3 6.44 0.33
-5 13 -3 6.31 0.32
-3 -5 13 6.12 0.38
-13 -3 5 6.19 0.33
-13 -3 5 5.65 0.32
-13 -3 5 6.33 0.32
-13 -3 5 5.93 0.35
-13 -3 5 6.21 0.35
-13 -3 5 5.95 0.33
-13 3 -5 5.72 0.34
-13 3 -5 5.64 0.33
-13 3 -5 6.19 0.34
-13 3 -5 5.98 0.37
-13 3 -5 5.89 0.35
3 -5 -13 6.35 0.38
13 -3 -5 6.59 0.33
-3 5 -13 6.35 0.37
-3 5 -13 6.21 0.35
5 -13 -3 6.63 0.36
5 -13 -3 6.74 0.31
5 -13 -3 6.42 0.32
-5 -13 3 6.13 0.33
5 13 3 6.46 0.35
5 13 3 6.71 0.33
5 13 3 6.68 0.34
13 -3 -5 6.54 0.33
3 -5 -13 6.31 0.34
5 13 3 6.61 0.32
5 13 3 6.48 0.32
-3 5 -13 6.22 0.36
13 -3 -5 6.75 0.38
3 5 13 6.63 0.35
3 5 13 6.32 0.4
5 -13 -3 6.49 0.32
-5 13 -3 6.36 0.32
3 5 13 7.11 0.39
3 5 13 6.92 0.36
-3 -5 13 6.14 0.34
-3 5 -13 6.28 0.35
-3 5 -13 6.92 0.36
-3 5 -13 6.42 0.4
-3 -5 13 6.09 0.35
-3 5 -13 6.12 0.35
13 3 5 6.44 0.36
13 3 5 6.69 0.35
13 3 5 6.44 0.36
13 3 5 6.38 0.33
3 5 13 6.17 0.35
3 5 13 6.87 0.38
-3 5 -13 6.45 0.38
5 13 3 6.55 0.32
-13 3 -5 6.12 0.33
-13 3 -5 6.21 0.34
-13 5 5 0.02 0.02
-13 5 5 -0.01 0.02
-13 5 5 0.02 0.03
-5 13 5 -0.01 0.02
-5 13 5 0.05 0.03
5 -13 5 0 0.01
-5 -5 -13 -0.01 0.03
-5 -5 -13 -0.04 0.04
-5 5 13 0.01 0.05
-5 5 13 0.01 0.05
-5 5 13 0.02 0.04
5 5 -13 -0.01 0.03
5 5 -13 0.02 0.03
-5 -13 -5 0.01 0.02
-5 -13 -5 0 0.03
13 -5 5 0.03 0.03
-5 -13 -5 0.01 0.02
13 -5 5 0.04 0.03
-5 5 13 -0.01 0.03
-5 5 13 0.02 0.03
-5 5 13 -0.05 0.02
-13 -5 -5 0.05 0.04
-13 -5 -5 0.02 0.03
-13 -5 -5 0.01 0.02
13 5 -5 0.01 0.02
13 5 -5 -0.03 0.02
13 5 -5 0 0.04
13 5 -5 0 0.02
13 5 -5 -0.01 0.02
5 -5 13 0.03 0.03
5 5 -13 0.03 0.03
5 -13 5 0.01 0.03
5 -13 5 0.02 0.02
5 -13 5 -0.02 0.04
5 -13 5 -0.01 0.01
-5 13 5 0.03 0.01
13 -5 5 0.02 0.02
5 13 -5 0 0.02
-13 5 5 -0.01 0.02
5 13 -5 0 0.02
-13 5 5 0.01 0.03
-13 5 5 0.02 0.03
-5 -13 -5 0.04 0.03
-5 5 13 -0.01 0.03
13 5 -5 0.01 0.02
5 -5 13 0.02 0.04
5 -5 13 0 0.01
5 13 -5 0.01 0.02
13 5 -5 -0.01 0.02
5 5 -13 -0.02 0.02
5 5 -13 0.03 0.03
5 5 -13 -0.02 0.04
-13 -5 -5 0 0.02
5 -5 13 -0.03 0.03
-5 -5 -13 0 0.04
-5 -5 -13 -0.02 0.02
-5 -13 -5 0.03 0.01
13 -5 5 0 0.01
5 -5 13 0.04 0.05
-5 13 5 -0.01 0.03
5 13 -5 -0.01 0.02
-5 13 5 -0.02 0.03
-13 -5 -5 0 0.02
13 5 5 -0.04 0.02
5 -13 -5 0 0.01
-5 5 -13 0 0.03
13 -5 -5 0.03 0.02
-13 -5 5 0.01 0.03
-13 -5 5 -0.02 0.02
13 5 5 -0.01 0.02
13 5 5 0 0.02
-5 5 -13 -0.01 0.04
5 -13 -5 0 0.02
5 -13 -5 -0.01 0.01
-5 5 -13 -0.04 0.04
-5 -5 13 0.02 0.03
-5 -13 5 0.02 0.02
5 13 5 0.02 0.03
5 13 5 0.02 0.01
5 13 5 0 0.02
5 13 5 -0.01 0.02
5 13 5 0.02 0.03
5 5 13 -0.01 0.04
5 5 13 -0.01 0.04
13 -5 -5 0.03 0.02
13 -5 -5 -0.01 0.03
-13 5 -5 0 0.03
-5 5 -13 0.01 0.03
-5 -5 13 -0.01 0.04
-5 -5 13 0.01 0.04
-5 -5 13 -0.01 0.03
-5 5 -13 -0.01 0.03
13 5 5 0.01 0.02
5 -13 -5 0.01 0.02
5 -5 -13 0.06 0.03
5 -5 -13 -0.03 0.02
5 -5 -13 -0.01 0.03
5 -5 -13 0.02 0.05
5 -5 -13 0 0.03
-5 -5 13 0.02 0.04
-5 5 -13 0.03 0.04
-13 5 -5 0.01 0.02
-13 5 -5 0 0.02
-13 5 -5 0.03 0.02
-5 -13 5 0 0.01
-5 -13 5 0 0.02
5 13 5 0.05 0.03
-5 5 -13 -0.03 0.03
-5 5 -13 -0.02 0.03
5 5 13 -0.02 0.03
5 5 13 -0.01 0.03
5 5 13 -0.02 0.03
13 5 5 0.02 0.03
13 5 5 -0.01 0.03
-13 5 -5 0 0.03
5 5 13 0.02 0.04
5 5 13 -0.02 0.03
-5 13 -5 0.02 0.02
-5 13 -5 -0.01 0.02
-5 13 -5 -0.01 0.02
-5 -13 5 -0.02 0.02
5 13 5 0 0.02
5 13 5 0.02 0.02
-13 5 -5 0.01 0.03
13 5 5 0.04 0.03
13 5 5 0.03 0.03
-13 -5 5 0.02 0.03
13 -5 -5 -0.02 0.02
-13 -5 5 -0.03 0.02
-13 -5 5 0 0.02
-13 5 -5 0.01 0.02
5 -13 7 1.75 0.09
5 13 -7 1.61 0.13
-5 13 7 1.88 0.15
7 5 -13 1.85 0.15
-13 7 5 1.62 0.11
-13 7 5 1.62 0.11
5 -13 7 1.81 0.13
-7 5 13 1.71 0.13
-7 5 13 1.81 0.13
-7 5 13 1.49 0.12
-7 5 13 1.77 0.17
-7 5 13 1.83 0.16
5 -13 7 1.74 0.11
5 -13 7 1.37 0.13
7 5 -13 1.67 0.13
-5 -13 -7 1.89 0.12
-5 -13 -7 1.69 0.14
13 -7 5 1.82 0.12
13 -7 5 1.73 0.13
7 5 -13 1.58 0.12
7 5 -13 1.74 0.13
7 5 -13 1.82 0.13
-13 7 5 1.74 0.11
-13 -7 -5 1.81 0.12
-7 5 13 1.81 0.14
-5 13 7 1.74 0.13
-5 13 7 1.91 0.12
-5 13 7 1.67 0.12
5 -13 7 1.67 0.12
5 -13 7 1.71 0.1
5 13 -7 1.72 0.11
5 13 -7 1.7 0.11
5 13 -7 1.81 0.11
13 7 -5 1.65 0.11
5 13 -7 1.85 0.12
7 -5 13 1.89 0.16
13 -7 5 1.52 0.1
13 -7 5 1.89 0.13
-13 7 5 1.78 0.14
-13 7 5 1.63 0.13
-13 7 5 1.93 0.12
-7 -5 -13 1.5 0.14
-7 -5 -13 1.78 0.13
-7 -5 -13 1.79 0.18
-7 -5 -13 1.66 0.15
-7 -5 -13 1.6 0.12
13 7 -5 1.9 0.11
-5 13 7 1.94 0.13
-5 -13 -7 1.86 0.1
13 7 -5 1.84 0.12
-13 -7 -5 1.71 0.11
13 7 -5 1.76 0.11
13 7 -5 1.58 0.14
13 7 -5 1.72 0.12
7 5 -13 1.7 0.13
7 5 -13 1.78 0.17
-13 -7 -5 1.66 0.15
7 -5 13 1.63 0.12
-5 -13 -7 1.9 0.11
13 7 -5 1.75 0.11
7 -5 13 1.78 0.13
7 -5 13 1.62 0.17
-5 -13 -7 1.73 0.12
-13 -7 -5 1.6 0.11
13 -7 5 1.62 0.12
-5 13 -7 1.59 0.13
-13 7 -5 1.48 0.13
5 -13 -7 1.65 0.13
-7 5 -13 1.81 0.14
5 13 7 1.79 0.12
-5 13 -7 1.51 0.12
-13 -7 5 1.85 0.11
-13 -7 5 1.76 0.11
5 13 7 1.86 0.12
5 13 7 1.96 0.11
-7 -5 13 1.63 0.15
-7 -5 13 1.77 0.17
-5 13 -7 1.66 0.12
13 7 5 1.65 0.14
-7 5 -13 1.87 0.16
-7 -5 13 1.89 0.14
7 -5 -13 1.82 0.18
7 -5 -13 1.73 0.14
-13 7 -5 1.77 0.13
-13 7 -5 1.92 0.11
-13 -7 5 1.67 0.13
5 -13 -7 1.72 0.11
-7 5 -13 1.88 0.15
-13 7 -5 1.61 0.14
-5 -13 7 1.72 0.11
-5 -13 7 1.64 0.13
-5 13 -7 1.89 0.11
-13 7 -5 1.85 0.12
-13 7 -5 1.83 0.11
-13 7 -5 1.79 0.12
-7 -5 13 1.88 0.12
7 5 13 1.82 0.14
7 5 13 1.4 0.13
7 5 13 1.7 0.13
7 5 13 1.73 0.17
7 5 13 1.57 0.15
7 5 13 1.61 0.16
7 5 13 1.61 0.13
13 -7 -5 1.84 0.11
13 -7 -5 1.76 0.11
13 -7 -5 1.5 0.15
13 -7 -5 1.73 0.12
13 -7 -5 1.64 0.12
13 -7 -5 1.6 0.14
-5 -13 7 1.74 0.11
-5 -13 7 1.75 0.11
-7 -5 13 1.8 0.11
5 13 7 1.78 0.11
5 13 7 1.69 0.12
5 13 7 1.88 0.15
5 -13 -7 1.86 0.11
5 -13 -7 1.81 0.11
5 13 7 1.78 0.13
-7 5 -13 1.85 0.13
-7 5 -13 1.86 0.14
-7 5 -13 1.69 0.17
-7 5 -13 1.68 0.13
13 7 5 1.57 0.12
13 7 5 1.75 0.12
13 7 5 1.51 0.11
13 7 5 1.83 0.12
13 7 5 1.6 0.13
13 7 5 1.76 0.14
13 7 5 1.63 0.11
-7 -5 13 1.73 0.16
-13 -7 5 1.7 0.12
7 -5 -13 1.86 0.12
5 13 7 1.91 0.14
9 5 -13 7.13 0.41
9 5 -13 7.69 0.47
9 5 -13 7.6 0.43
9 5 -13 7.71 0.42
-13 9 5 7.51 0.41
-9 -5 -13 7.45 0.42
-9 -5 -13 7.54 0.42
5 -13 9 7.71 0.39
9 5 -13 7.57 0.41
-9 -5 -13 7.37 0.43
-9 5 13 6.97 0.41
13 -9 5 7.54 0.41
13 -9 5 7.29 0.38
13 -9 5 7.67 0.42
13 -9 5 7.42 0.4
13 9 -5 7.45 0.39
13 9 -5 7.71 0.39
13 9 -5 7.1 0.39
13 9 -5 7.33 0.39
13 9 -5 7.78 0.43
5 13 -9 7.13 0.39
5 -13 9 7.79 0.41
5 -13 9 7.31 0.39
5 -13 9 7.13 0.42
5 -13 9 7.56 0.37
5 -13 9 7.43 0.41
-5 13 9 7.59 0.4
-5 13 9 7.92 0.4
-9 -5 -13 7.21 0.4
-9 -5 -13 8.1 0.41
-5 13 9 7.98 0.42
-13 9 5 7.48 0.39
-13 9 5 7.13 0.39
-13 9 5 6.89 0.39
9 -5 13 7.53 0.41
-9 5 13 7.39 0.41
-9 5 13 7.77 0.41
-13 -9 -5 7.62 0.4
-13 9 5 7.29 0.39
-9 5 13 8.07 0.46
-9 -5 -13 7.48 0.47
9 5 -13 7.57 0.41
-5 13 9 7.93 0.41
-5 13 9 7.61 0.4
5 13 -9 7.97 0.43
5 13 -9 7.53 0.4
9 -5 13 7.03 0.4
9 -5 13 7.77 0.46
9 -5 13 7.68 0.44
-9 5 13 7.7 0.45
-9 5 13 7.48 0.42
-5 -13 -9 7.7 0.4
-5 -13 -9 7.63 0.39
-5 -13 -9 7.56 0.38
-5 -13 -9 8.05 0.41
-5 -13 -9 7.55 0.43
13 9 -5 8.03 0.4
13 9 -5 7.96 0.4
-13 -9 -5 7.55 0.41
5 13 -9 7.21 0.39
-13 -9 -5 7.48 0.39
5 13 -9 7.17 0.4
-13 -9 -5 7.33 0.39
-13 9 5 7.51 0.42
-5 13 9 7.29 0.44
-13 9 5 7.66 0.39
-9 5 -13 8.1 0.44
-9 -5 13 7.5 0.39
-9 -5 13 7.61 0.42
-9 5 -13 7.11 0.42
-5 13 -9 7.88 0.39
9 -5 -13 7.78 0.4
9 -5 -13 7.38 0.39
9 -5 -13 7.93 0.47
-5 13 -9 7.49 0.4
-5 13 -9 7.66 0.43
13 -9 -5 7.53 0.38
-5 13 -9 7.6 0.39
13 -9 -5 7.36 0.4
13 -9 -5 7.8 0.4
13 9 5 7.25 0.42
13 9 5 7.66 0.39
-13 9 -5 7.75 0.4
-9 -5 13 7.55 0.4
9 -5 -13 7.5 0.42
9 -5 -13 7.56 0.42
-9 5 -13 7.08 0.41
-5 13 -9 7.47 0.4
-13 9 -5 7.74 0.4
-13 9 -5 7.78 0.43
-13 9 -5 7.73 0.42
9 5 13 7.77 0.44
9 5 13 7.49 0.45
9 5 13 7.36 0.41
13 -9 -5 7.42 0.38
9 5 13 7.43 0.42
9 5 13 7.17 0.42
9 5 13 7.19 0.41
9 5 13 7.54 0.46
-9 -5 13 7.25 0.44
-9 -5 13 8.12 0.45
-5 13 -9 7.4 0.41
-5 13 -9 7.41 0.41
-9 -5 13 7.59 0.4
5 -13 -9 7.75 0.39
13 9 5 7.95 0.43
13 9 5 8.06 0.41
13 -9 -5 7.37 0.41
-5 -13 9 8.07 0.4
-5 -13 9 7.36 0.42
-13 -9 5 7.51 0.39
-5 -13 9 7.35 0.39
-9 5 -13 7.65 0.41
-9 -5 13 7.3 0.42
-13 9 -5 7.59 0.39
-13 9 -5 7.26 0.39
-13 9 -5 7.35 0.39
-13 -9 5 7.75 0.39
-13 9 -5 7.64 0.39
13 -9 -5 7.66 0.43
-13 -9 5 7.36 0.4
-13 -9 5 8.06 0.43
5 13 9 7.84 0.41
5 -13 -9 7.63 0.42
5 -13 -9 8.23 0.4
-5 -13 9 8.01 0.4
13 9 5 7.44 0.4
13 9 5 7.11 0.4
13 9 5 7.03 0.39
13 9 5 7.1 0.39
-13 -9 5 6.92 0.41
5 13 9 7.83 0.4
5 13 9 7.15 0.4
-9 5 -13 8.01 0.42
-9 5 -13 7.47 0.47
-9 5 -13 7.25 0.44
5 13 9 7.63 0.4
5 13 9 7.58 0.44
5 13 9 7.85 0.42
5 13 9 7.29 0.42
5 13 9 8 0.4
-11 5 13 0.28 0.08
-11 5 13 0.29 0.08
11 5 -13 0.23 0.05
-5 13 11 0.26 0.05
-5 13 11 0.33 0.06
-5 13 11 0.22 0.07
-5 13 11 0.28 0.07
-5 13 11 0.23 0.05
-13 -11 -5 0.3 0.04
-13 11 5 0.26 0.04
-11 5 13 0.45 0.07
-11 -5 -13 0.23 0.05
13 -11 5 0.21 0.04
5 13 -11 0.24 0.05
5 -13 11 0.25 0.04
5 -13 11 0.28 0.06
5 -13 11 0.3 0.06
5 13 -11 0.28 0.05
-11 -5 -13 0.38 0.1
-11 -5 -13 0.32 0.07
-11 5 13 0.35 0.06
-5 13 11 0.17 0.05
13 -11 5 0.23 0.04
11 -5 13 0.42 0.09
11 5 -13 0.3 0.05
11 5 -13 0.25 0.08
-5 13 11 0.26 0.05
11 -5 13 0.26 0.05
11 -5 13 0.41 0.08
11 -5 13 0.18 0.04
11 5 -13 0.3 0.05
-13 -11 -5 0.26 0.04
-13 -11 -5 0.21 0.04
-13 -11 -5 0.25 0.04
-11 -5 -13 0.29 0.06
13 -11 5 0.21 0.06
-5 -13 -11 0.3 0.06
-5 -13 -11 0.28 0.07
5 -13 11 0.25 0.06
5 -13 11 0.25 0.04
5 -13 11 0.17 0.06
-13 -11 -5 0.26 0.05
13 11 -5 0.35 0.04
13 11 -5 0.3 0.05
-11 5 13 0.43 0.07
11 5 -13 0.25 0.06
13 11 -5 0.26 0.06
13 11 -5 0.31 0.05
13 11 -5 0.25 0.05
-5 -13 -11 0.34 0.05
-11 -5 -13 0.28 0.07
5 13 -11 0.19 0.05
13 11 -5 0.16 0.04
13 11 -5 0.25 0.04
13 -11 5 0.31 0.07
-5 -13 -11 0.3 0.05
-13 11 5 0.28 0.04
-13 11 5 0.32 0.05
-13 11 5 0.3 0.05
5 13 -11 0.25 0.07
-13 11 5 0.27 0.06
-13 11 5 0.3 0.06
-13 11 5 0.38 0.05
11 -5 13 0.32 0.07
-11 -5 -13 0.36 0.07
11 -5 13 0.19 0.06
5 13 -11 0.29 0.06
-11 5 13 0.3 0.06
11 -5 13 0.36 0.06
-5 -13 -11 0.33 0.05
13 11 -5 0.27 0.04
5 13 -11 0.23 0.05
11 -5 -13 0.42 0.1
5 -13 -11 0.2 0.06
-5 13 -11 0.3 0.06
-13 -11 5 0.25 0.05
11 5 13 0.24 0.07
13 -11 -5 0.29 0.06
5 -13 -11 0.4 0.06
-11 5 -13 0.31 0.09
-11 5 -13 0.14 0.05
-11 5 -13 0.21 0.05
-13 -11 5 0.27 0.04
-13 -11 5 0.21 0.04
-13 -11 5 0.2 0.05
11 -5 -13 0.39 0.05
5 -13 -11 0.29 0.06
-11 5 -13 0.2 0.06
-5 13 -11 0.25 0.06
11 5 13 0.28 0.06
5 13 11 0.43 0.07
11 -5 -13 0.34 0.06
11 5 13 0.39 0.08
11 5 13 0.32 0.06
-5 -13 11 0.24 0.05
-5 -13 11 0.13 0.06
-5 13 -11 0.27 0.05
-5 13 -11 0.35 0.06
13 11 5 0.37 0.05
13 11 5 0.24 0.04
13 11 5 0.33 0.05
13 11 5 0.23 0.06
13 11 5 0.26 0.05
13 11 5 0.34 0.07
13 11 5 0.32 0.05
-5 -13 11 0.25 0.05
-5 -13 11 0.36 0.06
11 5 13 0.24 0.03
11 5 13 0.31 0.06
-5 13 -11 0.27 0.07
-11 -5 13 0.37 0.06
-11 -5 13 0.27 0.05
-11 -5 13 0.27 0.04
-11 -5 13 0.14 0.06
5 13 11 0.27 0.05
5 13 11 0.32 0.06
5 13 11 0.26 0.05
-5 13 -11 0.29 0.05
-11 5 -13 0.22 0.06
-11 5 -13 0.26 0.06
5 13 11 0.28 0.06
13 -11 -5 0.36 0.05
13 -11 -5 0.28 0.05
13 -11 -5 0.27 0.06
11 -5 -13 0.41 0.07
11 -5 -13 0.21 0.06
-13 11 -5 0.17 0.04
-13 11 -5 0.24 0.04
-11 -5 13 0.23 0.06
-11 -5 13 0.29 0.06
-11 5 -13 0.27 0.02
-13 11 -5 0.17 0.04
-13 11 -5 0.28 0.04
-13 11 -5 0.15 0.04
-13 11 -5 0.17 0.05
-13 11 -5 0.16 0.05
5 13 11 0.32 0.06
5 13 11 0.25 0.06
13 -11 -5 0.33 0.04
13 -11 -5 0.3 0.06
-11 -5 13 0.33 0.08
-5 13 -11 0.26 0.05
-13 -11 5 0.22 0.05
-13 -11 5 0.29 0.05
-13 -11 5 0.12 0.05
11 5 13 0.29 0.07
5 13 11 0.23 0.05
13 11 5 0.27 0.05
5 13 11 0.32 0.08
-13 11 -5 0.15 0.04
13 1 -7 21.51 1.05
1 7 -13 21.07 1.08
-7 -13 -1 19.54 1.05
13 -1 7 21.4 1.04
-7 -13 -1 22.15 1.03
-7 -13 -1 21.11 1.05
13 1 -7 22.06 1.04
13 1 -7 22.13 1.04
13 1 -7 21.09 1.04
-7 -13 -1 20.76 1.04
7 13 -1 21.54 1.03
1 -7 13 21.83 1.1
1 -7 13 21.59 1.08
1 -7 13 20.3 1.05
13 1 -7 21.17 1.04
-13 1 7 20.55 1.05
-13 -1 -7 21.24 1.06
-13 -1 -7 21.73 1.05
-13 -1 -7 21.61 1.1
-7 13 1 20.79 1.03
7 -13 1 21.28 1.06
7 -13 1 22.1 1.03
7 -13 1 21 1.07
7 -13 1 20.96 1.03
7 -13 1 21.7 1.03
7 13 -1 22.17 1.03
7 13 -1 21.11 1.03
7 13 -1 22.37 1.03
-13 1 7 21.2 1.04
7 13 -1 21.09 1.04
7 13 -1 21.21 1.04
-1 7 13 21.69 1.06
-1 -7 -13 20.99 1.06
1 -7 13 20.77 1.09
1 7 -13 20.29 1.06
1 7 -13 20.05 1.06
1 7 -13 20.85 1.07
-7 13 1 21.41 1.06
-1 7 13 19.78 1.06
-1 7 13 20.55 1.07
-1 -7 -13 21.29 1.05
1 7 -13 20.6 1.11
13 1 -7 20.74 1.09
1 7 -13 21.19 1.09
1 7 -13 21.62 1.06
13 -1 7 21.16 1.06
-1 7 13 20.96 1.09
-1 7 13 21.77 1.06
1 7 -13 21.16 1.11
-13 1 7 21.54 1.04
13 -1 7 21.7 1.06
13 -1 7 22.17 1.05
1 -7 13 20.32 1.05
1 -7 13 20.24 1.05
-13 -1 -7 21.64 1.06
-13 -1 -7 20.74 1.04
-13 1 7 20.72 1.04
-7 13 1 20.77 1.02
-7 13 1 21.16 1.04
-13 1 7 21.16 1.07
-7 -13 -1 21.36 1.04
13 -1 7 20.23 1.07
-1 7 13 22.04 1.12
1 7 -13 20.49 1.06
-1 7 13 21.09 1.12
-13 1 7 21.08 1.07
-13 1 7 22.2 1.03
13 -1 -7 20.26 1.04
-13 -1 7 23.78 1.06
-13 1 -7 20.81 1.04
13 1 7 20.81 1.06
-13 -1 7 20.83 1.07
-13 -1 7 22.12 1.07
-13 -1 7 21.96 1.05
-13 1 -7 22.11 1.06
-13 1 -7 21.07 1.05
13 1 7 21.84 1.05
-7 -13 1 21.91 1.07
13 -1 -7 20.48 1.04
13 -1 -7 20.35 1.09
-1 7 -13 20.76 1.06
-1 7 -13 21.33 1.11
-1 7 -13 19.99 1.11
13 1 7 20.23 1.07
-1 7 -13 20.52 1.08
-1 7 -13 20.8 1.09
-1 7 -13 21.38 1.06
-13 -1 7 21.21 1.04
-13 -1 7 21.89 1.03
7 -13 -1 20.77 1.03
-1 -7 13 20.85 1.1
-1 -7 13 20.37 1.08
-1 -7 13 21.17 1.05
-1 -7 13 20.04 1.06
-1 -7 13 21.28 1.1
-1 7 -13 20.59 1.06
-1 7 -13 20.64 1.06
1 7 13 20.25 1.06
1 7 13 20.29 1.07
-1 -7 13 21.55 1.05
7 13 1 21.46 1.03
1 7 13 20.2 1.06
1 7 13 20.49 1.11
1 7 13 21.1 1.12
1 7 13 20.03 1.09
1 7 13 20.88 1.09
1 7 13 22.11 1.07
7 -13 -1 21.86 1.08
7 -13 -1 21.47 1.03
7 -13 -1 21.32 1.07
7 -13 -1 20.56 1.03
7 13 1 21.45 1.03
7 13 1 20.7 1.05
7 13 1 20.64 1.04
13 -1 -7 22.58 1.04
7 13 1 20.11 1.03
-13 1 -7 21.66 1.06
-13 1 -7 21.86 1.06
-13 1 -7 20.75 1.07
7 13 1 20.71 1.03
7 13 1 21.1 1.04
1 -7 -13 21.55 1.05
13 -1 -7 22.01 1.06
13 1 7 21.04 1.04
-7 13 -1 20.58 1.03
-7 -13 1 20.61 1.04
-7 -13 1 22.76 1.03
-7 -13 1 21.93 1.04
-7 -13 1 21.06 1.04
-7 13 -1 20.59 1.06
-7 13 -1 21.36 1.03
-7 13 -1 21.66 1.03
1 -7 -13 20.67 1.06
13 1 7 21.02 1.06
3 7 -13 0.87 0.09
3 7 -13 0.66 0.08
3 7 -13 0.92 0.12
3 7 -13 0.75 0.08
13 3 -7 0.7 0.06
3 -7 13 0.88 0.08
3 -7 13 1.03 0.11
3 -7 13 0.9 0.1
3 -7 13 0.87 0.08
3 -7 13 0.87 0.11
3 7 -13 0.91 0.08
-3 7 13 0.89 0.11
-3 7 13 0.78 0.08
3 7 -13 0.82 0.1
7 13 -3 0.65 0.05
7 13 -3 0.64 0.07
7 13 -3 0.66 0.06
13 3 -7 0.72 0.07
-3 -7 -13 0.76 0.11
-13 3 7 0.73 0.06
-13 3 7 0.68 0.07
-13 3 7 0.72 0.06
-13 3 7 0.51 0.08
-13 3 7 0.67 0.09
-13 3 7 0.69 0.07
-7 -13 -3 0.69 0.07
-7 13 3 0.7 0.08
-7 13 3 0.75 0.06
-13 -3 -7 0.71 0.08
-7 -13 -3 0.77 0.06
-3 7 13 0.7 0.08
-13 -3 -7 0.66 0.07
7 -13 3 0.76 0.09
7 -13 3 0.65 0.05
7 -13 3 0.69 0.09
7 -13 3 0.58 0.06
-3 7 13 0.72 0.09
-3 7 13 0.7 0.08
-3 7 13 0.77 0.12
-3 7 13 0.81 0.12
13 -3 7 0.69 0.07
13 -3 7 0.69 0.08
13 -3 7 0.79 0.08
13 -3 7 0.6 0.06
7 -13 3 0.68 0.05
7 13 -3 0.6 0.05
13 3 -7 0.74 0.08
13 3 -7 0.85 0.08
-3 -7 -13 0.74 0.08
-7 -13 -3 0.58 0.06
-7 -13 -3 0.7 0.05
-7 -13 -3 0.65 0.08
-13 -3 -7 0.67 0.07
-7 13 3 0.66 0.05
-7 13 3 0.72 0.07
-7 13 3 0.68 0.06
-13 -3 -7 0.71 0.11
7 13 -3 0.66 0.05
13 3 -7 0.67 0.06
13 3 -7 0.64 0.1
-13 -3 -7 0.8 0.08
13 3 -7 0.69 0.06
-13 -3 7 0.75 0.09
-13 3 -7 0.73 0.1
-13 3 -7 0.79 0.08
-3 7 -13 0.77 0.1
-3 7 -13 0.89 0.11
-13 -3 7 0.74 0.05
-13 -3 7 0.74 0.09
3 -7 -13 0.73 0.07
3 -7 -13 0.65 0.07
13 3 7 0.63 0.07
13 3 7 0.79 0.08
13 3 7 0.77 0.07
13 3 7 0.71 0.07
13 3 7 0.51 0.08
13 3 7 0.57 0.08
13 3 7 0.71 0.06
-3 -7 13 0.75 0.08
3 7 13 0.66 0.1
3 7 13 0.85 0.1
3 7 13 0.59 0.08
7 -13 -3 0.69 0.05
-13 -3 7 0.65 0.07
7 13 3 0.68 0.06
3 -7 -13 0.89 0.09
-13 -3 7 0.72 0.06
-3 -7 13 0.72 0.07
-3 -7 13 0.72 0.06
-3 7 -13 0.83 0.09
-7 -13 3 0.59 0.06
-7 -13 3 0.65 0.06
-7 -13 3 0.66 0.06
-7 -13 3 0.67 0.07
-7 13 -3 0.65 0.08
-7 13 -3 0.66 0.06
-3 7 -13 0.9 0.09
7 -13 -3 0.62 0.08
7 13 3 0.69 0.06
7 13 3 0.63 0.05
-3 -7 13 0.89 0.11
-3 -7 13 0.51 0.08
-3 -7 13 0.95 0.08
-13 3 -7 0.85 0.09
7 -13 -3 0.66 0.05
-3 7 -13 0.77 0.11
7 13 3 0.65 0.05
7 13 3 0.71 0.05
3 7 13 0.76 0.09
3 7 13 0.83 0.08
3 7 13 0.68 0.11
7 13 3 0.64 0.05
7 13 3 0.67 0.08
7 13 3 0.64 0.06
7 13 3 0.65 0.07
13 -3 -7 0.7 0.06
13 -3 -7 0.64 0.06
13 -3 -7 0.75 0.1
13 -3 -7 0.71 0.07
-7 13 -3 0.62 0.06
-7 13 -3 0.7 0.06
-13 3 -7 0.7 0.08
-13 3 -7 0.68 0.07
-13 3 -7 0.64 0.07
-13 3 -7 0.72 0.08
7 -13 -3 0.58 0.06
-3 7 -13 0.76 0.08
-13 -3 7 0.66 0.06
-3 7 -13 0.72 0.08
3 7 13 0.74 0.08
-3 7 -13 0.87 0.08
-3 -7 13 0.87 0.11
-7 13 5 1.88 0.14
-13 5 7 1.82 0.11
-7 13 5 1.74 0.1
-7 -13 -5 1.73 0.1
-7 13 5 1.85 0.13
-7 -13 -5 1.64 0.13
-7 13 5 2.04 0.14
-7 -13 -5 1.83 0.12
-7 -13 -5 1.62 0.11
5 7 -13 1.66 0.13
5 7 -13 1.8 0.17
5 7 -13 1.86 0.15
-13 -5 -7 1.76 0.13
-7 13 5 1.73 0.11
-7 13 5 1.69 0.11
-7 -13 -5 1.58 0.11
7 -13 5 1.83 0.14
7 -13 5 1.8 0.09
7 -13 5 1.72 0.12
7 -13 5 1.63 0.1
-13 5 7 1.66 0.12
-13 5 7 1.62 0.11
-13 5 7 1.84 0.15
-13 5 7 1.52 0.13
-13 5 7 1.59 0.12
-13 -5 -7 1.72 0.11
-13 -5 -7 1.63 0.12
-13 -5 -7 1.76 0.1
-13 -5 -7 1.68 0.16
5 -7 13 1.68 0.13
13 5 -7 1.86 0.11
13 5 -7 1.88 0.12
13 5 -7 1.7 0.11
13 5 -7 1.58 0.11
13 5 -7 1.69 0.15
13 5 -7 1.65 0.12
13 5 -7 1.78 0.13
5 -7 13 1.69 0.15
-5 -7 -13 1.82 0.15
-5 -7 -13 1.55 0.12
5 7 -13 1.55 0.12
5 7 -13 1.49 0.13
-5 7 13 1.98 0.14
-5 -7 -13 2.15 0.14
-5 -7 -13 1.97 0.18
7 -13 5 1.87 0.14
7 -13 5 1.87 0.11
7 13 -5 1.8 0.1
7 13 -5 1.92 0.11
7 13 -5 1.81 0.11
7 13 -5 1.74 0.12
7 13 -5 1.86 0.11
-5 7 13 1.6 0.13
-5 7 13 1.83 0.14
-5 7 13 1.84 0.13
-5 7 13 2 0.18
-13 -5 -7 1.55 0.13
5 -7 13 1.69 0.15
-5 7 13 2 0.17
13 -5 7 1.78 0.13
5 -7 13 1.7 0.14
5 -7 13 1.73 0.12
5 7 -13 1.77 0.13
13 -5 7 1.69 0.12
13 -5 7 1.68 0.11
5 -7 -13 1.62 0.13
5 -7 -13 1.76 0.16
-13 -5 7 1.91 0.11
5 7 13 1.69 0.11
5 7 13 1.7 0.14
-5 -7 13 1.72 0.11
5 7 13 1.94 0.18
-5 -7 13 1.78 0.12
-13 -5 7 1.77 0.14
-5 -7 13 1.72 0.12
-5 -7 13 1.74 0.17
-13 5 -7 1.88 0.12
-13 5 -7 1.78 0.13
-13 5 -7 1.64 0.15
-13 5 -7 1.78 0.14
-13 5 -7 1.74 0.13
-13 5 -7 1.67 0.11
-7 13 -5 1.79 0.1
7 13 5 1.71 0.11
7 13 5 1.75 0.14
7 13 5 1.74 0.12
7 13 5 1.81 0.13
13 -5 -7 1.92 0.11
-5 7 -13 1.6 0.17
-5 7 -13 1.33 0.14
-5 7 -13 1.61 0.15
-5 7 -13 2.01 0.14
7 13 5 1.67 0.11
7 13 5 1.72 0.11
7 13 5 2 0.11
7 13 5 1.85 0.11
-13 -5 7 1.74 0.11
-13 -5 7 1.76 0.14
-7 13 -5 1.85 0.11
5 7 13 1.72 0.14
5 7 13 1.89 0.14
-5 7 -13 1.38 0.13
13 -5 -7 1.65 0.13
-13 -5 7 1.8 0.12
-13 5 -7 1.7 0.12
-7 13 -5 1.75 0.12
-7 13 -5 1.73 0.12
13 5 7 1.67 0.13
13 5 7 1.7 0.12
13 5 7 1.73 0.12
13 5 7 1.77 0.13
13 5 7 1.9 0.15
13 5 7 1.79 0.13
13 5 7 1.61 0.14
13 5 7 1.65 0.12
7 -13 -5 1.8 0.1
7 -13 -5 1.75 0.13
7 -13 -5 1.9 0.11
7 -13 -5 1.74 0.1
7 -13 -5 1.72 0.12
-5 -7 13 1.75 0.13
-5 -7 13 1.5 0.16
-5 7 -13 1.63 0.13
-5 7 -13 1.63 0.13
-5 7 -13 1.75 0.13
5 -7 -13 1.83 0.12
5 -7 -13 1.63 0.17
-7 -13 5 1.9 0.12
-7 -13 5 1.8 0.11
5 7 13 1.57 0.15
5 7 13 2.07 0.17
5 7 13 1.88 0.14
13 -5 -7 1.69 0.11
13 -5 -7 1.89 0.17
-7 -13 5 1.72 0.11
-7 -13 5 1.69 0.13
-13 -5 7 1.77 0.12
-13 -7 -7 0 0.02
-7 7 13 -0.04 0.04
-7 7 13 0.03 0.04
-13 -7 -7 0.06 0.05
-13 -7 -7 0.02 0.03
-13 -7 -7 0.01 0.02
13 7 -7 -0.01 0.02
13 7 -7 0.05 0.04
13 -7 7 0.02 0.03
13 7 -7 -0.01 0.02
-7 13 7 0.02 0.03
7 13 -7 0.01 0.02
13 -7 7 -0.02 0.02
-7 13 7 0 0.03
13 7 -7 -0.01 0.03
13 7 -7 -0.04 0.03
7 -13 7 -0.01 0.04
-13 -7 -7 0.04 0.04
-13 7 7 -0.01 0.02
-13 7 7 0 0.02
-13 7 7 -0.01 0.04
-13 7 7 0.03 0.04
-13 7 7 0.02 0.03
-7 -13 -7 0.01 0.03
-7 -13 -7 0.02 0.02
-7 -13 -7 0 0.02
-7 -13 -7 0.02 0.02
7 7 -13 -0.05 0.03
13 -7 7 0 0.03
-7 13 7 0.02 0.03
-13 7 7 -0.05 0.02
-7 -13 -7 -0.04 0.03
7 -13 7 0.02 0.02
7 -13 7 -0.01 0.04
7 -13 7 0.01 0.01
7 -13 7 0.01 0.03
7 -13 7 0 0.02
-7 -7 -13 0 0.05
-7 -7 -13 0.01 0.04
-7 -7 -13 0.01 0.03
7 -7 13 0.06 0.04
7 13 -7 0 0.02
7 13 -7 0.01 0.03
7 -7 13 0.08 0.04
7 13 -7 -0.01 0.03
7 13 -7 0.02 0.02
7 -7 13 0.03 0.04
7 7 -13 0 0.04
-7 13 7 -0.01 0.02
-7 13 7 0.01 0.03
13 7 -7 0.01 0.02
13 7 -7 -0.01 0.02
7 7 -13 0.04 0.03
-7 7 13 -0.02 0.04
13 -7 7 0.02 0.03
13 -7 7 0.02 0.03
7 7 -13 -0.02 0.03
-7 7 13 0.02 0.04
7 7 -13 0.02 0.03
7 7 -13 0.03 0.03
-7 -7 -13 0.02 0.03
7 7 -13 -0.01 0.03
7 -7 13 0.06 0.03
-7 13 7 0.03 0.03
-7 7 13 -0.02 0.03
7 -7 13 -0.01 0.04
-7 7 13 0.05 0.03
-7 -13 7 0.03 0.03
13 7 7 0.02 0.04
13 7 7 -0.02 0.03
13 7 7 -0.02 0.03
13 7 7 0.06 0.03
-7 7 -13 0.04 0.04
7 -13 -7 -0.01 0.02
-13 7 -7 -0.01 0.03
-7 -7 13 0 0.05
-7 -13 7 0.02 0.02
-13 -7 7 0.04 0.02
-13 -7 7 0.03 0.03
-13 -7 7 0.01 0.03
-13 -7 7 -0.02 0.03
13 -7 -7 -0.05 0.03
-7 -7 13 0 0.04
-13 7 -7 0.04 0.04
-13 7 -7 -0.02 0.03
-13 7 -7 0.04 0.03
-7 -13 7 0 0.02
-7 -13 7 0.03 0.03
-7 -7 13 0 0.02
-7 7 -13 0.04 0.04
-7 -7 13 0.02 0.02
-7 7 -13 0 0.03
7 -13 -7 0 0.02
7 7 13 -0.03 0.04
7 7 13 -0.03 0.04
-7 -7 13 0 0.03
-7 7 -13 -0.01 0.04
7 13 7 0.04 0.03
7 13 7 0 0.02
7 13 7 0.01 0.02
7 13 7 0.02 0.02
7 -7 -13 0.04 0.03
7 -7 -13 0 0.04
-7 7 -13 0.02 0.04
-13 7 -7 -0.02 0.02
-7 -7 13 -0.02 0.03
-13 -7 7 -0.01 0.02
-13 7 -7 0.01 0.03
-13 7 -7 0.02 0.03
-13 7 -7 0 0.02
-7 13 -7 -0.01 0.02
-7 13 -7 0.02 0.02
-7 13 -7 0.01 0.03
-7 13 -7 0 0.03
-7 13 -7 0 0.02
7 -13 -7 0.02 0.03
13 7 7 -0.04 0.02
13 -7 -7 0 0.03
7 -13 -7 0.02 0.02
7 -7 -13 0.01 0.04
7 -7 -13 0.05 0.05
13 -7 -7 -0.01 0.02
7 7 13 0.01 0.04
-7 7 -13 -0.06 0.03
13 -7 -7 -0.04 0.03
13 7 7 0.06 0.03
-7 7 -13 -0.01 0.03
7 7 13 0.01 0.02
7 7 13 0.02 0.04
7 7 13 -0.04 0.03
7 7 13 -0.05 0.03
7 7 13 -0.01 0.04
7 13 7 -0.03 0.02
7 13 7 -0.02 0.03
7 13 7 0 0.03
7 13 7 -0.02 0.03
13 -7 -7 0.01 0.02
13 7 7 -0.03 0.03
13 -7 -7 -0.01 0.04
13 7 7 0.02 0.03
9 -7 13 4.74 0.28
9 7 -13 4.76 0.29
7 -13 9 5.36 0.27
7 -13 9 5.24 0.31
7 -13 9 5.08 0.26
-13 -9 -7 5.48 0.3
7 -13 9 5.25 0.3
-13 -9 -7 5.15 0.28
9 -7 13 5.14 0.3
-7 13 9 4.86 0.28
-7 13 9 4.9 0.29
-7 13 9 5.17 0.29
13 9 -7 5.05 0.28
7 13 -9 5.36 0.3
13 9 -7 5.53 0.33
13 9 -7 4.87 0.29
13 9 -7 5.4 0.29
13 -9 7 5.01 0.29
13 -9 7 5.01 0.29
13 -9 7 4.72 0.27
13 -9 7 5.04 0.32
9 -7 13 4.72 0.31
9 -7 13 4.82 0.28
9 -7 13 5.23 0.32
-7 13 9 5.15 0.3
7 13 -9 4.89 0.31
9 7 -13 4.95 0.3
9 7 -13 4.7 0.29
-13 -9 -7 5.27 0.27
9 7 -13 5.24 0.35
9 7 -13 4.84 0.31
9 7 -13 5.25 0.3
13 -9 7 5.31 0.29
13 9 -7 5.06 0.28
13 9 -7 4.62 0.28
7 -13 9 5.1 0.3
7 -13 9 5.24 0.28
-13 9 7 5.42 0.31
-13 9 7 5.31 0.29
-9 -7 -13 5 0.31
-9 -7 -13 5.15 0.3
-9 -7 -13 5.75 0.37
-9 7 13 4.98 0.29
-9 7 13 4.67 0.3
-9 7 13 4.71 0.29
-9 7 13 5.16 0.35
-9 7 13 5.34 0.33
-9 7 13 5.44 0.31
-7 -13 -9 5.07 0.28
-7 -13 -9 4.89 0.28
-7 -13 -9 5.18 0.27
-7 -13 -9 5.34 0.29
-7 -13 -9 5.06 0.32
7 13 -9 5.04 0.28
7 13 -9 5.03 0.29
7 13 -9 5.23 0.28
7 13 -9 5.15 0.28
-7 13 9 5.35 0.31
7 13 -9 5.3 0.29
-13 9 7 5.28 0.28
-13 9 7 5.18 0.28
-13 9 7 5.18 0.28
-13 9 7 5.72 0.32
13 9 -7 4.98 0.28
-9 -7 -13 4.89 0.28
-13 -9 -7 5.24 0.27
-9 -7 -13 5.03 0.29
-9 -7 -13 5.61 0.32
-7 13 9 5.43 0.33
9 -7 13 5.09 0.32
9 -7 -13 5.04 0.3
-9 7 -13 5.29 0.31
-9 7 -13 4.89 0.3
-13 9 -7 4.93 0.31
-9 7 -13 4.9 0.35
-9 -7 13 5.2 0.28
-9 -7 13 5.08 0.35
-9 -7 13 4.8 0.3
-9 7 -13 5.29 0.3
9 -7 -13 5.21 0.28
9 -7 -13 5.16 0.35
13 -9 -7 5.74 0.27
13 -9 -7 5.74 0.27
13 -9 -7 5.67 0.29
7 13 9 4.8 0.29
7 13 9 5.29 0.29
7 13 9 4.8 0.28
-13 9 -7 5 0.28
-13 9 -7 5.21 0.29
-9 -7 13 5.39 0.35
-9 -7 13 5.04 0.28
7 13 9 5.09 0.29
-7 -13 9 5.09 0.28
-7 -13 9 5.59 0.29
-13 9 -7 4.86 0.29
-13 9 -7 5.17 0.28
9 -7 -13 5.43 0.35
9 -7 -13 5.16 0.3
13 9 7 4.95 0.28
13 9 7 5.54 0.29
7 13 9 4.99 0.3
7 -13 -9 5.32 0.29
-13 9 -7 5.18 0.28
-13 9 -7 5.24 0.32
13 9 7 5.45 0.32
9 7 13 5.28 0.3
9 7 13 5.54 0.35
-7 -13 9 5 0.28
-13 9 -7 5.41 0.27
-13 9 -7 5.17 0.29
-7 -13 9 5.62 0.32
-7 13 -9 4.85 0.28
-7 13 -9 5.21 0.28
-7 13 -9 5.17 0.27
-7 13 -9 5.32 0.32
-7 13 -9 5.14 0.3
-7 13 -9 5.57 0.3
9 7 13 5.15 0.27
9 7 13 5.03 0.31
9 7 13 5.3 0.31
-9 7 -13 5.12 0.33
-9 7 -13 5.28 0.32
7 -13 -9 5.07 0.26
7 -13 -9 5.06 0.28
7 -13 -9 5.37 0.31
-9 -7 13 4.98 0.3
9 7 13 5.16 0.32
9 7 13 4.84 0.33
9 7 13 5.43 0.3
13 9 7 5.31 0.32
13 9 7 5.64 0.29
13 9 7 5.25 0.29
-9 7 -13 4.65 0.3
-13 -9 7 4.95 0.29
13 -9 -7 5.33 0.3
13 -9 -7 5.67 0.31
13 -9 -7 5.13 0.32
13 -9 -7 5.86 0.3
7 13 9 5.61 0.29
7 13 9 5.69 0.34
13 9 7 5.53 0.3
7 13 9 5.78 0.32
-13 -9 7 4.82 0.27
-13 -9 7 4.9 0.27
-13 -9 7 4.88 0.29
-13 -9 7 5.03 0.32
13 9 7 4.9 0.29
-13 11 7 2.1 0.15
-11 -7 -13 2.48 0.18
-13 -11 -7 2.24 0.14
-7 -13 -11 2.13 0.19
13 11 -7 2.35 0.14
13 11 -7 2.54 0.19
13 11 -7 2.47 0.14
-7 13 11 2.71 0.17
-11 7 13 2.36 0.17
7 -13 11 2.31 0.18
7 -13 11 2.45 0.16
13 11 -7 2.57 0.16
7 -13 11 2.26 0.13
-13 -11 -7 2.22 0.16
-13 11 7 2.34 0.15
-13 11 7 2.43 0.15
-11 -7 -13 2.47 0.16
-7 -13 -11 2.51 0.17
7 13 -11 2.32 0.15
7 13 -11 2.17 0.19
11 -7 13 2.57 0.18
11 -7 13 2.44 0.15
11 7 -13 2.31 0.16
7 -13 11 1.94 0.16
7 -13 11 2.36 0.14
7 -13 11 2.36 0.18
11 -7 13 2.86 0.17
11 -7 13 2.48 0.18
-13 11 7 2.24 0.14
7 13 -11 2.09 0.16
7 13 -11 1.96 0.15
13 11 -7 2.76 0.15
-7 13 11 2.43 0.16
-7 13 11 2.48 0.2
7 13 -11 2.25 0.16
11 7 -13 2.49 0.17
11 7 -13 2.59 0.16
11 7 -13 2.57 0.22
11 7 -13 2.72 0.18
-7 -13 -11 2.41 0.14
7 13 -11 2.17 0.15
-13 11 7 2.03 0.17
-13 11 7 2.55 0.18
11 -7 13 2.27 0.15
-11 -7 -13 2.53 0.18
-11 -7 -13 2.34 0.15
-11 -7 -13 2.53 0.22
13 -11 7 2.57 0.17
-11 7 13 2.05 0.16
13 -11 7 2.35 0.14
-11 7 13 2.14 0.16
-11 7 13 2.2 0.2
-11 7 13 2.47 0.2
-11 7 13 2.59 0.17
-7 -13 -11 2.22 0.15
-7 -13 -11 2.69 0.2
-7 -13 -11 2.23 0.15
13 -11 7 2.18 0.18
-13 -11 -7 2.24 0.14
7 13 -11 2.35 0.15
-7 13 11 2.34 0.16
-11 -7 -13 2.42 0.18
-7 13 11 2.57 0.16
-7 13 11 2.69 0.19
7 -13 11 2.35 0.18
13 -11 7 2.63 0.21
-13 -11 -7 2.25 0.14
-7 13 11 2.95 0.17
13 -11 7 2.37 0.15
-13 -11 -7 2.38 0.16
-7 13 -11 2.33 0.16
-11 -7 13 2.21 0.2
-7 -13 11 2.16 0.16
-7 -13 11 2.21 0.15
-13 11 -7 2.49 0.15
-13 11 -7 2.41 0.16
-7 -13 11 2.46 0.16
-7 -13 11 1.96 0.18
13 11 7 2.19 0.16
7 -13 -11 2.76 0.13
7 -13 -11 2.68 0.17
7 -13 -11 2.52 0.16
-11 -7 13 2.4 0.17
-11 7 -13 2.45 0.13
-7 13 -11 2.1 0.17
-11 7 -13 2.44 0.17
-11 7 -13 2.33 0.17
-11 7 -13 2.34 0.21
7 -13 -11 2.54 0.19
7 -13 -11 2.36 0.16
-13 11 -7 2.36 0.15
-13 -11 7 2.52 0.15
13 11 7 2.07 0.15
7 13 11 2.37 0.16
-13 -11 7 2.49 0.14
7 13 11 2.47 0.16
13 11 7 2.29 0.15
11 -7 -13 2.07 0.17
11 -7 -13 2.36 0.21
-11 -7 13 2.49 0.15
-11 -7 13 2.33 0.17
-13 -11 7 2.17 0.18
-11 7 -13 2.27 0.18
-7 -13 11 2.1 0.16
-13 11 -7 2.49 0.15
13 11 7 2.21 0.18
13 11 7 2.54 0.17
11 -7 -13 2.02 0.17
-11 7 -13 2.38 0.17
-7 13 -11 2.03 0.15
-11 -7 13 2.37 0.15
11 7 13 2.37 0.21
11 7 13 2.37 0.19
11 7 13 2.53 0.17
13 -11 -7 2.56 0.14
13 -11 -7 2.37 0.14
13 -11 -7 2.27 0.16
13 -11 -7 2.12 0.16
13 -11 -7 2.02 0.15
13 -11 -7 2.13 0.18
13 -11 -7 2.2 0.15
-11 7 -13 2.45 0.16
-7 13 -11 2.46 0.16
13 11 7 2.1 0.15
-7 13 -11 2.43 0.19
-7 13 -11 2.34 0.18
-13 -11 7 2.61 0.16
-13 -11 7 2.48 0.16
-13 11 -7 2.24 0.18
-13 11 -7 2.3 0.17
-13 11 -7 2.6 0.16
-13 11 -7 2.33 0.14
13 11 7 2.44 0.15
11 7 13 2.26 0.14
11 7 13 2.31 0.17
7 13 11 2.51 0.17
11 7 13 2.2 0.17
7 13 11 2.48 0.16
7 13 11 2.42 0.2
7 13 11 2.27 0.18
7 13 11 2.49 0.19
7 13 11 2.26 0.16
11 -7 -13 2.38 0.15
11 -7 -13 2.38 0.22
7 13 11 2.14 0.16
-11 -7 13 2.51 0.15
-13 -11 7 2.59 0.16
11 7 13 2.31 0.18
-13 11 -7 2.47 0.15
-13 -1 -9 4.1 0.25
-9 13 1 4.17 0.23
-9 13 1 4.01 0.22
-1 -9 -13 4.6 0.28
-1 9 13 4.21 0.26
-1 9 13 4.06 0.25
-1 9 13 4.19 0.3
-1 9 13 4.59 0.31
-1 9 13 4.3 0.28
-1 9 13 4.43 0.26
-9 13 1 4.25 0.22
13 1 -9 4.39 0.24
9 -13 1 4.05 0.26
9 -13 1 4.39 0.22
-9 13 1 4.05 0.25
1 -9 13 4.03 0.23
1 -9 13 4.17 0.27
1 -9 13 4.25 0.25
1 -9 13 3.95 0.24
-9 -13 -1 4.32 0.24
13 1 -9 4.13 0.23
-1 9 13 4.21 0.25
1 9 -13 3.95 0.25
1 9 -13 4.26 0.29
1 9 -13 3.95 0.29
1 9 -13 3.76 0.26
-13 1 9 4.57 0.24
-13 1 9 4.03 0.24
-13 1 9 4.3 0.23
-13 1 9 4.28 0.27
-13 1 9 4.37 0.27
-13 1 9 4.45 0.25
-9 -13 -1 3.77 0.24
-9 -13 -1 4.22 0.23
-9 -13 -1 4.35 0.22
-9 -13 -1 4.26 0.25
-1 -9 -13 4.49 0.24
-1 -9 -13 4.25 0.27
13 -1 9 4.23 0.24
9 -13 1 4.61 0.23
9 13 -1 4.2 0.22
9 13 -1 4.02 0.22
9 13 -1 4.35 0.22
9 13 -1 4.59 0.23
9 13 -1 4.14 0.22
-13 -1 -9 4.14 0.26
-13 -1 -9 4.63 0.24
1 9 -13 4.24 0.25
1 -9 13 4.06 0.27
1 9 -13 3.98 0.25
1 9 -13 3.61 0.25
9 -13 1 4.21 0.23
9 13 -1 4.44 0.24
13 1 -9 4.11 0.29
13 1 -9 4.01 0.25
-9 13 1 3.97 0.24
-13 -1 -9 4.16 0.26
-13 -1 -9 4.4 0.3
13 -1 9 4.31 0.25
13 -1 9 4.29 0.25
13 -1 9 4.24 0.27
13 -1 9 4.27 0.26
9 -13 1 4.36 0.25
13 1 -9 4.41 0.23
1 9 -13 4.17 0.27
1 9 -13 3.94 0.25
9 13 -1 4.2 0.23
9 -13 1 4.29 0.22
1 9 13 3.65 0.25
1 9 13 4.09 0.26
-13 1 -9 3.97 0.27
-13 1 -9 4.74 0.26
-13 -1 9 3.96 0.23
-13 -1 9 4.31 0.22
-13 -1 9 4.23 0.27
-1 9 -13 4.47 0.28
-9 -13 1 4.39 0.24
1 9 13 4.44 0.25
-13 -1 9 4.27 0.24
-13 -1 9 4.26 0.23
-1 -9 13 3.94 0.27
-1 -9 13 4.1 0.25
-13 1 -9 3.87 0.24
-13 -1 9 4.51 0.27
-13 -1 9 3.94 0.25
13 1 9 4.05 0.24
9 13 1 4.13 0.22
9 13 1 4.24 0.22
-9 -13 1 4.45 0.24
9 13 1 4.21 0.22
9 13 1 4.18 0.24
9 13 1 4.15 0.24
-1 -9 13 3.86 0.23
13 1 9 4.36 0.25
13 1 9 4.39 0.26
13 1 9 4.3 0.25
13 1 9 3.96 0.27
13 1 9 4.27 0.26
1 9 13 4.46 0.24
9 -13 -1 4.13 0.26
9 -13 -1 4.48 0.22
-9 13 -1 4.14 0.25
-9 13 -1 4.37 0.22
1 -9 -13 4.49 0.24
-9 -13 1 4.36 0.24
-9 -13 1 4.17 0.23
-9 -13 1 4.2 0.22
1 -9 -13 4.55 0.28
-9 13 -1 4.31 0.22
-9 13 -1 4.35 0.23
-9 13 -1 4.19 0.23
-9 13 -1 4.18 0.23
13 -1 -9 4.32 0.25
13 -1 -9 4.37 0.24
13 -1 -9 4.04 0.23
13 -1 -9 4.28 0.23
13 -1 -9 4.07 0.29
13 -1 -9 4.4 0.25
-1 9 -13 3.91 0.25
9 13 1 4.25 0.22
-1 9 -13 4.13 0.29
-1 9 -13 3.99 0.29
-1 9 -13 4.13 0.27
1 9 13 4.83 0.31
1 9 13 4.59 0.28
1 9 13 4.41 0.28
1 9 13 4.51 0.26
9 -13 -1 4.35 0.25
9 -13 -1 4.19 0.22
-1 9 -13 4.05 0.25
-1 -9 13 3.91 0.27
9 -13 -1 4.02 0.23
9 -13 -1 4.33 0.24
-13 1 -9 4.07 0.25
-13 1 -9 4.19 0.25
-13 1 -9 4.08 0.25
-1 9 -13 4.33 0.25
9 13 1 3.92 0.22
1 -9 -13 4.33 0.27
1 -9 -13 4.15 0.25
-1 9 -13 3.75 0.24
-1 9 -13 3.86 0.25
-1 -9 13 4.15 0.24
-3 9 13 4.95 0.3
3 -9 13 5.12 0.31
-9 -13 -3 5.16 0.28
3 9 -13 5.05 0.3
13 -3 9 5.33 0.28
13 3 -9 5.35 0.28
13 3 -9 4.84 0.28
-9 -13 -3 5.3 0.3
-9 -13 -3 5.23 0.28
[truncated: 8,324,181 more chars]
